# Supplementary material for: The fiber diameter traits of Tibetan cashmere goats are governed by the inherent differences in stress, hypoxic, and metabolic adaptations: an integrative study of proteome and transcriptome
Source: BMC Genomics. 2022 Mar 7;23:191. doi: 10.1186/s12864-022-08422-x (PMC8903710; doi:10.1186/s12864-022-08422-x)
Supplement: Supplementary file 1 — Additional file 1: Table S1. Overview of peptides identification information. [file 12864_2022_8422_MOESM1_ESM.xlsx]

## Sheet: all.peptides.detail
Tables S1. Overview of peptides identification information.
Sequence	N-term cleavage window	C-term cleavage window	Amino acid before	First amino acid	Second amino acid	Second last amino acid	Last amino acid	Amino acid after	A Count	R Count	N Count	D Count	C Count	Q Count	E Count	G Count	H Count	I Count	L Count	K Count	M Count	F Count	P Count	S Count	T Count	W Count	Y Count	V Count	U Count	O Count	Length	Missed cleavages	Mass	Proteins	Leading razor protein	Start position	End position	Unique (Groups)	Unique (Proteins)	Charges	PEP	Score	Fraction Average	Fraction Std. Dev.	Fraction 1	Experiment C_1	Experiment C_2	Experiment C_3	Experiment F_1
AAAAAAAAAAGAAGGR	______________________________	AAAAAAAAAGAAGGRGSGPGRRRHLVPGAG	M	A	A	G	R	G	12	1	0	0	0	0	0	3	0	0	0	0	0	0	0	0	0	0	0	0	0	0	16	0	1197.62	ENSCHIP00000009252.1	ENSCHIP00000009252.1	2	17	yes	yes	2	5.9447e-09	120.68	1	0	1				1
AAAASAAEAGIATTGTEDSDDALLK	SMEEQRQRQEEEARRAAAASAAEAGIATTG	IATTGTEDSDDALLKMTISQQEFGRTGLPD	R	A	A	L	K	M	9	0	0	3	0	0	2	2	0	1	2	1	0	0	0	2	3	0	0	0	0	0	25	0	2319.11	ENSCHIP00000031167.1	ENSCHIP00000031167.1	238	262	yes	yes	2	1.5084e-11	110.38	1	0	1			1
AAAFEEQENETVVVK	AVKRASDNLVKAAQKAAAFEEQENETVVVK	AAAFEEQENETVVVKEKMVGGIAQIIAAQE	K	A	A	V	K	E	3	0	1	0	0	1	4	0	0	0	0	1	0	1	0	0	1	0	0	3	0	0	15	0	1662.81	ENSCHIP00000003069.1;ENSCHIP00000003051.1;ENSCHIP00000003036.1	ENSCHIP00000003069.1	2454	2468	yes	no	2	2.1384e-07	116.55	1	0	1
AAAGELQEDSGLHVLAR	DSKLSFREFLLIFRKAAAGELQEDSGLHVL	AGELQEDSGLHVLARLSEIDVSTEGVKGAK	K	A	A	A	R	L	4	1	0	1	0	1	2	2	1	0	3	0	0	0	0	1	0	0	0	1	0	0	17	0	1735.89	ENSCHIP00000013328.1	ENSCHIP00000013328.1	160	176	yes	yes	3	3.7503e-06	107.07	1	0	4	1	1		1
AAAGLAQIPDVDIDSDGVFK	______________________________	AQIPDVDIDSDGVFKYVLIRVYAAPPSGDP	M	A	A	F	K	Y	4	0	0	4	0	1	0	2	0	2	1	1	0	1	1	1	0	0	0	2	0	0	20	0	2001.01	ENSCHIP00000000523.1	ENSCHIP00000000523.1	2	21	yes	yes	3	0.00024913	68.187	1	0	1			1
AAAITSDILEALGR	IQDFIEAEDELSSFRAAAITSDILEALGRD	RAAAITSDILEALGRDGHFTLFAPTNEAFE	R	A	A	G	R	D	4	1	0	1	0	0	1	1	0	2	2	0	0	0	0	1	1	0	0	0	0	0	14	0	1399.77	ENSCHIP00000004187.1	ENSCHIP00000004187.1	252	265	no	no	2	1.5425e-49	203.02	1	0	4		1	1	1
AAAKPENLSLVVHGPGDLR	______________________________	PENLSLVVHGPGDLRLENYPIPEPGPNEVL	M	A	A	L	R	L	3	1	1	1	0	0	1	2	1	0	3	1	0	0	2	1	0	0	0	2	0	0	19	1	1943.06	ENSCHIP00000024168.1	ENSCHIP00000024168.1	2	20	yes	yes	3	6.8123e-09	92.993	1	0	1				1
AAALAHLDR	SDNCVFSVELQLPPKAAALAHLDRGSPPPA	LQLPPKAAALAHLDRGSPPPAREALAIVFF	K	A	A	D	R	G	4	1	0	1	0	0	0	0	1	0	2	0	0	0	0	0	0	0	0	0	0	0	9	0	936.514	ENSCHIP00000002866.1;ENSCHIP00000011137.1;ENSCHIP00000018802.1;ENSCHIP00000018799.1	ENSCHIP00000002866.1	107	115	no	no	2	0.00011385	131.06	1	0	2	1
AAALEFLNR	TVDLKPDWGKGYSRKAAALEFLNRFEEAKQ	KGYSRKAAALEFLNRFEEAKQTYEEGLKHE	K	A	A	N	R	F	3	1	1	0	0	0	1	0	0	0	2	0	0	1	0	0	0	0	0	0	0	0	9	0	1003.55	ENSCHIP00000007301.1	ENSCHIP00000007301.1	79	87	yes	yes	2	0.0054529	94.874	1	0	3			1	1
AAALRPEEDGAFRPSEAFETLQK	PEEIRRLEEELGQLKAAALRPEEDGAFRPS	DGAFRPSEAFETLQKESQGLDSRLQSVEDG	K	A	A	Q	K	E	5	2	0	1	0	1	4	1	0	0	2	1	0	2	2	1	1	0	0	0	0	0	23	2	2532.26	ENSCHIP00000021302.1	ENSCHIP00000021302.1	372	394	yes	yes	3;4	5.2061e-40	158.37	1	0	10	2	2	1	2
AAALVLQTIWGYK	VLINKSGNRSEKEVRAAALVLQTIWGYKEL	VRAAALVLQTIWGYKELRKPLEKEGWKKSD	R	A	A	Y	K	E	3	0	0	0	0	1	0	1	0	1	2	1	0	0	0	0	1	1	1	1	0	0	13	0	1432.81	ENSCHIP00000029253.1;ENSCHIP00000029238.1	ENSCHIP00000029253.1	818	830	yes	no	2	0.022158	64.297	1	0	1
AAAMDVDTPSGTNSGAGK	______________________________	MDVDTPSGTNSGAGKKRFEVKKWNAVALWA	M	A	A	G	K	K	4	0	1	2	0	0	0	3	0	0	0	1	1	0	1	2	2	0	0	1	0	0	18	0	1648.74	ENSCHIP00000031287.1;ENSCHIP00000003016.1	ENSCHIP00000031287.1	2	19	yes	no	2	3.3999e-30	164.48	1	0	1				1
AAANMDLMR	VGKGITFDSGGISIKAAANMDLMRADMGGA	GGISIKAAANMDLMRADMGGAATICSAIVS	K	A	A	M	R	A	3	1	1	1	0	0	0	0	0	0	1	0	2	0	0	0	0	0	0	0	0	0	9	0	991.458	ENSCHIP00000003815.1	ENSCHIP00000003815.1	295	303	yes	yes	2	0.001695	98.997	1	0	2			1
AAAPAPEEELDECEQALAAEPK	PKPQAERKEGKEEKKAAAPAPEEELDECEQ	EELDECEQALAAEPKAKDPFAHLPKSTFVL	K	A	A	P	K	A	7	0	0	1	1	1	6	0	0	0	2	1	0	0	3	0	0	0	0	0	0	0	22	0	2338.06	ENSCHIP00000025968.1	ENSCHIP00000025968.1	257	278	yes	yes	2	4.2976e-26	134.9	1	0	3			1	1
AAAQLLQSQAQQSGAQQTK	KKELEEEVNNFQKKKAAAQLLQSQAQQSGA	LLQSQAQQSGAQQTKKDKDKKK________	K	A	A	T	K	K	5	0	0	0	0	7	0	1	0	0	2	1	0	0	0	2	1	0	0	0	0	0	19	0	1956	ENSCHIP00000023623.1;ENSCHIP00000023599.1;ENSCHIP00000023617.1	ENSCHIP00000023623.1	391	409	yes	no	2	1.6908e-48	212.17	1	0	1				1
AAASFFSASCVPCADQSSFPK	RLYKELPDPQESIQRAAASFFSASCVPCAD	SASCVPCADQSSFPKLCQLCAGKGTDKCAC	R	A	A	P	K	L	5	0	0	1	2	1	0	0	0	0	0	1	0	3	2	5	0	0	0	1	0	0	21	0	2233.98	ENSCHIP00000024228.1	ENSCHIP00000024228.1	167	187	yes	yes	2;3	1.4256e-32	157.67	1	0	14	4	2	2	3
AAASGGAGDAMESGKPGPVQVVLVQK	______________________________	ESGKPGPVQVVLVQKDQHSFELEEKALASI	R	A	A	Q	K	D	5	0	0	1	0	2	1	5	0	0	1	2	1	0	2	2	0	0	0	4	0	0	26	1	2423.25	ENSCHIP00000025823.1	ENSCHIP00000025823.1	7	32	yes	yes	3	0.00055195	47.745	1	0	1				1
AAATGPSFWLGNETLK	______________________________	AATGPSFWLGNETLKVPLALFALNRQRLCE	M	A	A	L	K	V	3	0	1	0	0	0	1	2	0	0	2	1	0	1	1	1	2	1	0	0	0	0	16	0	1661.84	ENSCHIP00000014547.1	ENSCHIP00000014547.1	2	17	yes	yes	2	2.4229e-39	187.31	1	0	5	1		1	1
AAATLMSER	LGPEGPNIDYTQLGRAAATLMSERVFWNEA	YTQLGRAAATLMSERVFWNEAYLAQSKETL	R	A	A	E	R	V	3	1	0	0	0	0	1	0	0	0	1	0	1	0	0	1	1	0	0	0	0	0	9	0	948.47	ENSCHIP00000005687.1;ENSCHIP00000005697.1;ENSCHIP00000005644.1	ENSCHIP00000005687.1	313	321	yes	no	2	4.9293e-40	222.55	1	0	3			1	1
AAAVPQR	______________________________	______________________________	M	A	A	Q	R	A	3	1	0	0	0	1	0	0	0	0	0	0	0	0	1	0	0	0	0	1	0	0	7	0	711.403	ENSCHIP00000020149.1	ENSCHIP00000020149.1	2	8	yes	yes	1	0.043244	61.325	1	0	1
AADAVEDLR	ASYKNVYRDLEQSIKAADAVEDLRWFRANH	LEQSIKAADAVEDLRWFRANHGPGMSMNWP	K	A	A	L	R	W	3	1	0	2	0	0	1	0	0	0	1	0	0	0	0	0	0	0	0	1	0	0	9	0	958.472	ENSCHIP00000007433.1;ENSCHIP00000007444.1;ENSCHIP00000007446.1	ENSCHIP00000007433.1	276	284	yes	no	2	0.0040889	111.95	1	0	1
AADETWEPFASGK	RGSPAANVGVKVFKKAADETWEPFASGKTS	KKAADETWEPFASGKTSDSGELHGLTTEDK	K	A	A	G	K	T	3	0	0	1	0	0	2	1	0	0	0	1	0	1	1	1	1	1	0	0	0	0	13	0	1407.63	ENSCHIP00000006167.1;ENSCHIP00000006159.1	ENSCHIP00000006167.1	36	48	yes	no	2	2.7558e-22	196.7	1	0	7	1	1	1	1
AADFQLHTHVNDGTEFGGSIYQK	AKSKLSQNNFALGYKAADFQLHTHVNDGTE	HVNDGTEFGGSIYQKVNEKIETSINLAWTA	K	A	A	Q	K	V	2	0	1	2	0	2	1	3	2	1	1	1	0	2	0	1	2	0	1	1	0	0	23	0	2534.18	ENSCHIP00000009992.1;ENSCHIP00000023253.1	ENSCHIP00000009992.1	175	197	yes	no	3	0.077328	33.187	1	0	1				1
AADFSDPAFLAHTNR	DFKAKVREYYFAEVRAADFSDPAFLAHTNR	AADFSDPAFLAHTNRHVARLTKGLIRDALQ	R	A	A	N	R	H	4	1	1	2	0	0	0	0	1	0	1	0	0	2	1	1	1	0	0	0	0	0	15	0	1631.77	ENSCHIP00000015017.1;CON__ENSEMBL:ENSBTAP00000018574	ENSCHIP00000015017.1	293	307	yes	no	2;3	1.9539e-19	158.06	1	0	13	2	3	2	2
AADISESGGHDCR	______________________________	______________________________	M	A	A	C	R	G	2	1	0	2	1	0	1	2	1	1	0	0	0	0	0	2	0	0	0	0	0	0	13	0	1373.56	ENSCHIP00000030936.1	ENSCHIP00000030936.1	2	14	yes	yes	2	2.0375e-14	190.86	1	0	2			1
AADLDSDQTATR	HTFKKMLPRDERRFKAADLDSDQTATREEF	RFKAADLDSDQTATREEFTAFLHPEEFEHM	K	A	A	T	R	E	3	1	0	3	0	1	0	0	0	0	1	0	0	0	0	1	2	0	0	0	0	0	12	0	1262.57	ENSCHIP00000010463.1	ENSCHIP00000010463.1	177	188	yes	yes	2	2.315e-11	254.5	1	0	1
AADYAAQAAQLR	EGITVYSTQFGGYAKAADYAAQAAQLRSAL	YAKAADYAAQAAQLRSALESTATYQTDFYF	K	A	A	L	R	S	6	1	0	1	0	2	0	0	0	0	1	0	0	0	0	0	0	0	1	0	0	0	12	0	1247.63	ENSCHIP00000000776.1	ENSCHIP00000000776.1	141	152	yes	yes	2	0.00051156	113.66	1	0	3		1	1	1
AAECNIVVTQPR	QVPQFILDDCIQNDRAAECNIVVTQPRRIS	NDRAAECNIVVTQPRRISAVSVAERVAYER	R	A	A	P	R	R	2	1	1	0	1	1	1	0	0	1	0	0	0	0	1	0	1	0	0	2	0	0	12	0	1356.68	ENSCHIP00000019784.1;ENSCHIP00000019777.1	ENSCHIP00000019784.1	432	443	yes	no	2	6.7144e-09	138.22	1	0	1				1
AAEDAVHELQNK	QRLRQEVREATQKRRAAEDAVHELQNKYLL	KRRAAEDAVHELQNKYLLLERRRPEERVVV	R	A	A	N	K	Y	3	0	1	1	0	1	2	0	1	0	1	1	0	0	0	0	0	0	0	1	0	0	12	0	1323.64	ENSCHIP00000031966.1;ENSCHIP00000031971.1	ENSCHIP00000031966.1	1344	1355	yes	no	2	0.0034193	82.029	1	0	1				1
AAEDYGVTK	SMVFKQMEQVAQFLKAAEDYGVTKTDMFQT	VAQFLKAAEDYGVTKTDMFQTVDLFEGKDL	K	A	A	T	K	T	2	0	0	1	0	0	1	1	0	0	0	1	0	0	0	0	1	0	1	1	0	0	9	0	952.45	ENSCHIP00000013286.1	ENSCHIP00000013286.1	100	108	yes	yes	2	0.0034654	104.44	1	0	1	1
AAEEAFVNDIEESSPGTEWER	ARQDEQLQKTKANNRAAEEAFVNDIEESSP	VNDIEESSPGTEWERVARLCDFNPKSSKQA	R	A	A	E	R	V	3	1	1	1	0	0	6	1	0	1	0	0	0	1	1	2	1	1	0	1	0	0	21	0	2365.03	ENSCHIP00000015345.1	ENSCHIP00000015345.1	158	178	yes	yes	2	2.0649e-73	221.91	1	0	3	1	1	1
AAEFHKLNCEVLGVSVDSQFTHLAWINTPR	FTFVCPTEIVAFSDRAAEFHKLNCEVLGVS	VDSQFTHLAWINTPRKEGGLGPLNIPLLAD	R	A	A	P	R	K	3	1	2	1	1	1	2	1	2	1	3	1	0	2	1	2	2	1	0	3	0	0	30	1	3438.71	ENSCHIP00000004684.1	ENSCHIP00000004684.1	62	91	yes	yes	4	7.5142e-09	63.724	1	0	1
AAELIANSLATAGDGLIELR	QQKKAAIISAEGDSKAAELIANSLATAGDG	ANSLATAGDGLIELRKLEAAEDIAYQLSRS	K	A	A	L	R	K	5	1	1	1	0	0	2	2	0	2	4	0	0	0	0	1	1	0	0	0	0	0	20	0	1997.08	ENSCHIP00000009609.1;ENSCHIP00000009602.1	ENSCHIP00000009609.1	220	239	yes	no	3	0.034229	41.615	1	0	1
AAESTATAAITAELVSADK	______________________________	TATAAITAELVSADKIEEDAPAPSTSADKV	M	A	A	D	K	I	7	0	0	1	0	0	2	0	0	1	1	1	0	0	0	2	3	0	0	1	0	0	19	0	1818.92	ENSCHIP00000012728.1	ENSCHIP00000012728.1	2	20	yes	yes	2	0.00019546	64.104	1	0	2		1
AAETTVVEVEEIVDIGSFAPEDIHIPK	IFRKSARNFNLPMCKAAETTVVEVEEIVDI	VDIGSFAPEDIHIPKIYVHRLIKGEKYEKR	K	A	A	P	K	I	3	0	0	2	0	0	5	1	1	4	0	1	0	1	2	1	2	0	0	4	0	0	27	0	2907.48	ENSCHIP00000009188.1;ENSCHIP00000009195.1;ENSCHIP00000009193.1	ENSCHIP00000009188.1	218	244	yes	no	3	0.00086566	44.483	1	0	2			1	1
AAEYDVAFGER	RQVNEPHVRVLVTGKAAEYDVAFGERHLFR	VTGKAAEYDVAFGERHLFRVPSYQALLQGV	K	A	A	E	R	H	3	1	0	1	0	0	2	1	0	0	0	0	0	1	0	0	0	0	1	1	0	0	11	0	1226.56	ENSCHIP00000002326.1;ENSCHIP00000002282.1	ENSCHIP00000002326.1	884	894	yes	no	2	4.0036e-26	200.05	1	0	10	1	1	2	4
AAFDDAIAELDTLSEESYK	YEILNSPDRACRLAKAAFDDAIAELDTLSE	DAIAELDTLSEESYKDSTLIMQLLRDNLTL	K	A	A	Y	K	D	4	0	0	3	0	0	3	0	0	1	2	1	0	1	0	2	1	0	1	0	0	0	19	0	2086.96	ENSCHIP00000027169.1	ENSCHIP00000027169.1	185	203	yes	yes	2;3	6.829e-40	198.33	1	0	12	2	2	2	2
AAFEYIITAK	RPWLFCPVQRSFASRAAFEYIITAKKGKSS	SFASRAAFEYIITAKKGKSSNVGLIQLNRP	R	A	A	A	K	K	3	0	0	0	0	0	1	0	0	2	0	1	0	1	0	0	1	0	1	0	0	0	10	0	1125.61	ENSCHIP00000000680.1;ENSCHIP00000000678.1	ENSCHIP00000000680.1	31	40	yes	no	2	0.008404	83.783	1	0	3			1	1
AAFLVANASAEEAIIGTDVLQDHNAVLDFEHR	GVWDTAVSLGKLKLKAAFLVANASAEEAII	DVLQDHNAVLDFEHRTCTLKGKKFRLLPVG	K	A	A	H	R	T	7	1	2	3	0	1	3	1	2	2	3	0	0	2	0	1	1	0	0	3	0	0	32	0	3435.71	ENSCHIP00000011479.1	ENSCHIP00000011479.1	258	289	yes	yes	4	2.6219e-191	275.94	1	0	6	1	1	1	1
AAFQLGSPWR	EGDKADVDRAVKAARAAFQLGSPWRRMDAS	VKAARAAFQLGSPWRRMDASERGRLLNRLA	R	A	A	W	R	R	2	1	0	0	0	1	0	1	0	0	1	0	0	1	1	1	0	1	0	0	0	0	10	0	1131.58	ENSCHIP00000027393.1;ENSCHIP00000027399.1;ENSCHIP00000027408.1	ENSCHIP00000027393.1	67	76	yes	no	2	8.8491e-36	217.02	1	0	3			1	1
AAGCDFTNVVK	EEAKQALTNIGEILKAAGCDFTNVVKATVL	EILKAAGCDFTNVVKATVLLADINDFSAVN	K	A	A	V	K	A	2	0	1	1	1	0	0	1	0	0	0	1	0	1	0	0	1	0	0	2	0	0	11	0	1180.55	ENSCHIP00000009683.1	ENSCHIP00000009683.1	68	78	yes	yes	2	0.0014131	119.07	1	0	6	1	1	1	1
AAGCDIPVASVATGFPAGQTHLK	CVYPARVCDAVKALKAAGCDIPVASVATGF	ASVATGFPAGQTHLKTRLEEIRLAVEDGAT	K	A	A	L	K	T	5	0	0	1	1	1	0	3	1	1	1	1	0	1	2	1	2	0	0	2	0	0	23	0	2267.14	ENSCHIP00000033632.1;ENSCHIP00000033623.1;ENSCHIP00000033629.1;ENSCHIP00000033622.1	ENSCHIP00000033632.1	109	131	yes	no	3	0.063059	34.685	1	0	1
AAGLAFSDGDHR	GCGPGGGDTAPQVFKAAGLAFSDGDHRTEI	VFKAAGLAFSDGDHRTEIRKSLSCPKESKS	K	A	A	H	R	T	3	1	0	2	0	0	0	2	1	0	1	0	0	1	0	1	0	0	0	0	0	0	12	0	1215.56	CON__ENSEMBL:ENSBTAP00000007350;ENSCHIP00000024558.1;ENSCHIP00000027619.1;ENSCHIP00000027615.1;ENSCHIP00000027655.1	ENSCHIP00000024558.1	630	641	no	no	3	0.00053553	94.767	1	0	1				1
AAGLLSTYR	SGDIRADFQCFQQARAAGLLSTYRAFLSSH	CFQQARAAGLLSTYRAFLSSHLQDLSTVVK	R	A	A	Y	R	A	2	1	0	0	0	0	0	1	0	0	2	0	0	0	0	1	1	0	1	0	0	0	9	0	950.519	ENSCHIP00000032288.1;ENSCHIP00000032301.1;ENSCHIP00000032275.1;ENSCHIP00000032260.1	ENSCHIP00000032288.1	1199	1207	yes	no	2	0.00086016	132.08	1	0	1		1
AAGVEAAAEVAATEPK	______________________________	AGVEAAAEVAATEPKMEEESGAPGVPSGNG	M	A	A	P	K	M	7	0	0	0	0	0	3	1	0	0	0	1	0	0	1	0	1	0	0	2	0	0	16	0	1483.75	ENSCHIP00000032304.1	ENSCHIP00000032304.1	2	17	yes	yes	2	4.7707e-06	94.191	1	0	1				1
AAGVLHHCCSYR	YLDIDQMIFNRELPKAAGVLHHCCSYRQGG	LPKAAGVLHHCCSYRQGGGNLVTMTTAPRG	K	A	A	Y	R	Q	2	1	0	0	2	0	0	1	2	0	1	0	0	0	0	1	0	0	1	1	0	0	12	0	1429.63	ENSCHIP00000002866.1	ENSCHIP00000002866.1	191	202	yes	yes	3;4	1.778e-08	155.97	1	0	5	2
AAGVNVEPFWPGLFAK	DEVTVTEDKINALIKAAGVNVEPFWPGLFA	AGVNVEPFWPGLFAKALANVNIGSLICNVG	K	A	A	A	K	A	3	0	1	0	0	0	1	2	0	0	1	1	0	2	2	0	0	1	0	2	0	0	16	0	1701.89	ENSCHIP00000006827.1;ENSCHIP00000028757.1;ENSCHIP00000004182.1	ENSCHIP00000006827.1	34	49	yes	no	2;3	3.9206e-07	104.94	1	0	7	1	1	2	1
AAGVPSATITWR	RTQVHEGRTVRLYCRAAGVPSATITWRKEG	YCRAAGVPSATITWRKEGGSLPPQARAERT	R	A	A	W	R	K	3	1	0	0	0	0	0	1	0	1	0	0	0	0	1	1	2	1	0	1	0	0	12	0	1228.66	ENSCHIP00000013535.1	ENSCHIP00000013535.1	1977	1988	yes	yes	2	0.024339	63.426	1	0	1				1
AAHLGANPWR	TALPPGLLDALPVLRAAHLGANPWRCDCRL	LPVLRAAHLGANPWRCDCRLVPLRAWLAGR	R	A	A	W	R	C	3	1	1	0	0	0	0	1	1	0	1	0	0	0	1	0	0	1	0	0	0	0	10	0	1091.56	ENSCHIP00000000326.1;ENSCHIP00000000325.1	ENSCHIP00000000326.1	81	90	yes	no	3	0.064977	39.547	1	0	2	1	1
AAHPLSIEPIGVR	AAEVGDTIRVTFHNKAAHPLSIEPIGVRVD	NKAAHPLSIEPIGVRVDKNNEGTYYSPSGS	K	A	A	V	R	V	2	1	0	0	0	0	1	1	1	2	1	0	0	0	2	1	0	0	0	1	0	0	13	0	1358.77	CON__ENSEMBL:ENSBTAP00000031900;ENSCHIP00000012288.1;ENSCHIP00000012251.1;ENSCHIP00000012266.1	ENSCHIP00000012288.1	469	481	no	no	3	3.6266e-07	128.01	1	0	5	1		1	1
AAIDWFDGK	KGEATVSFDDPPSAKAAIDWFDGKEFSGNP	DPPSAKAAIDWFDGKEFSGNPIKVSFATRR	K	A	A	G	K	E	2	0	0	2	0	0	0	1	0	1	0	1	0	1	0	0	0	1	0	0	0	0	9	0	1021.49	ENSCHIP00000002019.1;ENSCHIP00000002026.1;ENSCHIP00000002046.1	ENSCHIP00000002019.1	337	345	no	no	2	0.00082535	118.74	1	0	5	1	1	1	1
AAIMGAPGSGK	______________________________	RLLRAAIMGAPGSGKGTVSSRITKHFELKH	R	A	A	G	K	G	3	0	0	0	0	0	0	3	0	1	0	1	1	0	1	1	0	0	0	0	0	0	11	0	958.491	ENSCHIP00000029475.1	ENSCHIP00000029475.1	10	20	yes	yes	2	0.0086102	91.087	1	0	1	1
AAISGENAGLVR	GDIKDKVTAWKQYRKAAISGENAGLVRASG	YRKAAISGENAGLVRASGRTMEEFSIHVMV	K	A	A	V	R	A	3	1	1	0	0	0	1	2	0	1	1	0	0	0	0	1	0	0	0	1	0	0	12	0	1156.62	CON__Q0VCM5;ENSCHIP00000026580.1	ENSCHIP00000026580.1	118	129	no	no	2	2.2513e-51	226.59	1	0	6	1	1	1	1
AAKPPGGEPGDRPEEAAPPR	RGELTEPGPPLSACRAAKPPGGEPGDRPEE	GGEPGDRPEEAAPPRRPDRMASNIFGPTEE	R	A	A	P	R	R	4	2	0	1	0	0	3	3	0	0	0	1	0	0	6	0	0	0	0	0	0	0	20	2	1997.99	ENSCHIP00000005794.1	ENSCHIP00000005794.1	49	68	yes	yes	4	2.1834e-14	112.74	1	0	5	1		1	1
AAKPTKPAASDLPVPAEGVR	DSRLEQYTSAIEGTKAAKPTKPAASDLPVP	KPAASDLPVPAEGVRNIKSMWEKGNVFSSP	K	A	A	V	R	N	5	1	0	1	0	0	1	1	0	0	1	2	0	0	4	1	1	0	0	2	0	0	20	2	1974.09	ENSCHIP00000025006.1	ENSCHIP00000025006.1	433	452	yes	yes	2;3;4	1.0175e-15	111.74	1	0	12	3	2	2	1
AALAGGTTMIIDHVVPEPESSLTEAYEK	YKGMTTVDDFFQGTKAALAGGTTMIIDHVV	VVPEPESSLTEAYEKWREWADGKSCCDYSL	K	A	A	E	K	W	4	0	0	1	0	0	4	2	1	2	2	1	1	0	2	2	3	0	1	2	0	0	28	0	2928.44	ENSCHIP00000019308.1;ENSCHIP00000019332.1;ENSCHIP00000019313.1	ENSCHIP00000019308.1	209	236	yes	no	3	1.594e-16	92.198	1	0	5	1	1	1	1
AALAGGTTMIIDHVVPEPGTSLLAAFDQWR	DQGMTSADDFFQGTKAALAGGTTMIIDHVV	PEPGTSLLAAFDQWREWADSKSCCDYSLHV	K	A	A	W	R	E	5	1	0	2	0	1	1	3	1	2	3	0	1	1	2	1	3	1	0	2	0	0	30	0	3136.6	ENSCHIP00000033194.1;ENSCHIP00000033191.1	ENSCHIP00000033194.1	95	124	yes	no	3	3.0704e-19	91.113	1	0	1				1
AALAHSEEITAAQAAATR	RRLRERLEHLEEEHRAALAHSEEITAAQAA	AHSEEITAAQAAATRALPNGQDAADGPAAE	R	A	A	T	R	A	8	1	0	0	0	1	2	0	1	1	1	0	0	0	0	1	2	0	0	0	0	0	18	0	1780.91	ENSCHIP00000025570.1	ENSCHIP00000025570.1	2212	2229	yes	yes	2;3	1.2213e-22	175.15	1	0	3				2
AALDGTPGMIGYGMAK	KHLKEGGLLTLAGARAALDGTPGMIGYGMA	ALDGTPGMIGYGMAKAAVHQLCRSLAGKNS	R	A	A	A	K	A	3	0	0	1	0	0	0	4	0	1	1	1	2	0	1	0	1	0	1	0	0	0	16	0	1551.74	ENSCHIP00000006722.1	ENSCHIP00000006722.1	137	152	yes	yes	2	1.4289e-07	112.13	1	0	6	1	1	1	1
AALEGTLEETEAR	LQGLEIELQSQLSMKAALEGTLEETEARFG	MKAALEGTLEETEARFGAQLAQIQALISGI	K	A	A	A	R	F	3	1	0	0	0	0	4	1	0	0	2	0	0	0	0	0	2	0	0	0	0	0	13	0	1388.68	ENSCHIP00000029362.1	ENSCHIP00000029362.1	317	329	yes	yes	2	4.6967e-16	182.64	1	0	6	1	1	1	1
AALEYLEDIDLK	LLLANTDMFLATPQKAALEYLEDIDLKTME	PQKAALEYLEDIDLKTMEKDAVTFKAKALW	K	A	A	L	K	T	2	0	0	2	0	0	2	0	0	1	3	1	0	0	0	0	0	0	1	0	0	0	12	0	1391.72	ENSCHIP00000000590.1	ENSCHIP00000000590.1	44	55	yes	yes	2	0.00067339	105.98	1	0	5	1	1	1	1
AALGYNILTQEETQNVYDAR	ENDCSQYDPIPGSERAALGYNILTQEETQN	NILTQEETQNVYDARYYGGQCETVYNGEWR	R	A	A	A	R	Y	3	1	2	1	0	2	2	1	0	1	2	0	0	0	0	0	2	0	2	1	0	0	20	0	2268.1	ENSCHIP00000031568.1;ENSCHIP00000031557.1;ENSCHIP00000031572.1;ENSCHIP00000031562.1	ENSCHIP00000031568.1	137	156	yes	no	3	0.00013209	67.995	1	0	1				1
AALLELWELR	SDEVREKLTVLSEERAALLELWELRRQQYE	LSEERAALLELWELRRQQYEQCMDLQLFYR	R	A	A	L	R	R	2	1	0	0	0	0	2	0	0	0	4	0	0	0	0	0	0	1	0	0	0	0	10	0	1212.69	ENSCHIP00000011331.1;ENSCHIP00000011378.1	ENSCHIP00000011331.1	450	459	no	no	2	1.0717e-05	149.82	1	0	4		1	1	1
AALLEQALSNAR	LQARFNEIQDRCCRKAALLEQALSNARLFG	CRKAALLEQALSNARLFGEDEVEVLNWLAE	K	A	A	A	R	L	4	1	1	0	0	1	1	0	0	0	3	0	0	0	0	1	0	0	0	0	0	0	12	0	1255.69	ENSCHIP00000004864.1	ENSCHIP00000004864.1	3443	3454	yes	yes	2	0.072552	60.434	1	0	1				1
AALPSHVVTMLDNFPTNLHPMSQLSAAVTALNSESNFAR	AEEQVSWLSQEWAKRAALPSHVVTMLDNFP	SAAVTALNSESNFARAYSEGVNRTKYWELI	R	A	A	A	R	A	6	1	4	1	0	1	1	0	2	0	5	0	2	2	3	5	3	0	0	3	0	0	39	0	4151.06	ENSCHIP00000033452.1	ENSCHIP00000033452.1	133	171	yes	yes	4	3.7687e-09	61.938	1	0	1
AALQELLSK	AVVSERLKIRGSLARAALQELLSKGLIKLV	RGSLARAALQELLSKGLIKLVSKHRAQVIY	R	A	A	S	K	G	2	0	0	0	0	1	1	0	0	0	3	1	0	0	0	1	0	0	0	0	0	0	9	0	971.565	ENSCHIP00000018287.1;ENSCHIP00000003293.1;ENSCHIP00000002880.1;ENSCHIP00000016075.1;ENSCHIP00000002248.1	ENSCHIP00000018287.1	54	62	yes	no	2	4.2854e-05	141.39	1	0	6	1	1	1	1
AALSGLLHR	SGTSYKDLMPHDLARAALSGLLHRTSVPKD	PHDLARAALSGLLHRTSVPKDVVDYIIFGT	R	A	A	H	R	T	2	1	0	0	0	0	0	1	1	0	3	0	0	0	0	1	0	0	0	0	0	0	9	0	936.551	ENSCHIP00000029754.1;ENSCHIP00000029745.1	ENSCHIP00000029754.1	82	90	yes	no	2	0.013321	79.451	1	0	1				1
AALTIDEK	ITEEQPLKVSKALHKAALTIDEKGTEAAGS	VSKALHKAALTIDEKGTEAAGSTFLEAIPM	K	A	A	E	K	G	2	0	0	1	0	0	1	0	0	1	1	1	0	0	0	0	1	0	0	0	0	0	8	0	859.465	CON__P34955;ENSCHIP00000024460.1	ENSCHIP00000024460.1	358	365	no	no	2	6.5107e-05	127.12	1	0	6	1	1	1	1
AAMEALVVEVTK	LQISHEAAACITALRAAMEALVVEVTKQPG	ALRAAMEALVVEVTKQPGIISQLDPVNERM	R	A	A	T	K	Q	3	0	0	0	0	0	2	0	0	0	1	1	1	0	0	0	1	0	0	3	0	0	12	0	1259.68	ENSCHIP00000019784.1;ENSCHIP00000019777.1	ENSCHIP00000019784.1	1086	1097	yes	no	2	0.079525	48.741	1	0	1
AAMFPETLDEGMQIPSTQFDAAHPTNVQR	DIDGQYAMTRAQRVRAAMFPETLDEGMQIP	PSTQFDAAHPTNVQRLAEPSQMLKHAVVNL	R	A	A	Q	R	L	4	1	1	2	0	3	2	1	1	1	1	0	2	2	3	1	3	0	0	1	0	0	29	0	3201.49	ENSCHIP00000031016.1	ENSCHIP00000031016.1	96	124	yes	yes	3	0.097934	19.733	1	0	1
AAMIVNQLSK	LTKLLNDEDPVVVTKAAMIVNQLSKKEASR	VVVTKAAMIVNQLSKKEASRRALMGSPQLV	K	A	A	S	K	K	2	0	1	0	0	1	0	0	0	1	1	1	1	0	0	1	0	0	0	1	0	0	10	0	1073.59	ENSCHIP00000032335.1;ENSCHIP00000032342.1	ENSCHIP00000032335.1	162	171	yes	no	2	0.00019102	141.52	1	0	2				1
AAMIWIVGEYAER	TLCENLDSLDEPDARAAMIWIVGEYAERID	ARAAMIWIVGEYAERIDNADELLESFLEGF	R	A	A	E	R	I	3	1	0	0	0	0	2	1	0	2	0	0	1	0	0	0	0	1	1	1	0	0	13	0	1507.75	ENSCHIP00000020941.1;ENSCHIP00000020919.1;ENSCHIP00000020897.1;ENSCHIP00000023793.1;ENSCHIP00000023776.1;ENSCHIP00000023821.1;ENSCHIP00000023811.1	ENSCHIP00000020941.1	446	458	no	no	2	0.00067401	95.81	1	0	2				1
AANATTNPSQLLPLELVDK	______________________________	TTNPSQLLPLELVDKCIGSRIHIVMKSDKE	M	A	A	D	K	C	3	0	2	1	0	1	1	0	0	0	4	1	0	0	2	1	2	0	0	1	0	0	19	0	1994.07	ENSCHIP00000001890.1;ENSCHIP00000029382.1	ENSCHIP00000001890.1	2	20	yes	no	2;3	1.541e-06	112.72	1	0	5	1	2		1
AANDAGYFDNEMAPIEVK	EDCDRYALQSQQRWKAANDAGYFDNEMAPI	DAGYFDNEMAPIEVKTRKGKQTMQVDEHPR	K	A	A	V	K	T	4	0	2	2	0	0	2	1	0	1	0	1	1	1	1	0	0	0	1	1	0	0	18	0	1953.88	ENSCHIP00000029349.1;ENSCHIP00000029325.1;ENSCHIP00000029342.1	ENSCHIP00000029349.1	192	209	yes	no	2	0.0049465	64.313	1	0	1			1
AANSLEAFIFETQDK	QDLTLRDLQKQEREKAANSLEAFIFETQDK	AANSLEAFIFETQDKLYQPEYQEVSTEEQR	K	A	A	D	K	L	3	0	1	1	0	1	2	0	0	1	1	1	0	2	0	1	1	0	0	0	0	0	15	0	1682.82	ENSCHIP00000017969.1;ENSCHIP00000017993.1;ENSCHIP00000017986.1	ENSCHIP00000017969.1	739	753	yes	no	3	0.062047	47.532	1	0	1		1
AAPFTLEYR	______________________________	FSSEERAAPFTLEYRVFLKNEKGQYISPFH	R	A	A	Y	R	V	2	1	0	0	0	0	1	0	0	0	1	0	0	1	1	0	1	0	1	0	0	0	9	0	1066.54	ENSCHIP00000015694.1	ENSCHIP00000015694.1	10	18	yes	yes	2	0.01166	96.492	1	0	2			1	1
AAPGAEFAPNKR	EGIGAIGGTPPAFNRAAPGAEFAPNKRRRY	FNRAAPGAEFAPNKRRRY____________	R	A	A	K	R	R	4	1	1	0	0	0	1	1	0	0	0	1	0	1	2	0	0	0	0	0	0	0	12	1	1227.64	ENSCHIP00000000522.1;ENSCHIP00000000521.1	ENSCHIP00000000522.1	406	417	yes	no	3	0.016832	57.225	1	0	1				1
AAQAAVANYNMGSNSDYYYR	GELQELSPSDPQVQKAAQAAVANYNMGSNS	VANYNMGSNSDYYYRDITILRAQSQLVAGI	K	A	A	Y	R	D	5	1	3	1	0	1	0	1	0	0	0	0	1	0	0	2	0	0	4	1	0	0	20	0	2227.96	ENSCHIP00000006942.1	ENSCHIP00000006942.1	51	70	yes	yes	2;3	4.6956e-156	283.21	1	0	8	2	1	1	1
AAQALALLR	______________________________	______________________________	M	A	A	L	R	E	4	1	0	0	0	1	0	0	0	0	3	0	0	0	0	0	0	0	0	0	0	0	9	0	925.571	ENSCHIP00000023817.1	ENSCHIP00000023817.1	2	10	yes	yes	2	1.3798e-12	173.88	1	0	4		1	1	1
AAQDRDQIYR	SRSYRGGGGGGGGWRAAQDRDQIYRRRSPS	GGGWRAAQDRDQIYRRRSPSPYYSRGGYRS	R	A	A	Y	R	R	2	2	0	2	0	2	0	0	0	1	0	0	0	0	0	0	0	0	1	0	0	0	10	1	1234.61	ENSCHIP00000019584.1	ENSCHIP00000019584.1	152	161	yes	yes	3	0.00013344	136.33	1	0	1	1
AAQGEPQVQFK	______________________________	______________________________	M	A	A	F	K	L	2	0	0	0	0	3	1	1	0	0	0	1	0	1	1	0	0	0	0	1	0	0	11	0	1201.61	ENSCHIP00000002976.1;ENSCHIP00000028737.1;ENSCHIP00000000972.1;ENSCHIP00000031157.1;ENSCHIP00000006045.1;ENSCHIP00000022267.1;ENSCHIP00000022181.1	ENSCHIP00000002976.1	2	12	yes	no	2	0.005853	128	1	0	3				2
AAQLGFK	TVIGSGPGGYVAAIKAAQLGFKTVCVEKNE	GGYVAAIKAAQLGFKTVCVEKNETLGGTCL	K	A	A	F	K	T	2	0	0	0	0	1	0	1	0	0	1	1	0	1	0	0	0	0	0	0	0	0	7	0	733.412	ENSCHIP00000028709.1;ENSCHIP00000028694.1	ENSCHIP00000028709.1	49	55	yes	no	2	0.09223	59.641	1	0	1	1
AAQLPYDVQHADIDYMDAR	YGTLENMKEVVERNRAAQLPYDVQHADIDY	PYDVQHADIDYMDARKDFTYDPVAFKGFPE	R	A	A	A	R	K	4	1	0	4	0	2	0	0	1	1	1	0	1	0	1	0	0	0	2	1	0	0	19	0	2191	ENSCHIP00000015254.1	ENSCHIP00000015254.1	375	393	yes	yes	3	4.4424e-11	106.67	1	0	4	1	1	1
AAQNLLACGAAR	MGNYMDRAPPARALRAAQNLLACGAARGYL	ALRAAQNLLACGAARGYLTPNYEVKGHRDV	R	A	A	A	R	G	5	1	1	0	1	1	0	1	0	0	2	0	0	0	0	0	0	0	0	0	0	0	12	0	1214.62	ENSCHIP00000010519.1	ENSCHIP00000010519.1	141	152	yes	yes	2	6.4744e-23	171.73	1	0	3	1	1		1
AAQTLLWTELIR	NLREPSMDMKSVTDRAAQTLLWTELIRGLG	TDRAAQTLLWTELIRGLGMTLSYLFREPAT	R	A	A	I	R	G	2	1	0	0	0	1	1	0	0	1	3	0	0	0	0	0	2	1	0	0	0	0	12	0	1413.8	ENSCHIP00000001223.1;ENSCHIP00000010986.1	ENSCHIP00000001223.1	54	65	yes	no	2	5.0312e-23	174.98	1	0	3			1	1
AASAASAAGGAGGSSGATGAAGGGAGAGTRPGDSGTAGVGATGPGAATK	FAKRDKKKKKERSNRAASAASAAGGAGGSS	GTAGVGATGPGAATKVVTKEEDEWKEFEQK	R	A	A	T	K	V	16	1	0	1	0	0	0	17	0	0	0	1	0	0	2	5	5	0	0	1	0	0	49	1	3756.76	ENSCHIP00000033901.1	ENSCHIP00000033901.1	28	76	yes	yes	3;4	2.2668e-35	104.78	1	0	6	2	2
AASADSTTEGTPADGFTVLSTK	KKGARKSKKQGEVSKAASADSTTEGTPADG	TEGTPADGFTVLSTKSLFLGQKLQVVQADI	K	A	A	T	K	S	4	0	0	2	0	0	1	2	0	0	1	1	0	1	1	3	5	0	0	1	0	0	22	0	2126	ENSCHIP00000024097.1;ENSCHIP00000024089.1	ENSCHIP00000024097.1	167	188	yes	no	2	3.377e-41	168.5	1	0	5		1	1	2
AASAGVPYHGEVPVSLAR	CVLRRGSLGFYKDAKAASAGVPYHGEVPVS	AGVPYHGEVPVSLARAQGSVAFDYRKRKHV	K	A	A	A	R	A	4	1	0	0	0	0	1	2	1	0	1	0	0	0	2	2	0	0	1	3	0	0	18	0	1779.93	ENSCHIP00000031442.1;ENSCHIP00000031448.1	ENSCHIP00000031442.1	2250	2267	yes	no	3	0.0064784	48.288	1	0	1				1
AASCILLHTGQK	______________________________	______________________________	M	A	A	Q	K	M	2	0	0	0	1	1	0	1	1	1	2	1	0	0	0	1	1	0	0	0	0	0	12	0	1297.68	ENSCHIP00000002566.1;ENSCHIP00000002561.1	ENSCHIP00000002566.1	2	13	yes	no	2	1.9081e-40	208.11	1	0	1				1
AASDGQYENQSPEPTSPR	REKQPAEPPAPLRKRAASDGQYENQSPEPT	DGQYENQSPEPTSPRSPGVRSPVQCVSPEL	R	A	A	P	R	S	2	1	1	1	0	2	2	1	0	0	0	0	0	0	3	3	1	0	1	0	0	0	18	0	1932.85	ENSCHIP00000013175.1;ENSCHIP00000013172.1;ENSCHIP00000013159.1	ENSCHIP00000013175.1	906	923	yes	no	2	0.0013075	80.522	1	0	1				1
AASDIAMTELPPTHPIR	NDRKEAAENSLVAYKAASDIAMTELPPTHP	SDIAMTELPPTHPIRLGLALNFSVFYYEIL	K	A	A	I	R	L	3	1	0	1	0	0	1	0	1	2	1	0	1	0	3	1	2	0	0	0	0	0	17	0	1818.93	ENSCHIP00000027169.1;ENSCHIP00000030705.1	ENSCHIP00000027169.1	142	158	yes	no	2;3	1.8722e-08	117.23	1	0	21	5	6	4	3
AASFLLALEPELEAR	AEVVLAHAGSGSSPRAASFLLALEPELEAR	AASFLLALEPELEARLAHLGVQVKGEDEEE	R	A	A	A	R	L	4	1	0	0	0	0	3	0	0	0	4	0	0	1	1	1	0	0	0	0	0	0	15	0	1628.88	ENSCHIP00000003489.1	ENSCHIP00000003489.1	68	82	yes	yes	2	1.9077e-13	151.79	1	0	2			1	1
AASIFGGAKPVDTAAR	PKEDDSSASTSQSSRAASIFGGAKPVDTAA	ASIFGGAKPVDTAAREREVEERLQKEQEKL	R	A	A	A	R	E	5	1	0	1	0	0	0	2	0	1	0	1	0	1	1	1	1	0	0	1	0	0	16	1	1530.82	ENSCHIP00000009582.1	ENSCHIP00000009582.1	357	372	yes	yes	2;3	0.0014031	68.44	1	0	3		1	2
AASTDVAGLEESFR	______________________________	MAASTDVAGLEESFRKFAIHGDPKASGHEM	M	A	A	F	R	K	3	1	0	1	0	0	2	1	0	0	1	0	0	1	0	2	1	0	0	1	0	0	14	0	1451.69	ENSCHIP00000023820.1	ENSCHIP00000023820.1	2	15	yes	yes	2	2.5306e-118	288.49	1	0	3	1		1	1
AASTDVAGLEESFRK	______________________________	AASTDVAGLEESFRKFAIHGDPKASGHEMN	M	A	A	R	K	F	3	1	0	1	0	0	2	1	0	0	1	1	0	1	0	2	1	0	0	1	0	0	15	1	1579.78	ENSCHIP00000023820.1	ENSCHIP00000023820.1	2	16	yes	yes	2	2.0559e-09	143.79	1	0	2		1
AASVPVEFQEHHLSEVQNMASEEK	GVGPELMHAVKEVFKAASVPVEFQEHHLSE	EHHLSEVQNMASEEKLEQVLSSMKENKVAI	K	A	A	E	K	L	3	0	1	0	0	2	5	0	2	0	1	1	1	1	1	3	0	0	0	3	0	0	24	0	2695.25	ENSCHIP00000008348.1	ENSCHIP00000008348.1	73	96	yes	yes	3	0.0090364	37.56	1	0	1			1
AATASPGASGMDGKPR	______________________________	ATASPGASGMDGKPRTSPKSVKFLFGGLAG	M	A	A	P	R	T	4	1	0	1	0	0	0	3	0	0	0	1	1	0	2	2	1	0	0	0	0	0	16	1	1472.7	ENSCHIP00000021538.1;ENSCHIP00000021547.1;ENSCHIP00000021529.1	ENSCHIP00000021538.1	2	17	yes	no	2	7.2787e-12	158.4	1	0	1				1
AATATMATSGSAR	______________________________	______________________________	M	A	A	A	R	K	5	1	0	0	0	0	0	1	0	0	0	0	1	0	0	2	3	0	0	0	0	0	13	0	1194.57	ENSCHIP00000029017.1	ENSCHIP00000029017.1	2	14	yes	yes	2	5.3627e-08	133.76	1	0	1				1
AATFGLILDDVSLTHLTFGK	RELVSRQVSDDLTERAATFGLILDDVSLTH	LILDDVSLTHLTFGKEFTEAVEAKQVAQQE	R	A	A	G	K	E	2	0	0	2	0	0	0	2	1	1	4	1	0	2	0	1	3	0	0	1	0	0	20	0	2118.14	ENSCHIP00000009609.1;ENSCHIP00000009602.1	ENSCHIP00000009609.1	158	177	yes	no	3	7.4581e-08	86.96	1	0	4		1	1	1
AATLSTQAAQPLLDR	IRERLRPLVEQGQSRAATLSTQAAQPLLDR	AATLSTQAAQPLLDRAEAWRQKLHGRLEEV	R	A	A	D	R	A	4	1	0	1	0	2	0	0	0	0	3	0	0	0	1	1	2	0	0	0	0	0	15	0	1554.84	ENSCHIP00000025094.1;ENSCHIP00000025090.1;ENSCHIP00000025098.1	ENSCHIP00000025094.1	209	223	yes	no	2	3.0457e-11	143.17	1	0	3	1	1
AATQELALLISR	PAKGSPKGSPNKHSRAATQELALLISRMQA	HSRAATQELALLISRMQANADQVERDILET	R	A	A	S	R	M	3	1	0	0	0	1	1	0	0	1	3	0	0	0	0	1	1	0	0	0	0	0	12	0	1284.74	ENSCHIP00000031966.1;ENSCHIP00000031971.1	ENSCHIP00000031966.1	34	45	yes	no	2	6.2352e-09	160.18	1	0	3			1	1
AATSDLEHYDK	NPNKFESTDLDMLIKAATSDLEHYDKARHE	MLIKAATSDLEHYDKARHEEFKKYEMMKEH	K	A	A	D	K	A	2	0	0	2	0	0	1	0	1	0	1	1	0	0	0	1	1	0	1	0	0	0	11	0	1248.56	ENSCHIP00000030584.1;ENSCHIP00000030579.1;ENSCHIP00000030574.1	ENSCHIP00000030584.1	161	171	yes	no	2;3	0.0026566	96.143	1	0	2
AATVGYNILK	ISKDRKERVRQGILRAATVGYNILKQGGSA	QGILRAATVGYNILKQGGSAVDAVEGAVTV	R	A	A	L	K	Q	2	0	1	0	0	0	0	1	0	1	1	1	0	0	0	0	1	0	1	1	0	0	10	0	1048.59	ENSCHIP00000029930.1;ENSCHIP00000029921.1	ENSCHIP00000029930.1	31	40	yes	no	2	0.0095129	84.568	1	0	3	1	1	1
AAVAAGDQPADAEMR	ANMFERLAEEENKAKAAVAAGDQPADAEMR	AAVAAGDQPADAEMRDEPKNDVAGVQPQPR	K	A	A	M	R	D	6	1	0	2	0	1	1	1	0	0	0	0	1	0	1	0	0	0	0	1	0	0	15	0	1471.67	ENSCHIP00000006132.1;ENSCHIP00000006115.1	ENSCHIP00000006132.1	427	441	yes	no	2	7.5806e-13	155.97	1	0	1
AAVAASGLNTLLEGDGQYTLLAPTNEAFEK	IQQIIEIEDTFETLRAAVAASGLNTLLEGD	GQYTLLAPTNEAFEKIPAETLNRILGDPEA	R	A	A	E	K	I	6	0	2	1	0	1	3	3	0	0	5	1	0	1	1	1	3	0	1	1	0	0	30	0	3063.54	ENSCHIP00000002243.1;ENSCHIP00000002277.1	ENSCHIP00000002243.1	258	287	yes	no	2;3	2.7938e-47	94.019	1	0	5		1	1	2
AAVAIPDRPPDAVLTDTTSLNQAALYR	GSGGFSGKRTSDKAKAAVAIPDRPPDAVLT	VLTDTTSLNQAALYRLSGDWNPLHIDPNFA	K	A	A	Y	R	L	6	2	1	3	0	1	0	0	0	1	3	0	0	0	3	1	3	0	1	2	0	0	27	1	2838.49	ENSCHIP00000009500.1	ENSCHIP00000009500.1	480	506	yes	yes	3	2.8679e-38	137.24	1	0	1				1
AAVATLLQSVQVPEFTPK	NLFAQTYGLTGSQDRAAVATLLQSVQVPEF	ATLLQSVQVPEFTPKSGVKIHVSDQELQSA	R	A	A	P	K	S	3	0	0	0	0	2	1	0	0	0	2	1	0	1	2	1	2	0	0	3	0	0	18	0	1898.05	ENSCHIP00000024092.1;ENSCHIP00000024056.1;ENSCHIP00000024069.1	ENSCHIP00000024092.1	782	799	yes	no	2;3	7.6019e-23	180.28	1	0	4				2
AAVDAGFVPNDLQVGQTGK	YDLADQLHAAVGASRAAVDAGFVPNDLQVG	AGFVPNDLQVGQTGKIVAPELYIAVGISGA	R	A	A	G	K	I	3	0	1	2	0	2	0	3	0	0	1	1	0	1	1	0	1	0	0	3	0	0	19	0	1885.95	ENSCHIP00000014649.1;ENSCHIP00000014642.1;ENSCHIP00000014628.1	ENSCHIP00000014649.1	242	260	yes	no	2	3.6064e-19	135.91	1	0	4		1	1	1
AAVEEGIVLGGGCALLR	NEKKDRVTDALNATRAAVEEGIVLGGGCAL	VEEGIVLGGGCALLRCIPALESITPANEDQ	R	A	A	L	R	C	3	1	0	0	1	0	2	4	0	1	3	0	0	0	0	0	0	0	0	2	0	0	17	0	1683.9	ENSCHIP00000002020.1	ENSCHIP00000002020.1	430	446	yes	yes	2;3	2.2813e-22	168.3	1	0	10	2	1	2	2
AAVENLPTFLVELSR	PDRLELEAAQKFLERAAVENLPTFLVELSR	AAVENLPTFLVELSRVLANPGNSQVARVAA	R	A	A	S	R	V	2	1	1	0	0	0	2	0	0	0	3	0	0	1	1	1	1	0	0	2	0	0	15	0	1657.9	ENSCHIP00000013538.1;ENSCHIP00000013556.1	ENSCHIP00000013538.1	28	42	yes	no	3	3.7304e-05	100.45	1	0	1			1
AAVESLGFILFR	LLHVAVSDVNDDVRRAAVESLGFILFRTPE	VRRAAVESLGFILFRTPEQCPSVVSLLSES	R	A	A	F	R	T	2	1	0	0	0	0	1	1	0	1	2	0	0	2	0	1	0	0	0	1	0	0	12	0	1321.74	ENSCHIP00000017193.1;ENSCHIP00000017162.1	ENSCHIP00000017193.1	611	622	yes	no	2	0.0016262	116.52	1	0	2				1
AAVLQQVLER	______________________________	______________________________	M	A	A	E	R	T	2	1	0	0	0	2	1	0	0	0	2	0	0	0	0	0	0	0	0	2	0	0	10	0	1125.65	ENSCHIP00000012695.1	ENSCHIP00000012695.1	2	11	yes	yes	2	3.1537e-09	170.22	1	0	1				1
AAVPEVLQQQEEDR	______________________________	MAAVPEVLQQQEEDRSKLRSVSVDLNVDPS	M	A	A	D	R	S	2	1	0	1	0	3	3	0	0	0	1	0	0	0	1	0	0	0	0	2	0	0	14	0	1610.79	ENSCHIP00000018595.1	ENSCHIP00000018595.1	2	15	yes	yes	2	0.00021915	99.174	1	0	1				1
AAVPSGASTGIYEALELR	PTVEVDLFTAKGLFRAAVPSGASTGIYEAL	PSGASTGIYEALELRDNDKTRYMGKGVSKA	R	A	A	L	R	D	4	1	0	0	0	0	2	2	0	1	2	0	0	0	1	2	1	0	1	1	0	0	18	0	1803.94	ENSCHIP00000015366.1;ENSCHIP00000015384.1;ENSCHIP00000021218.1;ENSCHIP00000021386.1;ENSCHIP00000021374.1;ENSCHIP00000021362.1;ENSCHIP00000021353.1;ENSCHIP00000019361.1;ENSCHIP00000019330.1	ENSCHIP00000015366.1	33	50	no	no	2;3	3.7881e-23	171.62	1	0	12	2	2	2	2
AAVQLGNYK	YWEIQPSTFRCVYVRAAVQLGNYK______	RCVYVRAAVQLGNYK_______________	R	A	A	Y	K	-	2	0	1	0	0	1	0	1	0	0	1	1	0	0	0	0	0	0	1	1	0	0	9	0	962.519	ENSCHIP00000018727.1;ENSCHIP00000018742.1	ENSCHIP00000018727.1	352	360	yes	no	2	2.1464e-05	149.4	1	0	5	1	1	1
AAVQQLQAEGLSPR	QGDVVLTARDEARGRAAVQQLQAEGLSPRF	RAAVQQLQAEGLSPRFHQLDIDDLQSIRAL	R	A	A	P	R	F	3	1	0	0	0	3	1	1	0	0	2	0	0	0	1	1	0	0	0	1	0	0	14	0	1466.78	ENSCHIP00000002203.1;ENSCHIP00000008507.1;ENSCHIP00000024357.1;ENSCHIP00000003273.1	ENSCHIP00000002203.1	45	58	no	no	2	9.1876e-48	205.13	1	0	4	1		1
AAVSHWQQQSYLDSGIHSGATTTAPSLSGK	ADLMELDMAMEPDRKAAVSHWQQQSYLDSG	IHSGATTTAPSLSGKGNPEEEDVDTTQVLY	K	A	A	G	K	G	4	0	0	1	0	3	0	3	2	1	2	1	0	0	1	6	3	1	1	1	0	0	30	0	3084.49	ENSCHIP00000031016.1	ENSCHIP00000031016.1	20	49	yes	yes	4	3.8779e-47	128.3	1	0	1				1
AAVTGFWGK	______________________________	______________________________	K	A	A	G	K	V	2	0	0	0	0	0	0	2	0	0	0	1	0	1	0	0	1	1	0	1	0	0	9	0	935.486	ENSCHIP00000018533.1;ENSCHIP00000018498.1;ENSCHIP00000018470.1	ENSCHIP00000018533.1	6	14	yes	no	1;2	2.8223e-05	128.61	1	0	26	7	6	2	4
AAVTGFWGKVK	______________________________	CSLKAAVTGFWGKVKVDEVGAEALGRLLVV	K	A	A	V	K	V	2	0	0	0	0	0	0	2	0	0	0	2	0	1	0	0	1	1	0	2	0	0	11	1	1162.65	ENSCHIP00000018533.1;ENSCHIP00000018498.1;ENSCHIP00000018470.1	ENSCHIP00000018533.1	6	16	yes	no	3	0.023458	47.302	1	0	5	1	1	1	1
AAVTGFWGKVKVDEVGAEALGR	______________________________	GKVKVDEVGAEALGRLLVVYPWTQRFFEHF	K	A	A	G	R	L	4	1	0	1	0	0	2	4	0	0	1	2	0	1	0	0	1	1	0	4	0	0	22	2	2259.2	ENSCHIP00000018533.1;ENSCHIP00000018498.1;ENSCHIP00000018470.1	ENSCHIP00000018533.1	6	27	yes	no	2;3;4	4.0653e-39	150.76	1	0	16	3	3	3	2
AAVYNHFISDGVK	VIVPLKVGLHEVEVKAAVYNHFISDGVKKT	VKAAVYNHFISDGVKKTLKVVPEGIRVNKT	K	A	A	V	K	K	2	0	1	1	0	0	0	1	1	1	0	1	0	1	0	1	0	0	1	2	0	0	13	0	1419.71	CON__Q2UVX4;ENSCHIP00000004335.1;ENSCHIP00000004329.1	ENSCHIP00000004335.1	913	925	no	no	2	2.4213e-22	184.36	1	0	3			1	1
AAWEVDSGHR	EMAMKVELARLSYQRAAWEVDSGHRNTYYA	LSYQRAAWEVDSGHRNTYYASIAKAFAGDI	R	A	A	H	R	N	2	1	0	1	0	0	1	1	1	0	0	0	0	0	0	1	0	1	0	1	0	0	10	0	1126.52	ENSCHIP00000011898.1;ENSCHIP00000011862.1;ENSCHIP00000011866.1;ENSCHIP00000011887.1;ENSCHIP00000011875.1	ENSCHIP00000011898.1	322	331	yes	no	2	0.0079439	88.921	1	0	2			1	1
AAWGKVGGNAGAYGAEALER	______________________________	VGGNAGAYGAEALERMFLSFPTTKTYFPHF	K	A	A	E	R	M	6	1	1	0	0	0	2	5	0	0	1	1	0	0	0	0	0	1	1	1	0	0	20	1	1946.96	ENSCHIP00000030098.1	ENSCHIP00000030098.1	13	32	yes	yes	2;3	9.8787e-107	268.59	1	0	18	3	5	2	2
AAWGKVGGNAGAYGAEALERMFLSFPTTK	______________________________	AEALERMFLSFPTTKTYFPHFDLSHGSAQV	K	A	A	T	K	T	6	1	1	0	0	0	2	5	0	0	2	2	1	2	1	1	2	1	1	1	0	0	29	2	2999.5	ENSCHIP00000030098.1	ENSCHIP00000030098.1	13	41	yes	yes	3;4	1.1118e-67	215.53	1	0	12	2	2	1	1
AAWGKVGSNAGAYGTEALER	______________________________	VGSNAGAYGTEALERMFLSFPTTKTYFPHF	K	A	A	E	R	M	5	1	1	0	0	0	2	4	0	0	1	1	0	0	0	1	1	1	1	1	0	0	20	1	2006.98	ENSCHIP00000020926.1	ENSCHIP00000020926.1	13	32	yes	yes	2;3	3.4034e-39	200.55	1	0	10	2	2	2
AAWGKVGSNAGAYGTEALERMFLSFPTTK	______________________________	TEALERMFLSFPTTKTYFPHFDLSHGSAQV	K	A	A	T	K	T	5	1	1	0	0	0	2	4	0	0	2	2	1	2	1	2	3	1	1	1	0	0	29	2	3059.52	ENSCHIP00000020926.1	ENSCHIP00000020926.1	13	41	yes	yes	3;4	1.4008e-29	118.14	1	0	4	1
AAYFGVYDTAK	YQGFNVSVQGIIIYRAAYFGVYDTAKGMLP	IIYRAAYFGVYDTAKGMLPDPKNVHIIVSW	R	A	A	A	K	G	3	0	0	1	0	0	0	1	0	0	0	1	0	1	0	0	1	0	2	1	0	0	11	0	1204.58	ENSCHIP00000032937.1	ENSCHIP00000032937.1	189	199	yes	yes	2	0.057548	57.032	1	0	1
AAYQVAALPK	NDVYKQYFQSSFPARAAYQVAALPKGGRVE	SFPARAAYQVAALPKGGRVEIEAIAVQGPL	R	A	A	P	K	G	4	0	0	0	0	1	0	0	0	0	1	1	0	0	1	0	0	0	1	1	0	0	10	0	1030.58	ENSCHIP00000009683.1	ENSCHIP00000009683.1	108	117	yes	yes	1;2	0.038677	75.692	1	0	5	1	1	1
ACACAHGMLAEDGASCR	GGCQQLCLYRGNGQRACACAHGMLAEDGAS	ACAHGMLAEDGASCREYAGYLLYSERTILK	R	A	C	C	R	E	5	1	0	1	3	0	1	2	1	0	1	0	1	0	0	1	0	0	0	0	0	0	17	0	1835.72	ENSCHIP00000029447.1;ENSCHIP00000029424.1	ENSCHIP00000029447.1	2148	2164	yes	no	3	1.8075e-05	91.657	1	0	2	1	1
ACADATLSQITNNIDPVGR	______________________________	ATLSQITNNIDPVGRIQMRTRRTLRGHLAK	K	A	C	G	R	I	3	1	2	2	1	1	0	1	0	2	1	0	0	0	1	1	2	0	0	1	0	0	19	0	2014.97	ENSCHIP00000006823.1	ENSCHIP00000006823.1	9	27	yes	yes	2;3	3.4624e-38	166.48	1	0	2				2
ACADPAAGSVILLENLR	DVLFLKDCVGPEVEKACADPAAGSVILLEN	ADPAAGSVILLENLRFHVEEEGKGKDASGN	K	A	C	L	R	F	4	1	1	1	1	0	1	1	0	1	3	0	0	0	1	1	0	0	0	1	0	0	17	0	1768.91	ENSCHIP00000005688.1;ENSCHIP00000005713.1;ENSCHIP00000005700.1	ENSCHIP00000005688.1	107	123	yes	no	2;3	1.8479e-125	253.42	1	0	7	1	1	1	2
ACALVSCASHR	KEDMNTLLSYNRDWRACALVSCASHRDYPF	RDWRACALVSCASHRDYPFHEEF_______	R	A	C	H	R	D	3	1	0	0	2	0	0	0	1	0	1	0	0	0	0	2	0	0	0	1	0	0	11	0	1230.56	ENSCHIP00000009096.1;ENSCHIP00000007247.1	ENSCHIP00000009096.1	298	308	yes	no	3	0.051136	104.43	1	0	1				1
ACDGNEESVKDQIEELEK	VEGVIFLGYALVERRACDGNEESVKDQIEE	GNEESVKDQIEELEKNWKYLLARTTDKGQK	R	A	C	E	K	N	1	0	1	2	1	1	5	1	0	1	1	2	0	0	0	1	0	0	0	1	0	0	18	1	2091.93	ENSCHIP00000008163.1;ENSCHIP00000008152.1	ENSCHIP00000008163.1	1561	1578	yes	no	3	3.4706e-17	121.27	1	0	2				1
ACDGVNDCVDNSDELCCK	DSFQCVNGKRIPQKKACDGVNDCVDNSDEL	GVNDCVDNSDELCCKDCRGEGFLCKSGVCI	K	A	C	C	K	D	1	0	2	4	4	0	1	1	0	0	1	1	0	0	0	1	0	0	0	2	0	0	18	0	2129.78	ENSCHIP00000003123.1;ENSCHIP00000003130.1	ENSCHIP00000003123.1	275	292	yes	no	2	1.0926e-42	208.27	1	0	6	2	1	1	1
ACELWEQILQEHPTDMLALK	HVSAVETFAKGNFPKACELWEQILQEHPTD	EQILQEHPTDMLALKFSHDAYFYLGYQEQM	K	A	C	L	K	F	2	0	0	1	1	2	3	0	1	1	4	1	1	0	1	0	1	1	0	0	0	0	20	0	2424.18	ENSCHIP00000016135.1	ENSCHIP00000016135.1	127	146	yes	yes	3	0.0030806	47.752	1	0	1
ACEPGVDYVYK	HHTEEAITLEDRLDRACEPGVDYVYKTRLL	RLDRACEPGVDYVYKTRLLQKKLEEDFDEY	R	A	C	Y	K	T	1	0	0	1	1	0	1	1	0	0	0	1	0	0	1	0	0	0	2	2	0	0	11	0	1299.58	CON__Q2UVX4;ENSCHIP00000004335.1;ENSCHIP00000004329.1	ENSCHIP00000004335.1	1534	1544	no	no	2	0.0044717	89.247	1	0	3			1	1
ACGDSTLTQITAGLDPVGR	QEAEQLRNQIRDARKACGDSTLTQITAGLD	STLTQITAGLDPVGRIQMRTRRTLRGHLAK	K	A	C	G	R	I	2	1	0	2	1	1	0	3	0	1	2	0	0	0	1	1	3	0	0	1	0	0	19	0	1930.94	ENSCHIP00000001358.1	ENSCHIP00000001358.1	24	42	yes	yes	2	8.5948e-72	208.68	1	0	3			1	1
ACGLNFADLMAR	APPAPGTGQLTLRVKACGLNFADLMARQGL	RVKACGLNFADLMARQGLYDRLPPLPVTPG	K	A	C	A	R	Q	3	1	1	1	1	0	0	1	0	0	2	0	1	1	0	0	0	0	0	0	0	0	12	0	1337.62	ENSCHIP00000011214.1	ENSCHIP00000011214.1	94	105	yes	yes	2	9.7045e-42	213.85	1	0	6	1	1	1	1
ACGSEMLQK	TEQRRRAEEDALQQKACGSEMLQKKQHLEI	DALQQKACGSEMLQKKQHLEIELKQVIQQR	K	A	C	Q	K	K	1	0	0	0	1	1	1	1	0	0	1	1	1	0	0	1	0	0	0	0	0	0	9	0	1022.45	ENSCHIP00000011508.1	ENSCHIP00000011508.1	1288	1296	yes	yes	2	0.00056221	123.69	1	0	2				1
ACLISLGYDIGNDPQGEAEFAR	FDRDHSGTLGPEEFKACLISLGYDIGNDPQ	YDIGNDPQGEAEFARIMSIVDPNRLGVVTF	K	A	C	A	R	I	3	1	1	2	1	1	2	3	0	2	2	0	0	1	1	1	0	0	1	0	0	0	22	0	2395.11	ENSCHIP00000015216.1	ENSCHIP00000015216.1	773	794	yes	yes	2;3	2.4961e-38	153.24	1	0	3			2	1
ACLISLGYDVENDR	FDKDHGGALGPEEFKACLISLGYDVENDRQ	KACLISLGYDVENDRQGDAEFNRIMSVVDP	K	A	C	D	R	Q	1	1	1	2	1	0	1	1	0	1	2	0	0	0	0	1	0	0	1	1	0	0	14	0	1623.76	ENSCHIP00000007863.1;ENSCHIP00000007851.1;ENSCHIP00000007882.1	ENSCHIP00000007863.1	792	805	yes	no	2	4.554e-09	155.26	1	0	4		1	1
ACLISMGYNMGEAEFAR	DPQKKTGMMDTDDFRACLISMGYNMGEAEF	LISMGYNMGEAEFARIMSIVDPNRLGVVTF	R	A	C	A	R	I	3	1	1	0	1	0	2	2	0	1	1	0	2	1	0	1	0	0	1	0	0	0	17	0	1918.84	ENSCHIP00000015198.1;ENSCHIP00000015132.1	ENSCHIP00000015198.1	800	816	yes	no	2	5.9885e-06	91.914	1	0	1
ACLQIEMGK	LADARRVLDETARDRACLQIEMGKLRADLE	ETARDRACLQIEMGKLRADLEEATKSAKKR	R	A	C	G	K	L	1	0	0	0	1	1	1	1	0	1	1	1	1	0	0	0	0	0	0	0	0	0	9	0	1048.5	ENSCHIP00000011100.1;ENSCHIP00000011084.1;ENSCHIP00000011094.1	ENSCHIP00000011100.1	95	103	yes	no	2	0.024561	84.743	1	0	1				1
ACNLDVILGFDGSR	AMHETLCPGMTDVSKACNLDVILGFDGSRD	KACNLDVILGFDGSRDQNVFVAQKGLESKM	K	A	C	S	R	D	1	1	1	2	1	0	0	2	0	1	2	0	0	1	0	1	0	0	0	1	0	0	14	0	1535.74	ENSCHIP00000019322.1;ENSCHIP00000019306.1	ENSCHIP00000019322.1	1833	1846	yes	no	2;3	2.7805e-74	282.95	1	0	7		1	2	2
ACNQLGQFLQHR	SLVIHHDSEPNLLVRACNQLGQFLQHRETN	LVRACNQLGQFLQHRETNLRYLALESMCTL	R	A	C	H	R	E	1	1	1	0	1	3	0	1	1	0	2	0	0	1	0	0	0	0	0	0	0	0	12	0	1470.71	ENSCHIP00000030817.1;ENSCHIP00000030853.1;ENSCHIP00000030450.1;ENSCHIP00000030439.1;ENSCHIP00000030456.1	ENSCHIP00000030450.1	329	340	no	no	3	0.0041695	68.536	1	0	1				1
ACQDVNECQPSR	SYTCICLPGFSGDGRACQDVNECQPSRCHP	DGRACQDVNECQPSRCHPDAFCYNTPGSFV	R	A	C	S	R	C	1	1	1	1	2	2	1	0	0	0	0	0	0	0	1	1	0	0	0	1	0	0	12	0	1462.59	ENSCHIP00000023047.1	ENSCHIP00000023047.1	807	818	yes	yes	2	1.9695e-25	242.49	1	0	1
ACQGLVASNLNLKPGECLR	______________________________	LVASNLNLKPGECLRVRGEVAADAKSFSLN	M	A	C	L	R	V	2	1	2	0	2	1	1	2	0	0	4	1	0	0	1	1	0	0	0	1	0	0	19	1	2099.06	ENSCHIP00000013044.1	ENSCHIP00000013044.1	2	20	yes	yes	2;3	2.9053e-134	297.16	1	0	17	2	3	2	2
ACQIFVR	SFGGAGGHAPGVARKACQIFVRNLPFDFTW	HAPGVARKACQIFVRNLPFDFTWKMLKDKF	K	A	C	V	R	N	1	1	0	0	1	1	0	0	0	1	0	0	0	1	0	0	0	0	0	1	0	0	7	0	892.459	ENSCHIP00000032304.1	ENSCHIP00000032304.1	613	619	yes	yes	2	0.04907	99.511	1	0	1			1
ACQSIYPLHDVFVR	VNKLIPDSIGKDIEKACQSIYPLHDVFVRK	KACQSIYPLHDVFVRKVKMLKKPKFELGKL	K	A	C	V	R	K	1	1	0	1	1	1	0	0	1	1	1	0	0	1	1	1	0	0	1	2	0	0	14	0	1703.85	ENSCHIP00000016015.1;ENSCHIP00000004128.1;ENSCHIP00000008957.1	ENSCHIP00000016015.1	200	213	yes	no	2;3	1.1354e-07	159.94	1	0	8		1	2	2
ACQVAHDHTDQVIR	DFIYFLTPHGRRFLRACQVAHDHTDQVIRD	RACQVAHDHTDQVIRDRKAALQDKKEREKI	R	A	C	I	R	D	2	1	0	2	1	2	0	0	2	1	0	0	0	0	0	0	1	0	0	2	0	0	14	0	1648.77	ENSCHIP00000006425.1;ENSCHIP00000006457.1;ENSCHIP00000006444.1	ENSCHIP00000006425.1	249	262	yes	no	4	6.7855e-12	131.13	1	0	1				1
ACSLPYASESK	EACCADGHRMATEHRACSLPYASESKECRM	TEHRACSLPYASESKECRMVQEQCCHNQLE	R	A	C	S	K	E	2	0	0	0	1	0	1	0	0	0	1	1	0	0	1	3	0	0	1	0	0	0	11	0	1211.55	ENSCHIP00000018652.1;ENSCHIP00000018624.1;ENSCHIP00000018671.1;ENSCHIP00000018646.1;CON__ENSEMBL:ENSBTAP00000016046	ENSCHIP00000018624.1	49	59	no	no	2	0.0013392	120.99	1	0	3	1	1
ACVDIGAVIATPEQLHAAYEDGFEQCDAGWLSDQTVR	AATSRYTLNFEMAQKACVDIGAVIATPEQL	FEQCDAGWLSDQTVRYPIRVPREGCYGDMM	K	A	C	V	R	Y	6	1	0	4	2	3	3	3	1	2	2	0	0	1	1	1	2	1	1	3	0	0	37	0	4091.86	ENSCHIP00000031974.1;ENSCHIP00000031965.1;ENSCHIP00000031988.1;ENSCHIP00000031984.1;ENSCHIP00000031979.1	ENSCHIP00000031974.1	172	208	yes	no	3;4	3.5517e-14	76.976	1	0	5	1	1	1	1
ACYGVLR	ESLRYKLLGGLAVRRACYGVLRFIMESGAK	LGGLAVRRACYGVLRFIMESGAKGCEVVVS	R	A	C	L	R	F	1	1	0	0	1	0	0	1	0	0	1	0	0	0	0	0	0	0	1	1	0	0	7	0	837.417	ENSCHIP00000009520.1	ENSCHIP00000009520.1	118	124	yes	yes	2	0.0081694	128	1	0	4		1	1	1
ADCTITMADSDLLALMTGK	VKNGKGSVLPNSDKKADCTITMADSDLLAL	ITMADSDLLALMTGKMNPQTAFFQGKLKIN	K	A	D	G	K	M	3	0	0	3	1	0	0	1	0	1	3	1	2	0	0	1	3	0	0	0	0	0	19	0	2025.94	ENSCHIP00000002461.1;ENSCHIP00000002432.1	ENSCHIP00000002461.1	469	487	yes	no	2	1.7733e-16	119.32	1	0	3		1		1
ADDLDFETGDAGASATFPMQCSALR	______________________________	AGASATFPMQCSALRKNGFVVLKGRPCKIV	M	A	D	L	R	K	5	1	0	4	1	1	1	2	0	0	2	0	1	2	1	2	2	0	0	0	0	0	25	0	2645.14	ENSCHIP00000030727.1	ENSCHIP00000030727.1	2	26	yes	yes	2;3	6.7213e-15	95.138	1	0	2			2
ADDPSSYMEVVQAANTSGNWEELVK	LQKGMVKEAIDSYIKADDPSSYMEVVQAAN	VQAANTSGNWEELVKYLQMARKKARESYVE	K	A	D	V	K	Y	3	0	2	2	0	1	3	1	0	0	1	1	1	0	1	3	1	1	1	3	0	0	25	0	2739.23	ENSCHIP00000031585.1;ENSCHIP00000031600.1;ENSCHIP00000031630.1;ENSCHIP00000031628.1	ENSCHIP00000031585.1	1131	1155	yes	no	2	1.4867e-30	130.01	1	0	1				1
ADEDPIMGFHQMFLLK	TPDSCIISMVVGQLKADEDPIMGFHQMFLL	DEDPIMGFHQMFLLKNINDAWVCTNDMFRL	K	A	D	L	K	N	1	0	0	2	0	1	1	1	1	1	2	1	2	2	1	0	0	0	0	0	0	0	16	0	1890.9	ENSCHIP00000030086.1	ENSCHIP00000030086.1	91	106	yes	yes	3	6.659e-07	85.837	1	0	6	1	1	1	1
ADEGISFR	SDPKRTIAQDYGVLKADEGISFRGLFIIDD	QDYGVLKADEGISFRGLFIIDDKGILRQIT	K	A	D	F	R	G	1	1	0	1	0	0	1	1	0	1	0	0	0	1	0	1	0	0	0	0	0	0	8	0	893.424	ENSCHIP00000005962.1;ENSCHIP00000005982.1	ENSCHIP00000005962.1	121	128	yes	no	2	0.0022861	124.83	1	0	2			1	1
ADEVKPISPLK	______________________________	______________________________	M	A	D	L	K	N	1	0	0	1	0	0	1	0	0	1	1	2	0	0	2	1	0	0	0	1	0	0	11	1	1195.68	ENSCHIP00000006727.1	ENSCHIP00000006727.1	2	12	yes	yes	2	0.00062406	111.61	1	0	2			1	1
ADEWLMK	ADFCIIHYAGKVDYKADEWLMKNMDPLNDN	YAGKVDYKADEWLMKNMDPLNDNIATLLHQ	K	A	D	M	K	N	1	0	0	1	0	0	1	0	0	0	1	1	1	0	0	0	0	1	0	0	0	0	7	0	891.416	ENSCHIP00000021400.1;ENSCHIP00000021370.1;ENSCHIP00000019825.1	ENSCHIP00000021400.1	581	587	no	no	2	0.054421	70.912	1	0	1				1
ADFCIIHYAGK	GTHPKFQKPKQLKDKADFCIIHYAGKVDYK	LKDKADFCIIHYAGKVDYKADEWLMKNMDP	K	A	D	G	K	V	2	0	0	1	1	0	0	1	1	2	0	1	0	1	0	0	0	0	1	0	0	0	11	0	1293.62	ENSCHIP00000021400.1;ENSCHIP00000021370.1;ENSCHIP00000019825.1	ENSCHIP00000021400.1	566	576	no	no	2	0.0070712	83.783	1	0	3			1	1
ADFTDVTK	LKAWSVARLSQKFPKADFTDVTKIVTDLTK	LSQKFPKADFTDVTKIVTDLTKVHKECCHG	K	A	D	T	K	I	1	0	0	2	0	0	0	0	0	0	0	1	0	1	0	0	2	0	0	1	0	0	8	0	895.429	ENSCHIP00000020248.1;ENSCHIP00000020234.1	ENSCHIP00000020248.1	249	256	yes	no	1;2	1.3743e-12	161.02	1	0	22	4	3	5	3
ADFTDVTKIVTDLTK	LKAWSVARLSQKFPKADFTDVTKIVTDLTK	ADFTDVTKIVTDLTKVHKECCHGDLLECAD	K	A	D	T	K	V	1	0	0	3	0	0	0	0	0	1	1	2	0	1	0	0	4	0	0	2	0	0	15	1	1665.88	ENSCHIP00000020248.1;ENSCHIP00000020234.1	ENSCHIP00000020248.1	249	263	yes	no	2;3	1.0354e-105	262.07	1	0	12	2	2	2	2
ADFTDVTKIVTDLTKVHK	LKAWSVARLSQKFPKADFTDVTKIVTDLTK	TDVTKIVTDLTKVHKECCHGDLLECADDRA	K	A	D	H	K	E	1	0	0	3	0	0	0	0	1	1	1	3	0	1	0	0	4	0	0	3	0	0	18	2	2030.1	ENSCHIP00000020248.1;ENSCHIP00000020234.1	ENSCHIP00000020248.1	249	266	yes	no	4	3.7032e-18	154.82	1	0	1
ADGESCSVPMMYQEGK	SKFSPENTKKELFYKADGESCSVPMMYQEG	DGESCSVPMMYQEGKFRYRRVAEGTQVLEL	K	A	D	G	K	F	1	0	0	1	1	1	2	2	0	0	0	1	2	0	1	2	0	0	1	1	0	0	16	0	1787.72	ENSCHIP00000007042.1;ENSCHIP00000007055.1	ENSCHIP00000007042.1	272	287	yes	no	2	1.7034e-10	149.23	1	0	6	1	1	1	1
ADGESCSVPMMYQEGKFR	SKFSPENTKKELFYKADGESCSVPMMYQEG	ESCSVPMMYQEGKFRYRRVAEGTQVLELPF	K	A	D	F	R	Y	1	1	0	1	1	1	2	2	0	0	0	1	2	1	1	2	0	0	1	1	0	0	18	1	2090.89	ENSCHIP00000007042.1;ENSCHIP00000007055.1	ENSCHIP00000007042.1	272	289	yes	no	3	0.00041341	59.502	1	0	1		1
ADGEYWLGLQNMHLLTLK	SFFRGWNDYKLGFGRADGEYWLGLQNMHLL	EYWLGLQNMHLLTLKQKYELRVDLEDFENN	R	A	D	L	K	Q	1	0	1	1	0	1	1	2	1	0	5	1	1	0	0	0	1	1	1	0	0	0	18	0	2101.07	ENSCHIP00000029701.1	ENSCHIP00000029701.1	106	123	yes	yes	2;3	4.019e-49	188.4	1	0	8	1	1	2	2
ADGSTINQNVK	LISDFYPGSVTVVWKADGSTINQNVKTTQA	VVWKADGSTINQNVKTTQASKQSNSKYAAS	K	A	D	V	K	T	1	0	2	1	0	1	0	1	0	1	0	1	0	0	0	1	1	0	0	1	0	0	11	0	1145.57	ENSCHIP00000005165.1	ENSCHIP00000005165.1	44	54	yes	yes	2	2.8857e-25	209.19	1	0	10	2	1	1	2
ADGSTINQNVKTTQASK	LISDFYPGSVTVVWKADGSTINQNVKTTQA	GSTINQNVKTTQASKQSNSKYAASSYLTLT	K	A	D	S	K	Q	2	0	2	1	0	2	0	1	0	1	0	2	0	0	0	2	3	0	0	1	0	0	17	1	1761.89	ENSCHIP00000005165.1	ENSCHIP00000005165.1	44	60	yes	yes	2;3	2.5551e-49	203.9	1	0	6	1		1	1
ADGYEPPVQESV	SGKATGDETGAKVERADGYEPPVQESV___	VERADGYEPPVQESV_______________	R	A	D	S	V	-	1	0	0	1	0	1	2	1	0	0	0	0	0	0	2	1	0	0	1	2	0	0	12	0	1289.58	ENSCHIP00000016015.1;ENSCHIP00000004128.1;ENSCHIP00000008957.1	ENSCHIP00000016015.1	253	264	yes	no	2	0.0019204	86.18	1	0	2
ADHDFVVQEDFMK	DLRNVCTEAGMFAIRADHDFVVQEDFMKAV	IRADHDFVVQEDFMKAVRKVADSKKLESKL	R	A	D	M	K	A	1	0	0	3	0	1	1	0	1	0	0	1	1	2	0	0	0	0	0	2	0	0	13	0	1579.7	ENSCHIP00000017502.1;ENSCHIP00000017522.1	ENSCHIP00000017502.1	371	383	yes	no	2;3	0.00054406	125.72	1	0	7	1	1	2	1
ADHQPLTEASYVNLPTIALCNTDSPLR	AAFREPRLLVVTDPRADHQPLTEASYVNLP	NLPTIALCNTDSPLRYVDIAIPCNNKGAHS	R	A	D	L	R	Y	3	1	2	2	1	1	1	0	1	1	4	0	0	0	3	2	3	0	1	1	0	0	27	0	2995.47	ENSCHIP00000008913.1;ENSCHIP00000006047.1	ENSCHIP00000008913.1	129	155	yes	no	2;3	1.9147e-58	184.59	1	0	6	1	1	2	1
ADIDISGPK	GFKGEGPEVDVNLPKADIDISGPKVDIEAP	DVNLPKADIDISGPKVDIEAPDVSLEGPEG	K	A	D	P	K	V	1	0	0	2	0	0	0	1	0	2	0	1	0	0	1	1	0	0	0	0	0	0	9	0	914.471	ENSCHIP00000014141.1;ENSCHIP00000014168.1;ENSCHIP00000014205.1	ENSCHIP00000014168.1	1087	1095	no	no	1;2	0.00035587	138.54	1	0	9	2	2	1	2
ADIDVSAPK	GFKGEGPEVDVNLPKADIDVSAPKVDIEGP	DVNLPKADIDVSAPKVDIEGPDVNLEGPEG	K	A	D	P	K	V	2	0	0	2	0	0	0	0	0	1	0	1	0	0	1	1	0	0	0	1	0	0	9	0	914.471	ENSCHIP00000014141.1;ENSCHIP00000014168.1;ENSCHIP00000014205.1	ENSCHIP00000014168.1	2471	2479	no	no	2	0.010149	82.563	1	0	2
ADIDVSGPK	GFKGQGPDVDVNLPKADIDVSGPKVDIEAP	DVNLPKADIDVSGPKVDIEAPDVSLEGPEG	K	A	D	P	K	V	1	0	0	2	0	0	0	1	0	1	0	1	0	0	1	1	0	0	0	1	0	0	9	0	900.455	ENSCHIP00000014141.1;ENSCHIP00000014217.1;ENSCHIP00000014168.1;ENSCHIP00000014205.1	ENSCHIP00000014168.1	959	967	no	no	2	3.4698e-05	130.27	1	0	5	1		1	1
ADIEMPFDPSK	NILFEEVHIPGSPFKADIEMPFDPSKVVAS	SPFKADIEMPFDPSKVVASGPGLEHGKVGE	K	A	D	S	K	V	1	0	0	2	0	0	1	0	0	1	0	1	1	1	2	1	0	0	0	0	0	0	11	0	1248.57	ENSCHIP00000015526.1;ENSCHIP00000015483.1;ENSCHIP00000015449.1;ENSCHIP00000015519.1	ENSCHIP00000015526.1	1125	1135	yes	no	2	0.01001	76.943	1	0	1				1
ADIGCTPGSGR	KNKLTQSKIWDVVEKADIGCTPGSGRDYAG	VVEKADIGCTPGSGRDYAGVFTDAGLTFKT	K	A	D	G	R	D	1	1	0	1	1	0	0	3	0	1	0	0	0	0	1	1	1	0	0	0	0	0	11	0	1089.49	CON__Q2UVX4;ENSCHIP00000004335.1;ENSCHIP00000004329.1	ENSCHIP00000004335.1	620	630	no	no	2	6.41e-09	154.01	1	0	3	1			1
ADIMFLVDSSGSIGPENFEK	VVHSICTEKGCESMKADIMFLVDSSGSIGP	LVDSSGSIGPENFEKMKTFMKNLLDKIQIG	K	A	D	E	K	M	1	0	1	2	0	0	2	2	0	2	1	1	1	2	1	3	0	0	0	1	0	0	20	0	2155.01	ENSCHIP00000007394.1;ENSCHIP00000007371.1;ENSCHIP00000007422.1	ENSCHIP00000007394.1	624	643	yes	no	3	0.00027454	41.711	1	0	1				1
ADIVFLLDGSINFR	SGVDTPSPSRPEKKKADIVFLLDGSINFRR	KADIVFLLDGSINFRRDSFQEVLRFVSEIV	K	A	D	F	R	R	1	1	1	2	0	0	0	1	0	2	2	0	0	2	0	1	0	0	0	1	0	0	14	0	1578.84	ENSCHIP00000019322.1;ENSCHIP00000019306.1	ENSCHIP00000019322.1	1637	1650	yes	no	2	0.00011047	87.363	1	0	1
ADIYCEVCEYVVK	LELVEPIKKDPAPAKADIYCEVCEYVVKEV	AKADIYCEVCEYVVKEVVKLIDNNRTEEEI	K	A	D	V	K	E	1	0	0	1	2	0	2	0	0	1	0	1	0	0	0	0	0	0	2	3	0	0	13	0	1646.73	ENSCHIP00000002521.1;ENSCHIP00000002512.1	ENSCHIP00000002521.1	306	318	yes	no	2	0.0088018	83.397	1	0	4	1	1		1
ADLAKYICDHQDTLSSK	KECCHGDLLECADDRADLAKYICDHQDTLS	LAKYICDHQDTLSSKLKECCDKPVLEKSHC	R	A	D	S	K	L	2	0	0	3	1	1	0	0	1	1	2	2	0	0	0	2	1	0	1	0	0	0	17	1	1963.93	ENSCHIP00000020248.1;ENSCHIP00000020234.1	ENSCHIP00000020248.1	281	297	yes	no	2;3	9.6472e-08	105.38	1	0	2		1
ADLEANVDTLTQEIDFLK	FVALKKDVDTAFLSKADLEANVDTLTQEID	EANVDTLTQEIDFLKMLYTAEIQLLQSHIS	K	A	D	L	K	M	2	0	1	3	0	1	2	0	0	1	3	1	0	1	0	0	2	0	0	1	0	0	18	0	2034.02	ENSCHIP00000029375.1	ENSCHIP00000029375.1	274	291	yes	yes	2	0.00015176	75.669	1	0	1			1
ADLEAQVESLKEELLCLK	MNGLRRILDDLTLCKADLEAQVESLKEELL	EAQVESLKEELLCLKKNHEEEVNSLRCQLG	K	A	D	L	K	K	2	0	0	1	1	1	4	0	0	0	5	2	0	0	0	1	0	0	0	1	0	0	18	1	2087.08	ENSCHIP00000014290.1;ENSCHIP00000014284.1	ENSCHIP00000014290.1	203	220	no	no	2;3	4.2017e-23	174.65	1	0	5		1	2	2
ADLEMQIENLK	TNGLRRVLDELTLARADLEMQIENLKEELA	TLARADLEMQIENLKEELAYLRKNHEEEMK	R	A	D	L	K	E	1	0	1	1	0	1	2	0	0	1	2	1	1	0	0	0	0	0	0	0	0	0	11	0	1302.65	ENSCHIP00000007009.1;ENSCHIP00000007006.1;CON__Q9QWL7	ENSCHIP00000007009.1	210	220	no	no	1;2	0.0012678	121.35	1	0	4			2	1
ADLEMQIENLKEELAYLR	TNGLRRVLDELTLARADLEMQIENLKEELA	EMQIENLKEELAYLRKNHEEEMKALRGQVG	R	A	D	L	R	K	2	1	1	1	0	1	4	0	0	1	4	1	1	0	0	0	0	0	1	0	0	0	18	1	2177.1	ENSCHIP00000007009.1;ENSCHIP00000007006.1	ENSCHIP00000007009.1	210	227	yes	no	2;3	6.8559e-49	239.39	1	0	17	2	3	5	3
ADLEMQIENLKEELAYLRK	TNGLRRVLDELTLARADLEMQIENLKEELA	MQIENLKEELAYLRKNHEEEMKALRGQVGG	R	A	D	R	K	N	2	1	1	1	0	1	4	0	0	1	4	2	1	0	0	0	0	0	1	0	0	0	19	2	2305.2	ENSCHIP00000007009.1;ENSCHIP00000007006.1	ENSCHIP00000007009.1	210	228	yes	no	4	1.2199e-22	127.78	1	0	4		1	1	1
ADLEMQIESLK	INGLRRVLDELTLARADLEMQIESLKEELA	TLARADLEMQIESLKEELAYLRKNHEEEMN	R	A	D	L	K	E	1	0	0	1	0	1	2	0	0	1	2	1	1	0	0	1	0	0	0	0	0	0	11	0	1275.64	ENSCHIP00000013330.1;ENSCHIP00000013335.1;ENSCHIP00000013319.1;CON__Q6IFX2;CON__P02533	ENSCHIP00000013330.1	239	249	no	no	2	1.8381e-17	175.93	1	0	5		1	1	1
ADLEMQIESLKEELAYLR	INGLRRVLDELTLARADLEMQIESLKEELA	EMQIESLKEELAYLRKNHEEEMNSLRGQVG	R	A	D	L	R	K	2	1	0	1	0	1	4	0	0	1	4	1	1	0	0	1	0	0	1	0	0	0	18	1	2150.09	ENSCHIP00000013330.1;ENSCHIP00000013335.1;ENSCHIP00000013319.1;CON__Q6IFX2	ENSCHIP00000013330.1	239	256	no	no	2;3	1.7203e-245	350.54	1	0	27	4	2	4	8
ADLEMQIESLKEELAYLRK	INGLRRVLDELTLARADLEMQIESLKEELA	MQIESLKEELAYLRKNHEEEMNSLRGQVGG	R	A	D	R	K	N	2	1	0	1	0	1	4	0	0	1	4	2	1	0	0	1	0	0	1	0	0	0	19	2	2278.19	ENSCHIP00000013330.1;ENSCHIP00000013335.1;ENSCHIP00000013319.1;CON__Q6IFX2	ENSCHIP00000013330.1	239	257	no	no	3;4	3.6757e-24	155.2	1	0	9		2	2	2
ADLFYDVEASDLETPK	SHHFPRHSHIFGFCRADLFYDVEASDLETP	DLFYDVEASDLETPKTIVTNCEVFNLKEHR	R	A	D	P	K	T	2	0	0	3	0	0	2	0	0	0	2	1	0	1	1	1	1	0	1	1	0	0	16	0	1811.85	ENSCHIP00000030902.1	ENSCHIP00000030902.1	223	238	yes	yes	2;3	1.5837e-27	191.29	1	0	14	2	2	2	2
ADLINNLGTIAK	DRTLTIVDTGIGMTKADLINNLGTIAKSGT	MTKADLINNLGTIAKSGTKAFMEALQAGAD	K	A	D	A	K	S	2	0	2	1	0	0	0	1	0	2	2	1	0	0	0	0	1	0	0	0	0	0	12	0	1241.7	ENSCHIP00000025659.1;ENSCHIP00000025651.1;ENSCHIP00000025761.1;ENSCHIP00000025729.1;ENSCHIP00000025814.1	ENSCHIP00000025659.1	101	112	yes	no	2	1.2127e-05	123.63	1	0	4		1	1	1
ADLNQGIGEPQSPSR	LGSADEELSAKLLRRADLNQGIGEPQSPSR	ADLNQGIGEPQSPSRRVFNPYTEFKEFSRK	R	A	D	S	R	R	1	1	1	1	0	2	1	2	0	1	1	0	0	0	2	2	0	0	0	0	0	0	15	0	1567.76	ENSCHIP00000013328.1	ENSCHIP00000013328.1	63	77	yes	yes	2	6.8672e-37	196.24	1	0	5	1	1	1
ADLSGMSGASDLFISK	EPLARLGARDLFGSKADLSGMSGASDLFIS	DLSGMSGASDLFISKVVHKSVVDVNEEGTE	K	A	D	S	K	V	2	0	0	2	0	0	0	2	0	1	2	1	1	1	0	4	0	0	0	0	0	0	16	0	1597.77	ENSCHIP00000019386.1;ENSCHIP00000019380.1	ENSCHIP00000019386.1	300	315	yes	no	2	0.0040045	79.466	1	0	2			1	1
ADLSLADALTEPSPEIEEEIKR	______________________________	ALTEPSPEIEEEIKRDFIATLEAEAFDDVV	M	A	D	K	R	D	3	1	0	2	0	0	5	0	0	2	3	1	0	0	2	2	1	0	0	0	0	0	22	1	2425.22	ENSCHIP00000012000.1;ENSCHIP00000012011.1;ENSCHIP00000012023.1	ENSCHIP00000012000.1	2	23	yes	no	2;3	1.1939e-44	197.14	1	0	10	2	2	1	2
ADMEAQDPAFQAFEDFGTDLTISGHR	LTGTEIMIERHQEHRADMEAQDPAFQAFED	AFEDFGTDLTISGHRASPEIEEKLQAVRLE	R	A	D	H	R	A	4	1	0	4	0	2	2	2	1	1	1	0	1	3	1	1	2	0	0	0	0	0	26	0	2868.27	ENSCHIP00000008163.1;ENSCHIP00000008152.1	ENSCHIP00000008163.1	1327	1352	yes	no	3	4.6825e-30	121.62	1	0	3				1
ADMGGAATICSAIVSAAK	GGISIKAAANMDLMRADMGGAATICSAIVS	GGAATICSAIVSAAKLDLPINIVGLAPLCE	R	A	D	A	K	L	6	0	0	1	1	0	0	2	0	2	0	1	1	0	0	2	1	0	0	1	0	0	18	0	1692.82	ENSCHIP00000003815.1	ENSCHIP00000003815.1	304	321	yes	yes	2	0.0013545	62.891	1	0	1				1
ADMNTFPNFTFEDPK	DLDRELFKLKQMYGKADMNTFPNFTFEDPK	ADMNTFPNFTFEDPKFEVVEKPQS______	K	A	D	P	K	F	1	0	2	2	0	0	1	0	0	0	0	1	1	3	2	0	2	0	0	0	0	0	15	0	1772.77	ENSCHIP00000025158.1;ENSCHIP00000003209.1	ENSCHIP00000025158.1	85	99	yes	no	2	0.00089958	86.313	1	0	5	1	1	1	1
ADMNTFPNFTFEDPKFEVVEKPQS	DLDRELFKLKQMYGKADMNTFPNFTFEDPK	TFEDPKFEVVEKPQS_______________	K	A	D	Q	S	-	1	0	2	2	0	1	3	0	0	0	0	2	1	4	3	1	2	0	0	2	0	0	24	2	2816.3	ENSCHIP00000025158.1;ENSCHIP00000003209.1	ENSCHIP00000025158.1	85	108	yes	no	3	0.062442	28.404	1	0	1			1
ADMTDAVSPINLPR	KTLANDIMLLQLTRKADMTDAVSPINLPRS	KADMTDAVSPINLPRSLEKVKPGMMCSVAG	K	A	D	P	R	S	2	1	1	2	0	0	0	0	0	1	1	0	1	0	2	1	1	0	0	1	0	0	14	0	1498.74	ENSCHIP00000025689.1	ENSCHIP00000025689.1	117	130	yes	yes	2	5.5598e-07	112.83	1	0	2				1
ADMVETQQLMR	ALRGHEDKIRVVLNKADMVETQQLMRVYGA	VLNKADMVETQQLMRVYGALMWALGKVVGT	K	A	D	M	R	V	1	1	0	1	0	2	1	0	0	0	1	0	2	0	0	0	1	0	0	1	0	0	11	0	1320.62	ENSCHIP00000008839.1	ENSCHIP00000008839.1	221	231	yes	yes	2	0.064966	76.345	1	0	1				1
ADNRDPASDQMK	______________________________	______________________________	M	A	D	M	K	H	2	1	1	3	0	1	0	0	0	0	0	1	1	0	1	1	0	0	0	0	0	0	12	1	1346.59	ENSCHIP00000023808.1;ENSCHIP00000023773.1;ENSCHIP00000023783.1	ENSCHIP00000023808.1	2	13	yes	no	2	8.1979e-15	199.21	1	0	1
ADQELMTYSHDNIICGITSVSFSK	ATGSDDATCRLFDLRADQELMTYSHDNIIC	HDNIICGITSVSFSKSGRLLLAGYDDFNCN	R	A	D	S	K	S	1	0	1	2	1	1	1	1	1	3	1	1	1	1	0	4	2	0	1	1	0	0	24	0	2715.25	ENSCHIP00000006823.1;ENSCHIP00000006852.1;ENSCHIP00000006837.1;ENSCHIP00000006834.1	ENSCHIP00000006823.1	242	265	yes	no	3	0.0046369	42.806	1	0	2			1	1
ADQLTEEQIAEFK	______________________________	______________________________	M	A	D	F	K	E	2	0	0	1	0	2	3	0	0	1	1	1	0	1	0	0	1	0	0	0	0	0	13	0	1520.74	ENSCHIP00000024155.1;ENSCHIP00000007859.1;ENSCHIP00000024778.1	ENSCHIP00000024155.1	2	14	yes	no	2	5.8066e-41	210.87	1	0	8	2	1	1	1
ADQLTEEQIAEFKEAFSLFDKDGDGTITTK	______________________________	FSLFDKDGDGTITTKELGTVMRSLGQNPTE	M	A	D	T	K	E	3	0	0	4	0	2	4	2	0	2	2	3	0	3	0	1	4	0	0	0	0	0	30	2	3346.61	ENSCHIP00000024155.1;ENSCHIP00000007859.1	ENSCHIP00000024155.1	2	31	yes	no	3	1.095e-07	61.89	1	0	1				1
ADQWNVNYVETSAK	LEDKRQVSVEEAKTRADQWNVNYVETSAKT	RADQWNVNYVETSAKTRANVDKVFFDLMRE	R	A	D	A	K	T	2	0	2	1	0	1	1	0	0	0	0	1	0	0	0	1	1	1	1	2	0	0	14	0	1623.75	ENSCHIP00000011363.1	ENSCHIP00000011363.1	146	159	yes	yes	2	0.00010692	87.719	1	0	3			1	1
ADRDESSPYAAMLAAQDVAQR	GKETICRVTGGMKVKADRDESSPYAAMLAA	SPYAAMLAAQDVAQRCKELGITALHIKLRA	K	A	D	Q	R	C	6	2	0	3	0	2	1	0	0	0	1	0	1	0	1	2	0	0	1	1	0	0	21	1	2264.05	ENSCHIP00000009688.1	ENSCHIP00000009688.1	64	84	yes	yes	2;3	1.107e-51	139.16	1	0	7	1	1	1	2
ADTIPTNFQNSENAQK	KPQQKFLTEVKNMYKADTIPTNFQNSENAQ	DTIPTNFQNSENAQKQINNYVRQKTQGKIN	K	A	D	Q	K	Q	2	0	3	1	0	2	1	0	0	1	0	1	0	1	1	1	2	0	0	0	0	0	16	0	1776.83	ENSCHIP00000015510.1;ENSCHIP00000015508.1	ENSCHIP00000015510.1	160	175	yes	no	2	4.2888e-05	106.49	1	0	1				1
ADTLDPALLRPGR	FDQNVNVKVIMATNRADTLDPALLRPGRLD	NRADTLDPALLRPGRLDRKIEFPLPDRRQK	R	A	D	G	R	L	2	2	0	2	0	0	0	1	0	0	3	0	0	0	2	0	1	0	0	0	0	0	13	1	1393.77	ENSCHIP00000015992.1	ENSCHIP00000015992.1	314	326	yes	yes	3	0.067328	38.799	1	0	2				1
ADTLLEEVDFLK	DVDSAYLSKVDLQSKADTLLEEVDFLKYLF	QSKADTLLEEVDFLKYLFQSELSQMQTNIT	K	A	D	L	K	Y	1	0	0	2	0	0	2	0	0	0	3	1	0	1	0	0	1	0	0	1	0	0	12	0	1391.72	ENSCHIP00000012642.1	ENSCHIP00000012642.1	296	307	yes	yes	2;3	1.525e-12	147.95	1	0	8	1	1	1	2
ADTLTPEECQQFK	KRLHEKVNIIPLIAKADTLTPEECQQFKKQ	AKADTLTPEECQQFKKQIMKEIQEHKIKIY	K	A	D	F	K	K	1	0	0	1	1	2	2	0	0	0	1	1	0	1	1	0	2	0	0	0	0	0	13	0	1565.7	ENSCHIP00000011870.1;ENSCHIP00000011882.1;ENSCHIP00000011878.1	ENSCHIP00000011870.1	189	201	yes	no	2	2.445e-17	163.88	1	0	4		1	1	1
ADTPGHLGSEER	______________________________	______________________________	M	A	D	E	R	Q	1	1	0	1	0	0	2	2	1	0	1	0	0	0	1	1	1	0	0	0	0	0	12	0	1267.58	ENSCHIP00000012258.1;ENSCHIP00000012249.1	ENSCHIP00000012258.1	2	13	yes	no	2	3.2344e-10	202.57	1	0	3		1
ADTQTYQPYNK	DFIDDLADLSCLVYRADTQTYQPYNKDWIK	LVYRADTQTYQPYNKDWIKEKIYVLLRRQA	R	A	D	N	K	D	1	0	1	1	0	2	0	0	0	0	0	1	0	0	1	0	2	0	2	0	0	0	11	0	1327.6	ENSCHIP00000015104.1	ENSCHIP00000015104.1	89	99	yes	yes	2	3.7092e-05	119.07	1	0	3		1		1
ADTSGYLER	AYEEDYGSNLEEDIKADTSGYLERILVCLL	LEEDIKADTSGYLERILVCLLQGSRDDLSG	K	A	D	E	R	I	1	1	0	1	0	0	1	1	0	0	1	0	0	0	0	1	1	0	1	0	0	0	9	0	1010.47	ENSCHIP00000000107.1;ENSCHIP00000000108.1	ENSCHIP00000000107.1	149	157	yes	no	2	1.215e-13	178.83	1	0	3			1	1
ADVDAATLAR	IQLKEEAENNLAAFRADVDAATLARIDLER	LAAFRADVDAATLARIDLERRIESLNEEIA	R	A	D	A	R	I	4	1	0	2	0	0	0	0	0	0	1	0	0	0	0	0	1	0	0	1	0	0	10	0	1001.51	ENSCHIP00000004238.1	ENSCHIP00000004238.1	213	222	yes	yes	2	1.2978e-05	151.97	1	0	3	1	1
ADVDLYQVR	IGMNEPLVDCEGYPRADVDLYQVRTARHNI	CEGYPRADVDLYQVRTARHNIVCLQNDHKA	R	A	D	V	R	T	1	1	0	2	0	1	0	0	0	0	1	0	0	0	0	0	0	0	1	2	0	0	9	0	1077.55	ENSCHIP00000022170.1	ENSCHIP00000022170.1	65	73	yes	yes	2	0.01713	93.992	1	0	5	1	1	1	1
ADVEEKEEVGAETEVEPADKEH	IQDLVSEYQQFQDARADVEEKEEVGAETEV	EVGAETEVEPADKEH_______________	R	A	D	E	H	-	3	0	0	2	0	0	8	1	1	0	0	2	0	0	1	0	1	0	0	3	0	0	22	2	2439.09	ENSCHIP00000031257.1	ENSCHIP00000031257.1	430	451	yes	yes	3	3.1767e-07	83.436	1	0	1			1
ADVFHAYLSLLK	PALISRFKEREENVKADVFHAYLSLLKQTR	NVKADVFHAYLSLLKQTRPVQSWLCDPDAM	K	A	D	L	K	Q	2	0	0	1	0	0	0	0	1	0	3	1	0	1	0	1	0	0	1	1	0	0	12	0	1375.75	ENSCHIP00000007139.1;ENSCHIP00000007129.1	ENSCHIP00000007139.1	344	355	yes	no	3	0.047558	42.209	1	0	1			1
ADVLDLHEAGGEDFAMDEDGDESIHK	______________________________	EDFAMDEDGDESIHKLKEKAKKRKGRGFGS	M	A	D	H	K	L	3	0	0	6	0	0	4	3	2	1	2	1	1	1	0	1	0	0	0	1	0	0	26	0	2814.19	ENSCHIP00000009150.1	ENSCHIP00000009150.1	2	27	yes	yes	3	0.0019506	42.321	1	0	1				1
ADVVEAWIAEK	SQLEDDYDFQQFNWKADVVEAWIAEKEANL	FNWKADVVEAWIAEKEANLKTNSNDADLTA	K	A	D	E	K	E	3	0	0	1	0	0	2	0	0	1	0	1	0	0	0	0	0	1	0	2	0	0	11	0	1229.63	ENSCHIP00000008163.1;ENSCHIP00000008152.1	ENSCHIP00000008163.1	1926	1936	yes	no	2	0.10177	49.5	1	0	1				1
ADYAQLLEDMQNAFR	MKFKDPVKDGEAKIKADYAQLLEDMQNAFR	ADYAQLLEDMQNAFRSLED___________	K	A	D	F	R	S	3	1	1	2	0	2	1	0	0	0	2	0	1	1	0	0	0	0	1	0	0	0	15	0	1783.82	ENSCHIP00000022613.1	ENSCHIP00000022613.1	600	614	yes	yes	2	5.9257e-05	111.63	1	0	1			1
AEAEALYQTK	DEVKNQYEEIAQRSKAEAEALYQTKYEELQ	AQRSKAEAEALYQTKYEELQITAGQHGDSL	K	A	E	T	K	Y	3	0	0	0	0	1	2	0	0	0	1	1	0	0	0	0	1	0	1	0	0	0	10	0	1122.56	ENSCHIP00000033316.1;ENSCHIP00000033319.1;ENSCHIP00000013877.1;CON__ENSEMBL:ENSBTAP00000038253;CON__P12035;CON__Q32MB2;CON__Q3SY84;CON__Q7RTS7;ENSCHIP00000032616.1;ENSCHIP00000032743.1;ENSCHIP00000032740.1;ENSCHIP00000032734.1;CON__P19013	ENSCHIP00000033316.1	363	372	no	no	2	3.3757e-53	241.94	1	0	6	1	1	1	1
AEAEASLSHAR				A	E	A	R		4	1	0	0	0	0	2	0	1	0	1	0	0	0	0	2	0	0	0	0	0	0	11	0	1140.55		REV__ENSCHIP00000014240.1			yes	yes	2	0.0064371	82.279	1	0	2				1
AEAEGCDCLQGFQLVHSLGGGTGSGMGTLLLGK	TEGAELVDSVLDVMRAEAEGCDCLQGFQLV	GGGTGSGMGTLLLGKIREEYPDRILNSFSV	R	A	E	G	K	I	2	0	0	1	2	2	2	9	1	0	6	1	1	1	0	2	2	0	0	1	0	0	33	0	3319.56	ENSCHIP00000031257.1	ENSCHIP00000031257.1	122	154	yes	yes	3	5.6233e-26	97.047	1	0	3		1	1
AEAESLYQSK	AEVKAQNEDIAQKSKAEAESLYQSKYEELQ	AQKSKAEAESLYQSKYEELQITAGRHGDSV	K	A	E	S	K	Y	2	0	0	0	0	1	2	0	0	0	1	1	0	0	0	2	0	0	1	0	0	0	10	0	1124.54	CON__P04264	CON__P04264	367	376	yes	yes	2	1.0679e-08	159.28	1	0	5	1	1	1
AEAESWYQSK	AEVKAQYEEIAQRSRAEAESWYQSKYEELQ	AQRSRAEAESWYQSKYEELQRSAGRHGEDL	R	A	E	S	K	Y	2	0	0	0	0	1	2	0	0	0	0	1	0	0	0	2	0	1	1	0	0	0	10	0	1197.53	ENSCHIP00000013869.1;ENSCHIP00000030836.1	ENSCHIP00000030836.1	319	328	no	no	2	0.0011621	120.12	1	0	4			1	1
AEAESWYQTK	AEVKAQYEQIAQRSRAEAESWYQTKYEELQ	AQRSRAEAESWYQTKYEELQVTAGKHGDNL	R	A	E	T	K	Y	2	0	0	0	0	1	2	0	0	0	0	1	0	0	0	1	1	1	1	0	0	0	10	0	1211.55	CON__P04259;CON__P02538;CON__P48668;CON__Q8BGZ7;ENSCHIP00000013569.1;ENSCHIP00000013296.1	ENSCHIP00000013569.1	331	340	no	no	2	1.437e-08	157.91	1	0	4		1	1	1
AEAESWYR	AEIKAQYDDIASRSRAEAESWYRSKCEEIK	DIASRSRAEAESWYRSKCEEIKATVIRHGE	R	A	E	Y	R	S	2	1	0	0	0	0	2	0	0	0	0	0	0	0	0	1	0	1	1	0	0	0	8	0	1010.45	CON__Q14533;ENSCHIP00000018794.1;ENSCHIP00000019912.1;ENSCHIP00000019916.1;ENSCHIP00000019902.1;ENSCHIP00000019925.1;ENSCHIP00000019869.1;ENSCHIP00000025182.1;ENSCHIP00000025169.1;ENSCHIP00000025223.1;ENSCHIP00000025211.1;ENSCHIP00000025219.1;ENSCHIP00000032145.1;ENSCHIP00000032155.1;ENSCHIP00000032165.1;ENSCHIP00000032172.1;ENSCHIP00000032143.1;ENSCHIP00000032164.1;ENSCHIP00000032137.1	ENSCHIP00000025182.1	296	303	no	no	2	1.9513e-08	169.37	1	0	2			1	1
AEAETMYQIK	AEVKAQYEEIANRSRAEAETMYQIKYEELQ	ANRSRAEAETMYQIKYEELQILAGKHGDDL	R	A	E	I	K	Y	2	0	0	0	0	1	2	0	0	1	0	1	1	0	0	0	1	0	1	0	0	0	10	0	1182.56	ENSCHIP00000019940.1;ENSCHIP00000019928.1	ENSCHIP00000019940.1	271	280	yes	no	2	0.001822	103.56	1	0	4		1	1	1
AEAGDNLGALVR	TVVTGIEMFHKSLDRAEAGDNLGALVRGLK	LDRAEAGDNLGALVRGLKREDLRRGLVMAK	R	A	E	V	R	G	3	1	1	1	0	0	1	2	0	0	2	0	0	0	0	0	0	0	0	1	0	0	12	0	1184.61	ENSCHIP00000022732.1	ENSCHIP00000022732.1	316	327	yes	yes	2	0.0020182	113.62	1	0	2			1	1
AEAGDSHEQASGSSILELEK	KVGLMRNGTQIRDKRAEAGDSHEQASGSSI	SHEQASGSSILELEKGDRVWLESKLDREES	R	A	E	E	K	G	3	0	0	1	0	1	4	2	1	1	2	1	0	0	0	4	0	0	0	0	0	0	20	0	2056.95	ENSCHIP00000030011.1	ENSCHIP00000030011.1	161	180	yes	yes	2;3	1.452e-12	113.65	1	0	4	1	1	1
AEASLPSPK	YFPDVEFDIKSSKFKAEASLPSPKMGGEIQ	KSSKFKAEASLPSPKMGGEIQVPDLDISSP	K	A	E	P	K	M	2	0	0	0	0	0	1	0	0	0	1	1	0	0	2	2	0	0	0	0	0	0	9	0	898.476	ENSCHIP00000014141.1;ENSCHIP00000014168.1;ENSCHIP00000014205.1	ENSCHIP00000014168.1	4602	4610	no	no	2	0.07305	58.981	1	0	1
AEATPVGPDAPSVTCPK	KPEVPPEEKPKAAPKAEATPVGPDAPSVTC	ATPVGPDAPSVTCPKQCRRTGTLQSHFCNS	K	A	E	P	K	Q	3	0	0	1	1	0	1	1	0	0	0	1	0	0	4	1	2	0	0	2	0	0	17	0	1695.81	ENSCHIP00000011579.1	ENSCHIP00000011579.1	314	330	yes	yes	2	8.246e-14	149.41	1	0	7	1	1	1	1
AEATTLHVAPQGSAMTVSTFR	AVASPCRHLQEQGHRAEATTLHVAPQGSAM	HVAPQGSAMTVSTFRKLDGICWAVRQLYGN	R	A	E	F	R	K	4	1	0	0	0	1	1	1	1	0	1	0	1	1	1	2	4	0	0	2	0	0	21	0	2174.08	ENSCHIP00000017789.1;ENSCHIP00000017781.1;ENSCHIP00000017793.1	ENSCHIP00000017789.1	70	90	yes	no	3	1.642e-31	155.53	1	0	3			1	1
AECLNPGQPNIR	AYSSQLCWVDAGTHRAECLNPGQPNIRKVL	THRAECLNPGQPNIRKVLEGLQYPFAVTSF	R	A	E	I	R	K	1	1	2	0	1	1	1	1	0	1	1	0	0	0	2	0	0	0	0	0	0	0	12	0	1367.66	ENSCHIP00000023047.1	ENSCHIP00000023047.1	1138	1149	yes	yes	2	3.8366e-05	114.89	1	0	2			1	1
AECMLQQAER	VIDMSGLREKDDIQRAECMLQQAERLGCRQ	DDIQRAECMLQQAERLGCRQFVTATDVVRG	R	A	E	E	R	L	2	1	0	0	1	2	2	0	0	0	1	0	1	0	0	0	0	0	0	0	0	0	10	0	1234.54	ENSCHIP00000003767.1	ENSCHIP00000003767.1	334	343	yes	yes	2	7.7103e-05	137.14	1	0	4		1	1	1
AEDGATPSPSNETPK	EGEAASAASSTSSPKAEDGATPSPSNETPK	AEDGATPSPSNETPKKKKKRFSFKKSFKLS	K	A	E	P	K	K	2	0	1	1	0	0	2	1	0	0	0	1	0	0	3	2	2	0	0	0	0	0	15	0	1499.67	ENSCHIP00000005278.1	ENSCHIP00000005278.1	137	151	yes	yes	2	1.7606e-20	187.31	1	0	3	1
AEDGATPSPSNETPKK	EGEAASAASSTSSPKAEDGATPSPSNETPK	EDGATPSPSNETPKKKKKRFSFKKSFKLSG	K	A	E	K	K	K	2	0	1	1	0	0	2	1	0	0	0	2	0	0	3	2	2	0	0	0	0	0	16	1	1627.77	ENSCHIP00000005278.1	ENSCHIP00000005278.1	137	152	yes	yes	2;3	0.0062746	60.598	1	0	3
AEDGSVIDYELIDQDAR	GDFRKLMVALAKGRRAEDGSVIDYELIDQD	DGSVIDYELIDQDARDLYDAGVKRKGTDVP	R	A	E	A	R	D	2	1	0	4	0	1	2	1	0	2	1	0	0	0	0	1	0	0	1	1	0	0	17	0	1907.87	ENSCHIP00000002620.1	ENSCHIP00000002620.1	180	196	yes	yes	2;3	3.9981e-108	326.01	1	0	23	3	6	4	3
AEDNADTLALVFEAPNQEK	KILKCAGNEDIITLRAEDNADTLALVFEAP	ADTLALVFEAPNQEKVSDYEMKLMDLDVEQ	R	A	E	E	K	V	4	0	2	2	0	1	3	0	0	0	2	1	0	1	1	0	1	0	0	1	0	0	19	0	2073.99	ENSCHIP00000015091.1	ENSCHIP00000015091.1	92	110	yes	yes	2	6.4114e-31	160.46	1	0	2			1
AEDSGEYHCVYQFLSAPK	RKNASNMEYRINKPRAEDSGEYHCVYQFLS	SGEYHCVYQFLSAPKANATIEVKAAPDITG	R	A	E	P	K	A	2	0	0	1	1	1	2	1	1	0	1	1	0	1	1	2	0	0	2	1	0	0	18	0	2099.93	ENSCHIP00000024176.1	ENSCHIP00000024176.1	173	190	yes	yes	3	0.001682	54.368	1	0	1			1
AEEDVEPECIMQK	IASFLKGAHVTINARAEEDVEPECIMQKVA	ARAEEDVEPECIMQKVARASGANYTFHKES	R	A	E	Q	K	V	1	0	0	1	1	1	4	0	0	1	0	1	1	0	1	0	0	0	0	1	0	0	13	0	1576.67	ENSCHIP00000015130.1;ENSCHIP00000015121.1	ENSCHIP00000015130.1	119	131	yes	no	2	0.041003	53.432	1	0	1
AEENVYHVDYMGK	TNYDSCTLITVVAQRAEENVYHVDYMGKNS	QRAEENVYHVDYMGKNSVQLIPASESMLVF	R	A	E	G	K	N	1	0	1	1	0	0	2	1	1	0	0	1	1	0	0	0	0	0	2	2	0	0	13	0	1553.68	ENSCHIP00000015434.1	ENSCHIP00000015434.1	89	101	yes	yes	2;3	1.7909e-53	219.92	1	0	13	2	2	2	3
AEEPQQQNTASTNSPAK	GENAAVNQRPANPSKAEEPQQQNTASTNSP	EPQQQNTASTNSPAKAVPKGSVQYLPDWDT	K	A	E	A	K	A	3	0	2	0	0	3	2	0	0	0	0	1	0	0	2	2	2	0	0	0	0	0	17	0	1799.83	ENSCHIP00000022190.1	ENSCHIP00000022190.1	284	300	yes	yes	2;3	2.6326e-60	240.6	1	0	7	2		1	1
AEEQEPELTSTPNFVVEVTK	PAFSGEEEEPSQGQKAEEQEPELTSTPNFV	PELTSTPNFVVEVTKDGSSKALVLDCHYPE	K	A	E	T	K	D	1	0	1	0	0	1	5	0	0	0	1	1	0	1	2	1	3	0	0	3	0	0	20	0	2246.1	ENSCHIP00000033876.1	ENSCHIP00000033876.1	153	172	yes	yes	2	3.3278e-11	108.66	1	0	6	1	1	1	1
AEEQPQVELFVK	______________________________	______________________________	M	A	E	V	K	A	1	0	0	0	0	2	3	0	0	0	1	1	0	1	1	0	0	0	0	2	0	0	12	0	1415.73	ENSCHIP00000029085.1	ENSCHIP00000029085.1	2	13	yes	yes	2	0.019953	91.584	1	0	2				1
AEESAAHLPEEIR	SEHHTLQALTEKILRAEESAAHLPEEIRRL	LRAEESAAHLPEEIRRLEEELGQLKAAALR	R	A	E	I	R	R	3	1	0	0	0	0	4	0	1	1	1	0	0	0	1	1	0	0	0	0	0	0	13	0	1450.71	ENSCHIP00000021302.1	ENSCHIP00000021302.1	349	361	yes	yes	2;3	2.2285e-14	207.29	1	0	5		1	1
AEEYEFLTPMEEAPK	KIDKTDYMVGSYGPRAEEYEFLTPMEEAPK	AEEYEFLTPMEEAPKGMLARGSYNIKSRFT	R	A	E	P	K	G	2	0	0	0	0	0	5	0	0	0	1	1	1	1	2	0	1	0	1	0	0	0	15	0	1782.8	ENSCHIP00000024498.1;ENSCHIP00000024504.1	ENSCHIP00000024498.1	153	167	yes	no	2;3	3.62e-06	128.08	1	0	8	2	1	2	1
AEFEELCADLFER	EGLMDDVDFKAKVTRAEFEELCADLFERVP	TRAEFEELCADLFERVPGPVQQALQSAEMK	R	A	E	E	R	V	2	1	0	1	1	0	4	0	0	0	2	0	0	2	0	0	0	0	0	0	0	0	13	0	1627.72	ENSCHIP00000017969.1;ENSCHIP00000017993.1;ENSCHIP00000017986.1	ENSCHIP00000017969.1	346	358	yes	no	2	1.6173e-08	126.03	1	0	2				1
AEFHQSIMSQYK	EAMNNLQLSLGVRNKAEFHQSIMSQYKLTA	RNKAEFHQSIMSQYKLTATAVSVTVLNVIE	K	A	E	Y	K	L	1	0	0	0	0	2	1	0	1	1	0	1	1	1	0	2	0	0	1	0	0	0	12	0	1467.68	ENSCHIP00000021816.1;ENSCHIP00000021812.1;ENSCHIP00000021796.1;ENSCHIP00000021781.1	ENSCHIP00000021816.1	345	356	yes	no	2	2.3618e-53	224.58	1	0	3			1	1
AEFQGVLEK	QTKLVDGQCQISLQKAEFQGVLEKLNISTD	QISLQKAEFQGVLEKLNISTDDLPGLRLYV	K	A	E	E	K	L	1	0	0	0	0	1	2	1	0	0	1	1	0	1	0	0	0	0	0	1	0	0	9	0	1019.53	CON__ENSEMBL:ENSBTAP00000007350	CON__ENSEMBL:ENSBTAP00000007350	317	325	no	no	2	0.001159	100.98	1	0	2				1
AEGCFSLPFFAPLGLQGSVNHR	VVEAVQEVTLERAGRAEGCFSLPFFAPLGL	PFFAPLGLQGSVNHREAVTIPKGCVLAFRV	R	A	E	H	R	E	2	1	1	0	1	1	1	3	1	0	3	0	0	3	2	2	0	0	0	1	0	0	22	0	2403.18	ENSCHIP00000014036.1;ENSCHIP00000014025.1;ENSCHIP00000014043.1;ENSCHIP00000014051.1	ENSCHIP00000014036.1	172	193	yes	no	3	7.8743e-05	52.095	1	0	1				1
AEGDVAALNR	GLQRELDGERERREKAEGDVAALNRRIQLV	ERREKAEGDVAALNRRIQLVEEELDRAQER	K	A	E	N	R	R	3	1	1	1	0	0	1	1	0	0	1	0	0	0	0	0	0	0	0	1	0	0	10	0	1014.51	ENSCHIP00000005490.1	ENSCHIP00000005490.1	45	54	yes	yes	2	1.0594e-35	218.82	1	0	5	1	1	1
AEGGGATTSAQVMVIK	KLLVKMPFQAAPGSKAEGGGATTSAQVMVI	EGGGATTSAQVMVIKRPGRKRKAEADPQAI	K	A	E	I	K	R	3	0	0	0	0	1	1	3	0	1	0	1	1	0	0	1	2	0	0	2	0	0	16	0	1518.77	ENSCHIP00000026916.1	ENSCHIP00000026916.1	229	244	yes	yes	2	7.1372e-07	102.62	1	0	3	1			1
AEGPEVNVNLPKPDVDLSGPK	MPKMKMPKFTVPGFKAEGPEVNVNLPKPDV	NVNLPKPDVDLSGPKVDVSVPDVSIEGPEG	K	A	E	P	K	V	1	0	2	2	0	0	2	2	0	0	2	2	0	0	4	1	0	0	0	3	0	0	21	1	2174.12	ENSCHIP00000014141.1;ENSCHIP00000014168.1;ENSCHIP00000014205.1	ENSCHIP00000014168.1	583	603	no	no	2;3	6.1559e-20	141.85	1	0	8		1	2	2
AEGQVLVLDGR	______________________________	______________________________	M	A	E	G	R	G	1	1	0	1	0	1	1	2	0	0	2	0	0	0	0	0	0	0	0	2	0	0	11	0	1155.62	ENSCHIP00000009869.1;ENSCHIP00000024652.1	ENSCHIP00000009869.1	2	12	yes	no	2	0.00088646	117.02	1	0	2				1
AEGSDVANAVLDGADCIMLSGETAK	TQMLESMIKKPRPTRAEGSDVANAVLDGAD	LDGADCIMLSGETAKGDYPLEAVRMQHLIA	R	A	E	A	K	G	5	0	1	3	1	0	2	3	0	1	2	1	1	0	0	2	1	0	0	2	0	0	25	0	2493.14	ENSCHIP00000015421.1;ENSCHIP00000015417.1	ENSCHIP00000015421.1	343	367	yes	no	2;3	9.1993e-102	253.02	1	0	6			2	2
AEHPTWGDEQLFQTAR	TIWLREHNRVCDLLKAEHPTWGDEQLFQTA	EHPTWGDEQLFQTARLILIGETIKIVIEEY	K	A	E	A	R	L	2	1	0	1	0	2	2	1	1	0	1	0	0	1	1	0	2	1	0	0	0	0	16	0	1884.88	ENSCHIP00000001035.1;ENSCHIP00000001049.1;ENSCHIP00000000999.1;ENSCHIP00000000974.1	ENSCHIP00000001035.1	311	326	yes	no	3	0.00048935	65.511	1	0	1				1
AEILGNWNMFVGSQATNYGEDLTR	LLHESDTDKDGRLSKAEILGNWNMFVGSQA	FVGSQATNYGEDLTRHHDEL__________	K	A	E	T	R	H	2	1	3	1	0	1	2	3	0	1	2	0	1	1	0	1	2	1	1	1	0	0	24	0	2685.25	ENSCHIP00000007496.1;ENSCHIP00000007491.1	ENSCHIP00000007496.1	300	323	yes	no	2;3	4.0655e-09	106.96	1	0	4	3	1
AEIQNGVK	KLKKEIEGLKQELIKAEIQNGVKQIPFPSG	LKQELIKAEIQNGVKQIPFPSGTPLKTDST	K	A	E	V	K	Q	1	0	1	0	0	1	1	1	0	1	0	1	0	0	0	0	0	0	0	1	0	0	8	0	857.461	ENSCHIP00000020449.1;ENSCHIP00000020454.1;ENSCHIP00000002356.1;ENSCHIP00000004196.1	ENSCHIP00000020449.1	109	116	yes	no	2	0.075988	56.122	1	0	1	1
AELAHPQSK	______________________________	______________________________	M	A	E	S	K	R	2	0	0	0	0	1	1	0	1	0	1	1	0	0	1	1	0	0	0	0	0	0	9	0	979.509	ENSCHIP00000027292.1	ENSCHIP00000027292.1	2	10	yes	yes	2	0.011213	92.732	1	0	1				1
AELEALLSSK	QEAREELERQNRALRAELEALLSSKDDVGK	NRALRAELEALLSSKDDVGKSVHELERARR	R	A	E	S	K	D	2	0	0	0	0	0	2	0	0	0	3	1	0	0	0	2	0	0	0	0	0	0	10	0	1059.58	ENSCHIP00000022300.1;ENSCHIP00000022321.1	ENSCHIP00000022300.1	1529	1538	yes	no	2	0.018218	72.643	1	0	1				1
AELEIQR	PGPTVCTSYALEYGKAELEIQRDALEPGQK	SYALEYGKAELEIQRDALEPGQKVVVVDDL	K	A	E	Q	R	D	1	1	0	0	0	1	2	0	0	1	1	0	0	0	0	0	0	0	0	0	0	0	7	0	857.461	ENSCHIP00000019564.1	ENSCHIP00000019564.1	108	114	yes	yes	2	0.078087	64.803	1	0	1			1
AELELELGR	ILALKASFEKAAAGKAELELELGRIRGNAE	KAAAGKAELELELGRIRGNAEDTLRSKEQA	K	A	E	G	R	I	1	1	0	0	0	0	3	1	0	0	3	0	0	0	0	0	0	0	0	0	0	0	9	0	1028.55	ENSCHIP00000025570.1	ENSCHIP00000025570.1	1547	1555	yes	yes	2	0.00073462	114.5	1	0	1				1
AELIVQPELK	TIQELLQNCSDCLMRAELIVQPELKYGDGI	DCLMRAELIVQPELKYGDGIQLARSRELDE	R	A	E	L	K	Y	1	0	0	0	0	1	2	0	0	1	2	1	0	0	1	0	0	0	0	1	0	0	10	0	1138.66	ENSCHIP00000011508.1	ENSCHIP00000011508.1	94	103	yes	yes	2	0.002871	96.331	1	0	2				1
AELLALEQK	QEENTAVSAQLEALKAELLALEQKEVNVKE	QLEALKAELLALEQKEVNVKETVVVKEVVK	K	A	E	Q	K	E	2	0	0	0	0	1	2	0	0	0	3	1	0	0	0	0	0	0	0	0	0	0	9	0	1013.58	ENSCHIP00000031966.1;ENSCHIP00000031971.1	ENSCHIP00000031966.1	1056	1064	yes	no	2	0.10473	78.516	1	0	1				1
AELNEFLTR	QISKKRKFVADGIFKAELNEFLTRELAEDG	ADGIFKAELNEFLTRELAEDGYSGVEVRVT	K	A	E	T	R	E	1	1	1	0	0	0	2	0	0	0	2	0	0	1	0	0	1	0	0	0	0	0	9	0	1091.56	ENSCHIP00000009520.1	ENSCHIP00000009520.1	19	27	yes	yes	2	7.0227e-06	166.3	1	0	8	1	2	1	1
AELSEGQVR	KLVIIESDLERAEERAELSEGQVRQLEEQL	ERAEERAELSEGQVRQLEEQLRIMDQTLKA	R	A	E	V	R	Q	1	1	0	0	0	1	2	1	0	0	1	0	0	0	0	1	0	0	0	1	0	0	9	0	987.499	ENSCHIP00000009052.1;ENSCHIP00000009065.1	ENSCHIP00000009052.1	147	155	yes	no	2	0.046998	78.324	1	0	1
AEMDMMTWGVDLASVEQHISSHR	KRLTSECLGWMRQQRAEMDMMTWGVDLASV	GVDLASVEQHISSHRSIHNAIGDYRWQLDK	R	A	E	H	R	S	2	1	0	2	0	1	2	1	2	1	1	0	3	0	0	3	1	1	0	2	0	0	23	0	2629.17	ENSCHIP00000011508.1	ENSCHIP00000011508.1	209	231	yes	yes	2;3;4	8.9958e-177	226.45	1	0	7			2	3
AEMEDLVSSK	LEAKEELERTNKMLKAEMEDLVSSKDDVGK	NKMLKAEMEDLVSSKDDVGKNVHELEKSKR	K	A	E	S	K	D	1	0	0	1	0	0	2	0	0	0	1	1	1	0	0	2	0	0	0	1	0	0	10	0	1107.51	ENSCHIP00000007181.1;ENSCHIP00000007219.1;ENSCHIP00000007212.1	ENSCHIP00000007181.1	1511	1520	yes	no	2	0.0088718	82.749	1	0	1				1
AEMEVLLASK	TQKRQELEAELAKVRAEMEVLLASKARAEE	LAKVRAEMEVLLASKARAEEESRSSSEKSK	R	A	E	S	K	A	2	0	0	0	0	0	2	0	0	0	2	1	1	0	0	1	0	0	0	1	0	0	10	0	1089.57	ENSCHIP00000025570.1	ENSCHIP00000025570.1	1367	1376	yes	yes	2	0.0065827	87.806	1	0	1				1
AENEALAMR	RLKDELAVNKQKLEKAENEALAMRKQSKGL	KQKLEKAENEALAMRKQSKGLTKEYDRLLE	K	A	E	M	R	K	3	1	1	0	0	0	2	0	0	0	1	0	1	0	0	0	0	0	0	0	0	0	9	0	1003.48	ENSCHIP00000009875.1;ENSCHIP00000009868.1	ENSCHIP00000009875.1	213	221	yes	no	2	2.9236e-05	132.08	1	0	1			1
AENFFILR	EKILCHKFMRFMMMRAENFFILRRKPVEGY	MRFMMMRAENFFILRRKPVEGYDISFLITN	R	A	E	L	R	R	1	1	1	0	0	0	1	0	0	1	1	0	0	2	0	0	0	0	0	0	0	0	8	0	1008.54	ENSCHIP00000014863.1	ENSCHIP00000014863.1	97	104	yes	yes	2	1.4024e-07	170.06	1	0	3			1	1
AEPAVQQTLLEK	NAEEGEVNMESHRAKAEPAVQQTLLEK___	RAKAEPAVQQTLLEK_______________	K	A	E	E	K	-	2	0	0	0	0	2	2	0	0	0	2	1	0	0	1	0	1	0	0	1	0	0	12	0	1325.72	ENSCHIP00000014683.1	ENSCHIP00000014683.1	227	238	yes	yes	2	0.00074498	108.43	1	0	5	1	1		1
AEPCPLPSFRPPR	PRPSWGTSCPDLRPRAEPCPLPSFRPPRRL	PRAEPCPLPSFRPPRRLDQCPEPSLRRSPP	R	A	E	P	R	R	1	2	0	0	1	0	1	0	0	0	1	0	0	1	5	1	0	0	0	0	0	0	13	1	1522.77	ENSCHIP00000028291.1	ENSCHIP00000028291.1	348	360	yes	yes	3	0.0016356	77.74	1	0	2				1
AEPDYIDDDNPELIRPQK	______________________________	DYIDDDNPELIRPQKLVNPVKTSRNHQDLH	M	A	E	Q	K	L	1	1	1	4	0	1	2	0	0	2	1	1	0	0	3	0	0	0	1	0	0	0	18	1	2127.01	ENSCHIP00000023539.1	ENSCHIP00000023539.1	2	19	yes	yes	2	1.4069e-06	110.29	1	0	3		1	1
AEPEDHYFLLTEPPLNTPENR	LMERFMEQVIFKYLRAEPEDHYFLLTEPPL	YFLLTEPPLNTPENREYTAEIMFESFNVPG	R	A	E	N	R	E	1	1	2	1	0	0	4	0	1	0	3	0	0	1	4	0	2	0	1	0	0	0	21	0	2481.18	ENSCHIP00000014995.1	ENSCHIP00000014995.1	90	110	yes	yes	3	3.9804e-11	105.79	1	0	4			2	1
AEPEPTEGAEGKPEPPKDAEQEPAAASGPSAGGDAPK	EGEKDAEAAKEDAPKAEPEPTEGAEGKPEP	PAAASGPSAGGDAPKASEAEAAEPAAPTKD	K	A	E	P	K	A	8	0	0	2	0	1	7	5	0	0	0	3	0	0	8	2	1	0	0	0	0	0	37	2	3568.64	ENSCHIP00000003054.1	ENSCHIP00000003054.1	89	125	yes	yes	3;4	8.9637e-22	90.867	1	0	4	1	2
AEPGPEQPAAEPSPGAEVAR	QDAENVAAPEAAEQRAEPGPEQPAAEPSPG	EQPAAEPSPGAEVARPGVQEAAGGEDAEAE	R	A	E	A	R	P	5	1	0	0	0	1	4	2	0	0	0	0	0	0	5	1	0	0	0	1	0	0	20	0	1958.93	ENSCHIP00000006116.1	ENSCHIP00000006116.1	17	36	yes	yes	2	6.2324e-05	92.935	1	0	1			1
AEPLAPWSQVEGMEDWEK	LNDQPFFHYDSEGRRAEPLAPWSQVEGMED	LAPWSQVEGMEDWEKESALQRAREDIFMET	R	A	E	E	K	E	2	0	0	1	0	1	4	1	0	0	1	1	1	0	2	1	0	2	0	1	0	0	18	0	2100.95	ENSCHIP00000004947.1	ENSCHIP00000004947.1	65	82	yes	yes	2	8.1796e-18	160.18	1	0	4	1	1
AEPLLSEYQHQPQTSNCTGAVAVHEER	______________________________	QTSNCTGAVAVHEERNPDRPPGAEERVPEE	M	A	E	E	R	N	3	1	1	0	1	3	4	1	2	0	2	0	0	0	2	2	2	0	1	2	0	0	27	0	3050.42	ENSCHIP00000001769.1	ENSCHIP00000001769.1	2	28	yes	yes	3	5.6e-09	77.873	1	0	1			1
AEPPQCTSLAWSADGQTLFAGYTDNLVR	IVDELKQEVISTSSKAEPPQCTSLAWSADG	DGQTLFAGYTDNLVRVWQVTIGTR______	K	A	E	V	R	V	4	1	1	2	1	2	1	2	0	0	3	0	0	1	2	2	3	1	1	1	0	0	28	0	3067.43	ENSCHIP00000014661.1;ENSCHIP00000003109.1	ENSCHIP00000014661.1	281	308	yes	no	3	2.7821e-06	51.539	1	0	2				2
AEQDITTLEQSISR	DANRQISEYKFKLSKAEQDITTLEQSISRL	KAEQDITTLEQSISRLEGQVLRYKTAAENA	K	A	E	S	R	L	1	1	0	1	0	2	2	0	0	2	1	0	0	0	0	2	2	0	0	0	0	0	14	0	1589.79	ENSCHIP00000023933.1;ENSCHIP00000023911.1;ENSCHIP00000023993.1;ENSCHIP00000023976.1;ENSCHIP00000023964.1;ENSCHIP00000023953.1	ENSCHIP00000023933.1	625	638	yes	no	2	0.070903	49.448	1	0	1				1
AEQEGGLQFWVSPVSR	RSPKAKEALDMLTWRAEQEGGLQFWVSPVS	EQEGGLQFWVSPVSRLSESWQPSSLDIEVA	R	A	E	S	R	L	1	1	0	0	0	2	2	2	0	0	1	0	0	1	1	2	0	1	0	2	0	0	16	0	1788.88	ENSCHIP00000025497.1	ENSCHIP00000025497.1	1115	1130	yes	yes	2	1.2575e-06	99.011	1	0	2				1
AEQELEALR	______________________________	______________________________	M	A	E	L	R	K	2	1	0	0	0	1	3	0	0	0	2	0	0	0	0	0	0	0	0	0	0	0	9	0	1057.54	ENSCHIP00000002767.1	ENSCHIP00000002767.1	2	10	yes	yes	2	0.036848	76.827	1	0	1				1
AEQEPTAEQLAQIAAENEEDEHSVNYKPPAQK	______________________________	EEDEHSVNYKPPAQKSIQEIQELDKDDESL	M	A	E	Q	K	S	6	0	2	1	0	4	7	0	1	1	1	2	0	0	3	1	1	0	1	1	0	0	32	1	3563.67	ENSCHIP00000024498.1;ENSCHIP00000024504.1	ENSCHIP00000024498.1	2	33	yes	no	3;4	1.4648e-47	130.87	1	0	9	1	2	1	2
AEQINQAAGEASAVLAK	EGKKQAQILASEAEKAEQINQAAGEASAVL	QINQAAGEASAVLAKAKAKAEAIRILAAAL	K	A	E	A	K	A	6	0	1	0	0	2	2	1	0	1	1	1	0	0	0	1	0	0	0	1	0	0	17	0	1669.86	ENSCHIP00000031473.1	ENSCHIP00000031473.1	234	250	yes	yes	2	7.77e-09	132.97	1	0	4		1	2	1
AESDWDTVTVLR	______________________________	______________________________	M	A	E	L	R	K	1	1	0	2	0	0	1	0	0	0	1	0	0	0	0	1	2	1	0	2	0	0	12	0	1390.67	ENSCHIP00000000156.1	ENSCHIP00000000156.1	2	13	yes	yes	2	1.5155e-13	153.97	1	0	6	1	1	1	1
AESEVANLR	VVQEKVREIVRPDPKAESEVANLRLELVEQ	VRPDPKAESEVANLRLELVEQQRKHRGAEE	K	A	E	L	R	L	2	1	1	0	0	0	2	0	0	0	1	0	0	0	0	1	0	0	0	1	0	0	9	0	987.499	ENSCHIP00000008704.1;ENSCHIP00000008662.1;ENSCHIP00000008700.1;ENSCHIP00000008653.1	ENSCHIP00000008704.1	1176	1184	yes	no	2	2.7923e-06	166.78	1	0	1
AESLQQEAEVLR	AIEMATLDKEMAEERAESLQQEAEVLRERV	EERAESLQQEAEVLRERVEELTTDLEILKA	R	A	E	L	R	E	2	1	0	0	0	2	3	0	0	0	2	0	0	0	0	1	0	0	0	1	0	0	12	0	1371.7	ENSCHIP00000029517.1;ENSCHIP00000029510.1	ENSCHIP00000029517.1	298	309	yes	no	2	1.0406e-05	125.75	1	0	1			1
AETECQNAEYQQLLDIK	QSQISALEEQLQQIRAETECQNAEYQQLLD	TECQNAEYQQLLDIKIRLENEIQTYRSLLE	R	A	E	I	K	I	2	0	1	1	1	3	3	0	0	1	2	1	0	0	0	0	1	0	1	0	0	0	17	0	2051.95	ENSCHIP00000030287.1	ENSCHIP00000030287.1	406	422	no	no	2;3	2.11e-79	252.42	1	0	21	1	4	4	7
AETECQNAEYQQLLDIKIRLENEIQTYR	QSQISALEEQLQQIRAETECQNAEYQQLLD	LDIKIRLENEIQTYRSLLEGEGSSGGGSYG	R	A	E	Y	R	S	2	2	2	1	1	4	5	0	0	3	3	1	0	0	0	0	2	0	2	0	0	0	28	2	3467.7	ENSCHIP00000030287.1	ENSCHIP00000030287.1	406	433	yes	yes	4	1.1538e-41	140.8	1	0	2
AETSEGSGSAPAVPEASASPK	QPAAHHSAEPAEAGKAETSEGSGSAPAVPE	SGSAPAVPEASASPKQRRSIIRDRGPMYDD	K	A	E	P	K	Q	5	0	0	0	0	0	3	2	0	0	0	1	0	0	3	5	1	0	0	1	0	0	21	0	1928.9	ENSCHIP00000026916.1	ENSCHIP00000026916.1	57	77	yes	yes	2	2.3337e-23	136.17	1	0	5	1	1	1	1
AEVAAPDVEVSLPSVEVDSQAPGAK	QVDIKGPKLDLKGAKAEVAAPDVEVSLPSV	SLPSVEVDSQAPGAKLEADVSLGDKEVAAR	K	A	E	A	K	L	5	0	0	2	0	1	3	1	0	0	1	1	0	0	3	3	0	0	0	5	0	0	25	0	2464.23	ENSCHIP00000009008.1;ENSCHIP00000009014.1;ENSCHIP00000009002.1	ENSCHIP00000009008.1	736	760	yes	no	2;3	6.5932e-09	97.579	1	0	4			1	1
AEVDMDTDAPQVSHKPGGEPK	LRAWTQVLLGQAEDKAEVDMDTDAPQVSHK	TDAPQVSHKPGGEPKIKNVVHELRITNQVI	K	A	E	P	K	I	2	0	0	3	0	1	2	2	1	0	0	2	1	0	3	1	1	0	0	2	0	0	21	1	2207.02	ENSCHIP00000029276.1;ENSCHIP00000029279.1	ENSCHIP00000029276.1	933	953	yes	no	3	0.00072896	54.658	1	0	1				1
AEVLSPVVSVFVPPCNSLSGNGNSK	KGGKPVGTVMVVAPKAEVLSPVVSVFVPPC	FVPPCNSLSGNGNSKSSLICQATDFSPKQI	K	A	E	S	K	S	1	0	3	0	1	0	1	2	0	0	2	1	0	1	3	5	0	0	0	5	0	0	25	0	2557.28	ENSCHIP00000013618.1	ENSCHIP00000013618.1	242	266	yes	yes	2	0.046064	66.673	1	0	1			1
AEVSAFTESIDAELR	VQQEVVRYEEEPGLRAEVSAFTESIDAELR	AEVSAFTESIDAELRQIDGLRSELRRLQRR	R	A	E	L	R	Q	3	1	0	1	0	0	3	0	0	1	1	0	0	1	0	2	1	0	0	1	0	0	15	0	1636.79	ENSCHIP00000008704.1;ENSCHIP00000008662.1;ENSCHIP00000008700.1;ENSCHIP00000008653.1	ENSCHIP00000008704.1	1358	1372	yes	no	2	2.9776e-13	162.68	1	0	1				1
AEYEALAEQNR	AAPGVDLTVLLNNMRAEYEALAEQNRRDAE	NNMRAEYEALAEQNRRDAEAWFNEKSASLQ	R	A	E	N	R	R	3	1	1	0	0	1	3	0	0	0	1	0	0	0	0	0	0	0	1	0	0	0	11	0	1292.6	ENSCHIP00000014359.1;ENSCHIP00000014374.1;ENSCHIP00000014328.1;ENSCHIP00000029326.1;ENSCHIP00000029354.1;ENSCHIP00000029335.1;ENSCHIP00000029347.1	ENSCHIP00000014359.1	257	267	no	no	2	2.4421e-91	269.23	1	0	6	1	1	1	1
AEYEALAEQNRR	AAPGVDLTVLLNNMRAEYEALAEQNRRDAE	NMRAEYEALAEQNRRDAEAWFNEKSASLQQ	R	A	E	R	R	D	3	2	1	0	0	1	3	0	0	0	1	0	0	0	0	0	0	0	1	0	0	0	12	1	1448.7	ENSCHIP00000014359.1;ENSCHIP00000014374.1;ENSCHIP00000014328.1;ENSCHIP00000029326.1;ENSCHIP00000029354.1;ENSCHIP00000029335.1;ENSCHIP00000029347.1	ENSCHIP00000014359.1	257	268	no	no	2;3	9.3739e-40	201.75	1	0	10	1	2	2	2
AFAQLQVPER	GTYVCTATNRQGKVKAFAQLQVPERVVPYF	QGKVKAFAQLQVPERVVPYFTQTPYSFLPL	K	A	F	E	R	V	2	1	0	0	0	2	1	0	0	0	1	0	0	1	1	0	0	0	0	1	0	0	10	0	1157.62	ENSCHIP00000013535.1;ENSCHIP00000013557.1	ENSCHIP00000013535.1	3613	3622	yes	no	2	0.02492	103.56	1	0	1
AFDQDNDGYISVDELR	LQTSDTEEDLREIFRAFDQDNDGYISVDEL	FDQDNDGYISVDELRQATAQLGEKLSQDEL	R	A	F	L	R	Q	1	1	1	4	0	1	1	1	0	1	1	0	0	1	0	1	0	0	1	1	0	0	16	0	1855.82	ENSCHIP00000005970.1	ENSCHIP00000005970.1	92	107	yes	yes	2	1.1802e-107	297.32	1	0	9	1	1	3	2
AFDQGADAIYEHINEGK	TFALTIVMGALFFERAFDQGADAIYEHINE	DQGADAIYEHINEGKLWKHIKHKYENKE__	R	A	F	G	K	L	3	0	1	2	0	1	2	2	1	2	0	1	0	1	0	0	0	0	1	0	0	0	17	0	1876.86	ENSCHIP00000032244.1;ENSCHIP00000001597.1	ENSCHIP00000032244.1	35	51	yes	no	3	6.8189e-05	65.477	1	0	3			1	1
AFEDDDITHVEGSVDPVR	LSHISACDGIFHLTRAFEDDDITHVEGSVD	DDDITHVEGSVDPVRDIEIIHEELQLKDEE	R	A	F	V	R	D	1	1	0	4	0	0	2	1	1	1	0	0	0	1	1	1	1	0	0	3	0	0	18	0	1999.91	ENSCHIP00000028538.1	ENSCHIP00000028538.1	133	150	yes	yes	3	1.612e-06	78.234	1	0	4		1	1	1
AFEETQIDIPGGGSHGGSTMSLWEVMQSDLIPEEQR	VVETTRVYTEEETRRAFEETQIDIPGGGSH	LWEVMQSDLIPEEQRAQLMADFQAGRVTKE	R	A	F	Q	R	A	1	1	0	2	0	3	5	5	1	3	2	0	2	1	2	4	2	1	0	1	0	0	36	0	3930.8	ENSCHIP00000025570.1	ENSCHIP00000025570.1	3169	3204	yes	yes	3	9.0485e-22	91.398	1	0	1				1
AFENVTDLQWLILDHNLLENSK	YLYLRNNQIDHIDEKAFENVTDLQWLILDH	LQWLILDHNLLENSKIKGRVFSKLKQLKKL	K	A	F	S	K	I	1	0	3	2	0	1	2	0	1	1	5	1	0	1	0	1	1	1	0	1	0	0	22	0	2611.33	ENSCHIP00000028236.1;CON__Q05443	ENSCHIP00000028236.1	89	110	yes	no	3	8.6605e-26	131.65	1	0	4	1	1	1
AFFSEVER	RDPSKQYGLKMKTSRAFFSEVERRFDAMPF	LKMKTSRAFFSEVERRFDAMPFTLRAFEDE	R	A	F	E	R	R	1	1	0	0	0	0	2	0	0	0	0	0	0	2	0	1	0	0	0	1	0	0	8	0	983.471	ENSCHIP00000005059.1;ENSCHIP00000005047.1	ENSCHIP00000005059.1	264	271	yes	no	2	0.003563	113.89	1	0	3	1		1	1
AFGFSHLEALLDDSK	SYIRKTRPDGNCFYRAFGFSHLEALLDDSK	AFGFSHLEALLDDSKELQRFKAVSAKSKED	R	A	F	S	K	E	2	0	0	2	0	0	1	1	1	0	3	1	0	2	0	2	0	0	0	0	0	0	15	0	1648.81	ENSCHIP00000012539.1	ENSCHIP00000012539.1	95	109	yes	yes	2;3	8.0439e-14	170.04	1	0	4		1	1	1
AFGNSIQALR	GALLKKHEAFLVDLKAFGNSIQALRDQAEA	LVDLKAFGNSIQALRDQAEACQEQQAAPVE	K	A	F	L	R	D	2	1	1	0	0	1	0	1	0	1	1	0	0	1	0	1	0	0	0	0	0	0	10	0	1075.58	ENSCHIP00000008163.1;ENSCHIP00000008152.1	ENSCHIP00000008163.1	941	950	yes	no	2	0.0094019	84.568	1	0	2			1
AFGPGLQGGSAGSPAR	FSLEAVPPTKPSKVKAFGPGLQGGSAGSPA	FGPGLQGGSAGSPARFTIDTKGAGTGGLGL	K	A	F	A	R	F	3	1	0	0	0	1	0	5	0	0	1	0	0	1	2	2	0	0	0	0	0	0	16	0	1428.71	ENSCHIP00000007975.1;ENSCHIP00000007945.1	ENSCHIP00000007975.1	1072	1087	yes	no	2	7.4191e-25	161.93	1	0	2				1
AFHNEAQVNPER	VNAAQDSTDLVAKLRAFHNEAQVNPERKNL	KLRAFHNEAQVNPERKNLKWIGLDLVNGKP	R	A	F	E	R	K	2	1	2	0	0	1	2	0	1	0	0	0	0	1	1	0	0	0	0	1	0	0	12	0	1410.66	ENSCHIP00000016192.1	ENSCHIP00000016192.1	469	480	yes	yes	2;3;4	6.7125e-07	120.63	1	0	5			1	3
AFIGFEGVK	LIDQDMATRLKPAQKAFIGFEGVKGKKKMS	LKPAQKAFIGFEGVKGKKKMSAAEAVKEKW	K	A	F	V	K	G	1	0	0	0	0	0	1	2	0	1	0	1	0	2	0	0	0	0	0	1	0	0	9	0	966.517	ENSCHIP00000011508.1	ENSCHIP00000011508.1	2711	2719	yes	yes	1;2	0.0010784	98.458	1	0	5			2	2
AFITNIPFDVK	GNRFEPYANPTKRYRAFITNIPFDVKWQSL	KRYRAFITNIPFDVKWQSLKDLVKEKVGEV	R	A	F	V	K	W	1	0	1	1	0	0	0	0	0	2	0	1	0	2	1	0	1	0	0	1	0	0	11	0	1263.69	ENSCHIP00000032304.1	ENSCHIP00000032304.1	73	83	yes	yes	2	2.3008e-08	148.5	1	0	6	1	1	1	1
AFLADPSAFVAAAPAAAAPAAAPAATTAAPAK	SVETDYTFPLAEKVKAFLADPSAFVAAAPA	APAAAPAATTAAPAKVEAKEESEESDEDMG	K	A	F	A	K	V	18	0	0	1	0	0	0	0	0	0	1	1	0	2	5	1	2	0	0	1	0	0	32	0	2820.48	ENSCHIP00000014261.1	ENSCHIP00000014261.1	267	298	yes	yes	2;3	1.0773e-17	90.22	1	0	8	1	1	2	2
AFLAELEQNSPK	PTKTETVRAQAESNKAFLAELEQNSPKVQN	SNKAFLAELEQNSPKVQNVKEALAGLLITY	K	A	F	P	K	V	2	0	1	0	0	1	2	0	0	0	2	1	0	1	1	1	0	0	0	0	0	0	12	0	1345.69	ENSCHIP00000004864.1;ENSCHIP00000004858.1;ENSCHIP00000004823.1	ENSCHIP00000004864.1	2401	2412	yes	no	2	0.0028442	83.278	1	0	2				1
AFLASPEHVNRPINGNGK	LSAYVARLNSRPKLKAFLASPEHVNRPING	ASPEHVNRPINGNGKQ______________	K	A	F	G	K	Q	2	1	3	0	0	0	1	2	1	1	1	1	0	1	2	1	0	0	0	1	0	0	18	1	1920	ENSCHIP00000012353.1;ENSCHIP00000012372.1	ENSCHIP00000012353.1	192	209	yes	no	3	5.6312e-14	128.9	1	0	1
AFLDCCEYIAR	QRRAQFILQGDACVKAFLDCCEYIARLRQQ	ACVKAFLDCCEYIARLRQQHSREGALELAR	K	A	F	A	R	L	2	1	0	1	2	0	1	0	0	1	1	0	0	1	0	0	0	0	1	0	0	0	11	0	1416.62	ENSCHIP00000004335.1;ENSCHIP00000004329.1	ENSCHIP00000004335.1	720	730	yes	no	2	3.5776e-12	164.57	1	0	2				1
AFLEEFGAEPELAVSAPGR	SEQPQAGELLVKARRAFLEEFGAEPELAVS	EFGAEPELAVSAPGRVNLIGEHTDYNRGLV	R	A	F	G	R	V	4	1	0	0	0	0	4	2	0	0	2	0	0	2	2	1	0	0	0	1	0	0	19	0	1988.98	ENSCHIP00000002250.1	ENSCHIP00000002250.1	19	37	yes	yes	2	1.3564e-10	118.37	1	0	1			1
AFLEVNEEGSEAAASTVISIAGR	AEGRNDLYVSDAFHKAFLEVNEEGSEAAAS	GSEAAASTVISIAGRSLNLNRVTFQANRPF	K	A	F	G	R	S	5	1	1	0	0	0	4	2	0	2	1	0	0	1	0	3	1	0	0	2	0	0	23	0	2320.15	ENSCHIP00000007042.1;ENSCHIP00000007055.1;CON__P41361	ENSCHIP00000007042.1	401	423	yes	no	2;3	2.2463e-71	267.34	1	0	9	1	1	3	1
AFLGHDTGNLAGLK	RWWHKGALYRIGDLRAFLGHDTGNLAGLKE	RAFLGHDTGNLAGLKEQLDYLSTLKVKGIV	R	A	F	L	K	E	2	0	1	1	0	0	0	3	1	0	3	1	0	1	0	0	1	0	0	0	0	0	14	0	1412.74	ENSCHIP00000018278.1	ENSCHIP00000018278.1	178	191	yes	yes	2;3	0.00036312	72.187	1	0	4			2	1
AFLQGGQEASDIALLLR	QSALDCMSVEVGRLRAFLQGGQEASDIALL	LQGGQEASDIALLLRDLETSCSDTRQFCKK	R	A	F	L	R	D	3	1	0	1	0	2	1	2	0	1	4	0	0	1	0	1	0	0	0	0	0	0	17	0	1800.97	ENSCHIP00000029517.1;ENSCHIP00000029510.1	ENSCHIP00000029517.1	749	765	yes	no	2	1.3271e-22	152.14	1	0	2				1
AFLTLAEDILR	RFFETSAKANINIEKAFLTLAEDILRKSFL	NIEKAFLTLAEDILRKSFLRCASEGDVYTI	K	A	F	L	R	K	2	1	0	1	0	0	1	0	0	1	3	0	0	1	0	0	1	0	0	0	0	0	11	0	1260.71	ENSCHIP00000003827.1;ENSCHIP00000003819.1	ENSCHIP00000003827.1	162	172	yes	no	2	0.020647	76.827	1	0	3			1	1
AFMEDSTKPAPR	IGSRNNTVWEFANIRAFMEDSTKPAPRKLI	NIRAFMEDSTKPAPRKLILTHSWQGTGQVI	R	A	F	P	R	K	2	1	0	1	0	0	1	0	0	0	0	1	1	1	2	1	1	0	0	0	0	0	12	1	1348.64	ENSCHIP00000028856.1	ENSCHIP00000028856.1	194	205	yes	yes	3	1.586e-09	114.86	1	0	1			1
AFPNPYADYNK	______________________________	MAQRAFPNPYADYNKSLAEGYFDSAGRLTP	R	A	F	N	K	S	2	0	2	1	0	0	0	0	0	0	0	1	0	1	2	0	0	0	2	0	0	0	11	0	1298.59	ENSCHIP00000014478.1;ENSCHIP00000014485.1	ENSCHIP00000014478.1	5	15	yes	no	2	0.0065237	81.972	1	0	2				1
AFQFVETHGEVCPANWTPESPTIKPHPTASR	LPVGRSVEETLRLVKAFQFVETHGEVCPAN	TPESPTIKPHPTASREYFEKVNQ_______	K	A	F	S	R	E	3	1	1	0	1	1	3	1	2	1	0	1	0	2	5	2	4	1	0	2	0	0	31	1	3490.67	ENSCHIP00000019739.1	ENSCHIP00000019739.1	219	249	yes	yes	4	1.6509e-12	73.817	1	0	2				1
AFSCVSACGPR	MTCGFSTVGSGFGSRAFSCVSACGPRPGRC	FGSRAFSCVSACGPRPGRCCITAAPYRGIS	R	A	F	P	R	P	2	1	0	0	2	0	0	1	0	0	0	0	0	1	1	2	0	0	0	1	0	0	11	0	1210.52	ENSCHIP00000019912.1;ENSCHIP00000019916.1;ENSCHIP00000019902.1;ENSCHIP00000019925.1;ENSCHIP00000025182.1;ENSCHIP00000025169.1;ENSCHIP00000025223.1;ENSCHIP00000025211.1;ENSCHIP00000025219.1;ENSCHIP00000025142.1;ENSCHIP00000025138.1	ENSCHIP00000025182.1	16	26	no	no	2	1.3847e-34	205.36	1	0	3			1	1
AFSCVSACGPRPGR	MTCGFSTVGSGFGSRAFSCVSACGPRPGRC	RAFSCVSACGPRPGRCCITAAPYRGISCYR	R	A	F	G	R	C	2	2	0	0	2	0	0	2	0	0	0	0	0	1	2	2	0	0	0	1	0	0	14	1	1520.7	ENSCHIP00000025182.1;ENSCHIP00000025169.1;ENSCHIP00000025223.1;ENSCHIP00000025211.1;ENSCHIP00000025219.1;ENSCHIP00000025142.1;ENSCHIP00000025138.1	ENSCHIP00000025182.1	16	29	yes	no	3	5.155e-12	109.84	1	0	1				1
AFSDPFVEAEK	NAKNTVQGFKRFHGRAFSDPFVEAEKSKLA	FHGRAFSDPFVEAEKSKLAYDIVQLATGLT	R	A	F	E	K	S	2	0	0	1	0	0	2	0	0	0	0	1	0	2	1	1	0	0	0	1	0	0	11	0	1238.58	ENSCHIP00000005272.1	ENSCHIP00000005272.1	74	84	yes	yes	2	0.030708	76.465	1	0	1		1
AFSYYGPLR	VGNLGTGAGKGELERAFSYYGPLRTVWIAR	KGELERAFSYYGPLRTVWIARNPPGFAFVE	R	A	F	L	R	T	1	1	0	0	0	0	0	1	0	0	1	0	0	1	1	1	0	0	2	0	0	0	9	0	1072.53	ENSCHIP00000020577.1;ENSCHIP00000020569.1	ENSCHIP00000020577.1	30	38	yes	no	2	5.5616e-06	145.04	1	0	5	1	1	1
AFTGYLGTDQSK	FAPLCNPVLCRWGKKAFTGYLGTDQSKWEA	GKKAFTGYLGTDQSKWEAYDATCLVKSYPD	K	A	F	S	K	W	1	0	0	1	0	1	0	2	0	0	1	1	0	1	0	1	2	0	1	0	0	0	12	0	1286.61	ENSCHIP00000023897.1	ENSCHIP00000023897.1	187	198	yes	yes	2	2.0204e-05	144.65	1	0	3	1	1
AFTSEGFTSFSQIFHSSDLAIR	LSYPQNFSCVHHALKAFTSEGFTSFSQIFH	TSFSQIFHSSDLAIRDTFAEASQRLYGSSP	K	A	F	I	R	D	2	1	0	1	0	1	1	1	1	2	1	0	0	4	0	5	2	0	0	0	0	0	22	0	2447.18	ENSCHIP00000020922.1;ENSCHIP00000020914.1	ENSCHIP00000020922.1	187	208	yes	no	2;3	5.2679e-117	234.11	1	0	10	3	2	1	1
AFVAFPDFFR	INSSLDWDSQVEKYRAFVAFPDFFRNSTIA	VEKYRAFVAFPDFFRNSTIAWWKRELKELY	R	A	F	F	R	N	2	1	0	1	0	0	0	0	0	0	0	0	0	4	1	0	0	0	0	1	0	0	10	0	1215.61	ENSCHIP00000015254.1	ENSCHIP00000015254.1	1339	1348	yes	yes	2	2.0102e-06	186.13	1	0	4	1	1	1
AFVDFFSQCLHEEYK	GMYPVPLLTIYSATKAFVDFFSQCLHEEYK	AFVDFFSQCLHEEYKSKGIFVQSVLPYFVA	K	A	F	Y	K	S	1	0	0	1	1	1	2	0	1	0	1	1	0	3	0	1	0	0	1	1	0	0	15	0	1918.86	ENSCHIP00000008711.1;ENSCHIP00000008722.1	ENSCHIP00000008711.1	207	221	yes	no	3	2.4293e-08	113.72	1	0	4		1	1	1
AFVDFLSDEIK	ACGCGCSGLHTEGDKAFVDFLSDEIKEEKK	EGDKAFVDFLSDEIKEEKKIQKYKSLPKMS	K	A	F	I	K	E	1	0	0	2	0	0	1	0	0	1	1	1	0	2	0	1	0	0	0	1	0	0	11	0	1282.64	ENSCHIP00000033876.1	ENSCHIP00000033876.1	78	88	yes	yes	2	0.0010983	123.35	1	0	6	1	1	1	1
AFVDFLSDEIKEEK	ACGCGCSGLHTEGDKAFVDFLSDEIKEEKK	KAFVDFLSDEIKEEKKIQKYKSLPKMSGGW	K	A	F	E	K	K	1	0	0	2	0	0	3	0	0	1	1	2	0	2	0	1	0	0	0	1	0	0	14	1	1668.82	ENSCHIP00000033876.1	ENSCHIP00000033876.1	78	91	yes	yes	2;3	5.9267e-12	183.99	1	0	10	1	2	1	2
AFVHWYVGEGMEEGEFSEAR	WARLDHKFDLMYAKRAFVHWYVGEGMEEGE	YVGEGMEEGEFSEAREDMAALEKDYEEVGI	R	A	F	A	R	E	2	1	0	0	0	0	5	3	1	0	0	0	1	2	0	1	0	1	1	2	0	0	20	0	2329.01	ENSCHIP00000001267.1;ENSCHIP00000001308.1;ENSCHIP00000001301.1;ENSCHIP00000018753.1;ENSCHIP00000018773.1;ENSCHIP00000020728.1;ENSCHIP00000021022.1;ENSCHIP00000026814.1;ENSCHIP00000020184.1;ENSCHIP00000000478.1;ENSCHIP00000030319.1	ENSCHIP00000001267.1	403	422	no	no	2;3	1.7189e-24	164.81	1	0	13	2	2	3	3
AFVPEPFDGASVAPHLWLHR	GSRGMAGSGVRSRERAFVPEPFDGASVAPH	PFDGASVAPHLWLHRFEVINHLNHWDHITK	R	A	F	H	R	F	3	1	0	1	0	0	1	1	2	0	2	0	0	2	3	1	0	1	0	2	0	0	20	0	2245.14	ENSCHIP00000011479.1	ENSCHIP00000011479.1	88	107	yes	yes	4	7.1953e-21	141.13	1	0	3	1	1
AFYAELYHIISSNLEK	EAVYGELRAMVLDLRAFYAELYHIISSNLE	FYAELYHIISSNLEKIVNPKGEEKPSMY__	R	A	F	E	K	I	2	0	1	0	0	0	2	0	1	2	2	1	0	1	0	2	0	0	2	0	0	0	16	0	1896.96	ENSCHIP00000027977.1;ENSCHIP00000027994.1	ENSCHIP00000027977.1	211	226	yes	no	2	0.003176	89.403	1	0	1		1
AFYMEEGSPYCEPDYEK	HCFTCAACKAPIRNRAFYMEEGSPYCEPDY	YMEEGSPYCEPDYEKMFGTKCRGCDFKIDA	R	A	F	E	K	M	1	0	0	1	1	0	4	1	0	0	0	1	1	1	2	1	0	0	3	0	0	0	17	0	2113.83	ENSCHIP00000008880.1;ENSCHIP00000008878.1;ENSCHIP00000008876.1;ENSCHIP00000008870.1	ENSCHIP00000008880.1	343	359	yes	no	2	0.0010876	90.731	1	0	2				1
AFYNNVLGEYEEYVTK	DALKSQVDKLTLTSRAFYNNVLGEYEEYVT	FYNNVLGEYEEYVTKLFNYHKVLPMNTGVE	R	A	F	T	K	L	1	0	2	0	0	0	3	1	0	0	1	1	0	1	0	0	1	0	3	2	0	0	16	0	1937.9	ENSCHIP00000012583.1;ENSCHIP00000032329.1	ENSCHIP00000012583.1	114	129	yes	no	2	9.2177e-08	117.2	1	0	4	1	1	1
AFYPEEISSMVLTK	GGKPKVMVSYKGEKKAFYPEEISSMVLTKM	KAFYPEEISSMVLTKMKETAEAFLGYTVTN	K	A	F	T	K	M	1	0	0	0	0	0	2	0	0	1	1	1	1	1	1	2	1	0	1	1	0	0	14	0	1613.8	ENSCHIP00000026835.1	ENSCHIP00000026835.1	116	129	yes	yes	2;3	1.0403e-08	136.5	1	0	11	1	2	2	2
AGAAGGPEEEAEKPVK	ADGKAGEEKPEKPQRAGAAGGPEEEAEKPV	GAAGGPEEEAEKPVKTKTVSSSNGGENSSR	R	A	G	V	K	T	4	0	0	0	0	0	4	3	0	0	0	2	0	0	2	0	0	0	0	1	0	0	16	1	1538.76	ENSCHIP00000003872.1	ENSCHIP00000003872.1	17	32	yes	yes	3	0.00039075	72.315	1	0	1
AGAGLSSLCLVLSTRPHN	SDVTLVPVSCSELEKAGAGLSSLCLVLSTR	GLSSLCLVLSTRPHN_______________	K	A	G	H	N	-	2	1	1	0	1	0	0	2	1	0	4	0	0	0	1	3	1	0	0	1	0	0	18	1	1851.96	ENSCHIP00000033039.1	ENSCHIP00000033039.1	268	285	yes	yes	3	1.2053e-07	105.31	1	0	2	1
AGAGSATLSMAYAGAR	TGRIQEAGTEVVKAKAGAGSATLSMAYAGA	GAGSATLSMAYAGARFVFSLVDAMNGKEGV	K	A	G	A	R	F	6	1	0	0	0	0	0	3	0	0	1	0	1	0	0	2	1	0	1	0	0	0	16	0	1453.7	ENSCHIP00000029021.1	ENSCHIP00000029021.1	242	257	yes	yes	2	2.1928e-14	166.29	1	0	1				1
AGAIAPCEVTVPAQNTGLGPEK	IRDMLLANKVPAAARAGAIAPCEVTVPAQN	EVTVPAQNTGLGPEKTSFFQALGITTKISR	R	A	G	E	K	T	4	0	1	0	1	1	2	3	0	1	1	1	0	0	3	0	2	0	0	2	0	0	22	0	2179.09	ENSCHIP00000014261.1	ENSCHIP00000014261.1	113	134	yes	yes	2;3	2.0588e-30	159.22	1	0	8	1	1	2	2
AGALNSNDAFVLK	ASSSGATRAVEVMPKAGALNSNDAFVLKTP	PKAGALNSNDAFVLKTPSAAYLWVGAGASE	K	A	G	L	K	T	3	0	2	1	0	0	0	1	0	0	2	1	0	1	0	1	0	0	0	1	0	0	13	0	1318.69	ENSCHIP00000023934.1;ENSCHIP00000023941.1;ENSCHIP00000023939.1;CON__Q3SX14	ENSCHIP00000023934.1	583	595	yes	no	2	3.1661e-09	138.11	1	0	4			2	1
AGASAEGFLER				A	G	E	R		3	1	0	0	0	0	2	2	0	0	1	0	0	1	0	1	0	0	0	0	0	0	11	0	1106.54		REV__ENSCHIP00000024816.1			yes	yes	2	0.0062336	87.639	1	0	6	1	1	1	1
AGDFICTLGGTAVCGTDGK	APGKLNCDDFKQGERAGDFICTLGGTAVCG	ICTLGGTAVCGTDGKTYSNRCALCAMNAET	R	A	G	G	K	T	2	0	0	2	2	0	0	5	0	1	1	1	0	1	0	0	3	0	0	1	0	0	19	0	1898.85	ENSCHIP00000016005.1	ENSCHIP00000016005.1	103	121	yes	yes	2	2.9917e-53	203.82	1	0	5	1	1	1	1
AGDFLENHYR	ICEAQVNSLGRSIAKAGDFLENHYRELRRP	RSIAKAGDFLENHYRELRRPYTVAIAAYAL	K	A	G	Y	R	E	1	1	1	1	0	0	1	1	1	0	1	0	0	1	0	0	0	0	1	0	0	0	10	0	1220.56	CON__Q2UVX4	CON__Q2UVX4	1171	1180	yes	yes	2;3	1.1475e-12	189.7	1	0	4			1	2
AGDGDGWVSLAELR	ESQARLGRIVDRMDRAGDGDGWVSLAELRS	RAGDGDGWVSLAELRSWIAHTQQRHIRDSV	R	A	G	L	R	S	2	1	0	2	0	0	1	3	0	0	2	0	0	0	0	1	0	1	0	1	0	0	14	0	1444.69	ENSCHIP00000007496.1;ENSCHIP00000007491.1	ENSCHIP00000007496.1	90	103	yes	no	2	2.6473e-23	202.31	1	0	6	1	1	1	1
AGDKDDIAEPAVCALR	TQNSGVEALIHAILRAGDKDDIAEPAVCAL	GDKDDIAEPAVCALRHLTSRHPEAEMAQNS	R	A	G	L	R	H	4	1	0	3	1	0	1	1	0	1	1	1	0	0	1	0	0	0	0	1	0	0	16	1	1699.82	ENSCHIP00000032335.1;ENSCHIP00000032342.1	ENSCHIP00000032335.1	445	460	yes	no	2;3	5.4146e-08	145.09	1	0	4			1	2
AGDWQCPNPGCGNQNFAWR	GSRGNPSGGGNVQHRAGDWQCPNPGCGNQN	QCPNPGCGNQNFAWRTECNQCKAPKPEGFL	R	A	G	W	R	T	2	1	3	1	2	2	0	3	0	0	0	0	0	1	2	0	0	2	0	0	0	0	19	0	2233.92	ENSCHIP00000003176.1;ENSCHIP00000003181.1	ENSCHIP00000003176.1	453	471	yes	no	2	1.997e-18	123.84	1	0	2			1	1
AGEEEPLVVAWSTNR	RCEAQVPDVSFLLLRAGEEEPLVVAWSTNR	AGEEEPLVVAWSTNRSADLVLTHVGRQHAG	R	A	G	N	R	S	2	1	1	0	0	0	3	1	0	0	1	0	0	0	1	1	1	1	0	2	0	0	15	0	1656.81	ENSCHIP00000033222.1;ENSCHIP00000033226.1	ENSCHIP00000033222.1	445	459	yes	no	2	4.5859e-06	136.53	1	0	4	1	1	1
AGETPSENPAPAPEQSSAE	PRPPNAPSQDGKETKAGETPSENPAPAPEQ	PSENPAPAPEQSSAE_______________	K	A	G	A	E	-	4	0	1	0	0	1	4	1	0	0	0	0	0	0	4	3	1	0	0	0	0	0	19	0	1867.81	ENSCHIP00000007374.1;ENSCHIP00000007367.1;ENSCHIP00000007360.1	ENSCHIP00000007374.1	338	356	yes	no	2	7.5687e-06	77.185	1	0	1
AGFAGDDAPR	DIAALVVDNGSGMCKAGFAGDDAPRAVFPS	SGMCKAGFAGDDAPRAVFPSIVGRPRHQGV	K	A	G	P	R	A	3	1	0	2	0	0	0	2	0	0	0	0	0	1	1	0	0	0	0	0	0	0	10	0	975.441	ENSCHIP00000011107.1;ENSCHIP00000011080.1;ENSCHIP00000032903.1;ENSCHIP00000018545.1;ENSCHIP00000018506.1;ENSCHIP00000005081.1;ENSCHIP00000032929.1;ENSCHIP00000032942.1	ENSCHIP00000032929.1	19	28	no	no	2	9.1945e-13	200.16	1	0	3			1	1
AGFAGDQIPK	ANQPVVIDNGSGVIKAGFAGDQIPKYCFPN	SGVIKAGFAGDQIPKYCFPNYVGRPKHVRV	K	A	G	P	K	Y	2	0	0	1	0	1	0	2	0	1	0	1	0	1	1	0	0	0	0	0	0	0	10	0	1002.51	ENSCHIP00000013025.1;ENSCHIP00000013035.1;ENSCHIP00000024837.1	ENSCHIP00000013025.1	23	32	no	no	2	0.10016	50.834	1	0	1				1
AGGAGVPAFYTSTGYGTLVQEGGAPIK	EVELTPQGTLAERIRAGGAGVPAFYTSTGY	TGYGTLVQEGGAPIKYNKDGSIAIASKPRE	R	A	G	I	K	Y	4	0	0	0	0	1	1	7	0	1	1	1	0	1	2	1	3	0	2	2	0	0	27	0	2568.29	ENSCHIP00000009188.1;ENSCHIP00000009195.1;ENSCHIP00000009193.1	ENSCHIP00000009188.1	128	154	yes	no	2;3	1.0069e-47	101.96	1	0	4		1	1	2
AGGEAGVTLGQPHLSR	______________________________	GGEAGVTLGQPHLSRQDLATLDVSKLTPLS	M	A	G	S	R	Q	2	1	0	0	0	1	1	4	1	0	2	0	0	0	1	1	1	0	0	1	0	0	16	0	1548.8	ENSCHIP00000001868.1	ENSCHIP00000001868.1	2	17	yes	yes	2	1.52e-17	149.23	1	0	3			1	1
AGGFAPYYGDEPIDFK	GAGGVAAIAGVGAEKAGGFAPYYGDEPIDF	GGFAPYYGDEPIDFKINTDEIMTSLKSVNG	K	A	G	F	K	I	2	0	0	2	0	0	1	3	0	1	0	1	0	2	2	0	0	0	2	0	0	0	16	0	1745.79	CON__P04258	CON__P04258	1213	1228	yes	yes	2	1.9406e-05	92.247	1	0	2	1	1
AGGIETIANEYSDR	GIDLGFQSCYVAVARAGGIETIANEYSDRC	RAGGIETIANEYSDRCTPACISFGPKNRSI	R	A	G	D	R	C	2	1	1	1	0	0	2	2	0	2	0	0	0	0	0	1	1	0	1	0	0	0	14	0	1494.7	ENSCHIP00000005272.1	ENSCHIP00000005272.1	20	33	yes	yes	2	2.2086e-08	146.11	1	0	4		1	1	1
AGGPATPLSPTR	______________________________	GSRAGGPATPLSPTRLSRLQEKEELRELND	R	A	G	T	R	L	2	1	0	0	0	0	0	2	0	0	1	0	0	0	3	1	2	0	0	0	0	0	12	0	1123.6	ENSCHIP00000011489.1;ENSCHIP00000011497.1;ENSCHIP00000011478.1	ENSCHIP00000011489.1	15	26	yes	no	2	2.26e-08	131.5	1	0	2			1	1
AGGSASAMLQPLLDNQVGFK	YSFDPVGSYQRDSFKAGGSASAMLQPLLDN	SAMLQPLLDNQVGFKNMQNVEHVPLSLDRA	K	A	G	F	K	N	3	0	1	1	0	2	0	3	0	0	3	1	1	1	1	2	0	0	0	1	0	0	20	0	2003.01	ENSCHIP00000032874.1	ENSCHIP00000032874.1	165	184	yes	yes	2;3	2.1233e-40	179.67	1	0	8		2	2	2
AGHNFYNVDLSYVK	DEMVNYVNKQNTTWKAGHNFYNVDLSYVKK	KAGHNFYNVDLSYVKKLCGAILGGPKLPQR	K	A	G	V	K	K	1	0	2	1	0	0	0	1	1	0	1	1	0	1	0	1	0	0	2	2	0	0	14	0	1625.78	ENSCHIP00000030835.1	ENSCHIP00000030835.1	43	56	yes	yes	2;3	4.4503e-06	105.2	1	0	6	2	1	1	1
AGIELWAFDAVK	TVEACNLPIVRGPCRAGIELWAFDAVKGKC	PCRAGIELWAFDAVKGKCVRFIYGGCNGNG	R	A	G	V	K	G	3	0	0	1	0	0	1	1	0	1	1	1	0	1	0	0	0	1	0	1	0	0	12	0	1318.69	ENSCHIP00000033442.1	ENSCHIP00000033442.1	295	306	yes	yes	2	0.0085951	73.887	1	0	2				1
AGITTIEAVK	______________________________	______________________________	M	A	G	V	K	R	2	0	0	0	0	0	1	1	0	2	0	1	0	0	0	0	2	0	0	1	0	0	10	0	1001.58	ENSCHIP00000017809.1	ENSCHIP00000017809.1	2	11	yes	yes	1;2	0.0069682	88.37	1	0	6	2	1	1	1
AGKEPGLQIWR	ARPSSMVVEHPEFLKAGKEPGLQIWRVEKF	EFLKAGKEPGLQIWRVEKFDLVPVPPNLYG	K	A	G	W	R	V	1	1	0	0	0	1	1	2	0	1	1	1	0	0	1	0	0	1	0	0	0	0	11	1	1253.69	ENSCHIP00000023934.1;ENSCHIP00000023941.1;ENSCHIP00000023939.1;CON__Q3SX14	ENSCHIP00000023934.1	60	70	yes	no	3	2.2466e-12	169.65	1	0	3			1	1
AGKEWYQTCSNNGLVAGFQSR	SLGEPTECWWEEINRAGKEWYQTCSNNGLV	QTCSNNGLVAGFQSRYFESVLDREWQFYCC	R	A	G	S	R	Y	2	1	2	0	1	2	1	3	0	0	1	1	0	1	0	2	1	1	1	1	0	0	21	1	2372.1	ENSCHIP00000012747.1	ENSCHIP00000012747.1	98	118	yes	yes	3	1.714e-12	105.67	1	0	3		1	1
AGKFPSLLTHNENMVAK	LIKQIPRILGPGLNKAGKFPSLLTHNENMV	KFPSLLTHNENMVAKVDEVKSTIKFQMKKV	K	A	G	A	K	V	2	0	2	0	0	0	1	1	1	0	2	2	1	1	1	1	1	0	0	1	0	0	17	1	1855.96	ENSCHIP00000031701.1;ENSCHIP00000002291.1;ENSCHIP00000002736.1;ENSCHIP00000006392.1	ENSCHIP00000031701.1	131	147	yes	no	3	0.00072284	64.537	1	0	1
AGKPVICATQMLESMIK	KVFLAQKMMIGRCNRAGKPVICATQMLESM	KPVICATQMLESMIKKPRPTRAEGSDVANA	R	A	G	I	K	K	2	0	0	0	1	1	1	1	0	2	1	2	2	0	1	1	1	0	0	1	0	0	17	1	1875.96	ENSCHIP00000015421.1;ENSCHIP00000015417.1	ENSCHIP00000015421.1	320	336	yes	no	2;3	3.2198e-10	126.1	1	0	6			2	2
AGLAPLEVR	VRARVLQSFTVDSSKAGLAPLEVRVMGPRG	TVDSSKAGLAPLEVRVMGPRGLVEPVNVVD	K	A	G	V	R	V	2	1	0	0	0	0	1	1	0	0	2	0	0	0	1	0	0	0	0	1	0	0	9	0	924.539	ENSCHIP00000015526.1;ENSCHIP00000015483.1;ENSCHIP00000015449.1;ENSCHIP00000015519.1	ENSCHIP00000015526.1	1450	1458	yes	no	2	0.0038533	91.853	1	0	1				1
AGLESTLAETECR	IQGLEIELQSQLSMKAGLESTLAETECRYA	MKAGLESTLAETECRYAAQLQQIQGLISSI	K	A	G	C	R	Y	2	1	0	0	1	0	3	1	0	0	2	0	0	0	0	1	2	0	0	0	0	0	13	0	1435.66	ENSCHIP00000020029.1;ENSCHIP00000020036.1	ENSCHIP00000020029.1	342	354	no	no	2	1.7155e-41	246.63	1	0	2				1
AGLGSGLSLSGIVHQELSR	AGLLLGEAGKQLRRRAGLGSGLSLSGIVHQ	SGLSLSGIVHQELSRSGELAVRALEQFATV	R	A	G	S	R	S	1	1	0	0	0	1	1	4	1	1	4	0	0	0	0	4	0	0	0	1	0	0	19	0	1880.01	ENSCHIP00000030708.1	ENSCHIP00000030708.1	513	531	yes	yes	3	2.2973e-17	117.26	1	0	3			1	1
AGLIDWNMFVK	DPDSGRELSPEEAHRAGLIDWNMFVKLRSQ	EAHRAGLIDWNMFVKLRSQECDWEEISVKG	R	A	G	V	K	L	1	0	1	1	0	0	0	1	0	1	1	1	1	1	0	0	0	1	0	1	0	0	11	0	1292.66	ENSCHIP00000008704.1;ENSCHIP00000008662.1;ENSCHIP00000008700.1;ENSCHIP00000008653.1	ENSCHIP00000008704.1	1672	1682	yes	no	2	0.012045	74.486	1	0	2			1	1
AGLNSLEAVK	______________________________	______________________________	M	A	G	V	K	R	2	0	1	0	0	0	1	1	0	0	2	1	0	0	0	1	0	0	0	1	0	0	10	0	1000.56	ENSCHIP00000005490.1;ENSCHIP00000000366.1	ENSCHIP00000005490.1	2	11	yes	no	1;2	5.8873e-56	190.88	1	0	7	1	2	1	1
AGLPCQDLEFVQFHPTGIYGAGCLITEGCR	SAHTSTGDGTAMVTRAGLPCQDLEFVQFHP	TGIYGAGCLITEGCRGEGGILINSQGERFM	R	A	G	C	R	G	2	1	0	1	3	2	2	5	1	2	3	0	0	2	2	0	2	0	1	1	0	0	30	0	3365.56	ENSCHIP00000018522.1	ENSCHIP00000018522.1	284	313	yes	yes	3	2.7225e-07	59.873	1	0	1			1
AGLQADLEAAAQR	LSRVKSQVEDEGKKRAGLQADLEAAAQRIV	KRAGLQADLEAAAQRIVQLESQRKAMEPHL	R	A	G	Q	R	I	5	1	0	1	0	2	1	1	0	0	2	0	0	0	0	0	0	0	0	0	0	0	13	0	1312.67	ENSCHIP00000031966.1;ENSCHIP00000031971.1	ENSCHIP00000031966.1	985	997	yes	no	2	0.077123	50.108	1	0	1
AGLQFPVGR	QGGKARAKAKSRSSRAGLQFPVGRVHRLLR	KSRSSRAGLQFPVGRVHRLLRKGNYAERVG	R	A	G	G	R	V	1	1	0	0	0	1	0	2	0	0	1	0	0	1	1	0	0	0	0	1	0	0	9	0	943.524	ENSCHIP00000002643.1;ENSCHIP00000006590.1;ENSCHIP00000003492.1;ENSCHIP00000007606.1;ENSCHIP00000006476.1;ENSCHIP00000006221.1;ENSCHIP00000005758.1;ENSCHIP00000004148.1;ENSCHIP00000003882.1;ENSCHIP00000003825.1;ENSCHIP00000028949.1;ENSCHIP00000025553.1;ENSCHIP00000003936.1;ENSCHIP00000002247.1;ENSCHIP00000016741.1;ENSCHIP00000004726.1;ENSCHIP00000004174.1;ENSCHIP00000002950.1;ENSCHIP00000027604.1;…	ENSCHIP00000006590.1	22	30	no	no	1;2	1.7628e-06	158.12	1	0	7	1	1	1	1
AGLVDDFEK	PPAIDWAYYKANVTKAGLVDDFEKKFNALK	KANVTKAGLVDDFEKKFNALKVPIPEDKYT	K	A	G	E	K	K	1	0	0	2	0	0	1	1	0	0	1	1	0	1	0	0	0	0	0	1	0	0	9	0	992.481	ENSCHIP00000031774.1	ENSCHIP00000031774.1	65	73	yes	yes	2	0.018092	78.334	1	0	2				1
AGLVELLLR	AGVGPAMAVWTRATKAGLVELLLRERWVRV	WTRATKAGLVELLLRERWVRVVAELSGESL	K	A	G	L	R	E	1	1	0	0	0	0	1	1	0	0	4	0	0	0	0	0	0	0	0	1	0	0	9	0	982.618	ENSCHIP00000029162.1	ENSCHIP00000029162.1	25	33	yes	yes	2	0.00059802	109.86	1	0	2				1
AGLVGPELHEK	DPATSARLTVDEAVRAGLVGPELHEKLLSA	EAVRAGLVGPELHEKLLSAEKAVTGYKDPY	R	A	G	E	K	L	1	0	0	0	0	0	2	2	1	0	2	1	0	0	1	0	0	0	0	1	0	0	11	0	1148.62	ENSCHIP00000025570.1	ENSCHIP00000025570.1	2687	2697	yes	yes	3	0.016795	59.198	1	0	1				1
AGNLGGGVVTIER	NFEQFLQERIKVNGKAGNLGGGVVTIERSK	GKAGNLGGGVVTIERSKSKITVTSEVPFSK	K	A	G	E	R	S	1	1	1	0	0	0	1	4	0	1	1	0	0	0	0	0	1	0	0	2	0	0	13	0	1241.67	ENSCHIP00000029439.1	ENSCHIP00000029439.1	53	65	yes	yes	2	0.0029782	77.062	1	0	6	1	1	1	1
AGNNMLLVGVHGPR	AYMGQKSSFTVDCSKAGNNMLLVGVHGPRT	KAGNNMLLVGVHGPRTPCEEILVKHVGSRL	K	A	G	P	R	T	1	1	2	0	0	0	0	3	1	0	2	0	1	0	1	0	0	0	0	2	0	0	14	0	1433.76	ENSCHIP00000007975.1;ENSCHIP00000007945.1	ENSCHIP00000007975.1	2577	2590	yes	no	3	0.015998	52.576	1	0	1				1
AGPDLASCLDIDECR	NTDGSFECICPPGHRAGPDLASCLDIDECR	AGPDLASCLDIDECRERGPALCGSQRCENS	R	A	G	C	R	E	2	1	0	3	2	0	1	1	0	1	2	0	0	0	1	1	0	0	0	0	0	0	15	0	1690.73	ENSCHIP00000018865.1	ENSCHIP00000018865.1	953	967	yes	yes	2	0.00094259	93.011	1	0	1			1
AGPEADAQFHFTGIK	______________________________	AGPEADAQFHFTGIKKYFNSYTLTGRMNCV	M	A	G	I	K	K	3	0	0	1	0	1	1	2	1	1	0	1	0	2	1	0	1	0	0	0	0	0	15	0	1587.77	ENSCHIP00000002525.1;ENSCHIP00000001793.1;ENSCHIP00000001684.1	ENSCHIP00000002525.1	2	16	yes	no	3	9.3005e-06	100.45	1	0	5		1	1	1
AGPGTLSVTIEGPSK	GSTGIQSEFFINTTRAGPGTLSVTIEGPSK	AGPGTLSVTIEGPSKVKMDCQETPEGYKVM	R	A	G	S	K	V	1	0	0	0	0	0	1	3	0	1	1	1	0	0	2	2	2	0	0	1	0	0	15	0	1412.75	ENSCHIP00000015526.1;ENSCHIP00000015483.1;ENSCHIP00000015449.1;ENSCHIP00000015519.1	ENSCHIP00000015526.1	2359	2373	yes	no	2	0.0057999	76.522	1	0	2				2
AGPIWDLR	PRDLFEDELVPLFEKAGPIWDLRLMMDPLT	LVPLFEKAGPIWDLRLMMDPLTGLNRGYAF	K	A	G	L	R	L	1	1	0	1	0	0	0	1	0	1	1	0	0	0	1	0	0	1	0	0	0	0	8	0	926.497	ENSCHIP00000028577.1;ENSCHIP00000028581.1;ENSCHIP00000029579.1;ENSCHIP00000029600.1;ENSCHIP00000029588.1;ENSCHIP00000029607.1	ENSCHIP00000029579.1	185	192	no	no	2	0.015441	87.754	1	0	3			1	1
AGPRPSSEADPEIELFVK	______________________________	RPSSEADPEIELFVKAGSDGESIGNCPFSQ	M	A	G	V	K	A	2	1	0	1	0	0	3	1	0	1	1	1	0	1	3	2	0	0	0	1	0	0	18	1	1940.98	ENSCHIP00000016315.1	ENSCHIP00000016315.1	2	19	yes	yes	2	1.8917e-06	109.22	1	0	1			1
AGPSCAVLQEAFR	LSPGNFFFGHSPTSKAGPSCAVLQEAFRRK	SKAGPSCAVLQEAFRRKMELQKLEVSVIMD	K	A	G	F	R	R	3	1	0	0	1	1	1	1	0	0	1	0	0	1	1	1	0	0	0	1	0	0	13	0	1404.68	ENSCHIP00000004281.1;ENSCHIP00000004313.1	ENSCHIP00000004281.1	60	72	yes	no	2	4.1249e-06	127.42	1	0	1			1
AGPTSKEISVTNTHR	KRFKDKMTMSTVVLKAGPTSKEISVTNTHR	AGPTSKEISVTNTHRRKGVCESISGIYEKT	K	A	G	H	R	R	1	1	1	0	0	0	1	1	1	1	0	1	0	0	1	2	3	0	0	1	0	0	15	1	1596.82	ENSCHIP00000033442.1	ENSCHIP00000033442.1	72	86	yes	yes	4	0.00094096	71.692	1	0	1				1
AGQAVDNFIEK	VSKLKKPRRIILLVKAGQAVDNFIEKLVPL	LLVKAGQAVDNFIEKLVPLLDIGDIIIDGG	K	A	G	E	K	L	2	0	1	1	0	1	1	1	0	1	0	1	0	1	0	0	0	0	0	1	0	0	11	0	1190.59	ENSCHIP00000032102.1	ENSCHIP00000032102.1	77	87	yes	yes	2	0.0019498	100.02	1	0	3			1	1
AGQCVCVEGFR	ASACPGGCGPRELCRAGQCVCVEGFRGPDC	ELCRAGQCVCVEGFRGPDCAIQTCPGDCRG	R	A	G	F	R	G	1	1	0	0	2	1	1	2	0	0	0	0	0	1	0	0	0	0	0	2	0	0	11	0	1281.56	ENSCHIP00000002834.1;ENSCHIP00000002782.1	ENSCHIP00000002834.1	699	709	no	no	2	0.001623	102.07	1	0	1				1
AGQCVIGLQMGTNK	YSEKQERNFDDATMKAGQCVIGLQMGTNKC	KAGQCVIGLQMGTNKCASQSGMTAYGTRRH	K	A	G	N	K	C	1	0	1	0	1	2	0	3	0	1	1	1	1	0	0	0	1	0	0	1	0	0	14	0	1475.72	ENSCHIP00000027003.1;ENSCHIP00000026998.1	ENSCHIP00000027003.1	161	174	yes	no	2	0.001225	86.463	1	0	1
AGQLSQGAAEEDHGCR	NDSPCNQSLPSICKKAGQLSQGAAEEDHGC	GQLSQGAAEEDHGCRKGWTWHSPSCYWLGE	K	A	G	C	R	K	3	1	0	1	1	2	2	3	1	0	1	0	0	0	0	1	0	0	0	0	0	0	16	0	1684.72	ENSCHIP00000003664.1;ENSCHIP00000003653.1	ENSCHIP00000003664.1	505	520	yes	no	3	2.7368e-07	103.88	1	0	1
AGQPVTSFTQQDLLEK	HYQVTAGPRWGQLLRAGQPVTSFTQQDLLE	GQPVTSFTQQDLLEKAILYNHNGSLSPRDT	R	A	G	E	K	A	1	0	0	1	0	3	1	1	0	0	2	1	0	1	1	1	2	0	0	1	0	0	16	0	1760.89	ENSCHIP00000025871.1;ENSCHIP00000025882.1;ENSCHIP00000025865.1;ENSCHIP00000025886.1;ENSCHIP00000025878.1	ENSCHIP00000025871.1	1153	1168	yes	no	2	0.0080991	64.65	1	0	1				1
AGQSVIGLQMGTNK	YAEKQTRRFDEGKLKAGQSVIGLQMGTNKC	KAGQSVIGLQMGTNKCASQAGMTAYGTRRH	K	A	G	N	K	C	1	0	1	0	0	2	0	3	0	1	1	1	1	0	0	1	1	0	0	1	0	0	14	0	1402.72	ENSCHIP00000025433.1	ENSCHIP00000025433.1	159	172	yes	yes	2	1.2172e-36	196.48	1	0	2			1
AGQTVTVWAAGAGVAHSPPSTLVWK	GEEISYKFTPKYVLRAGQTVTVWAAGAGVA	GAGVAHSPPSTLVWKSQNSWGTGESFRTTL	R	A	G	W	K	S	5	0	0	0	0	1	0	3	1	0	1	1	0	0	2	2	3	2	0	4	0	0	25	0	2490.3	ENSCHIP00000011100.1;ENSCHIP00000011084.1;ENSCHIP00000011094.1	ENSCHIP00000011100.1	491	515	yes	no	3	0.0097069	45.126	1	0	1				1
AGQVVTIWAAGAGATHSPPTDLVWK	DPLLTYRFPPKFTLKAGQVVTIWAAGAGAT	GAGATHSPPTDLVWKAQNTWGCGNSLRTAL	K	A	G	W	K	A	5	0	0	1	0	1	0	3	1	1	1	1	0	0	2	1	3	2	0	3	0	0	25	0	2532.31	ENSCHIP00000026441.1;ENSCHIP00000026454.1	ENSCHIP00000026441.1	491	515	yes	no	3	8.9742e-10	78.758	1	0	2			1
AGSDGESIGNCPFSQR	LKEEDKEPIIELFVKAGSDGESIGNCPFSQ	GSDGESIGNCPFSQRLFMILWLKGVVFSVT	K	A	G	Q	R	L	1	1	1	1	1	1	1	3	0	1	0	0	0	1	1	3	0	0	0	0	0	0	16	0	1680.72	ENSCHIP00000008563.1;ENSCHIP00000016315.1	ENSCHIP00000008563.1	25	40	no	no	2	1.8037e-40	241.92	1	0	3		1		1
AGSFNVPHK	______________________________	______________________________	M	A	G	H	K	T	1	0	1	0	0	0	0	1	1	0	0	1	0	1	1	1	0	0	0	1	0	0	9	0	955.488	ENSCHIP00000028224.1;ENSCHIP00000019110.1	ENSCHIP00000028224.1	2	10	yes	no	1;2	4.4843e-05	153.04	1	0	7	1	1	2	1
AGSFNVPHKTALPEGIR	______________________________	SFNVPHKTALPEGIRVGTVLRIRGLVPDKA	M	A	G	I	R	V	2	1	1	0	0	0	1	2	1	1	1	1	0	1	2	1	1	0	0	1	0	0	17	1	1792.96	ENSCHIP00000028224.1;ENSCHIP00000019110.1	ENSCHIP00000028224.1	2	18	yes	no	3	0.0040874	56.817	1	0	2			1	1
AGSNMLLIGVHGPTTPCEEVSMK	AFLGQKSSFLVDCSKAGSNMLLIGVHGPTT	GVHGPTTPCEEVSMKHVGNQQYNVTYVVKE	K	A	G	M	K	H	1	0	1	0	1	0	2	3	1	1	2	1	2	0	2	2	2	0	0	2	0	0	23	0	2427.16	ENSCHIP00000015526.1;ENSCHIP00000015483.1;ENSCHIP00000015449.1;ENSCHIP00000015519.1	ENSCHIP00000015526.1	2487	2509	yes	no	3	2.7402e-05	67.239	1	0	1				1
AGSSSLEAVR	______________________________	______________________________	M	A	G	V	R	R	2	1	0	0	0	0	1	1	0	0	1	0	0	0	0	3	0	0	0	1	0	0	10	0	975.499	ENSCHIP00000009052.1	ENSCHIP00000009052.1	2	11	yes	yes	2	0.0060502	135	1	0	1
AGSVADSDAVVK	______________________________	______________________________	M	A	G	V	K	L	3	0	0	2	0	0	0	1	0	0	0	1	0	0	0	2	0	0	0	3	0	0	12	0	1117.56	ENSCHIP00000032820.1	ENSCHIP00000032820.1	2	13	yes	yes	2	0.018042	71.349	1	0	1
AGTCSISMADVDLNVAAPK	EGTMTGPKLSGPSGKAGTCSISMADVDLNV	SISMADVDLNVAAPKVKGGVDVMLPKVEGK	K	A	G	P	K	V	4	0	1	2	1	0	0	1	0	1	1	1	1	0	1	2	1	0	0	2	0	0	19	0	1918.91	ENSCHIP00000014141.1;ENSCHIP00000014205.1	ENSCHIP00000014141.1	505	523	no	no	2	1.8164e-12	110.29	1	0	3			1	1
AGTDLLNFLSSFIDPK	YFEKTQEELTPLFKKAGTDLLNFLSSFIDP	GTDLLNFLSSFIDPKKQPAAR_________	K	A	G	P	K	K	1	0	1	2	0	0	0	1	0	1	3	1	0	2	1	2	1	0	0	0	0	0	16	0	1736.9	ENSCHIP00000029396.1;CON__P81644	ENSCHIP00000029396.1	79	94	yes	no	2	0.00024318	83.617	1	0	1			1
AGTFQAFEQFGQQLLAHGHYASPEIK	LLERHQEHRTEIDARAGTFQAFEQFGQQLL	QQLLAHGHYASPEIKEKLDVLDQERADLEK	R	A	G	I	K	E	4	0	0	0	0	4	2	3	2	1	2	1	0	3	1	1	1	0	1	0	0	0	26	0	2874.41	ENSCHIP00000011331.1;ENSCHIP00000011378.1	ENSCHIP00000011331.1	1372	1397	no	no	3;4	1.3814e-60	184.3	1	0	7		1	2	2
AGTGVDNVDLEAATR	SDIINAAEKLQVVGRAGTGVDNVDLEAATR	AGTGVDNVDLEAATRKGILVMNTPNGNSLS	R	A	G	T	R	K	3	1	1	2	0	0	1	2	0	0	1	0	0	0	0	0	2	0	0	2	0	0	15	0	1487.72	ENSCHIP00000019405.1	ENSCHIP00000019405.1	76	90	yes	yes	2	9.5798e-13	144.28	1	0	3			1	1
AGTLDLSLTVQGK	KDHSGQVFSVVSNGKAGTLDLSLTVQGKQH	GKAGTLDLSLTVQGKQHVVSVEEALLATGQ	K	A	G	G	K	Q	1	0	0	1	0	1	0	2	0	0	3	1	0	0	0	1	2	0	0	1	0	0	13	0	1301.72	ENSCHIP00000018114.1;ENSCHIP00000018134.1;ENSCHIP00000018153.1;CON__Q28194	ENSCHIP00000018114.1	172	184	yes	no	2	0.00199	81.865	1	0	2				1
AGTLSITEFADMLSGNAGGFR	IAKSLIDRSALDQYRAGTLSITEFADMLSG	TEFADMLSGNAGGFRSRSSSVGSSSSYPIS	R	A	G	F	R	S	3	1	1	1	0	0	1	4	0	1	2	0	1	2	0	2	2	0	0	0	0	0	21	0	2114.01	ENSCHIP00000025570.1	ENSCHIP00000025570.1	3827	3847	yes	yes	2;3	3.9259e-30	174.39	1	0	2				2
AGTQIENIDEDFR	QRKTFTAWCNSHLRKAGTQIENIDEDFRDG	RKAGTQIENIDEDFRDGLKLMLLLEVISGE	K	A	G	F	R	D	1	1	1	2	0	1	2	1	0	2	0	0	0	1	0	0	1	0	0	0	0	0	13	0	1506.7	ENSCHIP00000007863.1;ENSCHIP00000007851.1;ENSCHIP00000007882.1	ENSCHIP00000007863.1	67	79	yes	no	2	7.4397e-25	164.43	1	0	2			1	1
AGTQIENIDEDFRDGLK	QRKTFTAWCNSHLRKAGTQIENIDEDFRDG	TQIENIDEDFRDGLKLMLLLEVISGERLPK	K	A	G	L	K	L	1	1	1	3	0	1	2	2	0	2	1	1	0	1	0	0	1	0	0	0	0	0	17	1	1919.92	ENSCHIP00000007863.1;ENSCHIP00000007851.1;ENSCHIP00000007882.1	ENSCHIP00000007863.1	67	83	yes	no	3	3.6083e-10	112.5	1	0	2			1
AGTQIENIEEDFR	QRKTFTAWCNSHLRKAGTQIENIEEDFRDG	RKAGTQIENIEEDFRDGLKLMLLLEVISGE	K	A	G	F	R	D	1	1	1	1	0	1	3	1	0	2	0	0	0	1	0	0	1	0	0	0	0	0	13	0	1520.71	ENSCHIP00000015198.1;ENSCHIP00000015241.1;ENSCHIP00000015132.1;ENSCHIP00000015151.1;ENSCHIP00000006213.1;ENSCHIP00000006208.1;ENSCHIP00000011760.1;ENSCHIP00000015216.1	ENSCHIP00000015216.1	48	60	no	no	2	4.1482e-51	219.03	1	0	3			1	1
AGVAGSPEASVSGSK	KIKMPKFTFSKPKGKAGVAGSPEASVSGSK	AGVAGSPEASVSGSKGDLKSSKASLGSLEG	K	A	G	S	K	G	3	0	0	0	0	0	1	3	0	0	0	1	0	0	1	4	0	0	0	2	0	0	15	0	1302.64	ENSCHIP00000014141.1;ENSCHIP00000014168.1;ENSCHIP00000014205.1	ENSCHIP00000014168.1	5229	5243	no	no	2	6.6966e-06	101.71	1	0	3			1	1
AGVEIFAVVVGR	ATPAAIEKAVQEAQRAGVEIFAVVVGRQVN	AQRAGVEIFAVVVGRQVNEPHVRVLVTGKA	R	A	G	G	R	Q	2	1	0	0	0	0	1	2	0	1	0	0	0	1	0	0	0	0	0	4	0	0	12	0	1215.7	ENSCHIP00000002326.1;ENSCHIP00000002282.1	ENSCHIP00000002326.1	858	869	yes	no	2	2.5275e-12	142.56	1	0	4			2	1
AGVLAHLEEER	DSNLYRIGQSKVFFRAGVLAHLEEERDLKI	VFFRAGVLAHLEEERDLKITDVIIGFQACC	R	A	G	E	R	D	2	1	0	0	0	0	3	1	1	0	2	0	0	0	0	0	0	0	0	1	0	0	11	0	1222.63	ENSCHIP00000021400.1;ENSCHIP00000021370.1;ENSCHIP00000019825.1	ENSCHIP00000021400.1	765	775	no	no	2;3	1.9705e-05	152.86	1	0	3			1	1
AGVLAQLEEER	DPNLYRVGQSKIFFRAGVLAQLEEERDLKV	IFFRAGVLAQLEEERDLKVTDIIVSFQAAA	R	A	G	E	R	D	2	1	0	0	0	1	3	1	0	0	2	0	0	0	0	0	0	0	0	1	0	0	11	0	1213.63	ENSCHIP00000022300.1;ENSCHIP00000022321.1	ENSCHIP00000022300.1	790	800	yes	no	2	0.043438	71.614	1	0	1				1
AGVLESLLPGQPEAVAR	TQLAGTKKVQQELSRAGVLESLLPGQPEAV	VLESLLPGQPEAVARLRATFAGLYSLDLGE	R	A	G	A	R	L	3	1	0	0	0	1	2	2	0	0	3	0	0	0	2	1	0	0	0	2	0	0	17	0	1705.94	ENSCHIP00000031836.1	ENSCHIP00000031836.1	314	330	yes	yes	2	0.004598	68.515	1	0	1				1
AGVMGPAGSR	QGNPGSRGLPGADGRAGVMGPAGSRGATGP	GADGRAGVMGPAGSRGATGPAGVRGPNGDS	R	A	G	S	R	G	2	1	0	0	0	0	0	3	0	0	0	0	1	0	1	1	0	0	0	1	0	0	10	0	901.444	ENSCHIP00000031191.1	ENSCHIP00000031191.1	272	281	yes	yes	2	1.7644e-05	149.65	1	0	2	1
AGVNTVTTLVENK	AGKGDVPTKRPPVLRAGVNTVTTLVENKKA	LRAGVNTVTTLVENKKAQLVVIAHDVDPIE	R	A	G	N	K	K	1	0	2	0	0	0	1	1	0	0	1	1	0	0	0	0	3	0	0	3	0	0	13	0	1344.72	ENSCHIP00000001988.1;ENSCHIP00000006074.1	ENSCHIP00000001988.1	118	130	no	no	2	1.0359e-12	143.89	1	0	2			1	1
AGVYPEKDQAENEDGAQENTFSMDPQLER	DSQEDVDSWKASFLRAGVYPEKDQAENEDG	GAQENTFSMDPQLERQVETIRNLVDSYVAI	R	A	G	E	R	Q	3	1	2	3	0	3	5	2	0	0	1	1	1	1	2	1	1	0	1	1	0	0	29	1	3267.43	ENSCHIP00000031770.1;ENSCHIP00000031761.1	ENSCHIP00000031770.1	619	647	yes	no	3	3.6312e-08	65.155	1	0	2				1
AGWNLSAAK	RLEVKHQDQWGTVCKAGWNLSAAKVVCRQL	WGTVCKAGWNLSAAKVVCRQLGCGKATLTK	K	A	G	A	K	V	3	0	1	0	0	0	0	1	0	0	1	1	0	0	0	1	0	1	0	0	0	0	9	0	916.477	ENSCHIP00000014195.1	ENSCHIP00000014195.1	158	166	yes	yes	2	0.0028705	110.03	1	0	3		1	1	1
AGYTLVK	LYLIQGTQVYIFLTRAGYTLVKDYPKQLEK	QVYIFLTRAGYTLVKDYPKQLEKEFGSPQG	R	A	G	V	K	D	1	0	0	0	0	0	0	1	0	0	1	1	0	0	0	0	1	0	1	1	0	0	7	0	750.428	ENSCHIP00000002335.1;CON__Q3SZV7	ENSCHIP00000002335.1	326	332	yes	no	2	0.035274	79.939	1	0	2	1		1
AHATTSNTVSK	GAVQSIQGELSKLGKAHATTSNTVSKLLEK	KLGKAHATTSNTVSKLLEKVRKVSVNVKTV	K	A	H	S	K	L	2	0	1	0	0	0	0	0	1	0	0	1	0	0	0	2	3	0	0	1	0	0	11	0	1115.56	ENSCHIP00000025017.1	ENSCHIP00000025017.1	99	109	yes	yes	2	0.015059	66.19	1	0	2			1
AHDGGIYAISWSPDSTHLLSASGDK	DGKTGEKVCALGESKAHDGGIYAISWSPDS	WSPDSTHLLSASGDKTSKIWDVNVNSVVNT	K	A	H	D	K	T	3	0	0	3	0	0	0	3	2	2	2	1	0	0	1	5	1	1	1	0	0	0	25	0	2584.22	ENSCHIP00000029699.1	ENSCHIP00000029699.1	232	256	yes	yes	3;4	1.6054e-23	114.15	1	0	2				2
AHEPTYFTVDCTEAGQGDVSIGIK	KVKVYGPGVAKTGLKAHEPTYFTVDCTEAG	DCTEAGQGDVSIGIKCAPGVVGPAEADIDF	K	A	H	I	K	C	2	0	0	2	1	1	2	3	1	2	0	1	0	1	1	1	3	0	1	2	0	0	24	0	2594.2	ENSCHIP00000007975.1;ENSCHIP00000007945.1	ENSCHIP00000007975.1	786	809	yes	no	3	1.0443e-08	70.315	1	0	1				1
AHGGYSVFAGVGER	GKTVLIMELINNVAKAHGGYSVFAGVGERT	KAHGGYSVFAGVGERTREGNDLYHEMIESG	K	A	H	E	R	T	2	1	0	0	0	0	1	4	1	0	0	0	0	1	0	1	0	0	1	2	0	0	14	0	1405.67	ENSCHIP00000007152.1	ENSCHIP00000007152.1	226	239	yes	yes	3	6.5005e-05	99.011	1	0	1			1
AHGKKVLDSFSNGMK	DLSSADAVMNNAKVKAHGKKVLDSFSNGMK	AHGKKVLDSFSNGMKHLDDLKGTFAQLSEL	K	A	H	M	K	H	1	0	1	1	0	0	0	2	1	0	1	3	1	1	0	2	0	0	0	1	0	0	15	2	1617.83	CON__P02070;ENSCHIP00000018533.1;ENSCHIP00000018498.1;ENSCHIP00000018470.1	ENSCHIP00000018533.1	59	73	no	no	3	0.00028897	67.579	1	0	1
AHHWGYGEHNGPEHWHK	______________________________	HWGYGEHNGPEHWHKDFPIANGERQSPVDI	M	A	H	H	K	D	1	0	1	0	0	0	2	3	5	0	0	1	0	0	1	0	0	2	1	0	0	0	17	0	2077.9	ENSCHIP00000015627.1	ENSCHIP00000015627.1	2	18	yes	yes	2;3;4;5	4.9095e-40	176.25	1	0	19	2	3	3	4
AHITLGCAGDVEAVQTGIDLLEIVR	VDKLSPSDNLPRGSRAHITLGCAGDVEAVQ	VEAVQTGIDLLEIVRQEKGGSRGEEVGELS	R	A	H	V	R	Q	3	1	0	2	1	1	2	3	1	3	3	0	0	0	0	0	2	0	0	3	0	0	25	0	2649.38	ENSCHIP00000003239.1;ENSCHIP00000003235.1;ENSCHIP00000003233.1	ENSCHIP00000003239.1	327	351	yes	no	3	4.9232e-17	104.41	1	0	1
AHLGKPAPEFQATAVVDGAFK	______________________________	APEFQATAVVDGAFKEVKLSDYKGKYVVLF	K	A	H	F	K	E	5	0	0	1	0	1	1	2	1	0	1	2	0	2	2	0	1	0	0	2	0	0	21	1	2153.13	ENSCHIP00000004684.1	ENSCHIP00000004684.1	6	26	yes	yes	2;3;4	3.8264e-50	219.95	1	0	26	5	4	5	4
AHLVAVFNEYQR	TDESKFNAILCSRSRAHLVAVFNEYQRMTG	RSRAHLVAVFNEYQRMTGRDIEKSICREMS	R	A	H	Q	R	M	2	1	1	0	0	1	1	0	1	0	1	0	0	1	0	0	0	0	1	2	0	0	12	0	1445.74	ENSCHIP00000000173.1	ENSCHIP00000000173.1	387	398	yes	yes	2;3	0.0015744	98.048	1	0	2				1
AHPLFAFLR	PNFMLFEKCEVNGEKAHPLFAFLRETLPTP	EVNGEKAHPLFAFLRETLPTPSDDATALMT	K	A	H	L	R	E	2	1	0	0	0	0	0	0	1	0	2	0	0	2	1	0	0	0	0	0	0	0	9	0	1070.6	ENSCHIP00000018625.1;ENSCHIP00000018639.1	ENSCHIP00000018625.1	105	113	no	no	3	0.00013591	110.81	1	0	3	1		1
AHQLVMEGYNWCHDR	SETFNHANGLTLVSRAHQLVMEGYNWCHDR	AHQLVMEGYNWCHDRNVVTIFSAPNYCYRC	R	A	H	D	R	N	1	1	1	1	1	1	1	1	2	0	1	0	1	0	0	0	0	1	1	1	0	0	15	0	1914.83	ENSCHIP00000027969.1;ENSCHIP00000009447.1;ENSCHIP00000004028.1;ENSCHIP00000024230.1	ENSCHIP00000027969.1	240	254	yes	no	3;4	7.9423e-40	191.06	1	0	5			1	2
AHQTGIHATEELK	______________________________	______________________________	M	A	H	L	K	E	2	0	0	0	0	1	2	1	2	1	1	1	0	0	0	0	2	0	0	0	0	0	13	0	1433.73	ENSCHIP00000012957.1	ENSCHIP00000012957.1	2	14	yes	yes	3	0.00017695	125.61	1	0	1		1
AHQVVEDGYEFFAK	VSKFLNRHDLDLICRAHQVVEDGYEFFAKR	RAHQVVEDGYEFFAKRQLVTLFSAPNYCGE	R	A	H	A	K	R	2	0	0	1	0	1	2	1	1	0	0	1	0	2	0	0	0	0	1	2	0	0	14	0	1638.77	ENSCHIP00000012041.1;ENSCHIP00000012062.1;ENSCHIP00000012056.1;ENSCHIP00000012018.1;ENSCHIP00000013385.1;ENSCHIP00000010333.1;ENSCHIP00000010269.1;ENSCHIP00000010255.1;ENSCHIP00000010291.1	ENSCHIP00000012041.1	238	251	no	no	2;3	1.5494e-16	172.13	1	0	6	1	1	2	1
AHSPASTLPNSPGSTFER	SGSMRGNASTSSYRRAHSPASTLPNSPGST	PASTLPNSPGSTFERKTHVTRHGTYEGSSS	R	A	H	E	R	K	2	1	1	0	0	0	1	1	1	0	1	0	0	1	3	4	2	0	0	0	0	0	18	0	1854.89	ENSCHIP00000011666.1	ENSCHIP00000011666.1	69	86	no	no	2;3	8.646e-32	127.3	1	0	7			2	2
AHSSMVGVNLPK	LGDVYVNDAFGTAHRAHSSMVGVNLPKKAG	AHRAHSSMVGVNLPKKAGGFLMKKELNYFA	R	A	H	P	K	K	1	0	1	0	0	0	0	1	1	0	1	1	1	0	1	2	0	0	0	2	0	0	12	0	1238.64	ENSCHIP00000005688.1;ENSCHIP00000005713.1;ENSCHIP00000005700.1	ENSCHIP00000005688.1	172	183	yes	no	2	1.0063e-39	200.56	1	0	1			1
AHVAFKPTVAQQR	GHFDGVPVISKGHQKAHVAFKPTVAQQRKC	QKAHVAFKPTVAQQRKCLNCSETMVDGELV	K	A	H	Q	R	K	3	1	0	0	0	2	0	0	1	0	0	1	0	1	1	0	1	0	0	2	0	0	13	1	1451.8	ENSCHIP00000028139.1;ENSCHIP00000028155.1	ENSCHIP00000028139.1	304	316	yes	no	3	1.0666e-17	168.02	1	0	5	1	1	1	1
AHVDDHTLASSNTDFAFSLYK	HCLPENVVVKDQDRRAHVDDHTLASSNTDF	TLASSNTDFAFSLYKQLALKNPNNNVIFSP	R	A	H	Y	K	Q	3	0	1	3	0	0	0	0	2	0	2	1	0	2	0	3	2	0	1	1	0	0	21	0	2338.09	ENSCHIP00000016566.1;ENSCHIP00000020327.1	ENSCHIP00000020327.1	38	58	no	no	2;3;4	3.0845e-127	364.06	1	0	28	3	5	7	5
AHVDDHTLASSNTDFAFSLYKQLALKNPNK	HCLPENVVVKDQDRRAHVDDHTLASSNTDF	AFSLYKQLALKNPNKNVIFSPLSVSIALAF	R	A	H	N	K	N	4	0	3	3	0	1	0	0	2	0	4	3	0	2	1	3	2	0	1	1	0	0	30	2	3344.68	ENSCHIP00000016566.1	ENSCHIP00000016566.1	104	133	yes	yes	3;4;5	6.4158e-113	250.06	1	0	9	2	1	1	1
AHVEIITDGEEPADMIQVLGPK	RDLALAIRDSERQGKAHVEIITDGEEPADM	DGEEPADMIQVLGPKPSLKEGNPEEDLTAD	K	A	H	P	K	P	2	0	0	2	0	1	3	2	1	3	1	1	1	0	2	0	1	0	0	2	0	0	22	0	2361.19	ENSCHIP00000023504.1;ENSCHIP00000023508.1;ENSCHIP00000023501.1	ENSCHIP00000023504.1	196	217	yes	no	3	6.5148e-31	140.16	1	0	2			1	1
AHVEIITDGEEPADMIQVLGPKPSLK	RDLALAIRDSERQGKAHVEIITDGEEPADM	PADMIQVLGPKPSLKEGNPEEDLTADRTNA	K	A	H	L	K	E	2	0	0	2	0	1	3	2	1	3	2	2	1	0	3	1	1	0	0	2	0	0	26	1	2786.45	ENSCHIP00000023504.1;ENSCHIP00000023508.1;ENSCHIP00000023501.1	ENSCHIP00000023504.1	196	221	yes	no	3	5.0886e-20	99.838	1	0	1			1
AHVETLR	DKLSPLAQELRDRARAHVETLRQQLAPYSD	QELRDRARAHVETLRQQLAPYSDDLRQRLT	R	A	H	L	R	Q	1	1	0	0	0	0	1	0	1	0	1	0	0	0	0	0	1	0	0	1	0	0	7	0	824.45	ENSCHIP00000023988.1;CON__P15497;ENSCHIP00000032700.1;ENSCHIP00000032705.1	ENSCHIP00000023988.1	177	183	yes	no	2	0.0087358	138.48	1	0	2		1	1
AHVLAASVEQATENFLEK	NSKGPSNKKRGRSKKAHVLAASVEQATENF	LAASVEQATENFLEKGDKIAKESQFLKEEL	K	A	H	E	K	G	4	0	1	0	0	1	3	0	1	0	2	1	0	1	0	1	1	0	0	2	0	0	18	0	1956	ENSCHIP00000002500.1;ENSCHIP00000002493.1;ENSCHIP00000002531.1;ENSCHIP00000002514.1	ENSCHIP00000002500.1	58	75	yes	no	2;3	1.1036e-23	149.22	1	0	5		1	2	1
AHVPSGPFPDTESLPTSETGTSDISR	QQSPSGEAGNPDSSRAHVPSGPFPDTESLP	ESLPTSETGTSDISRHESLGSPVGERGLQK	R	A	H	S	R	H	1	1	0	2	0	0	2	2	1	1	1	0	0	1	4	5	4	0	0	1	0	0	26	0	2684.26	ENSCHIP00000009000.1	ENSCHIP00000009000.1	107	132	yes	yes	3	8.909e-05	35.16	1	0	2			1	1
AHVVPCFDPSK	NILFADTHIPGSPFKAHVVPCFDPSKVKCS	SPFKAHVVPCFDPSKVKCSGPGLERATAGE	K	A	H	S	K	V	1	0	0	1	1	0	0	0	1	0	0	1	0	1	2	1	0	0	0	2	0	0	11	0	1255.6	ENSCHIP00000007975.1;ENSCHIP00000007945.1	ENSCHIP00000007975.1	1152	1162	yes	no	2	0.0021099	99.013	1	0	1				1
AHYDLRHTFSGVASVESASGEAFHVGK	VAGPSVVAVALPLHRAHYDLRHTFSGVASV	ASVESASGEAFHVGKTPIVGQPSVPGGPVH	R	A	H	G	K	T	4	1	0	1	0	0	2	3	3	0	1	1	0	2	0	4	1	0	1	3	0	0	27	1	2858.37	ENSCHIP00000023616.1	ENSCHIP00000023616.1	307	333	yes	yes	4	0.0243	34.125	1	0	1		1
AHYEDSPQQVFSTEFEVK	WNIPELVNMGVWKIKAHYEDSPQQVFSTEF	EDSPQQVFSTEFEVKEYVLPSFEVQLEPEE	K	A	H	V	K	E	1	0	0	1	0	2	3	0	1	0	0	1	0	2	1	2	1	0	1	2	0	0	18	0	2139.97	ENSCHIP00000004335.1;ENSCHIP00000004329.1	ENSCHIP00000004335.1	208	225	yes	no	2;3	1.0805e-127	287.14	1	0	6				4
AIADTGANVVVTGGR	NFSKGEENLMDAQVKAIADTGANVVVTGGR	AIADTGANVVVTGGRVADMALHYANKYNIM	K	A	I	G	R	V	3	1	1	1	0	0	0	3	0	1	0	0	0	0	0	0	2	0	0	3	0	0	15	0	1399.74	ENSCHIP00000018435.1;ENSCHIP00000018445.1	ENSCHIP00000018435.1	282	296	yes	no	2	1.5245e-08	126.34	1	0	1			1
AIAELGIYPAVDPLDSTSR	ATTFAHLDATTVLSRAIAELGIYPAVDPLD	LGIYPAVDPLDSTSRIMDPNIVGSEHYDVA	R	A	I	S	R	I	3	1	0	2	0	0	1	1	0	2	2	0	0	0	2	2	1	0	1	1	0	0	19	0	1987.03	ENSCHIP00000007152.1	ENSCHIP00000007152.1	388	406	yes	yes	2	3.2416e-48	173.19	1	0	6	1	1	1	1
AIAFQDCPVDLFFVLDTSESVALR	QACWASAQDDTVASRAIAFQDCPVDLFFVL	DLFFVLDTSESVALRLKPYGALVDKVKSFT	R	A	I	L	R	L	3	1	0	3	1	1	1	0	0	1	3	0	0	3	1	2	1	0	0	3	0	0	24	0	2712.35	ENSCHIP00000002326.1;ENSCHIP00000002282.1	ENSCHIP00000002326.1	28	51	yes	no	2	7.6235e-13	89.541	1	0	1				1
AIAHYEQSADYYK	SIAEIYETELVDIEKAIAHYEQSADYYKGE	EKAIAHYEQSADYYKGEESNSSANKCLLKV	K	A	I	Y	K	G	3	0	0	1	0	1	1	0	1	1	0	1	0	0	0	1	0	0	3	0	0	0	13	0	1557.71	ENSCHIP00000027636.1;ENSCHIP00000022195.1;ENSCHIP00000022180.1	ENSCHIP00000027636.1	141	153	yes	no	2	0.082379	60.064	1	0	2		1	1
AIANECQANFISIK	LFYGPPGCGKTLLAKAIANECQANFISIKG	KAIANECQANFISIKGPELLTMWFGESEAN	K	A	I	I	K	G	3	0	2	0	1	1	1	0	0	3	0	1	0	1	0	1	0	0	0	0	0	0	14	0	1577.79	ENSCHIP00000019227.1;ENSCHIP00000019213.1	ENSCHIP00000019227.1	530	543	yes	no	2	2.3553e-19	178.81	1	0	3			1	1
AIAVDPIQGNLYWTDWNR	SERRVLFHTDLVNPRAIAVDPIQGNLYWTD	VDPIQGNLYWTDWNREAPKIEMSSLDGENR	R	A	I	N	R	E	2	1	2	2	0	1	0	1	0	2	1	0	0	0	1	0	1	2	1	1	0	0	18	0	2131.05	ENSCHIP00000019767.1	ENSCHIP00000019767.1	1164	1181	yes	yes	2	2.2541e-08	113.99	1	0	1		1
AIDGLNSSIR	NIQVFDFELTPEDMKAIDGLNSSIRYNELL	PEDMKAIDGLNSSIRYNELLLGVGHPEYPF	K	A	I	I	R	Y	1	1	1	1	0	0	0	1	0	2	1	0	0	0	0	2	0	0	0	0	0	0	10	0	1044.56	ENSCHIP00000009314.1	ENSCHIP00000009314.1	295	304	yes	yes	2	0.00097327	130.56	1	0	4		1		1
AIDLFTDAIK	KVAAIDALNDGELQKAIDLFTDAIKLNPRL	GELQKAIDLFTDAIKLNPRLAILYAKRASV	K	A	I	I	K	L	2	0	0	2	0	0	0	0	0	2	1	1	0	1	0	0	1	0	0	0	0	0	10	0	1105.6	ENSCHIP00000018224.1;ENSCHIP00000018219.1;ENSCHIP00000018213.1;ENSCHIP00000018204.1;ENSCHIP00000026886.1;ENSCHIP00000014550.1;ENSCHIP00000026894.1;ENSCHIP00000026890.1;ENSCHIP00000031941.1	ENSCHIP00000018224.1	126	135	yes	no	2	0.003646	99.802	1	0	6	1	1	1	1
AIEAAVDVSLPK	PKFKMPSFGVSAPSKAIEAAVDVSLPKAQA	PSKAIEAAVDVSLPKAQAEVTLPSVQADVK	K	A	I	P	K	A	3	0	0	1	0	0	1	0	0	1	1	1	0	0	1	1	0	0	0	2	0	0	12	0	1211.68	ENSCHIP00000009008.1;ENSCHIP00000009014.1;ENSCHIP00000009002.1	ENSCHIP00000009008.1	629	640	yes	no	2	0.0044181	119.16	1	0	2			1
AIEALHGHELRPGR	QFAFVHMRENAGAVRAIEALHGHELRPGRA	RAIEALHGHELRPGRALVVEMSRPRPLNTW	R	A	I	G	R	A	2	2	0	0	0	0	2	2	2	1	2	0	0	0	1	0	0	0	0	0	0	0	14	1	1554.84	ENSCHIP00000023337.1;ENSCHIP00000023332.1	ENSCHIP00000023337.1	51	64	yes	no	4	0.016724	50.563	1	0	1				1
AIECSYTSADGQK	RRTDGRCLIWGRKPKAIECSYTSADGQKHH	PKAIECSYTSADGQKHHSKLLVSGFWGVAR	K	A	I	Q	K	H	2	0	0	1	1	1	1	1	0	1	0	1	0	0	0	2	1	0	1	0	0	0	13	0	1428.62	ENSCHIP00000013523.1;ENSCHIP00000013518.1	ENSCHIP00000013523.1	369	381	yes	no	2	0.0094234	84.658	1	0	1				1
AIEDEGGNPDEIEITSEGNK	DSSGNKSALMERLRKAIEDEGGNPDEIEIT	GGNPDEIEITSEGNKKTPKRSSKGRKPEEE	K	A	I	N	K	K	1	0	2	2	0	0	5	3	0	3	0	1	0	0	1	1	1	0	0	0	0	0	20	0	2115.94	ENSCHIP00000003434.1;ENSCHIP00000003336.1;ENSCHIP00000003322.1;ENSCHIP00000003305.1;ENSCHIP00000003291.1;ENSCHIP00000003424.1;ENSCHIP00000003370.1	ENSCHIP00000003434.1	64	83	yes	no	2	3.508e-05	95.264	1	0	2				1
AIEDLDGAHVCQLPEADQK	FIRRGEVGTYQVQLRAIEDLDGAHVCQLPE	LDGAHVCQLPEADQKGTIHLKPSFSNGLRM	R	A	I	Q	K	G	3	0	0	3	1	2	2	1	1	1	2	1	0	0	1	0	0	0	0	1	0	0	19	0	2107.98	ENSCHIP00000002914.1;ENSCHIP00000002863.1;ENSCHIP00000002935.1	ENSCHIP00000002914.1	414	432	yes	no	2;3	4.6978e-29	141.46	1	0	4				3
AIEDYINEFSSR	VKMKDAHLKKQNLERAIEDYINEFSSRKCE	LERAIEDYINEFSSRKCEPCQNGGTVVLLD	R	A	I	S	R	K	1	1	1	1	0	0	2	0	0	2	0	0	0	1	0	2	0	0	1	0	0	0	12	0	1442.67	ENSCHIP00000013312.1	ENSCHIP00000013312.1	502	513	yes	yes	2	3.6085e-05	136.63	1	0	5	2	1	1
AIEEGVNHMWTVSAFQQHPR	MILITGAHKAFALYKAIEEGVNHMWTVSAF	VNHMWTVSAFQQHPRTVFVCDEDATLELKV	K	A	I	P	R	T	2	1	1	0	0	2	2	1	2	1	0	0	1	1	1	1	1	1	0	2	0	0	20	0	2336.11	ENSCHIP00000014010.1;ENSCHIP00000026399.1;ENSCHIP00000026407.1	ENSCHIP00000014010.1	215	234	yes	no	3	1.2596e-05	52.185	1	0	1
AIEINPDSAQPYK	IKLQKPNAAIRDCDRAIEINPDSAQPYKWR	DRAIEINPDSAQPYKWRGKAHRLLGHWEEA	R	A	I	Y	K	W	2	0	1	1	0	1	1	0	0	2	0	1	0	0	2	1	0	0	1	0	0	0	13	0	1444.72	ENSCHIP00000018224.1;ENSCHIP00000018219.1;ENSCHIP00000018213.1;ENSCHIP00000018204.1	ENSCHIP00000018224.1	167	179	yes	no	2	1.0736e-07	152.54	1	0	6	1	1	1	1
AIEPPPLDAVIEAEHTLR	IKLLRLGGIGQFLAKAIEPPPLDAVIEAEH	PPPLDAVIEAEHTLRELDALDANDELTPLG	K	A	I	L	R	E	3	1	0	1	0	0	3	0	1	2	2	0	0	0	3	0	1	0	0	1	0	0	18	0	1970.05	ENSCHIP00000019784.1;ENSCHIP00000019777.1	ENSCHIP00000019784.1	801	818	yes	no	3	2.486e-09	106.94	1	0	2				1
AIETLIK	SANAEDAQELSDVEKAIETLIKNFHQYSVE	QELSDVEKAIETLIKNFHQYSVEGGKETLT	K	A	I	I	K	N	1	0	0	0	0	0	1	0	0	2	1	1	0	0	0	0	1	0	0	0	0	0	7	0	786.485	ENSCHIP00000016654.1	ENSCHIP00000016654.1	21	27	yes	yes	2	0.082699	63.287	1	0	1			1
AIETYQEAASLPDAPTDLVK	DDLAEKRRSNEILRRAIETYQEAASLPDAP	QEAASLPDAPTDLVKLSLKRRSDRQQFLGH	R	A	I	V	K	L	4	0	0	2	0	1	2	0	0	1	2	1	0	0	2	1	2	0	1	1	0	0	20	0	2131.07	ENSCHIP00000033551.1	ENSCHIP00000033551.1	395	414	yes	yes	2	1.9218e-05	96.734	1	0	1
AIFYINK	CGVRIFHESVYGQCKAIFYINKEKRIFYLP	ESVYGQCKAIFYINKEKRIFYLPAYNCTLR	K	A	I	N	K	E	1	0	1	0	0	0	0	0	0	2	0	1	0	1	0	0	0	0	1	0	0	0	7	0	867.485	ENSCHIP00000022190.1;CON__Q58D62	ENSCHIP00000022190.1	120	126	no	no	2	0.052239	71.575	1	0	2		1
AIGAALAAR	KVAKFCYANKALLHRAIGAALAARREWDLK	KALLHRAIGAALAARREWDLKPVADRAQVF	R	A	I	A	R	R	5	1	0	0	0	0	0	1	0	1	1	0	0	0	0	0	0	0	0	0	0	0	9	0	812.487	ENSCHIP00000015643.1;ENSCHIP00000015626.1;ENSCHIP00000015660.1	ENSCHIP00000015643.1	101	109	yes	no	2	0.067671	54.774	1	0	1			1
AIGGGYGSSGGSSSTIK	CSYSIGGGFSSGSGRAIGGGYGSSGGSSST	GGGYGSSGGSSSTIKYTTSSCSSRKSYKH_	R	A	I	I	K	Y	1	0	0	0	0	0	0	6	0	2	0	1	0	0	0	5	1	0	1	0	0	0	17	0	1484.71	ENSCHIP00000022574.1;ENSCHIP00000022583.1;ENSCHIP00000030836.1	ENSCHIP00000030836.1	530	546	no	no	2	8.4942e-24	158.01	1	0	6	1	1	1	1
AIGSASEGAQSSLQEVYHK	FHMDPSGTFVQCDARAIGSASEGAQSSLQE	ASEGAQSSLQEVYHKSMTLKEAIKSSLIIL	R	A	I	H	K	S	3	0	0	0	0	2	2	2	1	1	1	1	0	0	0	4	0	0	1	1	0	0	19	0	1960.95	ENSCHIP00000005192.1	ENSCHIP00000005192.1	169	187	yes	yes	2;3	1.8239e-31	166.38	1	0	8	1	1	2	2
AIGVLTSGGDAQGMNAAVR	GSFRKFLEQLSGAGKAIGVLTSGGDAQGMN	LTSGGDAQGMNAAVRAVVRMGIYVGAKVYF	K	A	I	V	R	A	4	1	1	1	0	1	0	4	0	1	1	0	1	0	0	1	1	0	0	2	0	0	19	0	1786.9	ENSCHIP00000030235.1;ENSCHIP00000030216.1;ENSCHIP00000030264.1	ENSCHIP00000030235.1	27	45	yes	no	2	1.5474e-71	202.44	1	0	3			1	1
AIGVSNFNHLQVEK	TWTAMEELVDEGLVKAIGVSNFNHLQVEKI	KAIGVSNFNHLQVEKILNKPGLKYKPAVNQ	K	A	I	E	K	I	1	0	2	0	0	1	1	1	1	1	1	1	0	1	0	1	0	0	0	2	0	0	14	0	1554.82	ENSCHIP00000009096.1;ENSCHIP00000007247.1	ENSCHIP00000009096.1	156	169	yes	no	2;3	0.00018912	93.839	1	0	2				2
AIHTALDCCGMTGVVEQFFTDTCPQK	NKLKNKDEPQRETLKAIHTALDCCGMTGVV	TGVVEQFFTDTCPQKTLVEGLKSKSCPEAI	K	A	I	Q	K	T	2	0	0	2	3	2	1	2	1	1	1	1	1	2	1	0	4	0	0	2	0	0	26	0	2985.31	ENSCHIP00000004782.1;ENSCHIP00000004802.1	ENSCHIP00000004782.1	143	168	yes	no	2;3	1.2678e-76	175.86	1	0	9	1	2	2	2
AIHVHQFGDLSQGCDSTGPHYNPMSVLHPQHPGDFGNFAVR	FHLEGFPNEPNGTSRAIHVHQFGDLSQGCD	LHPQHPGDFGNFAVRDGQVWKYRSNLAASL	R	A	I	V	R	D	2	1	2	3	1	3	0	5	5	1	2	0	1	3	4	3	1	0	1	3	0	0	41	0	4526.08	ENSCHIP00000018489.1	ENSCHIP00000018489.1	116	156	yes	yes	5;6	1.2408e-59	139.96	1	0	3		1		1
AIHYLNTGYQR	YLNETQQLTAELKSKAIHYLNTGYQRQLLY	LKSKAIHYLNTGYQRQLLYKHFDGSYSTFG	K	A	I	Q	R	Q	1	1	1	0	0	1	0	1	1	1	1	0	0	0	0	0	1	0	2	0	0	0	11	0	1334.67	ENSCHIP00000015276.1;ENSCHIP00000015296.1	ENSCHIP00000015276.1	1008	1018	yes	no	2;3	7.2042e-26	214.81	1	0	6	1		2	1
AIIIFVPVPQLK	NITAAKEIEVGGGRKAIIIFVPVPQLKSFQ	GRKAIIIFVPVPQLKSFQKIQVRLVRELEK	K	A	I	L	K	S	1	0	0	0	0	1	0	0	0	3	1	1	0	1	2	0	0	0	0	2	0	0	12	0	1336.85	ENSCHIP00000033309.1	ENSCHIP00000033309.1	59	70	yes	yes	2	0.00055962	107.47	1	0	6	1	1	1	1
AILEQSFR	QKEKDRIKSFTTNEKAILEQSFRDLVRDLE	SFTTNEKAILEQSFRDLVRDLEKQKEEVRA	K	A	I	F	R	D	1	1	0	0	0	1	1	0	0	1	1	0	0	1	0	1	0	0	0	0	0	0	8	0	962.519	ENSCHIP00000031019.1;ENSCHIP00000031026.1	ENSCHIP00000031019.1	308	315	yes	no	2	3.5931e-05	158.12	1	0	3			1	1
AILPCQDTPSVK	EHPYLFSQCQAIHCRAILPCQDTPSVKLTY	HCRAILPCQDTPSVKLTYSAEVSVPKELVA	R	A	I	V	K	L	1	0	0	1	1	1	0	0	0	1	1	1	0	0	2	1	1	0	0	1	0	0	12	0	1327.68	ENSCHIP00000017769.1	ENSCHIP00000017769.1	143	154	yes	yes	2	0.018133	90.696	1	0	1				1
AILVDLEPGTMDSVR	SVYYNEATGGKYVPRAILVDLEPGTMDSVR	AILVDLEPGTMDSVRSGPFGQIFRPDNFVF	R	A	I	V	R	S	1	1	0	2	0	0	1	1	0	1	2	0	1	0	1	1	1	0	0	2	0	0	15	0	1614.83	ENSCHIP00000031155.1;ENSCHIP00000033001.1;ENSCHIP00000032981.1;ENSCHIP00000032999.1;ENSCHIP00000031123.1;ENSCHIP00000031134.1	ENSCHIP00000031155.1	63	77	no	no	2;3	4.063e-12	166.14	1	0	8	1	1	3	2
AIMAQLPQEQK	VQTEDDQLIAGQSARAIMAQLPQEQKAKIA	QSARAIMAQLPQEQKAKIAEQVASFQEEKS	R	A	I	Q	K	A	2	0	0	0	0	3	1	0	0	1	1	1	1	0	1	0	0	0	0	0	0	0	11	0	1255.66	ENSCHIP00000002500.1;ENSCHIP00000002493.1;ENSCHIP00000002531.1;ENSCHIP00000002514.1	ENSCHIP00000002500.1	671	681	yes	no	2	7.5892e-05	127.68	1	0	2				1
AIMKDPDDHTVCHLLFANQTEK	IAGGTGITPMLQVIRAIMKDPDDHTVCHLL	DHTVCHLLFANQTEKDILLRPELEELRNEH	R	A	I	E	K	D	2	0	1	3	1	1	1	0	2	1	2	2	1	1	1	0	2	0	0	1	0	0	22	1	2582.23	ENSCHIP00000005517.1;ENSCHIP00000005536.1;ENSCHIP00000005572.1	ENSCHIP00000005517.1	187	208	yes	no	4	3.6625e-05	59.429	1	0	1				1
AINQGGLTSVAVR	FSPEGRLYQVEYAFKAINQGGLTSVAVRGK	FKAINQGGLTSVAVRGKDCAVIVTQKKVPD	K	A	I	V	R	G	2	1	1	0	0	1	0	2	0	1	1	0	0	0	0	1	1	0	0	2	0	0	13	0	1284.71	ENSCHIP00000023080.1	ENSCHIP00000023080.1	31	43	yes	yes	2	1.1453e-08	130.41	1	0	6	1	1	1	1
AINQQTGAFVEISR	HKCGLVIGRGGENVKAINQQTGAFVEISRQ	KAINQQTGAFVEISRQLPPNGDPNFKLFII	K	A	I	S	R	Q	2	1	1	0	0	2	1	1	0	2	0	0	0	1	0	1	1	0	0	1	0	0	14	0	1532.79	ENSCHIP00000033524.1;ENSCHIP00000033521.1;ENSCHIP00000033529.1	ENSCHIP00000033524.1	452	465	yes	no	2	8.2e-06	106.67	1	0	1
AIPPNTSNAAENDPPTVELQGLVPR	______________________________	ENDPPTVELQGLVPRGFNPQDYLNVMNVHL	R	A	I	P	R	G	3	1	3	1	0	1	2	1	0	1	2	0	0	0	5	1	2	0	0	2	0	0	25	0	2599.32	ENSCHIP00000022795.1	ENSCHIP00000022795.1	14	38	yes	yes	3	0.0021297	41.208	1	0	4			1	1
AIQGATSHHLGQNFSK	DYTTTVEAFISASGRAIQGATSHHLGQNFS	IQGATSHHLGQNFSKMFEIVFEDPKTAGEK	R	A	I	S	K	M	2	0	1	0	0	2	0	2	2	1	1	1	0	1	0	2	1	0	0	0	0	0	16	0	1694.85	ENSCHIP00000023940.1;ENSCHIP00000023907.1	ENSCHIP00000023940.1	1234	1249	yes	no	3	0.0075993	49.463	1	0	1			1
AISADLNQNDFAISK	EKVKEVCPNVHEKIRAISADLNQNDFAISK	AISADLNQNDFAISKEDMQELLSHTNIVFH	R	A	I	S	K	E	3	0	2	2	0	1	0	0	0	2	1	1	0	1	0	2	0	0	0	0	0	0	15	0	1605.8	ENSCHIP00000027183.1	ENSCHIP00000027183.1	81	95	yes	yes	2	3.806e-06	161.99	1	0	1			1
AISEELDHALNDMTSM	DDLEDELYAQKLKYKAISEELDHALNDMTS	ISEELDHALNDMTSM_______________	K	A	I	S	M	-	2	0	1	2	0	0	2	0	1	1	2	0	2	0	0	2	1	0	0	0	0	0	16	0	1775.77	ENSCHIP00000022213.1	ENSCHIP00000022213.1	269	284	no	no	2	0.0055567	54.486	1	0	2	1		1
AISESGVALIPGLVK	SVLVLSPLAKNLFHRAISESGVALIPGLVK	AISESGVALIPGLVKKDSKAEAKRIAAFAG	R	A	I	V	K	K	2	0	0	0	0	0	1	2	0	2	2	1	0	0	1	2	0	0	0	2	0	0	15	0	1452.86	ENSCHIP00000031857.1;ENSCHIP00000031877.1;ENSCHIP00000031868.1;ENSCHIP00000031902.1;ENSCHIP00000031926.1;ENSCHIP00000031895.1	ENSCHIP00000031857.1	243	257	yes	no	2	5.7095e-06	103.08	1	0	1				1
AISESGVALTSALVK	SVLVLSPLARNLFHRAISESGVALTSALVK	AISESGVALTSALVKKDMKAAAEQIAVIAG	R	A	I	V	K	K	3	0	0	0	0	0	1	1	0	1	2	1	0	0	0	3	1	0	0	2	0	0	15	0	1444.81	ENSCHIP00000023577.1	ENSCHIP00000023577.1	328	342	no	no	2	9.422e-05	83.137	1	0	1
AISFVGSNQAGEYIFER	QHEAVNFICDHPDIKAISFVGSNQAGEYIF	SFVGSNQAGEYIFERGSRHGKRVQANMGAK	K	A	I	E	R	G	2	1	1	0	0	1	2	2	0	2	0	0	0	2	0	2	0	0	1	1	0	0	17	0	1886.92	ENSCHIP00000008912.1	ENSCHIP00000008912.1	256	272	yes	yes	2	5.2957e-31	168.31	1	0	3			1	1
AISHEHSPSDLEAHFVPLVK	VEETVVRDKAVESLRAISHEHSPSDLEAHF	HSPSDLEAHFVPLVKRLAGGDWFTSRTSAC	R	A	I	V	K	R	2	0	0	1	0	0	2	0	3	1	2	1	0	1	2	3	0	0	0	2	0	0	20	0	2212.13	ENSCHIP00000027694.1;ENSCHIP00000027683.1	ENSCHIP00000027694.1	114	133	yes	no	3;4	0.00015498	60.764	1	0	4		1	1	1
AISNNEADAVTLDGGLVYEAGLKPNNLKPVVAEFHGTK	FVSCVKKTSHMDCIKAISNNEADAVTLDGG	PNNLKPVVAEFHGTKDNPQTHYYAVAVAKK	K	A	I	T	K	D	5	0	4	2	0	0	3	4	1	1	4	3	0	1	2	1	2	0	1	4	0	0	38	2	3951.04	ENSCHIP00000024228.1;CON__Q29443;CON__Q0IIK2	ENSCHIP00000024228.1	69	106	no	no	3;4;5	1.6766e-147	220.73	1	0	17	2	1	5	4
AITDVINIGIGGSDLGPLMVTEALKPYSSGGPR	CQRVRSGEWKGYSGKAITDVINIGIGGSDL	MVTEALKPYSSGGPRVWFVSNIDGTHIAKT	K	A	I	P	R	V	2	1	1	2	0	0	1	6	0	4	3	1	1	0	3	3	2	0	1	2	0	0	33	1	3297.73	ENSCHIP00000015811.1;ENSCHIP00000015799.1;ENSCHIP00000015777.1	ENSCHIP00000015811.1	148	180	yes	no	3	8.498e-59	152.49	1	0	3			1	1
AITGASLADIMAK	EIQKKRTRRAVKFQRAITGASLADIMAKRN	QRAITGASLADIMAKRNQKPEVRKAQREQA	R	A	I	A	K	R	4	0	0	1	0	0	0	1	0	2	1	1	1	0	0	1	1	0	0	0	0	0	13	0	1260.67	ENSCHIP00000008538.1;ENSCHIP00000008536.1;ENSCHIP00000008534.1;ENSCHIP00000008541.1	ENSCHIP00000008538.1	80	92	yes	no	2	6.0373e-05	117.67	1	0	6	1	1	1	1
AITHLNNNFMFGQK	GAAMVEMADGYAVDRAITHLNNNFMFGQKL	RAITHLNNNFMFGQKLNVCVSKQPAIMPGQ	R	A	I	Q	K	L	1	0	3	0	0	1	0	1	1	1	1	1	1	2	0	0	1	0	0	0	0	0	14	0	1633.8	ENSCHIP00000023904.1;ENSCHIP00000023891.1	ENSCHIP00000023904.1	434	447	yes	no	2	3.8938e-14	172.98	1	0	1				1
AITIAGVPQSVTECVK	QVQVAGDMLPNSTERAITIAGVPQSVTECV	ITIAGVPQSVTECVKQICLVMLETLSQSPQ	R	A	I	V	K	Q	2	0	0	0	1	1	1	1	0	2	0	1	0	0	1	1	2	0	0	3	0	0	16	0	1671.89	ENSCHIP00000003735.1	ENSCHIP00000003735.1	145	160	yes	yes	2	9.935e-16	167.44	1	0	5	1	1	1	1
AITIASQTNCPLYITK	VLSRPEELEAEAVFRAITIASQTNCPLYIT	ITIASQTNCPLYITKVMSKSAADLISQARK	R	A	I	T	K	V	2	0	1	0	1	1	0	0	0	3	1	1	0	0	1	1	3	0	1	0	0	0	16	0	1792.94	ENSCHIP00000019308.1;ENSCHIP00000019332.1;ENSCHIP00000019313.1	ENSCHIP00000019308.1	353	368	yes	no	2	0.00029013	110.98	1	0	2	1		1
AITIFQER	GTVKAENGKLVINGKAITIFQERDPANIKW	KLVINGKAITIFQERDPANIKWGDAGAEYV	K	A	I	E	R	D	1	1	0	0	0	1	1	0	0	2	0	0	0	1	0	0	1	0	0	0	0	0	8	0	976.534	ENSCHIP00000025974.1;ENSCHIP00000004827.1;ENSCHIP00000010405.1	ENSCHIP00000025974.1	71	78	yes	no	2	1.2668e-19	200.12	1	0	7	1	1	2	1
AITIFQERDPANIK	GTVKAENGKLVINGKAITIFQERDPANIKW	KAITIFQERDPANIKWGDAGAEYVVESTGV	K	A	I	I	K	W	2	1	1	1	0	1	1	0	0	3	0	1	0	1	1	0	1	0	0	0	0	0	14	1	1614.87	ENSCHIP00000025974.1;ENSCHIP00000004827.1;ENSCHIP00000010405.1	ENSCHIP00000025974.1	71	84	yes	no	2	1.2229e-11	148.28	1	0	7	1	1	1	1
AITPAYPANHADIIFDITDGNLR	TFREFTRPEEIIFLRAITPAYPANHADIIF	NHADIIFDITDGNLRDSFDIIKRYMDGMTV	R	A	I	L	R	D	4	1	2	3	0	0	0	1	1	4	1	0	0	1	2	0	2	0	1	0	0	0	23	0	2497.26	ENSCHIP00000018624.1;ENSCHIP00000018671.1;ENSCHIP00000018646.1;CON__ENSEMBL:ENSBTAP00000016046	ENSCHIP00000018624.1	623	645	yes	no	3	2.8436e-22	111.26	1	0	2				1
AITSAYYR	IKAQIWDTAGQERYRAITSAYYRGAVGALL	AGQERYRAITSAYYRGAVGALLVYDIAKHL	R	A	I	Y	R	G	2	1	0	0	0	0	0	0	0	1	0	0	0	0	0	1	1	0	2	0	0	0	8	0	943.476	ENSCHIP00000009267.1;ENSCHIP00000025855.1	ENSCHIP00000009267.1	75	82	no	no	2	0.0004401	135.87	1	0	1			1
AITVFSPDGHLFQVEYAQEAVK	______________________________	DGHLFQVEYAQEAVKKGSTAVGVRGKDIVV	R	A	I	V	K	K	3	0	0	1	0	2	2	1	1	1	1	1	0	2	1	1	1	0	1	3	0	0	22	0	2448.23	ENSCHIP00000013176.1;ENSCHIP00000020145.1;ENSCHIP00000020140.1	ENSCHIP00000013176.1	6	27	yes	no	2;3	2.1261e-27	138.04	1	0	6	1	2	1
AIVAIENPADVSVISSR	INLKRTWEKLLLAARAIVAIENPADVSVIS	VAIENPADVSVISSRNTGQRAVLKFAAATG	R	A	I	S	R	N	3	1	1	1	0	0	1	0	0	3	0	0	0	0	1	3	0	0	0	3	0	0	17	0	1739.94	ENSCHIP00000008913.1;ENSCHIP00000006047.1	ENSCHIP00000008913.1	64	80	yes	no	2	1.2289e-42	186.91	1	0	6	1	1	2	1
AIWNVINWENVTAR	AYYLQYKNVRPDYLKAIWNVINWENVTARY	KAIWNVINWENVTARYTACSK_________	K	A	I	A	R	Y	2	1	3	0	0	0	1	0	0	2	0	0	0	0	0	0	1	2	0	2	0	0	14	0	1684.87	ENSCHIP00000006131.1	ENSCHIP00000006131.1	203	216	yes	yes	2;3	3.6632e-22	170.95	1	0	7	2	1		1
AIYDIERPDLITYEPFYSSGYDDK	EILDYKDLAAIPKVKAIYDIERPDLITYEP	LITYEPFYSSGYDDKQERQSLGESPRTLSP	K	A	I	D	K	Q	1	1	0	4	0	0	2	1	0	3	1	1	0	1	2	2	1	0	4	0	0	0	24	1	2869.33	ENSCHIP00000011085.1	ENSCHIP00000011085.1	438	461	yes	yes	3	2.3575e-05	56.947	1	0	1				1
AIYDTPCIQAESEK	DQHEGSYLSICKHYRAIYDTPCIQAESEKW	RAIYDTPCIQAESEKWQQALKSVVLYVILA	R	A	I	E	K	W	2	0	0	1	1	1	2	0	0	2	0	1	0	0	1	1	1	0	1	0	0	0	14	0	1623.74	ENSCHIP00000030923.1	ENSCHIP00000030923.1	249	262	yes	yes	2	2.4603e-11	129.89	1	0	2				2
AIYEAVLR	TCSFPANGKFTPDQKAIYEAVLRSCRAVMS	KFTPDQKAIYEAVLRSCRAVMSAMKPGVWW	K	A	I	L	R	S	2	1	0	0	0	0	1	0	0	1	1	0	0	0	0	0	0	0	1	1	0	0	8	0	933.528	ENSCHIP00000014547.1;ENSCHIP00000014561.1	ENSCHIP00000014547.1	304	311	yes	no	2	0.0041858	128.86	1	0	3	1		1	1
AIYQATYR	SYDLEVEEAYDLARRAIYQATYRDAYSGGS	AYDLARRAIYQATYRDAYSGGSVSLYHVRE	R	A	I	Y	R	D	2	1	0	0	0	1	0	0	0	1	0	0	0	0	0	0	1	0	2	0	0	0	8	0	984.503	ENSCHIP00000008269.1	ENSCHIP00000008269.1	218	225	yes	yes	2	0.003798	124.59	1	0	5	1	1	1	1
AKAEPAVQQTLLEK	KENAEEGEVNMESHRAKAEPAVQQTLLEK_	RAKAEPAVQQTLLEK_______________	R	A	K	E	K	-	3	0	0	0	0	2	2	0	0	0	2	2	0	0	1	0	1	0	0	1	0	0	14	1	1524.85	ENSCHIP00000014683.1	ENSCHIP00000014683.1	225	238	yes	yes	2;3	5.9729e-07	115.82	1	0	3		1
AKDDSELEGQVISCLK	CKADIPKFCHGILTKAKDDSELEGQVISCL	KDDSELEGQVISCLKLRYADQRLSSDCEDQ	K	A	K	L	K	L	1	0	0	2	1	1	2	1	0	1	2	2	0	0	0	2	0	0	0	1	0	0	16	1	1790.87	ENSCHIP00000005895.1;ENSCHIP00000005888.1;ENSCHIP00000005819.1;ENSCHIP00000005847.1	ENSCHIP00000005895.1	924	939	yes	no	3	0.073909	29.603	1	0	2			2
AKDEEAPLLFFVAGEDDMTDSLR	QLIQPIAEKIIAKYKAKDEEAPLLFFVAGE	LFFVAGEDDMTDSLRDYTNLPEAAPLLTIL	K	A	K	L	R	D	3	1	0	4	0	0	3	1	0	0	3	1	1	2	1	1	1	0	0	1	0	0	23	1	2568.21	ENSCHIP00000019061.1;ENSCHIP00000019057.1	ENSCHIP00000019061.1	250	272	yes	no	3	0.00026186	33.263	1	0	1				1
AKDEQSAVSMLK	AWMSEQELYMMSEEKAKDEQSAVSMLKKHQ	EEKAKDEQSAVSMLKKHQILEQAVEDYAET	K	A	K	L	K	K	2	0	0	1	0	1	1	0	0	0	1	2	1	0	0	2	0	0	0	1	0	0	12	1	1305.66	ENSCHIP00000013654.1;ENSCHIP00000013688.1;ENSCHIP00000013681.1	ENSCHIP00000013654.1	1620	1631	yes	no	2	1.232e-05	142.19	1	0	2			1
AKETVDAFAK	HESQVDDVVNDLKDKAKETVDAFAKEAKKA	DLKDKAKETVDAFAKEAKKATVSLLGEEKK	K	A	K	A	K	E	3	0	0	1	0	0	1	0	0	0	0	2	0	1	0	0	1	0	0	1	0	0	10	1	1078.57	ENSCHIP00000023736.1;ENSCHIP00000023724.1	ENSCHIP00000023736.1	163	172	yes	no	2;3	0.023501	90.15	1	0	2
AKFEELNMDLFR	ESFYEGEDFSETLTRAKFEELNMDLFRSTM	LTRAKFEELNMDLFRSTMKPVQKVLEDSDL	R	A	K	F	R	S	1	1	1	1	0	0	2	0	0	0	2	1	1	2	0	0	0	0	0	0	0	0	12	1	1511.74	ENSCHIP00000030268.1	ENSCHIP00000030268.1	326	337	yes	yes	2;3	4.4148e-31	179.1	1	0	10	2	2	2	1
AKLDELEAALHQSK	ADAEQRGDNALKDARAKLDELEAALHQSKE	RAKLDELEAALHQSKEELARMMREYQELMS	R	A	K	S	K	E	3	0	0	1	0	1	2	0	1	0	3	2	0	0	0	1	0	0	0	0	0	0	14	1	1551.83	ENSCHIP00000013877.1	ENSCHIP00000013877.1	394	407	yes	yes	2;3;4	3.7509e-49	234.82	1	0	11	1	2	3	2
AKLEAAIADAEQR	IQRLQAEIENIKNQRAKLEAAIADAEQRGE	QRAKLEAAIADAEQRGELAVKDARAKQEDL	R	A	K	Q	R	G	5	1	0	1	0	1	2	0	0	1	1	1	0	0	0	0	0	0	0	0	0	0	13	1	1384.73	ENSCHIP00000022776.1	ENSCHIP00000022776.1	331	343	yes	yes	2	0.034273	77.062	1	0	1				1
AKPALEDLR	YHAKATEQLKALGEKAKPALEDLRQGLMPV	KALGEKAKPALEDLRQGLMPVLESLKVSIL	K	A	K	L	R	Q	2	1	0	1	0	0	1	0	0	0	2	1	0	0	1	0	0	0	0	0	0	0	9	1	1011.57	ENSCHIP00000023988.1;ENSCHIP00000032700.1;ENSCHIP00000032705.1	ENSCHIP00000023988.1	229	237	yes	no	1;2	0.00055979	150.35	1	0	7	1	1	1	1
AKPTATPPRPSGTPPADK	TAVPGTAPPAGAPSRAKPTATPPRPSGTPP	TATPPRPSGTPPADKKPTAAKPSSSAPRLG	R	A	K	D	K	K	3	1	0	1	0	0	0	1	0	0	0	2	0	0	6	1	3	0	0	0	0	0	18	2	1787.95	ENSCHIP00000012000.1;ENSCHIP00000012011.1;ENSCHIP00000012023.1	ENSCHIP00000012000.1	838	855	yes	no	3;4	1.2167e-09	102.08	1	0	9	2		2	2
AKQEDLEAALQK	ADAEQRGELAVKDARAKQEDLEAALQKAKQ	DARAKQEDLEAALQKAKQDMTRQLREYQEL	R	A	K	Q	K	A	3	0	0	1	0	2	2	0	0	0	2	2	0	0	0	0	0	0	0	0	0	0	12	1	1342.71	ENSCHIP00000022776.1	ENSCHIP00000022776.1	353	364	yes	yes	2	0.001064	138.99	1	0	1			1
AKVDEFPLCGHMVSDEYEQLSSEALEAAR	VPDAKIRIFDLGRKKAKVDEFPLCGHMVSD	DEYEQLSSEALEAARICANKYMVKSCGKDG	K	A	K	A	R	I	4	1	0	2	1	1	5	1	1	0	3	1	1	1	1	3	0	0	1	2	0	0	29	1	3280.5	ENSCHIP00000030540.1;ENSCHIP00000001641.1	ENSCHIP00000030540.1	41	69	yes	no	4	0.001884	39.384	1	0	1			1
ALAAAGYDVEK	ASKERSGVSLAALKKALAAAGYDVEKNNSR	ALKKALAAAGYDVEKNNSRIKLGLKSLVSK	K	A	L	E	K	N	4	0	0	1	0	0	1	1	0	0	1	1	0	0	0	0	0	0	1	1	0	0	11	0	1106.56	ENSCHIP00000002713.1;ENSCHIP00000007238.1;ENSCHIP00000024891.1	ENSCHIP00000002713.1	65	75	no	no	2	0.0027455	121.73	1	0	7	1	1	2
ALAAAGYDVEKNNSR	ASKERSGVSLAALKKALAAAGYDVEKNNSR	ALAAAGYDVEKNNSRIKLGLKSLVSKGTLV	K	A	L	S	R	I	4	1	2	1	0	0	1	1	0	0	1	1	0	0	0	1	0	0	1	1	0	0	15	1	1577.78	ENSCHIP00000002713.1;ENSCHIP00000007238.1;ENSCHIP00000024891.1	ENSCHIP00000002713.1	65	79	no	no	3	2.3354e-24	158.81	1	0	6	1	1	1	1
ALAAFLK	PGVTVKDVNQQEFVRALAAFLKKSGKLKVP	VNQQEFVRALAAFLKKSGKLKVPEWVDTVK	R	A	L	L	K	K	3	0	0	0	0	0	0	0	0	0	2	1	0	1	0	0	0	0	0	0	0	0	7	0	732.453	ENSCHIP00000030641.1;ENSCHIP00000025104.1	ENSCHIP00000030641.1	17	23	yes	no	2	0.10321	65.897	1	0	1	1
ALAAGGYDVEK	ASKERNGLSLAALKKALAAGGYDVEKNNSR	ALKKALAAGGYDVEKNNSRIKLGLKSLVSK	K	A	L	E	K	N	3	0	0	1	0	0	1	2	0	0	1	1	0	0	0	0	0	0	1	1	0	0	11	0	1092.55	ENSCHIP00000000851.1	ENSCHIP00000000851.1	68	78	yes	yes	1;2	1.1203e-05	140.83	1	0	11	3	2	1	1
ALAATGYDVEK	ASKERSGVSLAALKKALAATGYDVEKNNSR	ALKKALAATGYDVEKNNSRIKLGLKSLVSK	K	A	L	E	K	N	3	0	0	1	0	0	1	1	0	0	1	1	0	0	0	0	1	0	1	1	0	0	11	0	1136.57	ENSCHIP00000007947.1	ENSCHIP00000007947.1	65	75	yes	yes	2	0.00074987	117.31	1	0	2		1	1
ALAGAGGVDNLLVLDLQK	HYIFNVQIACETQVRALAGAGGVDNLLVLD	GAGGVDNLLVLDLQKYKASTHTVAASGGGG	R	A	L	Q	K	Y	3	0	1	2	0	1	0	3	0	0	5	1	0	0	0	0	0	0	0	2	0	0	18	0	1765.99	ENSCHIP00000021880.1;ENSCHIP00000021867.1;ENSCHIP00000021850.1;ENSCHIP00000021827.1;ENSCHIP00000021813.1;ENSCHIP00000021800.1	ENSCHIP00000021880.1	323	340	yes	no	2	4.3224e-09	108.17	1	0	3			1	1
ALALDESQYGVR	VPYVATKGAVTAMTKALALDESQYGVRVNC	MTKALALDESQYGVRVNCISPGNIWTPLWE	K	A	L	V	R	V	2	1	0	1	0	1	1	1	0	0	2	0	0	0	0	1	0	0	1	1	0	0	12	0	1320.67	ENSCHIP00000028476.1;ENSCHIP00000028470.1	ENSCHIP00000028476.1	160	171	yes	no	2	1.7051e-06	161.92	1	0	1			1
ALALGALQNIR	DEVKSEFKLNTYNDKALALGALQNIRYRGG	YNDKALALGALQNIRYRGGNTRTGKALTFI	K	A	L	I	R	Y	3	1	1	0	0	1	0	1	0	1	3	0	0	0	0	0	0	0	0	0	0	0	11	0	1138.68	ENSCHIP00000020541.1;ENSCHIP00000020533.1	ENSCHIP00000020541.1	2368	2378	yes	no	2	8.5291e-05	147.34	1	0	2				1
ALANSLACQGK	KKENLKAAQEEYVKRALANSLACQGKYTPS	YVKRALANSLACQGKYTPSGKAGAAASESL	R	A	L	G	K	Y	3	0	1	0	1	1	0	1	0	0	2	1	0	0	0	1	0	0	0	0	0	0	11	0	1131.57	ENSCHIP00000011345.1;ENSCHIP00000011312.1;ENSCHIP00000011308.1;ENSCHIP00000011329.1	ENSCHIP00000011345.1	332	342	yes	no	1;2	2.1059e-18	186.3	1	0	7	1	1	2	1
ALANVNIGSLICNVGAGGPAPAAGAAPAGGPAPSTAAAPAEEK	AGVNVEPFWPGLFAKALANVNIGSLICNVG	GGPAPSTAAAPAEEKKVEAKKEESEESDDD	K	A	L	E	K	K	14	0	3	0	1	0	2	7	0	2	2	1	0	0	6	2	1	0	0	2	0	0	43	0	3807.92	ENSCHIP00000006827.1	ENSCHIP00000006827.1	50	92	yes	yes	3;4	1.6915e-15	75.504	1	0	10	2	2	2	1
ALAPTWEQLALGLEHSETVK	DHFIKFFAPWCGHCKALAPTWEQLALGLEH	WEQLALGLEHSETVKIGKVDCTQHYELCSG	K	A	L	V	K	I	3	0	0	0	0	1	3	1	1	0	4	1	0	0	1	1	2	1	0	1	0	0	20	0	2192.15	ENSCHIP00000029700.1	ENSCHIP00000029700.1	212	231	yes	yes	2;3	2.685e-20	129.12	1	0	4	1	1	1
ALAQGPWWTPK	KPAFLRDPNSTFNSRALAQGPWWTPKRLNV	FNSRALAQGPWWTPKRLNVRVISGQQLPKV	R	A	L	P	K	R	2	0	0	0	0	1	0	1	0	0	1	1	0	0	2	0	1	2	0	0	0	0	11	0	1253.66	ENSCHIP00000009765.1;ENSCHIP00000009740.1;ENSCHIP00000009753.1	ENSCHIP00000009765.1	617	627	yes	no	2	0.027265	111.65	1	0	1				1
ALAQVAENR				A	L	N	R		3	1	1	0	0	1	1	0	0	0	1	0	0	0	0	0	0	0	0	1	0	0	9	0	970.52		REV__ENSCHIP00000003137.1			yes	no	2	0.0083015	88.029	1	0	1			1
ALASLMTYK	GGIRYSTDVSVDEVKALASLMTYKCAVVDV	SVDEVKALASLMTYKCAVVDVPFGGAKAGV	K	A	L	Y	K	C	2	0	0	0	0	0	0	0	0	0	2	1	1	0	0	1	1	0	1	0	0	0	9	0	996.531	ENSCHIP00000000389.1;ENSCHIP00000000388.1	ENSCHIP00000000389.1	166	174	yes	no	2	0.061133	81.548	1	0	1
ALASQLQDSLK	ADLAARGEGESPQARALASQLQDSLKDLKA	PQARALASQLQDSLKDLKARMQEAMTQEVS	R	A	L	L	K	D	2	0	0	1	0	2	0	0	0	0	3	1	0	0	0	2	0	0	0	0	0	0	11	0	1172.64	ENSCHIP00000000454.1;ENSCHIP00000000453.1	ENSCHIP00000000454.1	571	581	yes	no	2	2.262e-06	133.13	1	0	4		1	1	1
ALATVTKPVGGDK	YSAPKSKVEKKKKVRALATVTKPVGGDKNG	VRALATVTKPVGGDKNGGTRVVKLRKMPRY	R	A	L	D	K	N	2	0	0	1	0	0	0	2	0	0	1	2	0	0	1	0	2	0	0	2	0	0	13	1	1255.71	ENSCHIP00000013957.1	ENSCHIP00000013957.1	87	99	yes	yes	2;3	3.4117e-06	120.06	1	0	5			1	2
ALAVGGLGSIIR	PTENSSAVLLQWHEKALAVGGLGSIIRVLT	HEKALAVGGLGSIIRVLTARKTV_______	K	A	L	I	R	V	2	1	0	0	0	0	0	3	0	2	2	0	0	0	0	1	0	0	0	1	0	0	12	0	1125.69	ENSCHIP00000013783.1	ENSCHIP00000013783.1	140	151	yes	yes	2	1.0361e-05	147.2	1	0	1			1
ALCNHEVTVTAIGIGDMFHEK	TDGRHDPRDDDLNLRALCNHEVTVTAIGIG	VTVTAIGIGDMFHEKHESENLYSIACDKPQ	R	A	L	E	K	H	2	0	1	1	1	0	2	2	2	2	1	1	1	1	0	0	2	0	0	2	0	0	21	0	2341.12	ENSCHIP00000018663.1	ENSCHIP00000018663.1	754	774	yes	yes	2;3;4	1.0125e-25	131.18	1	0	7			3	2
ALCQPMEER	GEVERTSRAVEEKFRALCQPMEERCRRLQA	VEEKFRALCQPMEERCRRLQASREQHQFHR	R	A	L	E	R	C	1	1	0	0	1	1	2	0	0	0	1	0	1	0	1	0	0	0	0	0	0	0	9	0	1132.5	ENSCHIP00000031442.1;ENSCHIP00000031448.1	ENSCHIP00000031442.1	1472	1480	yes	no	2	0.023691	73.26	1	0	1
ALDDMISTLK	EQQMHPTVVISAYRKALDDMISTLKKISIP	SAYRKALDDMISTLKKISIPVDTSNRDTML	K	A	L	L	K	K	1	0	0	2	0	0	0	0	0	1	2	1	1	0	0	1	1	0	0	0	0	0	10	0	1105.57	ENSCHIP00000008533.1	ENSCHIP00000008533.1	129	138	yes	yes	2	0.020528	107.57	1	0	1				1
ALDFIASK	ERGKMRVHKINNVNKALDFIASKGVKLVSI	KINNVNKALDFIASKGVKLVSIGAEEIVDG	K	A	L	S	K	G	2	0	0	1	0	0	0	0	0	1	1	1	0	1	0	1	0	0	0	0	0	0	8	0	863.475	ENSCHIP00000007863.1;ENSCHIP00000007851.1;ENSCHIP00000007882.1;ENSCHIP00000015198.1;ENSCHIP00000015241.1;ENSCHIP00000015132.1;ENSCHIP00000015151.1;ENSCHIP00000011760.1;ENSCHIP00000015216.1	ENSCHIP00000015216.1	115	122	no	no	2	0.0052418	101.6	1	0	3		1		1
ALDHSQLPSGLVIDK	LESKTTASGQETNSRALDHSQLPSGLVIDK	ALDHSQLPSGLVIDKESEVYKMLQEKQELN	R	A	L	D	K	E	1	0	0	2	0	1	0	1	1	1	3	1	0	0	1	2	0	0	0	1	0	0	15	0	1591.86	ENSCHIP00000023818.1	ENSCHIP00000023818.1	178	192	yes	yes	3	0.00079144	54.812	1	0	3			1	1
ALDKYEHVVR	YQIELLLRELDDQEKALDKYEHVVRGLQKR	DDQEKALDKYEHVVRGLQKRGQQVVPLKYR	K	A	L	V	R	G	1	1	0	1	0	0	1	0	1	0	1	1	0	0	0	0	0	0	1	2	0	0	10	1	1228.66	ENSCHIP00000008704.1;ENSCHIP00000008662.1;ENSCHIP00000008700.1;ENSCHIP00000008653.1	ENSCHIP00000008704.1	362	371	yes	no	3	0.00012773	99.815	1	0	3			1	1
ALDLAENEMPGLMHMR	PYKVADISLAAWGRKALDLAENEMPGLMHM	LDLAENEMPGLMHMREMYSASKPLKGARIA	K	A	L	M	R	E	2	1	1	1	0	0	2	1	1	0	3	0	3	0	1	0	0	0	0	0	0	0	16	0	1826.85	ENSCHIP00000033026.1;ENSCHIP00000033033.1;ENSCHIP00000033037.1	ENSCHIP00000033026.1	21	36	yes	no	2;3	3.9891e-10	188.06	1	0	4			2	1
ALDLINK	VSPTGCDAVEPVAAKALDLINKGRWDGYLF	AVEPVAAKALDLINKGRWDGYLFQLLRVAD	K	A	L	N	K	G	1	0	1	1	0	0	0	0	0	1	2	1	0	0	0	0	0	0	0	0	0	0	7	0	785.465	ENSCHIP00000030902.1	ENSCHIP00000030902.1	37	43	yes	yes	2	0.044285	75.915	1	0	1			1
ALDMEDFK	QARAKGKTAGLVRSRALDMEDFKTEVSIAP	AGLVRSRALDMEDFKTEVSIAPGAKVQFEL	R	A	L	F	K	T	1	0	0	2	0	0	1	0	0	0	1	1	1	1	0	0	0	0	0	0	0	0	8	0	967.432	ENSCHIP00000028139.1;ENSCHIP00000028155.1;CON__Q9TRI1	ENSCHIP00000028139.1	216	223	yes	no	2	0.0021877	127.12	1	0	5	1	1	1	1
ALDPAQWTIQK	FFLHPVGLELLVDHKALDPAQWTIQKVFFQ	VDHKALDPAQWTIQKVFFQGRYYESLAQLE	K	A	L	Q	K	V	2	0	0	1	0	2	0	0	0	1	1	1	0	0	1	0	1	1	0	0	0	0	11	0	1269.67	ENSCHIP00000018802.1;ENSCHIP00000018799.1;ENSCHIP00000029739.1;ENSCHIP00000029735.1	ENSCHIP00000029739.1	252	262	no	no	2	0.00069063	117.01	1	0	5	1	1	1	1
ALDPGQWTIQK	YYPHPVGLELLVDHKALDPGQWTIQKVFFQ	VDHKALDPGQWTIQKVFFQGRYYESLAQLE	K	A	L	Q	K	V	1	0	0	1	0	2	0	1	0	1	1	1	0	0	1	0	1	1	0	0	0	0	11	0	1255.66	ENSCHIP00000002866.1	ENSCHIP00000002866.1	253	263	yes	yes	2	0.021932	104.01	1	0	1				1
ALDQASEEIWNDFR	DGRTAAWRTTSEEKKALDQASEEIWNDFRE	KALDQASEEIWNDFREAAEAHRQVRKYVMS	K	A	L	F	R	E	2	1	1	2	0	1	2	0	0	1	1	0	0	1	0	1	0	1	0	0	0	0	14	0	1692.77	ENSCHIP00000029567.1;ENSCHIP00000029563.1	ENSCHIP00000029567.1	134	147	yes	no	2	3.816e-09	137.01	1	0	5	1	1	1	1
ALDQNMEHTPVVFEDVMLHQATLLPK	PATGYLCLVWKTLARALDQNMEHTPVVFED	VFEDVMLHQATLLPKTGTVLLEVRLLEASC	R	A	L	P	K	T	2	0	1	2	0	2	2	0	2	0	4	1	2	1	2	0	2	0	0	3	0	0	26	0	2975.49	ENSCHIP00000019434.1;ENSCHIP00000019407.1;ENSCHIP00000019469.1	ENSCHIP00000019434.1	870	895	no	no	3;4	4.1495e-06	62.1	1	0	3				2
ALDVGSGSGILTACFAR	YALELLFDQLHEGAKALDVGSGSGILTACF	DVGSGSGILTACFARMVGPSGKVIGIDHIK	K	A	L	A	R	M	3	1	0	1	1	0	0	3	0	1	2	0	0	1	0	2	1	0	0	1	0	0	17	0	1693.85	ENSCHIP00000031336.1;ENSCHIP00000031314.1;ENSCHIP00000031343.1;ENSCHIP00000031329.1;ENSCHIP00000031356.1	ENSCHIP00000031336.1	140	156	yes	no	2	2.3597e-11	114.72	1	0	3			1	1
ALDVMVSTFHK	______________________________	PLEKALDVMVSTFHKYSGKEGDKFKLNKSE	K	A	L	H	K	Y	1	0	0	1	0	0	0	0	1	0	1	1	1	1	0	1	1	0	0	2	0	0	11	0	1246.64	ENSCHIP00000030714.1	ENSCHIP00000030714.1	8	18	yes	yes	2;3	2.5349e-05	140.75	1	0	16	4	3	4	1
ALEALVAK	GTIRYDSTHYKETWRALEALVAKGLVRALG	HYKETWRALEALVAKGLVRALGLSNFNSRQ	R	A	L	A	K	G	3	0	0	0	0	0	1	0	0	0	2	1	0	0	0	0	0	0	0	1	0	0	8	0	813.496	ENSCHIP00000002566.1;ENSCHIP00000002561.1	ENSCHIP00000002566.1	146	153	yes	no	2	0.096685	52.636	1	0	1	1
ALEASELLK	KVQLIEDRHRKNNEKALEASELLKDNLELQ	RKNNEKALEASELLKDNLELQNFLQNCQEL	K	A	L	L	K	D	2	0	0	0	0	0	2	0	0	0	3	1	0	0	0	1	0	0	0	0	0	0	9	0	972.549	ENSCHIP00000007861.1;ENSCHIP00000007854.1	ENSCHIP00000007861.1	1255	1263	yes	no	2	0.064653	59.35	1	0	1				1
ALEAVFGK	GKLFIGGLNTETNEKALEAVFGKYGRIVEV	NTETNEKALEAVFGKYGRIVEVLLMKDRET	K	A	L	G	K	Y	2	0	0	0	0	0	1	1	0	0	1	1	0	1	0	0	0	0	0	1	0	0	8	0	833.465	ENSCHIP00000011456.1;ENSCHIP00000011466.1	ENSCHIP00000011456.1	23	30	yes	no	2	0.059598	83.614	1	0	2	1		1
ALEDHFSSFGPISEVVVVK	GKLFVGGLNFNTDERALEDHFSSFGPISEV	HFSSFGPISEVVVVKDRETQRSRGFGFITF	R	A	L	V	K	D	1	0	0	1	0	0	2	1	1	1	1	1	0	2	1	3	0	0	0	4	0	0	19	0	2059.06	ENSCHIP00000004887.1;ENSCHIP00000004879.1	ENSCHIP00000004887.1	21	39	yes	no	3	6.0057e-19	93.226	1	0	5	1		1	1
ALEDLAQELEQENYHDQK	EAIETDTAAYEERVRALEDLAQELEQENYH	DLAQELEQENYHDQKRITARKDNILRLWDY	R	A	L	Q	K	R	2	0	1	2	0	3	4	0	1	0	3	1	0	0	0	0	0	0	1	0	0	0	18	0	2172	ENSCHIP00000007861.1;ENSCHIP00000007854.1	ENSCHIP00000007861.1	472	489	yes	no	2;3	2.1457e-73	218.06	1	0	7		1	2	2
ALEEANADLEQK	QNLNDRLASYLENVRALEEANADLEQKIKG	NVRALEEANADLEQKIKGWYEKFGPGSCRG	R	A	L	Q	K	I	3	0	1	1	0	1	3	0	0	0	2	1	0	0	0	0	0	0	0	0	0	0	12	0	1329.64	ENSCHIP00000014359.1;ENSCHIP00000014374.1;ENSCHIP00000014328.1;ENSCHIP00000029326.1;ENSCHIP00000029354.1;ENSCHIP00000029335.1;ENSCHIP00000029347.1	ENSCHIP00000014359.1	99	110	no	no	2	4.2074e-23	190.24	1	0	5		1	1	1
ALEEANADLEVK	QNLNDRLASYLDKVRALEEANADLEVKIRD	KVRALEEANADLEVKIRDWYQRQRPAETKD	R	A	L	V	K	I	3	0	1	1	0	0	3	0	0	0	2	1	0	0	0	0	0	0	0	1	0	0	12	0	1300.65	ENSCHIP00000013330.1;ENSCHIP00000013335.1;ENSCHIP00000013319.1;CON__Q6IFX2;CON__P02533;ENSCHIP00000020029.1;ENSCHIP00000020036.1;CON__P08779	ENSCHIP00000013330.1	141	152	no	no	1;2	2.7209e-107	244.01	1	0	22	2	4	4	7
ALEEANGDLEVK	QNLNDRLASYLEKVRALEEANGDLEVKIRD	KVRALEEANGDLEVKIRDWYQKQGPGPARD	R	A	L	V	K	I	2	0	1	1	0	0	3	1	0	0	2	1	0	0	0	0	0	0	0	1	0	0	12	0	1286.64	ENSCHIP00000029362.1	ENSCHIP00000029362.1	99	110	yes	yes	2	0.00025741	119.16	1	0	3		1
ALEEANTELELK	QNLNDRLASYLDKVRALEEANTELELKIRD	KVRALEEANTELELKIRDWYQKQAPGPAPD	R	A	L	L	K	I	2	0	1	0	0	0	4	0	0	0	3	1	0	0	0	0	1	0	0	0	0	0	12	0	1358.69	ENSCHIP00000007009.1;ENSCHIP00000007006.1	ENSCHIP00000007009.1	112	123	yes	no	1;2	4.6974e-23	175.73	1	0	16	1	4	3	4
ALEENNNFSK	QLAEKREHEREVLQKALEENNNFSKMAEEK	EVLQKALEENNNFSKMAEEKLILKMEQIKE	K	A	L	S	K	M	1	0	3	0	0	0	2	0	0	0	1	1	0	1	0	1	0	0	0	0	0	0	10	0	1164.54	ENSCHIP00000012535.1;ENSCHIP00000012543.1	ENSCHIP00000012535.1	120	129	yes	no	2	5.7338e-05	141.48	1	0	1
ALEEQLLK	ADFDEIYEEEEDEERALEEQLLKYSPDPVV	EEEDEERALEEQLLKYSPDPVVVRGSGHVT	R	A	L	L	K	Y	1	0	0	0	0	1	2	0	0	0	3	1	0	0	0	0	0	0	0	0	0	0	8	0	942.539	ENSCHIP00000001160.1	ENSCHIP00000001160.1	17	24	yes	yes	1	0.0014045	96.19	1	0	1		1
ALEESNYELEGK	QNLNDRLASYLDKVRALEESNYELEGKIKE	KVRALEESNYELEGKIKEWYEKHGNSHQGE	R	A	L	G	K	I	1	0	1	0	0	0	4	1	0	0	2	1	0	0	0	1	0	0	1	0	0	0	12	0	1380.64	CON__P13645	CON__P13645	166	177	no	no	2	1.2127e-05	123.63	1	0	2			1
ALEESNYELEVK	QNLNDRLASYLDKVRALEESNYELEVKIKE	KVRALEESNYELEVKIKEWYEKHGNSSQRE	R	A	L	V	K	I	1	0	1	0	0	0	4	0	0	0	2	1	0	0	0	1	0	0	1	1	0	0	12	0	1422.69	ENSCHIP00000030287.1	ENSCHIP00000030287.1	149	160	yes	yes	2	7.4259e-22	170.47	1	0	19	2	2	5	5
ALEEVCIETIEAGFMTK	RAKLDNNKELSFFAKALEEVCIETIEAGFM	EEVCIETIEAGFMTKDLAACIKGLPNVQRS	K	A	L	T	K	D	2	0	0	0	1	0	4	1	0	2	1	1	1	1	0	0	2	0	0	1	0	0	17	0	1939.93	ENSCHIP00000019256.1;ENSCHIP00000019250.1	ENSCHIP00000019256.1	358	374	yes	no	2	4.2809e-40	183.66	1	0	3		1		1
ALEFVAR	RRLRFRGGSPLNTGKALEFVARNYFVKSAG	GSPLNTGKALEFVARNYFVKSAGSRIEDGV	K	A	L	A	R	N	2	1	0	0	0	0	1	0	0	0	1	0	0	1	0	0	0	0	0	1	0	0	7	0	804.449	ENSCHIP00000019322.1;ENSCHIP00000019306.1	ENSCHIP00000019322.1	1518	1524	yes	no	2	0.0063223	117.7	1	0	8			3	3
ALEGINNGITQAGR	GINRGLSSAEREVGKALEGINNGITQAGRE	KALEGINNGITQAGREVEKVFNGLSSMGNQ	K	A	L	G	R	E	2	1	2	0	0	1	1	3	0	2	1	0	0	0	0	0	1	0	0	0	0	0	14	0	1412.74	ENSCHIP00000016517.1	ENSCHIP00000016517.1	50	63	yes	yes	2	7.8384e-28	196.76	1	0	1
ALEGQLTPQAVER	VSMLVVVPHKLSGMKALEGQLTPQAVERWQ	MKALEGQLTPQAVERWQRSMANRTREVLLP	K	A	L	E	R	W	2	1	0	0	0	2	2	1	0	0	2	0	0	0	1	0	1	0	0	1	0	0	13	0	1410.75	ENSCHIP00000015017.1	ENSCHIP00000015017.1	411	423	yes	yes	2	5.2314e-16	186.24	1	0	6	1	1	1	1
ALEHFTDLYDIK	AHIAQLCEKAGLLQRALEHFTDLYDIKRAV	LQRALEHFTDLYDIKRAVVHTHLLNPEWLV	R	A	L	I	K	R	1	0	0	2	0	0	1	0	1	1	2	1	0	1	0	0	1	0	1	0	0	0	12	0	1463.73	ENSCHIP00000031585.1;ENSCHIP00000031600.1;ENSCHIP00000031630.1;ENSCHIP00000031628.1	ENSCHIP00000031585.1	626	637	yes	no	2;3	1.9039e-12	152.54	1	0	5				3
ALELCEILAK	MLENQCDNKEDVLNKALELCEILAKEKDTI	DVLNKALELCEILAKEKDTIRKEYWRYIGR	K	A	L	A	K	E	2	0	0	0	1	0	2	0	0	1	3	1	0	0	0	0	0	0	0	0	0	0	10	0	1158.63	ENSCHIP00000008618.1;ENSCHIP00000023667.1;ENSCHIP00000023661.1	ENSCHIP00000008618.1	336	345	yes	no	2	0.0072515	87.308	1	0	1
ALELDPNLYR	KGFMDGKQACILMIKALELDPNLYRIGQSK	ILMIKALELDPNLYRIGQSKIFFRTGVLAH	K	A	L	Y	R	I	1	1	1	1	0	0	1	0	0	0	3	0	0	0	1	0	0	0	1	0	0	0	10	0	1202.63	ENSCHIP00000007181.1;ENSCHIP00000007219.1;ENSCHIP00000007212.1;ENSCHIP00000019825.1	ENSCHIP00000007181.1	753	762	no	no	2	1.2861e-08	157.34	1	0	2			1	1
ALELDSNLYR	KGFMDGKQACVLMIKALELDSNLYRIGQSK	VLMIKALELDSNLYRIGQSKVFFRAGVLAH	K	A	L	Y	R	I	1	1	1	1	0	0	1	0	0	0	3	0	0	0	0	1	0	0	1	0	0	0	10	0	1192.61	ENSCHIP00000021400.1;ENSCHIP00000021370.1	ENSCHIP00000021400.1	746	755	yes	no	2	3.969e-53	236.03	1	0	5			2	1
ALELLKEEDLIEEDDIPVR	LRKKARTRGQVGLVRALELLKEEDLIEEDD	LKEEDLIEEDDIPVRSFFPENWLWKVEEVD	R	A	L	V	R	S	1	1	0	3	0	0	5	0	0	2	4	1	0	0	1	0	0	0	0	1	0	0	19	1	2238.16	ENSCHIP00000027619.1;ENSCHIP00000027615.1;ENSCHIP00000027655.1	ENSCHIP00000027655.1	749	767	no	no	3	1.7532e-22	144.68	1	0	3	1			1
ALELLQEEDLIEEDDIPVR	LRKKARTRGQVGLARALELLQEEDLIEEDD	LQEEDLIEEDDIPVRSFFPENWLWKVEEVD	R	A	L	V	R	S	1	1	0	3	0	1	5	0	0	2	4	0	0	0	1	0	0	0	0	1	0	0	19	0	2238.13	ENSCHIP00000024558.1	ENSCHIP00000024558.1	738	756	yes	yes	2;3	4.862e-49	228.07	1	0	3				2
ALELTGLK	KFGYVDFESAEDLEKALELTGLKVFGNEIK	SAEDLEKALELTGLKVFGNEIKLEKPKGKD	K	A	L	L	K	V	1	0	0	0	0	0	1	1	0	0	3	1	0	0	0	0	1	0	0	0	0	0	8	0	843.507	ENSCHIP00000007425.1;ENSCHIP00000023515.1;ENSCHIP00000032012.1;ENSCHIP00000009198.1;ENSCHIP00000009189.1	ENSCHIP00000007425.1	320	327	yes	no	2	0.015124	89.55	1	0	3	1
ALEQALEK	FKENNMDVGFGSGTRALEQALEKTKANIKW	GFGSGTRALEQALEKTKANIKWVKENKEVV	R	A	L	E	K	T	2	0	0	0	0	1	2	0	0	0	2	1	0	0	0	0	0	0	0	0	0	0	8	0	900.492	ENSCHIP00000006147.1;ENSCHIP00000006178.1	ENSCHIP00000006147.1	943	950	yes	no	2	0.064171	102	1	0	1
ALEQQVEEMK	DDVGKSVHELEKSKRALEQQVEEMKTQLEE	EKSKRALEQQVEEMKTQLEELEDELQATED	R	A	L	M	K	T	1	0	0	0	0	2	3	0	0	0	1	1	1	0	0	0	0	0	0	1	0	0	10	0	1203.58	ENSCHIP00000021400.1;ENSCHIP00000021370.1	ENSCHIP00000021400.1	1529	1538	yes	no	2	1.4647e-06	149.94	1	0	3			1	1
ALESCSPELQQK	PQGRVVNMSSGWGFKALESCSPELQQKLRS	GFKALESCSPELQQKLRSETITEEELVGLM	K	A	L	Q	K	L	1	0	0	0	1	2	2	0	0	0	2	1	0	0	1	2	0	0	0	0	0	0	12	0	1388.66	ENSCHIP00000003273.1	ENSCHIP00000003273.1	146	157	yes	yes	2	8.1761e-15	161.27	1	0	1			1
ALESPERPFLAILGGAK	AGGFLMKKELNYFAKALESPERPFLAILGG	ESPERPFLAILGGAKVADKIQLISNMLDKV	K	A	L	A	K	V	3	1	0	0	0	0	2	2	0	1	3	1	0	1	2	1	0	0	0	0	0	0	17	1	1767.99	ENSCHIP00000005688.1;ENSCHIP00000005713.1;ENSCHIP00000005700.1	ENSCHIP00000005688.1	200	216	yes	no	2;3	8.0344e-23	156.81	1	0	10	2	2	2	2
ALESSIAPIVIFASNR	EVHMLDIECFTYLHRALESSIAPIVIFASN	LESSIAPIVIFASNRGNCVIRGTEDVTSPH	R	A	L	N	R	G	3	1	1	0	0	0	1	0	0	3	1	0	0	1	1	3	0	0	0	1	0	0	16	0	1686.93	ENSCHIP00000020773.1	ENSCHIP00000020773.1	318	333	yes	yes	2	0.0050353	62.338	1	0	1				1
ALETHTYFER	SYDGLNISWSHQNGKALETHTYFERHLNDT	HQNGKALETHTYFERHLNDTFSARGEASVC	K	A	L	E	R	H	1	1	0	0	0	0	2	0	1	0	1	0	0	1	0	0	2	0	1	0	0	0	10	0	1265.6	ENSCHIP00000013618.1;CON__Q1RMK2	ENSCHIP00000013618.1	401	410	no	no	2;3	6.7364e-06	187.14	1	0	13	2	2	2	2
ALETQMEEMK	DDVGKNVHELEKSKRALETQMEEMKTQLEE	EKSKRALETQMEEMKTQLEELEDELQATED	R	A	L	M	K	T	1	0	0	0	0	1	3	0	0	0	1	1	2	0	0	0	1	0	0	0	0	0	10	0	1208.54	ENSCHIP00000007181.1;ENSCHIP00000007219.1;ENSCHIP00000007212.1	ENSCHIP00000007181.1	1536	1545	yes	no	2	0.0028531	99.802	1	0	2			1
ALEVGGDLQLELVK	EYHHFRYRIPPGRVRALEVGGDLQLELVKI	RALEVGGDLQLELVKIF_____________	R	A	L	V	K	I	1	0	0	1	0	1	2	2	0	0	4	1	0	0	0	0	0	0	0	2	0	0	14	0	1482.83	ENSCHIP00000028224.1;ENSCHIP00000019110.1;ENSCHIP00000028221.1;ENSCHIP00000019118.1	ENSCHIP00000028224.1	124	137	yes	no	2	1.8267e-11	133.85	1	0	14	2	3	2	4
ALEWLGGIDTGGSTGYNPGLK	LSDKAVGWVRQAPGKALEWLGGIDTGGSTG	GIDTGGSTGYNPGLKSRLSITKDNSKSQVS	K	A	L	L	K	S	1	0	1	1	0	0	1	6	0	1	3	1	0	0	1	1	2	1	1	0	0	0	21	0	2105.04	CON__ENSEMBL:ENSBTAP00000033053	CON__ENSEMBL:ENSBTAP00000033053	76	96	yes	yes	2	0.0007751	67.275	1	0	2		1
ALEWLGGISSGGSTGYNPALK	LTSYGVGWVRQAPGKALEWLGGISSGGSTG	GISSGGSTGYNPALKSRLSITRDTSKSQVS	K	A	L	L	K	S	2	0	1	0	0	0	1	5	0	1	3	1	0	0	1	3	1	1	1	0	0	0	21	0	2077.05	ENSCHIP00000011410.1	ENSCHIP00000011410.1	44	64	yes	yes	2;3	4.3115e-39	188.4	1	0	8	2	2	1
ALEWVGGISSGGSTGYNPALK	LTSYAVGWVRQAPGKALEWVGGISSGGSTG	GISSGGSTGYNPALKSRLSITRDTSKSQVS	K	A	L	L	K	S	2	0	1	0	0	0	1	5	0	1	2	1	0	0	1	3	1	1	1	1	0	0	21	0	2063.03	ENSCHIP00000009644.1;ENSCHIP00000009641.1;ENSCHIP00000009651.1	ENSCHIP00000009644.1	56	76	yes	no	2	4.2563e-11	119.87	1	0	1		1
ALGALVDSCAPGLCPDWDSWDASKPVNNAR	QLPITNFSRDWQSGRALGALVDSCAPGLCP	DWDSWDASKPVNNAREAMQQADDWLGIPQV	R	A	L	A	R	E	5	1	2	4	2	0	0	2	0	0	3	1	0	0	3	3	0	2	0	2	0	0	30	1	3241.49	ENSCHIP00000007975.1;ENSCHIP00000007945.1	ENSCHIP00000007975.1	197	226	yes	no	3	1.8561e-27	103.73	1	0	3				1
ALGALVDSCAPGLCPDWESWDPR	YLPITNFNQNWQDGKALGALVDSCAPGLCP	CAPGLCPDWESWDPRKPVDNAREAMQQADD	K	A	L	P	R	K	3	1	0	3	2	0	1	2	0	0	3	0	0	0	3	2	0	2	0	1	0	0	23	0	2571.15	ENSCHIP00000015526.1;ENSCHIP00000015483.1;ENSCHIP00000015449.1;ENSCHIP00000015519.1	ENSCHIP00000015526.1	170	192	yes	no	2	2.8165e-08	75.574	1	0	1				1
ALGDLISATK	ETQVVLINAVKDVAKALGDLISATKAAAGK	KDVAKALGDLISATKAAAGKVGDDPAVWQL	K	A	L	T	K	A	2	0	0	1	0	0	0	1	0	1	2	1	0	0	0	1	1	0	0	0	0	0	10	0	987.56	ENSCHIP00000003069.1;ENSCHIP00000003051.1;ENSCHIP00000003036.1	ENSCHIP00000003069.1	2067	2076	yes	no	2	0.034439	62.823	1	0	1			1
ALGFPLERPK	VSRALGVLAQLIWSRALGFPLERPKSMSTD	LIWSRALGFPLERPKSMSTDGLMKFVDSKS	R	A	L	P	K	S	1	1	0	0	0	0	1	1	0	0	2	1	0	1	2	0	0	0	0	0	0	0	10	1	1126.65	ENSCHIP00000033452.1	ENSCHIP00000033452.1	429	438	yes	yes	3	0.10146	35.652	1	0	1				1
ALGGGAEVTTACDFR	FMRLPLISVALVQGRALGGGAEVTTACDFR	ALGGGAEVTTACDFRLMTTESEIRFVHKEM	R	A	L	F	R	L	3	1	0	1	1	0	1	3	0	0	1	0	0	1	0	0	2	0	0	1	0	0	15	0	1523.7	ENSCHIP00000001445.1;ENSCHIP00000001442.1	ENSCHIP00000001445.1	152	166	yes	no	2	5.1961e-08	117.23	1	0	1				1
ALGLSNFNSR	TWRALEALVAKGLVRALGLSNFNSRQIDDV	KGLVRALGLSNFNSRQIDDVLSVASVRPAV	R	A	L	S	R	Q	1	1	2	0	0	0	0	1	0	0	2	0	0	1	0	2	0	0	0	0	0	0	10	0	1077.56	ENSCHIP00000002566.1;ENSCHIP00000002561.1	ENSCHIP00000002566.1	158	167	yes	no	2	0.0053178	90.601	1	0	3				2
ALGQNPTNAEVLK	GDGKILYSQCGDVMRALGQNPTNAEVLKVL	MRALGQNPTNAEVLKVLGNPKSDEMNVKVL	R	A	L	L	K	V	2	0	2	0	0	1	1	1	0	0	2	1	0	0	1	0	1	0	0	1	0	0	13	0	1353.73	ENSCHIP00000002844.1;ENSCHIP00000009482.1;ENSCHIP00000002877.1	ENSCHIP00000002844.1	47	59	no	no	2	2.1257e-15	179.57	1	0	6	1	1	1	1
ALGVLAQLIWSR	MTEMNYYTVLFGVSRALGVLAQLIWSRALG	VSRALGVLAQLIWSRALGFPLERPKSMSTD	R	A	L	S	R	A	2	1	0	0	0	1	0	1	0	1	3	0	0	0	0	1	0	1	0	1	0	0	12	0	1325.78	ENSCHIP00000033452.1	ENSCHIP00000033452.1	417	428	yes	yes	2	0.0018602	84.17	1	0	2				1
ALGVTALFDK	KFKLEKDYDLVGALRALGVTALFDKHSNTT	VGALRALGVTALFDKHSNTTGITGQRIVID	R	A	L	D	K	H	2	0	0	1	0	0	0	1	0	0	2	1	0	1	0	0	1	0	0	1	0	0	10	0	1033.58	ENSCHIP00000015017.1;CON__ENSEMBL:ENSBTAP00000018574	ENSCHIP00000015017.1	454	463	yes	no	2	0.000318	128.36	1	0	6		1	2	1
ALHIGMVEDLLQSSDETECLK	ALRVLSGALKLDSEKALHIGMVEDLLQSSD	VEDLLQSSDETECLKEAQEWLQQFIKGPPE	K	A	L	L	K	E	1	0	0	2	1	1	3	1	1	1	4	1	1	0	0	2	1	0	0	1	0	0	21	0	2387.13	ENSCHIP00000001445.1;ENSCHIP00000001442.1	ENSCHIP00000001445.1	217	237	yes	no	3	8.882e-39	124.26	1	0	3			1	1
ALHIPEQLPR	TTAASNYLNDPQVRKALHIPEQLPRWDMCN	PQVRKALHIPEQLPRWDMCNFLVNIQYRRL	K	A	L	P	R	W	1	1	0	0	0	1	1	0	1	1	2	0	0	0	2	0	0	0	0	0	0	0	10	0	1172.67	ENSCHIP00000028873.1	ENSCHIP00000028873.1	349	358	yes	yes	3	0.002739	84.213	1	0	1				1
ALHPSVPAFGGSSFLAFPTLR	TCSCPAGTEGAVCEKALHPSVPAFGGSSFL	PAFGGSSFLAFPTLRAYHTLRLALEFRALE	K	A	L	L	R	A	3	1	0	0	0	0	0	2	1	0	3	0	0	3	3	3	1	0	0	1	0	0	21	0	2171.15	ENSCHIP00000003111.1;ENSCHIP00000003110.1;ENSCHIP00000003090.1	ENSCHIP00000003111.1	1201	1221	yes	no	3	4.1772e-09	94.384	1	0	2			1
ALIAALLR				A	L	L	R		3	1	0	0	0	0	0	0	0	1	3	0	0	0	0	0	0	0	0	0	0	0	8	0	839.559		REV__ENSCHIP00000000987.1			yes	yes	2	0.003485	126.04	1	0	3			1	1
ALIAAQYSGAQVR	AGTLYTYPENWRAFKALIAAQYSGAQVRVL	FKALIAAQYSGAQVRVLSAPPHFHFGQTNR	K	A	L	V	R	V	4	1	0	0	0	2	0	1	0	1	1	0	0	0	0	1	0	0	1	1	0	0	13	0	1346.73	ENSCHIP00000025968.1;ENSCHIP00000020242.1	ENSCHIP00000025968.1	18	30	yes	no	2	9.0574e-32	196.79	1	0	5	1	1	1	1
ALIGATNPADAVPGTIR	VAMVWQGLDVVRASRALIGATNPADAVPGT	IGATNPADAVPGTIRGDFCIEVGKNVIHGS	R	A	L	I	R	G	4	1	1	1	0	0	0	2	0	2	1	0	0	0	2	0	2	0	0	1	0	0	17	0	1635.89	ENSCHIP00000023280.1	ENSCHIP00000023280.1	106	122	yes	yes	2	0.071368	51.726	1	0	1		1
ALILVGLER	DVQRASEELRQDGVRALILVGLERVANLEQ	RQDGVRALILVGLERVANLEQLMQLEFGRG	R	A	L	E	R	V	1	1	0	0	0	0	1	1	0	1	3	0	0	0	0	0	0	0	0	1	0	0	9	0	982.618	ENSCHIP00000019322.1;ENSCHIP00000019306.1	ENSCHIP00000019322.1	1975	1983	yes	no	2	2.7529e-15	202.17	1	0	6			2	2
ALITGFWSK	______________________________	______________________________	K	A	L	S	K	V	1	0	0	0	0	0	0	1	0	1	1	1	0	1	0	1	1	1	0	0	0	0	9	0	1021.56	ENSCHIP00000028816.1;ENSCHIP00000028888.1	ENSCHIP00000028816.1	5	13	yes	no	2	0.00042793	123.98	1	0	6	1	1	1	1
ALKAWSVAR	RQRLRCASIQKFGERALKAWSVARLSQKFP	QKFGERALKAWSVARLSQKFPKADFTDVTK	R	A	L	A	R	L	3	1	0	0	0	0	0	0	0	0	1	1	0	0	0	1	0	1	0	1	0	0	9	1	1000.58	CON__P02769;ENSCHIP00000020248.1;ENSCHIP00000020234.1	ENSCHIP00000020248.1	233	241	no	no	2	6.196e-13	193.86	1	0	7	1	2	1	1
ALLAEHLLRPLPADK	______________________________	ALLAEHLLRPLPADKQIETGPFLEAVSHLP	M	A	L	D	K	Q	3	1	0	1	0	0	1	0	1	0	5	1	0	0	2	0	0	0	0	0	0	0	15	1	1655.97	ENSCHIP00000021401.1;ENSCHIP00000021414.1	ENSCHIP00000021401.1	2	16	yes	no	3	1.5251e-06	111.54	1	0	6	1	1	1	1
ALLAYAFALAGNQER	KSAKEGSQDSHVYTKALLAYAFALAGNQER	ALLAYAFALAGNQERRTEVLTSLHKEAVKN	K	A	L	E	R	R	5	1	1	0	0	1	1	1	0	0	3	0	0	1	0	0	0	0	1	0	0	0	15	0	1606.85	ENSCHIP00000015276.1;ENSCHIP00000015296.1;CON__ENSEMBL:ENSBTAP00000024146	ENSCHIP00000015276.1	1152	1166	yes	no	2	3.1328e-15	169.58	1	0	2	1
ALLCDDPLLSGLLNSPALK	GNLQMGMGQILAQERALLCDDPLLSGLLNS	DDPLLSGLLNSPALKACVDTALENMTSLKM	R	A	L	L	K	A	2	0	1	2	1	0	0	1	0	0	7	1	0	0	2	2	0	0	0	0	0	0	19	0	2009.09	ENSCHIP00000019434.1;ENSCHIP00000019407.1;ENSCHIP00000019469.1	ENSCHIP00000019434.1	1179	1197	no	no	2	4.7719e-38	164.68	1	0	1				1
ALLDACEGR	DDIQKRENEVLEAWKALLDACEGRRVRLVD	VLEAWKALLDACEGRRVRLVDTGDKFRFFS	K	A	L	G	R	R	2	1	0	1	1	0	1	1	0	0	2	0	0	0	0	0	0	0	0	0	0	0	9	0	1003.48	ENSCHIP00000013654.1;ENSCHIP00000013688.1;ENSCHIP00000013681.1	ENSCHIP00000013654.1	1894	1902	yes	no	2	0.010349	82.241	1	0	2				1
ALLDSLQLGPDALTVHLLNEVTK	CKRQRSIRPGHSPYRALLDSLQLGPDALTV	GPDALTVHLLNEVTKVVLVLELQGLQRNMT	R	A	L	T	K	V	2	0	1	2	0	1	1	1	1	0	7	1	0	0	1	1	2	0	0	2	0	0	23	0	2459.36	ENSCHIP00000026059.1;ENSCHIP00000026045.1;ENSCHIP00000026030.1;ENSCHIP00000026017.1	ENSCHIP00000026059.1	62	84	yes	no	3	9.4952e-17	97.253	1	0	2				1
ALLELQLEPEELYQTFQR	AERIKPVLMMNKMDRALLELQLEPEELYQT	ELQLEPEELYQTFQRIVENVNVIISTYGEG	R	A	L	Q	R	I	1	1	0	0	0	3	4	0	0	0	5	0	0	1	1	0	1	0	1	0	0	0	18	0	2219.15	ENSCHIP00000011994.1	ENSCHIP00000011994.1	163	180	yes	yes	2;3	1.0424e-49	162.81	1	0	4			2	1
ALLELVPWR	MEHRLVLDTVNEVSRALLELVPWRAREGLD	VNEVSRALLELVPWRAREGLDKLVSDANEQ	R	A	L	W	R	A	1	1	0	0	0	0	1	0	0	0	3	0	0	0	1	0	0	1	0	1	0	0	9	0	1095.64	ENSCHIP00000004864.1;ENSCHIP00000004858.1;ENSCHIP00000004823.1	ENSCHIP00000004864.1	3626	3634	yes	no	2	0.00080415	117.16	1	0	2				1
ALLEMQQMK	RELKSQLREAPPEWKALLEMQQMKMVLENF	APPEWKALLEMQQMKMVLENFGGDGHARGD	K	A	L	M	K	M	1	0	0	0	0	2	1	0	0	0	2	1	2	0	0	0	0	0	0	0	0	0	9	0	1090.55	ENSCHIP00000019101.1	ENSCHIP00000019101.1	253	261	yes	yes	1;2	1.6549e-06	172.15	1	0	8	1	1	1	1
ALLEVLGR	GCGKFYEGTADEMYKALLEVLGRLPPDTRV	TADEMYKALLEVLGRLPPDTRVYCGHEYTI	K	A	L	G	R	L	1	1	0	0	0	0	1	1	0	0	3	0	0	0	0	0	0	0	0	1	0	0	8	0	869.533	ENSCHIP00000026350.1	ENSCHIP00000026350.1	203	210	yes	yes	2	0.017595	104.45	1	0	1				1
ALLEVVQSGGK	EAIETDDLTIKLVIKALLEVVQSGGKNIEL	LVIKALLEVVQSGGKNIELAVMRRDQPLKI	K	A	L	G	K	N	1	0	0	0	0	1	1	2	0	0	2	1	0	0	0	1	0	0	0	2	0	0	11	0	1099.62	ENSCHIP00000013176.1;ENSCHIP00000020145.1;ENSCHIP00000020140.1;ENSCHIP00000020116.1	ENSCHIP00000013176.1	194	204	yes	no	2	0.0058991	81.547	1	0	1
ALLFIPR	LAVKHFSVEGQLEFRALLFIPRRAPFDLFE	VEGQLEFRALLFIPRRAPFDLFENKKKKNN	R	A	L	P	R	R	1	1	0	0	0	0	0	0	0	1	2	0	0	1	1	0	0	0	0	0	0	0	7	0	828.522	ENSCHIP00000018580.1;ENSCHIP00000018640.1	ENSCHIP00000018580.1	331	337	yes	no	2	0.0051074	126.05	1	0	3			1	1
ALLFTHDQFQDQNVDQASGSVLLYLEK	VYLKDVKVSLYKNDKALLFTHDQFQDQNVD	NVDQASGSVLLYLEKGDQVWLQVYEGENHN	K	A	L	E	K	G	2	0	1	3	0	4	1	1	1	0	5	1	0	2	0	2	1	0	1	2	0	0	27	0	3078.53	ENSCHIP00000032803.1	ENSCHIP00000032803.1	220	246	yes	yes	3	3.9349e-37	140.55	1	0	6	1	1	1	1
ALLFVPR	LAVKHFSVEGQLEFRALLFVPRRAPFDLFE	VEGQLEFRALLFVPRRAPFDLFENRKKKNN	R	A	L	P	R	R	1	1	0	0	0	0	0	0	0	0	2	0	0	1	1	0	0	0	0	1	0	0	7	0	814.507	ENSCHIP00000025659.1;ENSCHIP00000025651.1;ENSCHIP00000025761.1;ENSCHIP00000025729.1;ENSCHIP00000025814.1	ENSCHIP00000025659.1	340	346	yes	no	2	0.0062544	114.67	1	0	5	1	1	1	1
ALLGHLEEVVLALLK	YLQEKGKPLDEVLKKALLGHLEEVVLALLK	ALLGHLEEVVLALLKTPAQFDAEELRAAMK	K	A	L	L	K	T	2	0	0	0	0	0	2	1	1	0	6	1	0	0	0	0	0	0	0	2	0	0	15	0	1616.99	ENSCHIP00000023293.1	ENSCHIP00000023293.1	99	113	yes	yes	3	4.5768e-12	128.9	1	0	1				1
ALLLQGSNEIEIR	NSVAYMDQQTGNLKKALLLQGSNEIEIRAE	KKALLLQGSNEIEIRAEGNSRFTYSVTYDG	K	A	L	I	R	A	1	1	1	0	0	1	2	1	0	2	3	0	0	0	0	1	0	0	0	0	0	0	13	0	1454.81	ENSCHIP00000023918.1;CON__Q862S4	ENSCHIP00000023918.1	1386	1398	yes	no	2	1.6602e-25	170.99	1	0	3			1	1
ALLQAILQTEDMLK	NGVTDGYLNSLCAVRALLQAILQTEDMLKV	RALLQAILQTEDMLKVYEARLTEEETVCLD	R	A	L	L	K	V	2	0	0	1	0	2	1	0	0	1	4	1	1	0	0	0	1	0	0	0	0	0	14	0	1585.87	ENSCHIP00000011508.1	ENSCHIP00000011508.1	781	794	yes	yes	2	7.4564e-50	209.97	1	0	1				1
ALLSLAK	LAKDIASDTSGDYEKALLSLAKGDRSEELA	DTSGDYEKALLSLAKGDRSEELAVNDDLAD	K	A	L	A	K	G	2	0	0	0	0	0	0	0	0	0	3	1	0	0	0	1	0	0	0	0	0	0	7	0	714.464	ENSCHIP00000023293.1	ENSCHIP00000023293.1	179	185	yes	yes	2	0.0092955	126.24	1	0	5	2	1	1	1
ALLSLVPVQK	DCSLVLPPLEAPSEKALLSLVPVQKELLRR	APSEKALLSLVPVQKELLRRRYLPSPAKPD	K	A	L	Q	K	E	1	0	0	0	0	1	0	0	0	0	3	1	0	0	1	1	0	0	0	2	0	0	10	0	1066.67	ENSCHIP00000005687.1;ENSCHIP00000005697.1;ENSCHIP00000005644.1	ENSCHIP00000005687.1	360	369	yes	no	1;2	1.2751e-06	149.4	1	0	6			2	2
ALLVEVQLLESK	LGSQLLRELKKMDDKALLVEVQLLESKTYH	DDKALLVEVQLLESKTYHALSNLPKARAAL	K	A	L	S	K	T	1	0	0	0	0	1	2	0	0	0	4	1	0	0	0	1	0	0	0	2	0	0	12	0	1340.79	ENSCHIP00000004034.1;ENSCHIP00000004044.1	ENSCHIP00000004034.1	164	175	yes	no	2	0.0019796	96.89	1	0	2			1
ALLVTASQCQQPAGNK	QKHAEMVHTGLKLERALLVTASQCQQPAGN	LLVTASQCQQPAGNKLSDLLAPISEQIQEV	R	A	L	N	K	L	3	0	1	0	1	3	0	1	0	0	2	1	0	0	1	1	1	0	0	1	0	0	16	0	1684.86	ENSCHIP00000023740.1	ENSCHIP00000023740.1	85	100	yes	yes	2	6.4141e-51	206.49	1	0	5	1	1	1	1
ALLYLCGGDD	LYYYIQQDTKGDYQKALLYLCGGDD_____	GDYQKALLYLCGGDD_______________	K	A	L	D	D	-	1	0	0	2	1	0	0	2	0	0	3	0	0	0	0	0	0	0	1	0	0	0	10	0	1095.49	ENSCHIP00000002620.1	ENSCHIP00000002620.1	330	339	yes	yes	2	0.0095294	94.262	1	0	5		1	1	1
ALMDEVVK	PVGVFEWEAFARGTKALMDEVVKATSRGCI	AFARGTKALMDEVVKATSRGCITIIGGGDT	K	A	L	V	K	A	1	0	0	1	0	0	1	0	0	0	1	1	1	0	0	0	0	0	0	2	0	0	8	0	903.474	ENSCHIP00000005688.1;ENSCHIP00000005713.1;ENSCHIP00000005700.1	ENSCHIP00000005688.1	354	361	no	no	1;2	0.036733	73.324	1	0	2		1	1
ALMEDVYQPR	KNGNSIHWTRPQKPRALMEDVYQPRAPSAE	PQKPRALMEDVYQPRAPSAEVEMTAYVLLA	R	A	L	P	R	A	1	1	0	1	0	1	1	0	0	0	1	0	1	0	1	0	0	0	1	1	0	0	10	0	1220.59	ENSCHIP00000015276.1;ENSCHIP00000015296.1	ENSCHIP00000015276.1	1195	1204	yes	no	2	4.6195e-10	170.22	1	0	5			1	2
ALMGLYR	ESQRFGELAMTKESKALMGLYRGQTQCKKN	LAMTKESKALMGLYRGQTQCKKNKFGAPQK	K	A	L	Y	R	G	1	1	0	0	0	0	0	1	0	0	2	0	1	0	0	0	0	0	1	0	0	0	7	0	822.442	ENSCHIP00000026368.1;ENSCHIP00000026372.1;ENSCHIP00000026358.1	ENSCHIP00000026368.1	323	329	yes	no	2	0.021486	112.27	1	0	1				1
ALMGSPQLVAAVVR	AMIVNQLSKKEASRRALMGSPQLVAAVVRT	RALMGSPQLVAAVVRTMQNTSDLDTARCTT	R	A	L	V	R	T	3	1	0	0	0	1	0	1	0	0	2	0	1	0	1	1	0	0	0	3	0	0	14	0	1410.8	ENSCHIP00000032335.1;ENSCHIP00000032342.1	ENSCHIP00000032335.1	178	191	yes	no	2	4.1526e-17	148.91	1	0	1				1
ALNEACESVIQTACK	LIQETDPGADYRIDRALNEACESVIQTACK	ALNEACESVIQTACKHIRSGDPMILSCLME	R	A	L	C	K	H	3	0	1	0	2	1	2	0	0	1	1	1	0	0	0	1	1	0	0	1	0	0	15	0	1692.78	ENSCHIP00000005895.1;ENSCHIP00000005888.1;ENSCHIP00000005819.1;ENSCHIP00000005847.1	ENSCHIP00000005895.1	469	483	yes	no	2	1.9426e-06	115.33	1	0	4	1	1	1
ALNEFHLGTVLTTDNPDLFINSIGLVSPVEEDSSPQPK	TLIKGELNSTVFSSRALNEFHLGTVLTTDN	GLVSPVEEDSSPQPKADIAHIWKIFSVAPL	R	A	L	P	K	A	1	0	3	3	0	1	3	2	1	2	5	1	0	2	4	4	3	0	0	3	0	0	38	0	4093.05	ENSCHIP00000020091.1	ENSCHIP00000020091.1	364	401	yes	yes	3	9.836e-15	77.433	1	0	1
ALNSLGQDLEKPLELR	IVDREVTPFFIIYCRALNSLGQDLEKPLEL	LNSLGQDLEKPLELRVRVLDINDNPPVFSM	R	A	L	L	R	V	1	1	1	1	0	1	2	1	0	0	5	1	0	0	1	1	0	0	0	0	0	0	16	1	1794.98	ENSCHIP00000021816.1;ENSCHIP00000021812.1;ENSCHIP00000021796.1;ENSCHIP00000021781.1	ENSCHIP00000021816.1	119	134	yes	no	2;3	3.5353e-13	136.48	1	0	4			1	2
ALPELTK	VHLINYQDDAELATRALPELTKLLNDEDPV	DDAELATRALPELTKLLNDEDPVVVTKAAM	R	A	L	T	K	L	1	0	0	0	0	0	1	0	0	0	2	1	0	0	1	0	1	0	0	0	0	0	7	0	770.454	ENSCHIP00000032335.1;ENSCHIP00000032342.1	ENSCHIP00000032335.1	143	149	yes	no	2	0.029622	81.381	1	0	1				1
ALPFWNEEIVPQIK	DQLPSCESLKDTIARALPFWNEEIVPQIKE	RALPFWNEEIVPQIKEGKRVLIAAHGNSLR	R	A	L	I	K	E	1	0	1	0	0	1	2	0	0	2	1	1	0	1	2	0	0	1	0	1	0	0	14	0	1682.9	ENSCHIP00000026849.1;ENSCHIP00000016635.1	ENSCHIP00000026849.1	163	176	yes	no	2;3	2.7572e-13	152.27	1	0	7	1	1	1	2
ALPQHLKPFETLLSQNK	LIYTNYEAGKEDYVKALPQHLKPFETLLSQ	PQHLKPFETLLSQNKGGQAFIVGDQISFAD	K	A	L	N	K	G	1	0	1	0	0	2	1	0	1	0	4	2	0	1	2	1	1	0	0	0	0	0	17	1	1963.09	ENSCHIP00000012353.1;ENSCHIP00000012372.1	ENSCHIP00000012353.1	122	138	yes	no	2;3;4	3.6298e-14	167.05	1	0	18	3	3	3	3
ALQAAYGTSAPSMTSAALR	YWKEHHFEGIALVEKALQAAYGTSAPSMTS	AYGTSAPSMTSAALRWMYHHSQLQGAHGDA	K	A	L	L	R	W	6	1	0	0	0	1	0	1	0	0	2	0	1	0	1	3	2	0	1	0	0	0	19	0	1865.93	ENSCHIP00000008409.1;ENSCHIP00000022704.1;ENSCHIP00000022700.1	ENSCHIP00000008409.1	209	227	yes	no	2;3	7.9185e-31	158.52	1	0	4			1	1
ALQASALK	CPLLKPWALTFSYGRALQASALKAWGGKKE	LTFSYGRALQASALKAWGGKKENLKAAQEE	R	A	L	L	K	A	3	0	0	0	0	1	0	0	0	0	2	1	0	0	0	1	0	0	0	0	0	0	8	0	800.476	ENSCHIP00000011345.1;ENSCHIP00000011312.1;ENSCHIP00000011308.1;ENSCHIP00000011329.1	ENSCHIP00000011345.1	305	312	yes	no	2	0.075382	67.981	1	0	1	1
ALQATAGNSYK	DAEDVSFTATNSSLRALQATAGNSYKCNTE	SSLRALQATAGNSYKCNTEQRLQVTSTFSL	R	A	L	Y	K	C	3	0	1	0	0	1	0	1	0	0	1	1	0	0	0	1	1	0	1	0	0	0	11	0	1122.57	ENSCHIP00000000387.1	ENSCHIP00000000387.1	319	329	yes	yes	2	7.998e-12	156.92	1	0	4	1			1
ALQATLAAQQR	RSRAELETALLEGSRALQATLAAQQRGFDD	EGSRALQATLAAQQRGFDDHFQRLLNDSER	R	A	L	Q	R	G	4	1	0	0	0	3	0	0	0	0	2	0	0	0	0	0	1	0	0	0	0	0	11	0	1169.65	ENSCHIP00000030431.1	ENSCHIP00000030431.1	95	105	yes	yes	2	0.00044383	134.48	1	0	3		1	1
ALQCAAGGNVNVEMNAAPGVDLTVLLNNMR	EELAYLKKNHEEEMKALQCAAGGNVNVEMN	AAPGVDLTVLLNNMRAEYEALAEQNRRDAE	K	A	L	M	R	A	5	1	5	1	1	1	1	3	0	0	4	0	2	0	1	0	1	0	0	4	0	0	30	0	3111.53	ENSCHIP00000029326.1;ENSCHIP00000029354.1;ENSCHIP00000029335.1;ENSCHIP00000029347.1	ENSCHIP00000029326.1	224	253	no	no	3	1.7074e-07	61.101	1	0	1			1
ALQDLGLR	PWSPARRPEVDGVRKALQDLGLRIVEMGDE	EVDGVRKALQDLGLRIVEMGDENATLDGTD	K	A	L	L	R	I	1	1	0	1	0	1	0	1	0	0	3	0	0	0	0	0	0	0	0	0	0	0	8	0	884.508	ENSCHIP00000033039.1	ENSCHIP00000033039.1	106	113	yes	yes	2	0.004242	111.73	1	0	3		1	1	1
ALQEQDYIFGDYIER	DLTFTEEVDMKEMEKALQEQDYIFGDYIER	ALQEQDYIFGDYIERLWAYLTIEQLLEKRK	K	A	L	E	R	L	1	1	0	2	0	2	2	1	0	2	1	0	0	1	0	0	0	0	2	0	0	0	15	0	1858.87	ENSCHIP00000029880.1;ENSCHIP00000029873.1;ENSCHIP00000029824.1;ENSCHIP00000029906.1;ENSCHIP00000029894.1	ENSCHIP00000029880.1	542	556	yes	no	2;3	1.1573e-74	236.57	1	0	11	2	2	1	2
ALQMSLAYQFVTPLTSMTVR	RMKLEGKEKANVSAKALQMSLAYQFVTPLT	LAYQFVTPLTSMTVRGMADQDGLEPIIDKP	K	A	L	V	R	G	2	1	0	0	0	2	0	0	0	0	3	0	2	1	1	2	3	0	1	2	0	0	20	0	2256.16	CON__Q0VCM5;ENSCHIP00000026580.1	ENSCHIP00000026580.1	584	603	no	no	2;3	1.9089e-38	141.46	1	0	9	1	2	2	2
ALQPIVSEEEWTQTK	LPVPPLQQTLDHYLKALQPIVSEEEWTQTK	ALQPIVSEEEWTQTKQLVEEFQTAGGVGER	K	A	L	T	K	Q	1	0	0	0	0	2	3	0	0	1	1	1	0	0	1	1	2	1	0	1	0	0	15	0	1757.88	ENSCHIP00000015424.1;ENSCHIP00000015404.1	ENSCHIP00000015424.1	53	67	yes	no	2	0.0013964	76.522	1	0	1
ALQQYTLEPSEKPFDLK	YILNGLTVSIPGLERALQQYTLEPSEKPFD	QQYTLEPSEKPFDLKSVPLATAPMAEQRTE	R	A	L	L	K	S	1	0	0	1	0	2	2	0	0	0	3	2	0	1	2	1	1	0	1	0	0	0	17	1	2006.04	ENSCHIP00000007552.1;ENSCHIP00000007531.1	ENSCHIP00000007552.1	558	574	yes	no	3	0.062012	32.926	1	0	1			1
ALQSLLQSVPLSELR	LREVSRLEAPLEELRALQSLLQSVPLSELR	ALQSLLQSVPLSELREQAAELRLGPLFSLL	R	A	L	L	R	E	1	1	0	0	0	2	1	0	0	0	5	0	0	0	1	3	0	0	0	1	0	0	15	0	1652.95	ENSCHIP00000023817.1	ENSCHIP00000023817.1	24	38	yes	yes	2	3.2467e-48	207.88	1	0	1			1
ALQSVGQIVGEVLK	KELTKQYEKSENDLKALQSVGQIVGEVLKQ	KALQSVGQIVGEVLKQLTEEKFIVKATNGP	K	A	L	L	K	Q	1	0	0	0	0	2	1	2	0	1	2	1	0	0	0	1	0	0	0	3	0	0	14	0	1439.83	ENSCHIP00000017502.1;ENSCHIP00000017522.1	ENSCHIP00000017502.1	63	76	yes	no	2	4.7309e-17	147.91	1	0	2				1
ALSAGNIDDALQCYSEAIK	______________________________	GNIDDALQCYSEAIKLDPQNHVLYSNRSAA	K	A	L	I	K	L	4	0	1	2	1	1	1	1	0	2	2	1	0	0	0	2	0	0	1	0	0	0	19	0	2037.97	ENSCHIP00000007301.1;ENSCHIP00000005398.1;ENSCHIP00000010975.1	ENSCHIP00000007301.1	14	32	yes	no	2	7.5821e-114	254.4	1	0	6	1	1	1	1
ALSAIADLLTNEHER	WTYGRYIRSALRQEKALSAIADLLTNEHER	ALSAIADLLTNEHERVVKAASGALRNLAVD	K	A	L	E	R	V	3	1	1	1	0	0	2	0	1	1	3	0	0	0	0	1	1	0	0	0	0	0	15	0	1651.85	ENSCHIP00000029253.1;ENSCHIP00000029238.1	ENSCHIP00000029253.1	708	722	yes	no	2;3	2.489e-50	224.66	1	0	3			2	1
ALSEAVASGSPLLWPR	______________________________	LSEAVASGSPLLWPRVLLFGDSITQFSFQQ	M	A	L	P	R	V	3	1	0	0	0	0	1	1	0	0	3	0	0	0	2	3	0	1	0	1	0	0	16	0	1652.89	ENSCHIP00000016070.1	ENSCHIP00000016070.1	2	17	yes	yes	2	1.7044e-06	121.02	1	0	1				1
ALSEIAGMTLPYDTLDQVR	VTPPGLAREDWKIIRALSEIAGMTLPYDTL	IAGMTLPYDTLDQVRNRLEEVSPNLVRYDD	R	A	L	V	R	N	2	1	0	2	0	1	1	1	0	1	3	0	1	0	1	1	2	0	1	1	0	0	19	0	2092.05	ENSCHIP00000013645.1;ENSCHIP00000013628.1	ENSCHIP00000013645.1	607	625	yes	no	2	0.040823	65.805	1	0	1				1
ALSNLESIPGGYNALR	RNPAMMQEMMRNQDRALSNLESIPGGYNAL	LSNLESIPGGYNALRRMYTDIQEPMLSAAQ	R	A	L	L	R	R	2	1	2	0	0	0	1	2	0	1	3	0	0	0	1	2	0	0	1	0	0	0	16	0	1673.87	ENSCHIP00000013962.1;ENSCHIP00000013954.1;ENSCHIP00000013775.1	ENSCHIP00000013962.1	245	260	yes	no	2	0.00031922	97.163	1	0	2		1
ALSQLAEVEEK	LAMLGSSEDNTALSRALSQLAEVEEKIEQL	ALSRALSQLAEVEEKIEQLHQEQANNDFFL	R	A	L	E	K	I	2	0	0	0	0	1	3	0	0	0	2	1	0	0	0	1	0	0	0	1	0	0	11	0	1215.63	ENSCHIP00000025159.1;ENSCHIP00000025141.1;ENSCHIP00000003249.1;ENSCHIP00000003254.1	ENSCHIP00000025159.1	351	361	yes	no	2	0.010352	117.7	1	0	2				1
ALSSEGKPYVTK	TENVKSSEEIESAFRALSSEGKPYVTKEEL	AFRALSSEGKPYVTKEELYQNLTREQADYC	R	A	L	T	K	E	1	0	0	0	0	0	1	1	0	0	1	2	0	0	1	2	1	0	1	1	0	0	12	1	1278.68	ENSCHIP00000011331.1;ENSCHIP00000011378.1	ENSCHIP00000011331.1	2395	2406	no	no	2;3	0.0019655	101.48	1	0	4			1	2
ALSSETEVALIR	ENIVSSTEIRSAKERALSSETEVALIREMG	KERALSSETEVALIREMGLPPETEAVLDKD	R	A	L	I	R	E	2	1	0	0	0	0	2	0	0	1	2	0	0	0	0	2	1	0	0	1	0	0	12	0	1287.7	ENSCHIP00000012000.1;ENSCHIP00000012011.1;ENSCHIP00000012023.1	ENSCHIP00000012000.1	413	424	yes	no	2	0.0021189	113.22	1	0	1
ALSTDPAAPTLK	KGISMSSSKLLLAAKALSTDPAAPTLKSQL	AAKALSTDPAAPTLKSQLAAAARAVTDSIN	K	A	L	L	K	S	3	0	0	1	0	0	0	0	0	0	2	1	0	0	2	1	2	0	0	0	0	0	12	0	1183.64	ENSCHIP00000003069.1;ENSCHIP00000003051.1;ENSCHIP00000003036.1	ENSCHIP00000003069.1	1321	1332	yes	no	2	0.0078441	68.49	1	0	3			1	1
ALTSEVALLQSR	STLNSGRKSLETEHKALTSEVALLQSRLKA	EHKALTSEVALLQSRLKAEGSDLCDKVSEM	K	A	L	S	R	L	2	1	0	0	0	1	1	0	0	0	3	0	0	0	0	2	1	0	0	1	0	0	12	0	1286.72	ENSCHIP00000003489.1	ENSCHIP00000003489.1	518	529	yes	yes	2	0.00022895	119.22	1	0	2			1	1
ALTVAELTQQMFDAR	PGFAPLTAQGSQQYRALTVAELTQQMFDAR	ALTVAELTQQMFDARNTMAACDPRRGRYLT	R	A	L	A	R	N	3	1	0	1	0	2	1	0	0	0	2	0	1	1	0	0	2	0	0	1	0	0	15	0	1692.85	ENSCHIP00000031257.1;CON__ENSEMBL:ENSBTAP00000025008	ENSCHIP00000031257.1	283	297	yes	no	2;3	3.8971e-147	334.89	1	0	4		1	1
ALTVPELTQQMFDAK	PGFAPLTSRGSQQYRALTVPELTQQMFDAK	ALTVPELTQQMFDAKNMMAACDPRHGRYLT	R	A	L	A	K	N	2	0	0	1	0	2	1	0	0	0	2	1	1	1	1	0	2	0	0	1	0	0	15	0	1690.86	ENSCHIP00000022141.1;ENSCHIP00000022120.1;ENSCHIP00000025339.1;ENSCHIP00000033001.1;ENSCHIP00000032981.1;ENSCHIP00000032999.1;ENSCHIP00000030385.1	ENSCHIP00000025339.1	283	297	no	no	2;3	3.094e-08	122.51	1	0	5		1	1	2
ALTVPELTQQMFDSK	PGFAPLTSRGSQQYRALTVPELTQQMFDSK	ALTVPELTQQMFDSKNMMAACDPRHGRYLT	R	A	L	S	K	N	1	0	0	1	0	2	1	0	0	0	2	1	1	1	1	1	2	0	0	1	0	0	15	0	1706.85	ENSCHIP00000031123.1;ENSCHIP00000031134.1	ENSCHIP00000031123.1	283	297	no	no	2	3.1169e-17	145.55	1	0	2				1
ALTVPELTQQVFDAK	PGFAPLTSRGSQQYRALTVPELTQQVFDAK	ALTVPELTQQVFDAKNMMAACDPRHGRYLT	R	A	L	A	K	N	2	0	0	1	0	2	1	0	0	0	2	1	0	1	1	0	2	0	0	2	0	0	15	0	1658.89	ENSCHIP00000031155.1	ENSCHIP00000031155.1	283	297	yes	yes	2;3	2.3016e-24	153.95	1	0	14	2	3	3	3
ALVALGAVDTALYAVGGK	KLELNVDSSKVYRSRALVALGAVDTALYAV	ALGAVDTALYAVGGKSHKPLDMVKVFEAMN	R	A	L	G	K	S	5	0	0	1	0	0	0	3	0	0	3	1	0	0	0	0	1	0	1	3	0	0	18	0	1687.95	CON__ENSEMBL:ENSBTAP00000007350;ENSCHIP00000024558.1;ENSCHIP00000027619.1;ENSCHIP00000027615.1;ENSCHIP00000027655.1	ENSCHIP00000024558.1	578	595	no	no	2;3	9.3818e-50	184.55	1	0	6	1		1	2
ALVDELEWEIAQVDPK	AWARRSQDLHCGACRALVDELEWEIAQVDP	LVDELEWEIAQVDPKKTIQMGSFRINPDGS	R	A	L	P	K	K	2	0	0	2	0	1	3	0	0	1	2	1	0	0	1	0	0	1	0	2	0	0	16	0	1853.94	ENSCHIP00000008790.1	ENSCHIP00000008790.1	33	48	yes	yes	2	0.00012123	89.301	1	0	1
ALVDGPCTQVR	AGKLVAIVDVIDQNRALVDGPCTQVRRQAM	DQNRALVDGPCTQVRRQAMPFKCMQLTDFI	R	A	L	V	R	R	1	1	0	1	1	1	0	1	0	0	1	0	0	0	1	0	1	0	0	2	0	0	11	0	1214.61	ENSCHIP00000020946.1;ENSCHIP00000020936.1;ENSCHIP00000013342.1	ENSCHIP00000020946.1	36	46	yes	no	2	0.00069171	117.84	1	0	1			1
ALVDHENVISCPHLGASTK	GAALDVFTEEPPRDRALVDHENVISCPHLG	HENVISCPHLGASTKEAQSRCGEEIALQFV	R	A	L	T	K	E	2	0	1	1	1	0	1	1	2	1	2	1	0	0	1	2	1	0	0	2	0	0	19	0	2047.02	ENSCHIP00000019405.1	ENSCHIP00000019405.1	271	289	yes	yes	3;4	5.9273e-12	126.26	1	0	3			1	2
ALVEQVDQLLTDYEIK	ISLPTGVNANPEDLKALVEQVDQLLTDYEI	LVEQVDQLLTDYEIKDGHVILQLNSIPSNE	K	A	L	I	K	D	1	0	0	2	0	2	2	0	0	1	3	1	0	0	0	0	1	0	1	2	0	0	16	0	1875.98	ENSCHIP00000007615.1	ENSCHIP00000007615.1	1437	1452	no	no	2	2.3918e-06	121.28	1	0	1
ALVGSMLDNFDIASDPMVSDSGDR	DNSRNIASDEFKDVKALVGSMLDNFDIASD	FDIASDPMVSDSGDRIALLSYSPWDRREKN	K	A	L	D	R	I	2	1	1	5	0	0	0	2	0	1	2	0	2	1	1	4	0	0	0	2	0	0	24	0	2511.13	ENSCHIP00000007394.1;ENSCHIP00000007371.1;ENSCHIP00000007422.1	ENSCHIP00000007394.1	1982	2005	yes	no	2;3	1.1167e-58	180.62	1	0	4			1	2
ALVLDCHYPEDEIGQEDDQSDIFSIK	TPNFVVEVTKDGSSKALVLDCHYPEDEIGQ	EIGQEDDQSDIFSIKEVSFQATGESDWKDT	K	A	L	I	K	E	1	0	0	5	1	2	3	1	1	3	2	1	0	1	1	2	0	0	1	1	0	0	26	0	3035.37	ENSCHIP00000033876.1	ENSCHIP00000033876.1	178	203	yes	yes	3	6.3654e-12	86.791	1	0	4	1	1	1
ALVLELCCNDESGEDVEVPYVR	IVSRVSKRKLGRHVRALVLELCCNDESGED	CNDESGEDVEVPYVRYTIR___________	R	A	L	V	R	Y	1	1	1	2	2	0	4	1	0	0	3	0	0	0	1	1	0	0	1	4	0	0	22	0	2565.17	ENSCHIP00000024092.1;ENSCHIP00000024056.1;ENSCHIP00000024069.1	ENSCHIP00000024092.1	1030	1051	yes	no	2	4.479e-07	86.944	1	0	1				1
ALWADSGIQNAYDR	IVETQVFLQYLPAIRALWADSGIQNAYDRR	RALWADSGIQNAYDRRREFQLGESVKYFLD	R	A	L	D	R	R	3	1	1	2	0	1	0	1	0	1	1	0	0	0	0	1	0	1	1	0	0	0	14	0	1578.74	ENSCHIP00000012155.1	ENSCHIP00000012155.1	151	164	yes	yes	2	5.3476e-05	103.08	1	0	1			1
ALWFQGR	TREDAMAMVDHCLKKALWFQGRCVKVDLSE	MVDHCLKKALWFQGRCVKVDLSEKYKKLVL	K	A	L	G	R	C	1	1	0	0	0	1	0	1	0	0	1	0	0	1	0	0	0	1	0	0	0	0	7	0	876.461	ENSCHIP00000031403.1;ENSCHIP00000031385.1	ENSCHIP00000031403.1	552	558	yes	no	2	0.056132	72.021	1	0	1			1
ALWTGALTPGR	LELRVDGPLPRPQLRALWTGALTPGRDAVL	PQLRALWTGALTPGRDAVLRCEAQVPDVSF	R	A	L	G	R	D	2	1	0	0	0	0	0	2	0	0	2	0	0	0	1	0	2	1	0	0	0	0	11	0	1141.62	ENSCHIP00000033222.1;ENSCHIP00000033226.1;CON__Q2KJF1	ENSCHIP00000033222.1	415	425	yes	no	2	5.058e-08	166.09	1	0	7	1	1	2	1
ALYDYAGQEADELSFR	DEENPPKAATGVRVRALYDYAGQEADELSF	LYDYAGQEADELSFRAGEELLKMSEEDEQG	R	A	L	F	R	A	3	1	0	2	0	1	2	1	0	0	2	0	0	1	0	1	0	0	2	0	0	0	16	0	1846.84	ENSCHIP00000003161.1	ENSCHIP00000003161.1	370	385	yes	yes	2	1.4734e-06	124.86	1	0	1			1
ALYDYEGQEHDELSFK	PFDEDTPSGTEVRVRALYDYEGQEHDELSF	LYDYEGQEHDELSFKAGDELTKIEDEDEQG	R	A	L	F	K	A	1	0	0	2	0	1	3	1	1	0	2	1	0	1	0	1	0	0	2	0	0	0	16	0	1942.86	ENSCHIP00000007433.1;ENSCHIP00000007444.1;ENSCHIP00000007446.1	ENSCHIP00000007433.1	433	448	yes	no	3	1.1244e-09	129.93	1	0	5	1	1	1
ALYEAGER	EELAVNDDLADSDARALYEAGERRKGTDVN	LADSDARALYEAGERRKGTDVNVFTTILTT	R	A	L	E	R	R	2	1	0	0	0	0	2	1	0	0	1	0	0	0	0	0	0	0	1	0	0	0	8	0	907.44	ENSCHIP00000023293.1	ENSCHIP00000023293.1	205	212	yes	yes	2	5.5439e-06	154.35	1	0	4	1		1
ALYLSDNDFEILPPDIGK	ENSLPGNFFYLTTLRALYLSDNDFEILPPD	LSDNDFEILPPDIGKLTKLQILSLRDNDLI	R	A	L	G	K	L	1	0	1	3	0	0	1	1	0	2	3	1	0	1	2	1	0	0	1	0	0	0	18	0	2019.02	ENSCHIP00000014489.1;ENSCHIP00000014476.1;ENSCHIP00000014473.1;ENSCHIP00000014486.1	ENSCHIP00000014489.1	135	152	yes	no	2	1.7025e-05	89.189	1	0	5	1	1	1
ALYVPGYIENGK	RDNTARLNLRQPQNKALYVPGYIENGKIIL	QNKALYVPGYIENGKIILNPPRPEVRDDLA	K	A	L	G	K	I	1	0	1	0	0	0	1	2	0	1	1	1	0	0	1	0	0	0	2	1	0	0	12	0	1322.69	ENSCHIP00000003718.1;ENSCHIP00000001257.1	ENSCHIP00000001257.1	703	714	no	no	2	0.0015227	99.688	1	0	5	1	1
ALYYDLISNPDIHGTYK	LSLGAEQRTESSIHRALYYDLISNPDIHGT	YYDLISNPDIHGTYKDLLASVTAPQKNLKS	R	A	L	Y	K	D	1	0	1	2	0	0	0	1	1	2	2	1	0	0	1	1	1	0	3	0	0	0	17	0	1981.98	ENSCHIP00000032397.1;CON__Q95121	ENSCHIP00000032397.1	105	121	yes	no	2;3	1.7832e-17	161.1	1	0	12	2	2	2	2
AMADPEVQQIMSDPAMR	AQYNRHDSPEDVKRRAMADPEVQQIMSDPA	ADPEVQQIMSDPAMRLILEQMQKDPQALSE	R	A	M	M	R	L	3	1	0	2	0	2	1	0	0	1	0	0	3	0	2	1	0	0	0	1	0	0	17	0	1888.85	ENSCHIP00000007301.1;ENSCHIP00000005398.1	ENSCHIP00000007301.1	489	505	yes	no	2;3	2.2315e-16	168.02	1	0	3			1	2
AMAVLTDHPYASLTLPDDAAADCLFLRPGQPGLPPFLLHR	TVVAGSSEAAQKAVRAMAVLTDHPYASLTL	LRPGQPGLPPFLLHRGGGDLPNSQEALQKL	R	A	M	H	R	G	6	2	0	4	1	1	0	2	2	0	8	0	1	2	6	1	2	0	1	1	0	0	40	1	4356.22	ENSCHIP00000033039.1	ENSCHIP00000033039.1	198	237	yes	yes	4	5.8173e-32	99.774	1	0	2				1
AMDQEITVNPQFVQK	DQEMLKCIELDERLKAMDQEITVNPQFVQK	AMDQEITVNPQFVQKSMGSQEDDSGNKPSS	K	A	M	Q	K	S	1	0	1	1	0	3	1	0	0	1	0	1	1	1	1	0	1	0	0	2	0	0	15	0	1746.86	ENSCHIP00000008689.1	ENSCHIP00000008689.1	392	406	yes	yes	2	0.0067804	68.132	1	0	1				1
AMEALASAEK	QQKAKNNDLREKNWKAMEALASAEKSCEEK	EKNWKAMEALASAEKSCEEKLRSLTQAKEE	K	A	M	E	K	S	4	0	0	0	0	0	2	0	0	0	1	1	1	0	0	1	0	0	0	0	0	0	10	0	1019.5	ENSCHIP00000026394.1;ENSCHIP00000026443.1;ENSCHIP00000026406.1;ENSCHIP00000026432.1	ENSCHIP00000026394.1	1175	1184	yes	no	2	0.0027797	111.46	1	0	6	1	1	1	1
AMEDQLQSDDLGK	DMRSQTQADLNKWIRAMEDQLQSDDLGKDL	IRAMEDQLQSDDLGKDLTSVNRMLAKLKRV	R	A	M	G	K	D	1	0	0	3	0	2	1	1	0	0	2	1	1	0	0	1	0	0	0	0	0	0	13	0	1448.65	ENSCHIP00000007861.1;ENSCHIP00000007854.1	ENSCHIP00000007861.1	1389	1401	yes	no	2	0.0043173	106.62	1	0	1
AMEIISNLEAIIASHR	DAYENMTRYNEAVSRAMEIISNLEAIIASH	MEIISNLEAIIASHRVDLDNPEESVEVPRQ	R	A	M	H	R	V	3	1	1	0	0	0	2	0	1	4	1	0	1	0	0	2	0	0	0	0	0	0	16	0	1766.93	ENSCHIP00000018229.1;ENSCHIP00000018356.1;ENSCHIP00000018335.1	ENSCHIP00000018229.1	3190	3205	yes	no	3	3.7217e-07	101.42	1	0	1
AMEVDERPTEQYSDIGGLDK	LILETLPTEYDSRVKAMEVDERPTEQYSDI	ERPTEQYSDIGGLDKQIQELVEAIVLPMNH	K	A	M	D	K	Q	1	1	0	3	0	1	3	2	0	1	1	1	1	0	1	1	1	0	1	1	0	0	20	1	2252.03	ENSCHIP00000006441.1	ENSCHIP00000006441.1	177	196	yes	yes	2	1.331e-06	107.35	1	0	1			1
AMGIMNSFVNDIFER	KVLKQVHPDTGISSKAMGIMNSFVNDIFER	AMGIMNSFVNDIFERIAGEASRLAHYNKRS	K	A	M	E	R	I	1	1	2	1	0	0	1	1	0	2	0	0	2	2	0	1	0	0	0	1	0	0	15	0	1742.81	ENSCHIP00000010860.1;ENSCHIP00000008425.1;ENSCHIP00000007501.1;ENSCHIP00000006113.1;ENSCHIP00000005978.1;ENSCHIP00000005745.1;ENSCHIP00000005407.1;ENSCHIP00000005090.1;ENSCHIP00000004434.1;ENSCHIP00000003561.1;ENSCHIP00000003550.1;ENSCHIP00000003435.1;ENSCHIP00000002856.1;ENSCHIP00000001016.1;ENSCHIP00000010450.1;ENSCHIP00000007517.1;ENSCHIP00000007844.1;ENSCHIP00000005177.1;ENSCHIP00000011625.1;…	ENSCHIP00000010860.1	59	73	no	no	2;3	2.2196e-132	282.95	1	0	54	10	10	9	7
AMGMEDFISR	PCEKSGDGKLTKDQKAMGMEDFISRVRGGS	TKDQKAMGMEDFISRVRGGSSGWGGGLTQD	K	A	M	S	R	V	1	1	0	1	0	0	1	1	0	1	0	0	2	1	0	1	0	0	0	0	0	0	10	0	1155.51	ENSCHIP00000031568.1;ENSCHIP00000031557.1;ENSCHIP00000031572.1;ENSCHIP00000031562.1	ENSCHIP00000031568.1	396	405	yes	no	2	0.050363	60.717	1	0	1				1
AMGNLQIDFADPSR	VVYSNTIQSIMAIVKAMGNLQIDFADPSRA	KAMGNLQIDFADPSRAASSLPLTGGDDARQ	K	A	M	S	R	A	2	1	1	2	0	1	0	1	0	1	1	0	1	1	1	1	0	0	0	0	0	0	14	0	1533.72	ENSCHIP00000005968.1;ENSCHIP00000005936.1;ENSCHIP00000005983.1	ENSCHIP00000005968.1	87	100	no	no	2	3.7756e-08	133.89	1	0	2				1
AMLSANIR	YFGSLSVEDSLECLRAMLSANIRQNLQICV	DSLECLRAMLSANIRQNLQICVQVASKYHE	R	A	M	I	R	Q	2	1	1	0	0	0	0	0	0	1	1	0	1	0	0	1	0	0	0	0	0	0	8	0	874.469	ENSCHIP00000031585.1;ENSCHIP00000031600.1;ENSCHIP00000031630.1;ENSCHIP00000031628.1	ENSCHIP00000031585.1	669	676	yes	no	2	0.039879	88.643	1	0	1				1
AMLSSLLSGLR	DQSRSVTEPEFVRMKAMLSSLLSGLRVRED	VRMKAMLSSLLSGLRVREDHCPAGARVAVL	K	A	M	L	R	V	1	1	0	0	0	0	0	1	0	0	4	0	1	0	0	3	0	0	0	0	0	0	11	0	1146.64	ENSCHIP00000019730.1;ENSCHIP00000019706.1	ENSCHIP00000019730.1	1760	1770	yes	no	2	0.00011243	144.09	1	0	2				1
AMTGVEQWPYR	ASEMAVAHALTEKSKAMTGVEQWPYRAVAQ	EKSKAMTGVEQWPYRAVAQALEVIPRTLIQ	K	A	M	Y	R	A	1	1	0	0	0	1	1	1	0	0	0	0	1	0	1	0	1	1	1	1	0	0	11	0	1336.62	ENSCHIP00000008533.1	ENSCHIP00000008533.1	428	438	yes	yes	2	0.047527	68.846	1	0	1
AMVEAVQLIADGK	VDVLYNRFLFPEGIKAMVEAVQLIADGKAP	IKAMVEAVQLIADGKAPRIPQSEEGATYEG	K	A	M	G	K	A	3	0	0	1	0	1	1	1	0	1	1	1	1	0	0	0	0	0	0	2	0	0	13	0	1343.71	ENSCHIP00000021246.1;ENSCHIP00000021223.1	ENSCHIP00000021246.1	195	207	yes	no	2	0.0092528	87.777	1	0	1			1
AMVQQLDALR	DFRRTVGPYGETFNKAMVQQLDALRQKLGP	ETFNKAMVQQLDALRQKLGPLAGDVEDHLS	K	A	M	L	R	Q	2	1	0	1	0	2	0	0	0	0	2	0	1	0	0	0	0	0	0	1	0	0	10	0	1143.61	ENSCHIP00000010076.1	ENSCHIP00000010076.1	317	326	yes	yes	2	0.0008229	112.84	1	0	1	1
AMVSEFLK	______________________________	______________________________	M	A	M	L	K	Q	1	0	0	0	0	0	1	0	0	0	1	1	1	1	0	1	0	0	0	1	0	0	8	0	923.479	ENSCHIP00000023293.1	ENSCHIP00000023293.1	2	9	yes	yes	1;2	3.2657e-07	111.82	1	0	12	2	2	2	2
AMVSNAQLDNEK	ELKESLSEVEEKYKKAMVSNAQLDNEKNNL	YKKAMVSNAQLDNEKNNLIYQVDTLKDVIE	K	A	M	E	K	N	2	0	2	1	0	1	1	0	0	0	1	1	1	0	0	1	0	0	0	1	0	0	12	0	1318.62	ENSCHIP00000023933.1;ENSCHIP00000023911.1;ENSCHIP00000023993.1;ENSCHIP00000023976.1;ENSCHIP00000023964.1;ENSCHIP00000023953.1	ENSCHIP00000023933.1	367	378	no	no	2	2.2145e-15	180.67	1	0	3	1	1	1
AMWGDSFTPPVTTSFTTGGLR	LRGLFPSTPYSTWLRAMWGDSFTPPVTTSF	FTPPVTTSFTTGGLRIPFPRDCGEEMQNGV	R	A	M	L	R	I	1	1	0	1	0	0	0	3	0	0	1	0	1	2	2	2	5	1	0	1	0	0	21	0	2228.06	ENSCHIP00000017279.1;ENSCHIP00000017274.1	ENSCHIP00000017279.1	227	247	yes	no	2	0.00077978	51.546	1	0	1				1
AMYQYRPQNEDELELR	TSSSTTSEIHWTPYRAMYQYRPQNEDELEL	MYQYRPQNEDELELREGDRVDVMQQCDDGW	R	A	M	L	R	E	1	2	1	1	0	2	3	0	0	0	2	0	1	0	1	0	0	0	2	0	0	0	16	1	2053.95	ENSCHIP00000001915.1	ENSCHIP00000001915.1	595	610	yes	yes	3	2.2648e-07	85.619	1	0	1				1
ANATGGGGHVQMVQR	KAREQLICEYGLFDKANATGGGGHVQMVQR	ANATGGGGHVQMVQRAMQDLTYTSLCFPEA	K	A	N	Q	R	A	2	1	1	0	0	2	0	4	1	0	0	0	1	0	0	0	1	0	0	2	0	0	15	0	1481.72	ENSCHIP00000026906.1;ENSCHIP00000026887.1	ENSCHIP00000026906.1	423	437	yes	no	3	1.6908e-06	103.97	1	0	1				1
ANCPQVVQFGSTDDPFLPWK	ASGYFSRPWQWEKIKANCPQVVQFGSTDDP	VVQFGSTDDPFLPWKEQQEVADRLEAKLYK	K	A	N	W	K	E	1	0	1	2	1	2	0	1	0	0	1	1	0	2	3	1	1	1	0	2	0	0	20	0	2305.08	ENSCHIP00000028811.1	ENSCHIP00000028811.1	125	144	yes	yes	2	0.0029994	53.252	1	0	2			1	1
ANDLFTEEHGSR	RDTAGRTYTAKALERANDLFTEEHGSRIKQ	LERANDLFTEEHGSRIKQNVRQMLIVITDG	R	A	N	S	R	I	1	1	1	1	0	0	2	1	1	0	1	0	0	1	0	1	1	0	0	0	0	0	12	0	1374.62	ENSCHIP00000007394.1;ENSCHIP00000007371.1;ENSCHIP00000007422.1	ENSCHIP00000007394.1	897	908	yes	no	3	0.00074132	93.011	1	0	3			1	1
ANDTSYIR	QFNNITSITDDTFCKANDTSYIRDRIEEIR	TDDTFCKANDTSYIRDRIEEIRLEGNPIIL	K	A	N	I	R	D	1	1	1	1	0	0	0	0	0	1	0	0	0	0	0	1	1	0	1	0	0	0	8	0	938.446	ENSCHIP00000015864.1;ENSCHIP00000015871.1	ENSCHIP00000015864.1	258	265	yes	no	2	5.3285e-08	168.45	1	0	1
ANEEFMESNK	DNIKTYSDHPEKVDKANEEFMESNKMHAIN	EKVDKANEEFMESNKMHAINGRMFGNLQVN	K	A	N	N	K	M	1	0	2	0	0	0	3	0	0	0	0	1	1	1	0	1	0	0	0	0	0	0	10	0	1197.5	CON__ENSEMBL:ENSBTAP00000031900;ENSCHIP00000012288.1;ENSCHIP00000012251.1;ENSCHIP00000012266.1	ENSCHIP00000012288.1	944	953	no	no	2	0.00026434	138.98	1	0	1
ANKGPSYGMSR	______________________________	______________________________	M	A	N	S	R	E	1	1	1	0	0	0	0	2	0	0	0	1	1	0	1	2	0	0	1	0	0	0	11	1	1166.55	ENSCHIP00000013286.1	ENSCHIP00000013286.1	2	12	yes	yes	2	0.0019777	109.66	1	0	1
ANLQIDQLNTDLNLER	EEQGNTELVNDRLKKANLQIDQLNTDLNLE	NLQIDQLNTDLNLERSHTQKNENARQQLER	K	A	N	E	R	S	1	1	3	2	0	2	1	0	0	1	4	0	0	0	0	0	1	0	0	0	0	0	16	0	1868.96	ENSCHIP00000021400.1;ENSCHIP00000021370.1	ENSCHIP00000021400.1	1755	1770	yes	no	2	2.1396e-154	293.31	1	0	4		1	1	1
ANMEYVDISAIDR	DNPPEILQDYLVICKANMEYVDISAIDRDS	CKANMEYVDISAIDRDSSVNGAPFYFSLAN	K	A	N	D	R	D	2	1	1	2	0	0	1	0	0	2	0	0	1	0	0	1	0	0	1	1	0	0	13	0	1495.7	ENSCHIP00000024996.1;ENSCHIP00000024981.1;ENSCHIP00000024988.1	ENSCHIP00000024996.1	578	590	yes	no	2	4.0891e-17	158.94	1	0	2				1
ANNNDNTFNQVSEDLR	LTKNIVEILRGDFAKANNNDNTFNQVSEDL	NNNDNTFNQVSEDLRSRIEILRRKVIEQAQ	K	A	N	L	R	S	1	1	5	2	0	1	1	0	0	0	1	0	0	1	0	1	1	0	0	1	0	0	16	0	1849.82	ENSCHIP00000019101.1	ENSCHIP00000019101.1	123	138	yes	yes	2;3	5.6197e-148	292.08	1	0	6	1		1	2
ANNTEYGLASGVFTR	ISKFPNGDIDGVLQRANNTEYGLASGVFTR	ANNTEYGLASGVFTRDINKAMYVSEKLEAG	R	A	N	T	R	D	2	1	2	0	0	0	1	2	0	0	1	0	0	1	0	1	2	0	1	1	0	0	15	0	1598.77	ENSCHIP00000021246.1;ENSCHIP00000021223.1	ENSCHIP00000021246.1	846	860	yes	no	2	0.00010999	92.925	1	0	3			1	1
ANNTFYGLAAGIFTNDIDK	QQIMKFKSLDDVIKRANNTFYGLAAGIFTN	FYGLAAGIFTNDIDKAITVSSALQSGTVWV	R	A	N	D	K	A	3	0	3	2	0	0	0	2	0	2	1	1	0	2	0	0	2	0	1	0	0	0	19	0	2043.99	ENSCHIP00000018592.1;ENSCHIP00000018614.1;ENSCHIP00000018597.1;ENSCHIP00000018618.1	ENSCHIP00000018592.1	421	439	yes	no	2	8.5799e-17	114.74	1	0	1
ANSLFATAFYQHLADSK	KIPGATNRRVWELSKANSLFATAFYQHLAD	SLFATAFYQHLADSKNNNDNIFLSPLSIST	K	A	N	S	K	N	4	0	1	1	0	1	0	0	1	0	2	1	0	2	0	2	1	0	1	0	0	0	17	0	1882.92	ENSCHIP00000007042.1;ENSCHIP00000007055.1	ENSCHIP00000007042.1	84	100	yes	no	2;3	9.3101e-33	153.32	1	0	12	2	2	2	2
ANSYVIR	QLSWTAPGNVLDKGKANSYVIRISKSFMDL	GNVLDKGKANSYVIRISKSFMDLQEDFDNA	K	A	N	I	R	I	1	1	1	0	0	0	0	0	0	1	0	0	0	0	0	1	0	0	1	1	0	0	7	0	821.44	ENSCHIP00000001257.1	ENSCHIP00000001257.1	792	798	yes	yes	2	0.00021119	153.88	1	0	1				1
ANTFLGAK	KNSEQLRRVENSISRANTFLGAKATSGLLG	VENSISRANTFLGAKATSGLLGAHASAITA	R	A	N	A	K	A	2	0	1	0	0	0	0	1	0	0	1	1	0	1	0	0	1	0	0	0	0	0	8	0	820.444	CON__ENSEMBL:ENSBTAP00000007350;ENSCHIP00000024558.1;ENSCHIP00000027619.1;ENSCHIP00000027615.1;ENSCHIP00000027655.1	ENSCHIP00000024558.1	1155	1162	no	no	2	0.0076942	95.352	1	0	2				1
ANYDEEIISLK	AKRRWEYENELAKVRANYDEEIISLKNQFE	AKVRANYDEEIISLKNQFETEINITKTTIH	R	A	N	L	K	N	1	0	1	1	0	0	2	0	0	2	1	1	0	0	0	1	0	0	1	0	0	0	11	0	1293.65	ENSCHIP00000011508.1	ENSCHIP00000011508.1	1362	1372	yes	yes	2	0.0056883	90.15	1	0	1			1
APAAIGPYSQAVLVDR	______________________________	PAAIGPYSQAVLVDRTIYISGQLGMDPASG	K	A	P	D	R	T	4	1	0	1	0	1	0	1	0	1	1	0	0	0	2	1	0	0	1	2	0	0	16	0	1626.87	ENSCHIP00000009683.1	ENSCHIP00000009683.1	14	29	yes	yes	2;3	3.7148e-10	142.83	1	0	7	1	1	1	1
APAESLEMMVNLQAADMVPSR	AEPAEKVEMASGEERAPAESLEMMVNLQAA	EMMVNLQAADMVPSREAEMVPAKDVVPATE	R	A	P	S	R	E	4	1	1	1	0	1	2	0	0	0	2	0	3	0	2	2	0	0	0	2	0	0	21	0	2259.07	ENSCHIP00000012000.1;ENSCHIP00000012011.1;ENSCHIP00000012023.1	ENSCHIP00000012000.1	236	256	yes	no	2	8.5141e-05	82.102	1	0	1			1
APAGGTHSICSACDEACK	YQGPLCTDCMDGYFRAPAGGTHSICSACDE	GGTHSICSACDEACKTCVGPTNRDCDQCEV	R	A	P	C	K	T	4	0	0	1	3	0	1	2	1	1	0	1	0	0	1	2	1	0	0	0	0	0	18	0	1890.77	ENSCHIP00000000203.1	ENSCHIP00000000203.1	184	201	yes	yes	3	2.4328e-07	99.044	1	0	5	1	1	1	1
APAIIYDFYLR	TNNITTHYWNAVSHRAPAIIYDFYLRLTGR	VSHRAPAIIYDFYLRLTGRKPRMTKLMNRL	R	A	P	L	R	L	2	1	0	1	0	0	0	0	0	2	1	0	0	1	1	0	0	0	2	0	0	0	11	0	1340.71	ENSCHIP00000027183.1	ENSCHIP00000027183.1	359	369	yes	yes	2	1.9044e-08	149.82	1	0	1				1
APAMFNIR	KVVDPFSKKDWYDVKAPAMFNIRNIGKTLV	KDWYDVKAPAMFNIRNIGKTLVTRTQGTKI	K	A	P	I	R	N	2	1	1	0	0	0	0	0	0	1	0	0	1	1	1	0	0	0	0	0	0	0	8	0	918.475	ENSCHIP00000016015.1;ENSCHIP00000004128.1;ENSCHIP00000003854.1;ENSCHIP00000014411.1	ENSCHIP00000016015.1	35	42	yes	no	2	1.7373e-11	181.42	1	0	5		1	1	1
APASGSGAQVGGSISSGSSASSVTVTR	SRTVLCGTCGQPADKAPASGSGAQVGGSIS	SISSGSSASSVTVTRSYRSVGGSGGGSFGD	K	A	P	T	R	S	4	1	0	0	0	1	0	5	0	1	0	0	0	0	1	9	2	0	0	3	0	0	27	0	2364.15	ENSCHIP00000026441.1;ENSCHIP00000026454.1	ENSCHIP00000026441.1	599	625	yes	no	2;3	2.747e-156	315.2	1	0	10		2	3	1
APATAALASPGSTSR	PAVKPGSKSTQAAPKAPATAALASPGSTSR	APATAALASPGSTSRNLSTPLPKRPTAIKT	K	A	P	S	R	N	5	1	0	0	0	0	0	1	0	0	1	0	0	0	2	3	2	0	0	0	0	0	15	0	1356.7	ENSCHIP00000012000.1;ENSCHIP00000012011.1;ENSCHIP00000012023.1	ENSCHIP00000012000.1	760	774	yes	no	2	3.632e-61	254.24	1	0	1	1
APDFVFYAPR	SFNDKKFVIKPIDKKAPDFVFYAPRLRINK	PIDKKAPDFVFYAPRLRINKRILQLCMGNH	K	A	P	P	R	L	2	1	0	1	0	0	0	0	0	0	0	0	0	2	2	0	0	0	1	1	0	0	10	0	1181.59	ENSCHIP00000010544.1;ENSCHIP00000010531.1;ENSCHIP00000010549.1;ENSCHIP00000018536.1;ENSCHIP00000021221.1;ENSCHIP00000021242.1	ENSCHIP00000018536.1	264	273	no	no	2	0.0077803	85.161	1	0	2				1
APDHGHGVEGGNVAKPDADVTER	LGLCWSLAKAHPLARAPDHGHGVEGGNVAK	EGGNVAKPDADVTERCSDGWGFDATTLDED	R	A	P	E	R	C	3	1	1	3	0	0	2	4	2	0	0	1	0	0	2	0	1	0	0	3	0	0	23	1	2327.09	ENSCHIP00000002335.1	ENSCHIP00000002335.1	29	51	yes	yes	3;4;5	4.4869e-52	195.03	1	0	14		4	3	2
APDVEVQGADWSLK	KIEEVDIKGPKLDVKAPDVEVQGADWSLKM	KAPDVEVQGADWSLKMPKMKMPKFSMPGFK	K	A	P	L	K	M	2	0	0	2	0	1	1	1	0	0	1	1	0	0	1	1	0	1	0	2	0	0	14	0	1513.74	ENSCHIP00000014141.1;ENSCHIP00000014168.1	ENSCHIP00000014168.1	918	931	no	no	2	2.6757e-12	140.24	1	0	5		1	1	1
APEAWDYSQGFVNEEMIR	NEHSARFKLWYTVDKAPEAWDYSQGFVNEE	AWDYSQGFVNEEMIRDHLPPPEEEPLVLMC	K	A	P	I	R	D	2	1	1	1	0	1	3	1	0	1	0	0	1	1	1	1	0	1	1	1	0	0	18	0	2140.95	ENSCHIP00000005517.1;ENSCHIP00000005536.1;ENSCHIP00000005572.1	ENSCHIP00000005517.1	236	253	yes	no	2;3	3.7267e-40	225.23	1	0	5			1	2
APEIHLDAPDVDVHGPDWNLK	PHLEGELKGPKVDIKAPEIHLDAPDVDVHG	DAPDVDVHGPDWNLKMPKMKMPKFSVPGLK	K	A	P	L	K	M	2	0	1	4	0	0	1	1	2	1	2	1	0	0	3	0	0	1	0	2	0	0	21	0	2337.14	ENSCHIP00000014141.1;ENSCHIP00000014168.1;ENSCHIP00000014205.1	ENSCHIP00000014168.1	3003	3023	no	no	3;4	2.3328e-20	135.73	1	0	6		1	1	1
APEMTIQKPK	ASGDLEGKLRGPKFKAPEMTIQKPKISMQD	GPKFKAPEMTIQKPKISMQDVDLSLGSSKL	K	A	P	P	K	I	1	0	0	0	0	1	1	0	0	1	0	2	1	0	2	0	1	0	0	0	0	0	10	1	1141.62	ENSCHIP00000014141.1	ENSCHIP00000014141.1	431	440	yes	yes	2;3	0.0038782	79.974	1	0	2			1	1
APENTMHAMQQK	LLEWIRRTIPWLENRAPENTMHAMQQKLED	ENRAPENTMHAMQQKLEDFRDYRRLHKPPK	R	A	P	Q	K	L	2	0	1	0	0	2	1	0	1	0	0	1	2	0	1	0	1	0	0	0	0	0	12	0	1384.62	ENSCHIP00000015198.1;ENSCHIP00000015241.1;ENSCHIP00000015132.1;ENSCHIP00000015151.1;ENSCHIP00000015216.1	ENSCHIP00000015216.1	301	312	no	no	3	0.00069735	88.803	1	0	1
APEPHVEEDDDELDGK	______________________________	PEPHVEEDDDELDGKLNYKPPPQKSLKELQ	K	A	P	G	K	L	1	0	0	4	0	0	4	1	1	0	1	1	0	0	2	0	0	0	0	1	0	0	16	0	1793.76	ENSCHIP00000008600.1	ENSCHIP00000008600.1	5	20	yes	yes	2;3	2.1472e-21	180.09	1	0	3				1
APEPSPAGDGGPGAPAR	GDRGLFPASYVQVIRAPEPSPAGDGGPGAP	EPSPAGDGGPGAPARYANVPPGGFEPLPAA	R	A	P	A	R	Y	4	1	0	1	0	0	1	4	0	0	0	0	0	0	5	1	0	0	0	0	0	0	17	0	1502.71	ENSCHIP00000023470.1	ENSCHIP00000023470.1	61	77	yes	yes	2	0.0039264	72.496	1	0	1				1
APFAAHGYGAFLTLSILDR	GPALYYMDYLAALAKAPFAAHGYGAFLTLS	AHGYGAFLTLSILDRYYTPSKFQLSKLGTL	K	A	P	D	R	Y	4	1	0	1	0	0	0	2	1	1	3	0	0	2	1	1	1	0	1	0	0	0	19	0	2019.06	ENSCHIP00000016837.1;ENSCHIP00000016823.1	ENSCHIP00000016837.1	127	145	yes	no	3	1.4566e-08	88.133	1	0	2				1
APFDLFENK	EGQLEFRALLFIPRRAPFDLFENKKKKNNI	LFIPRRAPFDLFENKKKKNNIKLYVRRVFI	R	A	P	N	K	K	1	0	1	1	0	0	1	0	0	0	1	1	0	2	1	0	0	0	0	0	0	0	9	0	1079.53	ENSCHIP00000018580.1;ENSCHIP00000018640.1	ENSCHIP00000018580.1	339	347	yes	no	2	0.0034226	92.491	1	0	1				1
APGIIPR	KGPIGSKARRRVGLKAPGIIPRISVREPMQ	ARRRVGLKAPGIIPRISVREPMQTGIKAVD	K	A	P	P	R	I	1	1	0	0	0	0	0	1	0	2	0	0	0	0	2	0	0	0	0	0	0	0	7	0	722.444	ENSCHIP00000013277.1;ENSCHIP00000004377.1	ENSCHIP00000013277.1	176	182	no	no	2	0.02894	85.306	1	0	2			1	1
APGSASEAFFEQGPTR	YAPSGIDAFTKENLRAPGSASEAFFEQGPT	PGSASEAFFEQGPTRIGGSYKKLVYREYTD	R	A	P	T	R	I	3	1	0	0	0	1	2	2	0	0	0	0	0	2	2	2	1	0	0	0	0	0	16	0	1650.76	CON__ENSEMBL:ENSBTAP00000031900;ENSCHIP00000012288.1;ENSCHIP00000012251.1;ENSCHIP00000012266.1	ENSCHIP00000012288.1	400	415	no	no	2;3	1.5464e-113	276.17	1	0	7	1	1	1	1
APGSPAGEGSGSPPK	NVVLLDPGKYRAKSRAPGSPAGEGSGSPPK	APGSPAGEGSGSPPKWQIGEQEFEALMRML	R	A	P	P	K	W	2	0	0	0	0	0	1	4	0	0	0	1	0	0	4	3	0	0	0	0	0	0	15	0	1294.62	ENSCHIP00000028207.1;ENSCHIP00000028198.1;ENSCHIP00000028184.1	ENSCHIP00000028207.1	355	369	yes	no	2	0.0019387	74.962	1	0	1
APGVPTGVEVLK	QRAPVFMRVPFLEFKAPGVPTGVEVLKDTP	EFKAPGVPTGVEVLKDTPAPRLLKTHLPLA	K	A	P	L	K	D	1	0	0	0	0	0	1	2	0	0	1	1	0	0	2	0	1	0	0	3	0	0	12	0	1165.67	ENSCHIP00000020735.1	ENSCHIP00000020735.1	86	97	yes	yes	2	0.0065255	75.387	1	0	1			1
APHETYDVYCYVDHLDGDVFHITAPNK	GDMMGKEGVRTYGFRAPHETYDVYCYVDHL	DHLDGDVFHITAPNKFTFEEAGEECKNRDA	R	A	P	N	K	F	2	0	1	4	1	0	1	1	3	1	1	1	0	1	2	0	2	0	3	3	0	0	27	0	3175.43	ENSCHIP00000031974.1;ENSCHIP00000031965.1;ENSCHIP00000031988.1;ENSCHIP00000031984.1;ENSCHIP00000031979.1	ENSCHIP00000031974.1	235	261	yes	no	3;4;5	1.1793e-34	130.9	1	0	6	1	1	2	1
APIRPDIVNFVHTNLR	GESSGKNVTLPAVFKAPIRPDIVNFVHTNL	PIRPDIVNFVHTNLRKNNRQPYAVSELAGH	K	A	P	L	R	K	1	2	2	1	0	0	0	0	1	2	1	0	0	1	2	0	1	0	0	2	0	0	16	1	1861.03	ENSCHIP00000009678.1;ENSCHIP00000009673.1	ENSCHIP00000009678.1	42	57	yes	no	3;4	2.9651e-16	173.26	1	0	5			1	2
APKPDGPGGGPGGSHMGGNYGDDR	ENMNFSWRNECNQCKAPKPDGPGGGPGGSH	GPGGSHMGGNYGDDRRGGRGGYDRGGYRGR	K	A	P	D	R	R	1	1	1	3	0	0	0	9	1	0	0	1	1	0	4	1	0	0	1	0	0	0	24	1	2251.97	ENSCHIP00000002019.1;ENSCHIP00000002026.1;ENSCHIP00000002046.1	ENSCHIP00000002019.1	437	460	yes	no	2;3;4	1.1608e-47	181.81	1	0	14	2	2	4	2
APLATGEEDDDEVPDLVENFDEASK	RRLAEALPKQSVDGKAPLATGEEDDDEVPD	DEVPDLVENFDEASKNEAN___________	K	A	P	S	K	N	3	0	1	5	0	0	5	1	0	0	2	1	0	1	2	1	1	0	0	2	0	0	25	0	2704.19	ENSCHIP00000022725.1	ENSCHIP00000022725.1	178	202	yes	yes	2;3	1.4476e-34	160.63	1	0	10	2	2	2	1
APLDIPIPDPPPKDDEMETDMQEK	LQEDSFNVTDLNSLRAPLDIPIPDPPPKDD	PPPKDDEMETDMQEKKEVPKCGFLPGNEKV	R	A	P	E	K	K	1	0	0	5	0	1	3	0	0	2	1	2	2	0	6	0	1	0	0	0	0	0	24	1	2720.26	ENSCHIP00000027977.1	ENSCHIP00000027977.1	62	85	yes	yes	3	5.8011e-07	73.831	1	0	1	1
APLDIPVPDPVK	LKEPALNEANLSNLKAPLDIPVPDPVKEKE	NLKAPLDIPVPDPVKEKEKEERRKQQEKED	K	A	P	V	K	E	1	0	0	2	0	0	0	0	0	1	1	1	0	0	4	0	0	0	0	2	0	0	12	0	1259.71	ENSCHIP00000005782.1	ENSCHIP00000005782.1	51	62	yes	yes	2	0.00019981	130.94	1	0	8	1	1	2	2
APLIPMEHCTTR	PIDGYLSHTELAPLRAPLIPMEHCTTRFFE	PLRAPLIPMEHCTTRFFETCDLDNDKYIAL	R	A	P	T	R	F	1	1	0	0	1	0	1	0	1	1	1	0	1	0	2	0	2	0	0	0	0	0	12	0	1424.69	ENSCHIP00000023385.1;ENSCHIP00000023372.1	ENSCHIP00000023385.1	236	247	yes	no	3	0.0002345	100.93	1	0	7	1	1	2	1
APLLGALQTLLSR	DCLAHLGEKAAQELRAPLLGALQTLLSRPV	LRAPLLGALQTLLSRPVTYQAYRECTLEAT	R	A	P	S	R	P	2	1	0	0	0	1	0	1	0	0	5	0	0	0	1	1	1	0	0	0	0	0	13	0	1351.82	ENSCHIP00000012732.1;ENSCHIP00000012741.1	ENSCHIP00000012732.1	117	129	yes	no	2	0.00029837	104.52	1	0	2			1	1
APLQPQQPPATSPGGGDEKPSGK	GPALAVEMEEGGRDKAPLQPQQPPATSPGG	PATSPGGGDEKPSGKERRDAGDKDKEQELS	K	A	P	G	K	E	2	0	0	1	0	3	1	4	0	0	1	2	0	0	6	2	1	0	0	0	0	0	23	1	2243.12	ENSCHIP00000016925.1	ENSCHIP00000016925.1	80	102	yes	yes	3	5.5014e-05	53.444	1	0	1				1
APLVLKD	IVEVLVGKEVADQVKAPLVLKD________	KEVADQVKAPLVLKD_______________	K	A	P	K	D	-	1	0	0	1	0	0	0	0	0	0	2	1	0	0	1	0	0	0	0	1	0	0	7	1	754.459	ENSCHIP00000025227.1	ENSCHIP00000025227.1	183	189	yes	yes	2	0.055898	69.176	1	0	3		1		1
APNDFNLR	YLNNTVNTMRLWSARAPNDFNLRDFNVGDY	MRLWSARAPNDFNLRDFNVGDYIQAVLDRN	R	A	P	L	R	D	1	1	2	1	0	0	0	0	0	0	1	0	0	1	1	0	0	0	0	0	0	0	8	0	945.467	ENSCHIP00000033237.1;ENSCHIP00000033227.1	ENSCHIP00000033237.1	249	256	yes	no	2	0.012415	111.73	1	0	1			1
APNHAVVSR	TRKAVEEAERCYLARAPNHAVVSRKDKATC	RCYLARAPNHAVVSRKDKATCVEQILKKQQ	R	A	P	S	R	K	2	1	1	0	0	0	0	0	1	0	0	0	0	0	1	1	0	0	0	2	0	0	9	0	949.509	ENSCHIP00000024228.1	ENSCHIP00000024228.1	611	619	yes	yes	2	0.00087581	103.8	1	0	2			1	1
APNSPDTLEIEFK	QAPPGLYTKTQDPAKAPNSPDTLEIEFKKG	AKAPNSPDTLEIEFKKGVPVKVTNVGDGTT	K	A	P	F	K	K	1	0	1	1	0	0	2	0	0	1	1	1	0	1	2	1	1	0	0	0	0	0	13	0	1459.72	ENSCHIP00000018347.1	ENSCHIP00000018347.1	230	242	yes	yes	2	0.0093327	68.44	1	0	1				1
APNVPAAEPVPESPK	______________________________	APNVPAAEPVPESPKGIRAVLLGPPGAGKG	M	A	P	P	K	G	3	0	1	0	0	0	2	0	0	0	0	1	0	0	5	1	0	0	0	2	0	0	15	0	1501.78	ENSCHIP00000028382.1	ENSCHIP00000028382.1	2	16	yes	yes	2	0.051535	46.068	1	0	1			1
APPPSLTDCIGTVDSR	______________________________	PPPSLTDCIGTVDSRAESIDKKISRLDAEL	K	A	P	S	R	A	1	1	0	2	1	0	0	1	0	1	1	0	0	0	3	2	2	0	0	1	0	0	16	0	1684.81	ENSCHIP00000032770.1	ENSCHIP00000032770.1	12	27	yes	yes	2	0.0083247	66.393	1	0	3
APPSVFAEVPQAQPVLVFK	______________________________	VFAEVPQAQPVLVFKLTADFREDPDPRKVN	M	A	P	F	K	L	3	0	0	0	0	2	1	0	0	0	1	1	0	2	4	1	0	0	0	4	0	0	19	0	2023.11	ENSCHIP00000029101.1	ENSCHIP00000029101.1	2	20	yes	yes	2	0.032231	42.425	1	0	1
APQETYADIGGLDNQIQEIK	MDDTDPLVTVMKVEKAPQETYADIGGLDNQ	YADIGGLDNQIQEIKESVELPLTHPEYYEE	K	A	P	I	K	E	2	0	1	2	0	3	2	2	0	3	1	1	0	0	1	0	1	0	1	0	0	0	20	0	2202.08	ENSCHIP00000016873.1	ENSCHIP00000016873.1	179	198	yes	yes	2	5.8632e-14	113.65	1	0	4		1	1	1
APQGGYYQTTLGTR	WCSPIKVKYGDVYCRAPQGGYYQTTLGTRC	RAPQGGYYQTTLGTRCDIRCQKGYELQGSP	R	A	P	T	R	C	1	1	0	0	0	2	0	3	0	0	1	0	0	0	1	0	3	0	2	0	0	0	14	0	1511.74	ENSCHIP00000021611.1;ENSCHIP00000021604.1;ENSCHIP00000021618.1	ENSCHIP00000021611.1	46	59	yes	no	2	3.1721e-11	126.66	1	0	1				1
APQLSVSGSK	DIHGPGGKVSVPKVKAPQLSVSGSKGDRPV	VPKVKAPQLSVSGSKGDRPVTLPGVSGNDV	K	A	P	S	K	G	1	0	0	0	0	1	0	1	0	0	1	1	0	0	1	3	0	0	0	1	0	0	10	0	972.524	ENSCHIP00000014141.1;ENSCHIP00000014168.1	ENSCHIP00000014168.1	438	447	no	no	2	6.0197e-07	159.58	1	0	2				1
APQVSTPTLVEISR	EYGFQNALIVRYTRKAPQVSTPTLVEISRS	KAPQVSTPTLVEISRSLGKVGTKCCAKPES	K	A	P	S	R	S	1	1	0	0	0	1	1	0	0	1	1	0	0	0	2	2	2	0	0	2	0	0	14	0	1496.82	ENSCHIP00000020248.1;ENSCHIP00000020234.1	ENSCHIP00000020248.1	438	451	yes	no	2	2.8426e-74	234.61	1	0	18	4	5	3	1
APSAYGGLSVSSTR	GSSRISSVLAGGSCRAPSAYGGLSVSSTRY	RAPSAYGGLSVSSTRYSSGGACGLGGGYGG	R	A	P	T	R	Y	2	1	0	0	0	0	0	2	0	0	1	0	0	0	1	4	1	0	1	1	0	0	14	0	1351.67	ENSCHIP00000013330.1;ENSCHIP00000013335.1;ENSCHIP00000013319.1	ENSCHIP00000013330.1	38	51	yes	no	2;3	9.0734e-126	292.33	1	0	29	1	4	7	10
APSFGISAPQVSIPDVNVSMK	DAPDISIEGPDAKIKAPSFGISAPQVSIPD	SAPQVSIPDVNVSMKGPKIKGDVPSVGLQG	K	A	P	M	K	G	2	0	1	1	0	1	0	1	0	2	0	1	1	1	3	4	0	0	0	3	0	0	21	0	2143.1	ENSCHIP00000014141.1;ENSCHIP00000014168.1;ENSCHIP00000014205.1	ENSCHIP00000014168.1	4682	4702	no	no	2	1.1202e-24	148.7	1	0	3			1	1
APSSLALGK	PPSCETDDPLQLFLKAPSSLALGKNVEFSV	LQLFLKAPSSLALGKNVEFSVNLSNPSDQE	K	A	P	G	K	N	2	0	0	0	0	0	0	1	0	0	2	1	0	0	1	2	0	0	0	0	0	0	9	0	842.486	ENSCHIP00000027407.1	ENSCHIP00000027407.1	479	487	yes	yes	2	0.00096965	101.33	1	0	1				1
APSVALPTAQVSTDPGHFSVLLDVK	LAALCPAALAPYYLRAPSVALPTAQVSTDP	VSTDPGHFSVLLDVKHFSPEEIAVKVVGDH	R	A	P	V	K	H	3	0	0	2	0	1	0	1	1	0	3	1	0	1	3	3	2	0	0	4	0	0	25	0	2548.35	ENSCHIP00000003316.1	ENSCHIP00000003316.1	57	81	yes	yes	3	5.9976e-12	80.786	1	0	5	1	1	1	1
APSWIDTGLSEMR	TSLSPFYLRPPSFLRAPSWIDTGLSEMRLE	LRAPSWIDTGLSEMRLEKDRFSVNLDVKHF	R	A	P	M	R	L	1	1	0	1	0	0	1	1	0	1	1	0	1	0	1	2	1	1	0	0	0	0	13	0	1461.69	ENSCHIP00000012272.1	ENSCHIP00000012272.1	57	69	yes	yes	2	5.8903e-16	201.84	1	0	4			2	1
APVPASELLAAGILSSSQFEQLK	VETTRRERLSFSGLRAPVPASELLAAGILS	LAAGILSSSQFEQLKDGKTSVKDLSELSSL	R	A	P	L	K	D	4	0	0	0	0	2	2	1	0	1	4	1	0	1	2	4	0	0	0	1	0	0	23	0	2355.27	ENSCHIP00000025570.1	ENSCHIP00000025570.1	2913	2935	yes	yes	2;3	1.0627e-47	139.11	1	0	4				2
APVPTGEVYFADSFDR	KPDASSPPSPKVTYKAPVPTGEVYFADSFD	PVPTGEVYFADSFDRGTLSGWILSKAKKDD	K	A	P	D	R	G	2	1	0	2	0	0	1	1	0	0	0	0	0	2	2	1	1	0	1	2	0	0	16	0	1769.83	ENSCHIP00000000791.1	ENSCHIP00000000791.1	63	78	yes	yes	2	1.4094e-07	134.08	1	0	5	1	1	1	1
APWELLELR	TILFADLHAYLDNMKAPWELLELRTSYYEN	YLDNMKAPWELLELRTSYYENVIKAMLESI	K	A	P	L	R	T	1	1	0	0	0	0	2	0	0	0	3	0	0	0	1	0	0	1	0	0	0	0	9	0	1125.62	ENSCHIP00000012684.1	ENSCHIP00000012684.1	85	93	yes	yes	2	0.00011722	140.09	1	0	1				1
AQAALAVNISAAR	MAAVKTLNPKAEVARAQAALAVNISAARGL	ARAQAALAVNISAARGLQDVLRTNLGPKGT	R	A	Q	A	R	G	6	1	1	0	0	1	0	0	0	1	1	0	0	0	0	1	0	0	0	1	0	0	13	0	1254.7	ENSCHIP00000015113.1;ENSCHIP00000023244.1	ENSCHIP00000015113.1	16	28	yes	no	2	0.07802	56.225	1	0	1				1
AQAEAQQPVFDALR	LPELEATKAAMKKLRAQAEAQQPVFDALRD	RAQAEAQQPVFDALRDELRGAQEVGERLQQ	R	A	Q	L	R	D	4	1	0	1	0	3	1	0	0	0	1	0	0	1	1	0	0	0	0	1	0	0	14	0	1542.78	ENSCHIP00000025570.1	ENSCHIP00000025570.1	742	755	yes	yes	2	1.4405e-26	214.26	1	0	1			1
AQAELENVSGALSEAESR	DGERARAEAAEKLQRAQAELENVSGALSEA	ELENVSGALSEAESRAIRLSKELTSMEAQL	R	A	Q	S	R	A	4	1	1	0	0	1	4	1	0	0	2	0	0	0	0	3	0	0	0	1	0	0	18	0	1859.89	ENSCHIP00000022300.1;ENSCHIP00000022321.1	ENSCHIP00000022300.1	1303	1320	yes	no	2	2.3684e-69	214.18	1	0	3			1	1
AQAEVEGLGK	EPARECAQRIAEQQKAQAEVEGLGKGVARL	AEQQKAQAEVEGLGKGVARLSAEAEKVLAL	K	A	Q	G	K	G	2	0	0	0	0	1	2	2	0	0	1	1	0	0	0	0	0	0	0	1	0	0	10	0	1000.52	ENSCHIP00000025570.1	ENSCHIP00000025570.1	634	643	yes	yes	2	0.0024938	101.64	1	0	1
AQAEVTLPSVQADVK	PSKAIEAAVDVSLPKAQAEVTLPSVQADVK	AQAEVTLPSVQADVKTSEVRVELPSAELDV	K	A	Q	V	K	T	3	0	0	1	0	2	1	0	0	0	1	1	0	0	1	1	1	0	0	3	0	0	15	0	1554.83	ENSCHIP00000009008.1;ENSCHIP00000009014.1;ENSCHIP00000009002.1	ENSCHIP00000009008.1	641	655	yes	no	2	4.5565e-31	182.08	1	0	6		1	2	1
AQAHAENNEFITWNDIQASVDHVNR	EENCQRYLDELMKLKAQAHAENNEFITWND	ITWNDIQASVDHVNRVVQEEHERILAIGLI	K	A	Q	N	R	V	4	1	4	2	0	2	2	0	2	2	0	0	0	1	0	1	1	1	0	2	0	0	25	0	2878.34	ENSCHIP00000006181.1;ENSCHIP00000006210.1	ENSCHIP00000006181.1	506	530	yes	no	3	5.8317e-31	128.07	1	0	1				1
AQAPAAPADEVKPAETPAANSDQTVAVKE	KETPAATEAPSSTPKAQAPAAPADEVKPAE	ETPAANSDQTVAVKE_______________	K	A	Q	K	E	-	9	0	1	2	0	2	3	0	0	0	0	2	0	0	4	1	2	0	0	3	0	0	29	2	2875.42	ENSCHIP00000003054.1	ENSCHIP00000003054.1	200	228	yes	yes	3	5.702e-15	82.086	1	0	1
AQCGGGLLGVR	WLSDASVRHPVTVARAQCGGGLLGVRTLYR	TVARAQCGGGLLGVRTLYRFENQTGFPPPD	R	A	Q	V	R	T	1	1	0	0	1	1	0	4	0	0	2	0	0	0	0	0	0	0	0	1	0	0	11	0	1086.56	ENSCHIP00000031974.1;ENSCHIP00000031965.1;ENSCHIP00000031988.1;ENSCHIP00000031984.1;ENSCHIP00000031979.1	ENSCHIP00000031974.1	314	324	yes	no	2	0.001026	131.06	1	0	3		1		1
AQCPIVER	LPHSAGRYAAKRFRKAQCPIVERLTNSMMM	AAKRFRKAQCPIVERLTNSMMMHGRNNGKK	K	A	Q	E	R	L	1	1	0	0	1	1	1	0	0	1	0	0	0	0	1	0	0	0	0	1	0	0	8	0	971.486	ENSCHIP00000021116.1	ENSCHIP00000021116.1	64	71	yes	yes	2	0.033579	74.255	1	0	2				1
AQDGSSPLSLQDLIEK	ICAGNVEKLVACWTKAQDGSSPLSLQDLIE	QDGSSPLSLQDLIEKVVILRKAVQLTQAMD	K	A	Q	E	K	V	1	0	0	2	0	2	1	1	0	1	3	1	0	0	1	3	0	0	0	0	0	0	16	0	1699.86	ENSCHIP00000002345.1;ENSCHIP00000002398.1;ENSCHIP00000002386.1	ENSCHIP00000002345.1	708	723	yes	no	2	0.0063254	60.157	1	0	1			1
AQDIQCGLQSR	LEEVFIEVQVPPGTRAQDIQCGLQSRHVAL	PGTRAQDIQCGLQSRHVALAVGGREILKGK	R	A	Q	S	R	H	1	1	0	1	1	3	0	1	0	1	1	0	0	0	0	1	0	0	0	0	0	0	11	0	1274.6	ENSCHIP00000032686.1	ENSCHIP00000032686.1	40	50	yes	yes	2	1.4773e-09	119.68	1	0	3	1	1
AQEACGPLEMDSALSVVQNLER	NLGTALAELRTAAQKAQEACGPLEMDSALS	LEMDSALSVVQNLERDLQEVKAAARDGKLK	K	A	Q	E	R	D	3	1	1	1	1	2	3	1	0	0	3	0	1	0	1	2	0	0	0	2	0	0	22	0	2416.14	ENSCHIP00000003069.1;ENSCHIP00000003051.1;ENSCHIP00000003036.1	ENSCHIP00000003069.1	1041	1062	yes	no	2;3	4.4104e-14	97.836	1	0	3			1
AQEALHQLSQTLILMETIK	AYEHSLGKLQNTRQRAQEALHQLSQTLILM	LHQLSQTLILMETIKQGVDQKLVEGQEKLH	R	A	Q	I	K	Q	2	0	0	0	0	3	2	0	1	2	4	1	1	0	0	1	2	0	0	0	0	0	19	0	2166.17	ENSCHIP00000028125.1;ENSCHIP00000028118.1;ENSCHIP00000028107.1	ENSCHIP00000028125.1	258	276	yes	no	3	1.3494e-10	98.816	1	0	3	1	1
AQELGSSQDALASTQR	QASTLKTLRGQLEQKAQELGSSQDALASTQ	QELGSSQDALASTQRELATLRAKAQEHGKA	K	A	Q	Q	R	E	3	1	0	1	0	3	1	1	0	0	2	0	0	0	0	3	1	0	0	0	0	0	16	0	1660.8	ENSCHIP00000003591.1;ENSCHIP00000003580.1;ENSCHIP00000003606.1;ENSCHIP00000003648.1;ENSCHIP00000003596.1;ENSCHIP00000003643.1	ENSCHIP00000003591.1	1185	1200	yes	no	2	2.3089e-63	219.42	1	0	1				1
AQETQDESAVLWLDEIQGGIR	AQHYQDTLIRAKREKAQETQDESAVLWLDE	ESAVLWLDEIQGGIRQSNKDTQEAQRFALG	K	A	Q	I	R	Q	2	1	0	2	0	3	3	2	0	2	2	0	0	0	0	1	1	1	0	1	0	0	21	0	2357.15	ENSCHIP00000006181.1;ENSCHIP00000006210.1	ENSCHIP00000006181.1	591	611	yes	no	2	7.4404e-49	174.39	1	0	2				1
AQFEGIVTDLIR	MDASGPKHLNMKLTRAQFEGIVTDLIRRTI	LTRAQFEGIVTDLIRRTIAPCQKAMQDAEV	R	A	Q	I	R	R	1	1	0	1	0	1	1	1	0	2	1	0	0	1	0	0	1	0	0	1	0	0	12	0	1360.74	ENSCHIP00000021641.1	ENSCHIP00000021641.1	349	360	yes	yes	2	0.00081269	112.71	1	0	5	1	1	1	1
AQFGQPEILIGTIPGAGGTQR	CELAMMCDIIYAGEKAQFGQPEILIGTIPG	EILIGTIPGAGGTQRLTRAVGKSLAMEMVL	K	A	Q	Q	R	L	2	1	0	0	0	3	1	5	0	3	1	0	0	1	2	0	2	0	0	0	0	0	21	0	2110.12	ENSCHIP00000000680.1;ENSCHIP00000000678.1;ENSCHIP00000000683.1	ENSCHIP00000000680.1	158	178	yes	no	2;3	3.4598e-07	82.406	1	0	5	1	1		1
AQFILQGDACVK	DGMRDNPMKFPCQRRAQFILQGDACVKAFL	QRRAQFILQGDACVKAFLDCCEYIARLRQQ	R	A	Q	V	K	A	2	0	0	1	1	2	0	1	0	1	1	1	0	1	0	0	0	0	0	1	0	0	12	0	1348.68	CON__Q2UVX4;ENSCHIP00000004335.1;ENSCHIP00000004329.1	ENSCHIP00000004335.1	708	719	no	no	2	1.0461e-08	136.63	1	0	3				2
AQFSITTTNVK	EANHNSNVTTDEHGRAQFSITTTNVKGTSL	EHGRAQFSITTTNVKGTSLSIKVKYKDHSP	R	A	Q	V	K	G	1	0	1	0	0	1	0	0	0	1	0	1	0	1	0	1	3	0	0	1	0	0	11	0	1208.64	ENSCHIP00000015276.1;ENSCHIP00000015296.1	ENSCHIP00000015276.1	405	415	yes	no	2	5.071e-12	161.79	1	0	3				1
AQFVPLPVSVSVEFAVAATDCIAK	AQNNGSYFQLVEISRAQFVPLPVSVSVEFA	VSVEFAVAATDCIAKEVVDPTKCNLLAEKQ	R	A	Q	A	K	E	5	0	0	1	1	1	1	0	0	1	1	1	0	2	2	2	1	0	0	5	0	0	24	0	2518.31	ENSCHIP00000023616.1;CON__P12763	ENSCHIP00000023616.1	188	211	yes	no	2;3	8.6868e-23	107.07	1	0	7	1	1	2	1
AQGDPIPGQQESPK	TNQPNIVQLRDRLCRAQGDPIPGQQESPKI	RAQGDPIPGQQESPKIPYERHQVPKSRPGP	R	A	Q	P	K	I	1	0	0	1	0	3	1	2	0	1	0	1	0	0	3	1	0	0	0	0	0	0	14	0	1450.71	ENSCHIP00000002345.1;ENSCHIP00000002398.1;ENSCHIP00000002386.1	ENSCHIP00000002345.1	789	802	yes	no	2	0.0059643	77.597	1	0	1
AQGLYHEEFAR	______________________________	______________________________	M	A	Q	A	R	A	2	1	0	0	0	1	2	1	1	0	1	0	0	1	0	0	0	0	1	0	0	0	11	0	1319.63	ENSCHIP00000012875.1	ENSCHIP00000012875.1	2	12	yes	yes	2	0.00082415	117.67	1	0	1				1
AQGVPQIAVLVTDRPSDDSVR	QLRREGFSASHGSRRAQGVPQIAVLVTDRP	IAVLVTDRPSDDSVREVALDLRLQDVTVLA	R	A	Q	V	R	E	2	2	0	3	0	2	0	1	0	1	1	0	0	0	2	2	1	0	0	4	0	0	21	1	2222.17	ENSCHIP00000007394.1;ENSCHIP00000007371.1;ENSCHIP00000007422.1	ENSCHIP00000007394.1	332	352	yes	no	3	4.8719e-39	164.02	1	0	1				1
AQGYSGLSVK	WKQVTQSYWDTNPTRAQGYSGLSVKVVNST	TNPTRAQGYSGLSVKVVNSTTGPGEHLRNA	R	A	Q	V	K	V	1	0	0	0	0	1	0	2	0	0	1	1	0	0	0	2	0	0	1	1	0	0	10	0	1008.52	ENSCHIP00000018114.1;ENSCHIP00000018134.1;ENSCHIP00000018153.1;CON__Q28194	ENSCHIP00000018114.1	1103	1112	yes	no	2	0.0084377	84.615	1	0	1
AQHEDQVEQYK	REFESRLADALQELRAQHEDQVEQYKKELE	QELRAQHEDQVEQYKKELEKTYSAKLDNAR	R	A	Q	Y	K	K	1	0	0	1	0	3	2	0	1	0	0	1	0	0	0	0	0	0	1	1	0	0	11	0	1373.62	ENSCHIP00000026441.1;ENSCHIP00000026454.1	ENSCHIP00000026441.1	250	260	yes	no	2;3	4.0629e-09	220.82	1	0	5	1			1
AQHEDQVEQYKK	REFESRLADALQELRAQHEDQVEQYKKELE	ELRAQHEDQVEQYKKELEKTYSAKLDNARQ	R	A	Q	K	K	E	1	0	0	1	0	3	2	0	1	0	0	2	0	0	0	0	0	0	1	1	0	0	12	1	1501.72	ENSCHIP00000026441.1;ENSCHIP00000026454.1	ENSCHIP00000026441.1	250	261	yes	no	3	7.9502e-09	136.93	1	0	1		1
AQHPYVLTADTLK	AEYQSELFEKFQNMRAQHPYVLTADTLKLY	MRAQHPYVLTADTLKLYQNKFQQASSDNVK	R	A	Q	L	K	L	2	0	0	1	0	1	0	0	1	0	2	1	0	0	1	0	2	0	1	1	0	0	13	0	1455.77	ENSCHIP00000019322.1;ENSCHIP00000019306.1	ENSCHIP00000019322.1	1918	1930	yes	no	2;3	3.2276e-10	160.62	1	0	8			2	2
AQIDTLTR	HQLTLQKEEDTSSYRAQIDTLTRENRSLSE	EDTSSYRAQIDTLTRENRSLSEEVKRLKNT	R	A	Q	T	R	E	1	1	0	1	0	1	0	0	0	1	1	0	0	0	0	0	2	0	0	0	0	0	8	0	916.498	ENSCHIP00000011508.1	ENSCHIP00000011508.1	1402	1409	yes	yes	2	8.6991e-06	166.17	1	0	3			1	1
AQILPIR	______________________________	______________________________	M	A	Q	I	R	F	1	1	0	0	0	1	0	0	0	2	1	0	0	0	1	0	0	0	0	0	0	0	7	0	809.512	ENSCHIP00000031585.1;ENSCHIP00000031600.1	ENSCHIP00000031585.1	2	8	yes	no	1	0.0065532	91.584	1	0	1				1
AQLADSFHLQQFFR	LSRRNALHERAMYRRAQLADSFHLQQFFRD	RAQLADSFHLQQFFRDSDELKSWVNEKMKT	R	A	Q	F	R	D	2	1	0	1	0	3	0	0	1	0	2	0	0	3	0	1	0	0	0	0	0	0	14	0	1706.85	ENSCHIP00000011331.1;ENSCHIP00000011378.1	ENSCHIP00000011331.1	567	580	no	no	2;3	2.0704e-18	122.46	1	0	5		1	1	2
AQLEPVASPAK	INAIKDYELQLVTYKAQLEPVASPAKKPKV	VTYKAQLEPVASPAKKPKVQSGSESVIQEY	K	A	Q	A	K	K	3	0	0	0	0	1	1	0	0	0	1	1	0	0	2	1	0	0	0	1	0	0	11	0	1109.61	ENSCHIP00000025570.1	ENSCHIP00000025570.1	896	906	yes	yes	2	0.00018493	113.1	1	0	2				1
AQLGGPEAGKSEQPANK	TQSAEITIPVTFQARAQLGGPEAGKSEQPA	LGGPEAGKSEQPANK_______________	R	A	Q	N	K	-	3	0	1	0	0	2	2	3	0	0	1	2	0	0	2	1	0	0	0	0	0	0	17	1	1680.84	ENSCHIP00000015277.1	ENSCHIP00000015277.1	185	201	yes	yes	3	7.7917e-40	133.86	1	0	1				1
AQLHDTNMELTDLK	KKLYEQILAENEKLKAQLHDTNMELTDLKL	KAQLHDTNMELTDLKLQLEKATQRQERFAD	K	A	Q	L	K	L	1	0	1	2	0	1	1	0	1	0	3	1	1	0	0	0	2	0	0	0	0	0	14	0	1627.79	ENSCHIP00000003432.1;ENSCHIP00000003409.1;ENSCHIP00000003402.1;ENSCHIP00000003389.1;ENSCHIP00000003383.1	ENSCHIP00000003432.1	888	901	yes	no	2	0.00024756	102.9	1	0	1				1
AQLMADFQAGR	LWEVMQSDLIPEEQRAQLMADFQAGRVTKE	EEQRAQLMADFQAGRVTKERMIIIIIEIIE	R	A	Q	G	R	V	3	1	0	1	0	2	0	1	0	0	1	0	1	1	0	0	0	0	0	0	0	0	11	0	1206.58	ENSCHIP00000025570.1	ENSCHIP00000025570.1	3205	3215	yes	yes	2	0.0036809	92.051	1	0	2				1
AQLNIGNVLPVGTMPEGTIVCCLEEKPGDR	AEGIHTGQFVYCGKKAQLNIGNVLPVGTMP	EGTIVCCLEEKPGDRGKLARASGNYATVIS	K	A	Q	D	R	G	1	1	2	1	2	1	3	4	0	2	3	1	1	0	3	0	2	0	0	3	0	0	30	1	3266.61	ENSCHIP00000030224.1	ENSCHIP00000030224.1	94	123	yes	yes	3	2.0968e-18	89.773	1	0	2			1
AQLQEQVQALEESLK	EQQKATKWESVAQEKAQLQEQVQALEESLK	AQLQEQVQALEESLKATTGSLEEEKRRTAD	K	A	Q	L	K	A	2	0	0	0	0	4	3	0	0	0	3	1	0	0	0	1	0	0	0	1	0	0	15	0	1712.89	ENSCHIP00000003591.1;ENSCHIP00000003580.1;ENSCHIP00000003606.1;ENSCHIP00000003648.1;ENSCHIP00000003596.1;ENSCHIP00000003643.1	ENSCHIP00000003591.1	697	711	yes	no	2	7.0635e-18	153.74	1	0	2				1
AQLTSCDLCGDALACGPCDR	YYEPRRRAVRSYNSRAQLTSCDLCGDALAC	CDLCGDALACGPCDRAASARLPRLTAGLLL	R	A	Q	D	R	A	3	1	0	3	4	1	0	2	0	0	3	0	0	0	1	1	1	0	0	0	0	0	20	0	2238.91	ENSCHIP00000025497.1	ENSCHIP00000025497.1	1399	1418	yes	yes	2	0.00017737	56.599	1	0	2			1
AQLVLSGEELLETLQEK	EVEYMLVSFDHEKKKAQLVLSGEELLETLQ	LVLSGEELLETLQEKGERTNPNHPTLWRPE	K	A	Q	E	K	G	1	0	0	0	0	2	4	1	0	0	5	1	0	0	0	1	1	0	0	1	0	0	17	0	1899.02	ENSCHIP00000011174.1	ENSCHIP00000011174.1	65	81	yes	yes	2;3	1.281e-16	137.84	1	0	5			2	2
AQLYIDCEK	TGQWKSITLFVQEDRAQLYIDCEKMENAEL	FVQEDRAQLYIDCEKMENAELDVPIQSIFT	R	A	Q	E	K	M	1	0	0	1	1	1	1	0	0	1	1	1	0	0	0	0	0	0	1	0	0	0	9	0	1138.53	ENSCHIP00000018114.1;ENSCHIP00000018134.1;ENSCHIP00000018153.1;CON__Q28194	ENSCHIP00000018114.1	212	220	yes	no	2	0.0039011	91.783	1	0	3			1	1
AQNTWGCGNSLR	GAGATHSPPTDLVWKAQNTWGCGNSLRTAL	VWKAQNTWGCGNSLRTALINSTGEEVAMRK	K	A	Q	L	R	T	1	1	2	0	1	1	0	2	0	0	1	0	0	0	0	1	1	1	0	0	0	0	12	0	1362.61	ENSCHIP00000026441.1;ENSCHIP00000026454.1	ENSCHIP00000026441.1	516	527	yes	no	2	4.6031e-31	199.67	1	0	6	1	1		1
AQPEDIPVK	IKVYCDFSTGETCIRAQPEDIPVKNWYRNS	GETCIRAQPEDIPVKNWYRNSKAKKHVWVG	R	A	Q	V	K	N	1	0	0	1	0	1	1	0	0	1	0	1	0	0	2	0	0	0	0	1	0	0	9	0	995.529	ENSCHIP00000031191.1	ENSCHIP00000031191.1	968	976	yes	yes	2	0.021749	73.26	1	0	3	1		1
AQPGGELMLGGTDSK	VDKNVFSFFLNRDPKAQPGGELMLGGTDSK	AQPGGELMLGGTDSKYYRGSLTYHNVTRKA	K	A	Q	S	K	Y	1	0	0	1	0	1	1	4	0	0	2	1	1	0	1	1	1	0	0	0	0	0	15	0	1459.7	ENSCHIP00000002434.1	ENSCHIP00000002434.1	239	253	yes	yes	2	2.492e-09	140.24	1	0	6	1	1	1	1
AQPTQPADEPAEK	VSPFLEGLEERPQRKAQPTQPADEPAEKAD	RKAQPTQPADEPAEKADEPMEH________	K	A	Q	E	K	A	3	0	0	1	0	2	2	0	0	0	0	1	0	0	3	0	1	0	0	0	0	0	13	0	1380.65	ENSCHIP00000021376.1	ENSCHIP00000021376.1	244	256	yes	yes	2	9.3244e-05	119.27	1	0	1
AQPVQVAEGSEPDSFWEALGGK	EAEKTGALELLRVLRAQPVQVAEGSEPDSF	EGSEPDSFWEALGGKAAYRTSPRLKDKKMD	R	A	Q	G	K	A	3	0	0	1	0	2	3	3	0	0	1	1	0	1	2	2	0	1	0	2	0	0	22	0	2301.09	ENSCHIP00000023934.1;ENSCHIP00000023941.1;ENSCHIP00000023939.1;CON__Q3SX14	ENSCHIP00000023934.1	625	646	yes	no	2	4.8682e-39	155.57	1	0	5			2	2
AQQEDALAQQAFEEAR	QRLDGMGCLEFDEERAQQEDALAQQAFEEA	QQEDALAQQAFEEARRRTREFEDRDRSHRE	R	A	Q	A	R	R	5	1	0	1	0	4	3	0	0	0	1	0	0	1	0	0	0	0	0	0	0	0	16	0	1803.84	ENSCHIP00000022846.1	ENSCHIP00000022846.1	132	147	yes	yes	2	2.095e-37	191.48	1	0	3	1		1	1
AQQIHSQTSQQYPLYDLDLGK	LKKSLLATMKTELQKAQQIHSQTSQQYPLY	QTSQQYPLYDLDLGKFSEKVTQLTDRWQRI	K	A	Q	G	K	F	1	0	0	2	0	5	0	1	1	1	3	1	0	0	1	2	1	0	2	0	0	0	21	0	2432.2	ENSCHIP00000011508.1	ENSCHIP00000011508.1	844	864	yes	yes	2;3	1.3581e-24	164.65	1	0	5			1	2
AQQLATDLATLQEK	SLARALQQVQEKEGRAQQLATDLATLQEKM	RAQQLATDLATLQEKMAATSKEVARLEALV	R	A	Q	E	K	M	3	0	0	1	0	3	1	0	0	0	3	1	0	0	0	0	2	0	0	0	0	0	14	0	1528.81	ENSCHIP00000003591.1;ENSCHIP00000003580.1;ENSCHIP00000003606.1;ENSCHIP00000003648.1;ENSCHIP00000003596.1;ENSCHIP00000003643.1	ENSCHIP00000003591.1	894	907	yes	no	2	1.8322e-05	97.911	1	0	1				1
AQQLSITSQVQELQNLLK	IEALKEEIGNIQLEKAQQLSITSQVQELQN	LSITSQVQELQNLLKGKEEQMSHMKTVLEE	K	A	Q	L	K	G	1	0	1	0	0	5	1	0	0	1	4	1	0	0	0	2	1	0	0	1	0	0	18	0	2040.12	ENSCHIP00000030697.1	ENSCHIP00000030697.1	823	840	yes	yes	2	1.6261e-06	109.18	1	0	2			1	1
AQQSLPELSNHASILIMLTDGEPTEGVTDR	NLNGGLLRGIEILNKAQQSLPELSNHASIL	IMLTDGEPTEGVTDRTQILKNVRDAIKGRF	K	A	Q	D	R	T	2	1	1	2	0	2	3	2	1	2	4	0	1	0	2	3	3	0	0	1	0	0	30	0	3221.59	ENSCHIP00000026580.1	ENSCHIP00000026580.1	376	405	yes	yes	3	1.4831e-56	154.88	1	0	6	1	1	1	1
AQRPDFCLEPPYTGPCK	LVAGIPGCDTSNQAKAQRPDFCLEPPYTGP	RPDFCLEPPYTGPCKARMIRYFYNARSGFC	K	A	Q	C	K	A	1	1	0	1	2	1	1	1	0	0	1	1	0	1	4	0	1	0	1	0	0	0	17	1	2034.93	ENSCHIP00000031122.1;ENSCHIP00000031119.1	ENSCHIP00000031122.1	34	50	yes	no	2;3	6.6945e-13	148.48	1	0	11	2	2	2	1
AQSQLVAGIK	GSNSDYYYRDITILRAQSQLVAGIKYYLTV	ITILRAQSQLVAGIKYYLTVDMESTACRKS	R	A	Q	I	K	Y	2	0	0	0	0	2	0	1	0	1	1	1	0	0	0	1	0	0	0	1	0	0	10	0	1013.59	ENSCHIP00000006942.1	ENSCHIP00000006942.1	77	86	yes	yes	1;2	0.00024813	136.75	1	0	7	1	1	1	1
AQTEAVQLEVKPEEAPPEEAEPEPTEAWK	SQAAEGGAPGAPVKKAQTEAVQLEVKPEEA	APPEEAEPEPTEAWKKKRERLDGENIYIRH	K	A	Q	W	K	K	5	0	0	0	0	2	9	0	0	0	1	2	0	0	5	0	2	1	0	2	0	0	29	1	3231.55	ENSCHIP00000012958.1;ENSCHIP00000012946.1;ENSCHIP00000012916.1;ENSCHIP00000012943.1;ENSCHIP00000012896.1;ENSCHIP00000012865.1;ENSCHIP00000012931.1;ENSCHIP00000012883.1	ENSCHIP00000012958.1	373	401	yes	no	3	3.5086e-24	103.27	1	0	3			1	1
AQTLPTSVVTITSESSPGK	HEVSASTQSTPASSRAQTLPTSVVTITSES	PTSVVTITSESSPGKREKDKEKDKEKRFSL	R	A	Q	G	K	R	1	0	0	0	0	1	1	1	0	1	1	1	0	0	2	4	4	0	0	2	0	0	19	0	1901.99	ENSCHIP00000013654.1;ENSCHIP00000013688.1;ENSCHIP00000013681.1	ENSCHIP00000013654.1	2325	2343	yes	no	2	1.0006e-37	157.52	1	0	4		1	1	1
AQTLPTSVVTITSESSPGKR	HEVSASTQSTPASSRAQTLPTSVVTITSES	TSVVTITSESSPGKREKDKEKDKEKRFSLF	R	A	Q	K	R	E	1	1	0	0	0	1	1	1	0	1	1	1	0	0	2	4	4	0	0	2	0	0	20	1	2058.1	ENSCHIP00000013654.1;ENSCHIP00000013688.1;ENSCHIP00000013681.1	ENSCHIP00000013654.1	2325	2344	yes	no	3	2.3386e-12	106.75	1	0	3			1
AQVARPGGDTIFGK	______________________________	KAQVARPGGDTIFGKIIRKEIPAKIIYEDD	K	A	Q	G	K	I	2	1	0	1	0	1	0	3	0	1	0	1	0	1	1	0	1	0	0	1	0	0	14	1	1415.75	ENSCHIP00000019780.1	ENSCHIP00000019780.1	8	21	yes	yes	2	0.0031559	86.911	1	0	2		1
AQVEGLTCSQCR	SVSDQCDAAGQCQCKAQVEGLTCSQCRPHH	QCKAQVEGLTCSQCRPHHFHLSAGNPDGCL	K	A	Q	C	R	P	1	1	0	0	2	2	1	1	0	0	1	0	0	0	0	1	1	0	0	1	0	0	12	0	1407.62	ENSCHIP00000013535.1;ENSCHIP00000013557.1	ENSCHIP00000013535.1	1295	1306	yes	no	2	0.052519	64.374	1	0	1
AQVEQELTALR	MEKHKKFAEQTLRQKAQVEQELTALRLKLE	LRQKAQVEQELTALRLKLEETDHQKSILDQ	K	A	Q	L	R	L	2	1	0	0	0	2	2	0	0	0	2	0	0	0	0	0	1	0	0	1	0	0	11	0	1256.67	ENSCHIP00000025570.1	ENSCHIP00000025570.1	1787	1797	yes	yes	2	3.3598e-05	123.88	1	0	1				1
AQVLGASEEPTR	CMGVSRQCTSSSWRRAQVLGASEEPTRFSL	WRRAQVLGASEEPTRFSLTNPTGTHNVSEG	R	A	Q	T	R	F	2	1	0	0	0	1	2	1	0	0	1	0	0	0	1	1	1	0	0	1	0	0	12	0	1256.64	ENSCHIP00000013535.1;ENSCHIP00000013557.1	ENSCHIP00000013535.1	938	949	yes	no	2	0.00051012	105.98	1	0	2				1
AQVSLLIR	SVVAKFNASQLITQRAQVSLLIRRELTERA	SQLITQRAQVSLLIRRELTERAKDFSLILD	R	A	Q	I	R	R	1	1	0	0	0	1	0	0	0	1	2	0	0	0	0	1	0	0	0	1	0	0	8	0	898.56	ENSCHIP00000017241.1	ENSCHIP00000017241.1	158	165	yes	yes	2	0.029518	94.662	1	0	1			1
AQVSPPATNMLQMR	EQEQHVMVELHNLYRAQVSPPATNMLQMRW	RAQVSPPATNMLQMRWDEELAAFAKAYAQQ	R	A	Q	M	R	W	2	1	1	0	0	2	0	0	0	0	1	0	2	0	2	1	1	0	0	1	0	0	14	0	1542.76	ENSCHIP00000008802.1	ENSCHIP00000008802.1	45	58	yes	yes	2	2.248e-07	124.1	1	0	1
AQYDDIASR	NSRDLNMDCIVAEIKAQYDDIASRSRAEAE	IVAEIKAQYDDIASRSRAEAESWYRSKCEE	K	A	Q	S	R	S	2	1	0	2	0	1	0	0	0	1	0	0	0	0	0	1	0	0	1	0	0	0	9	0	1037.48	ENSCHIP00000019912.1;ENSCHIP00000019916.1;ENSCHIP00000019902.1;ENSCHIP00000019925.1;ENSCHIP00000019869.1;CON__Q9NSB4;ENSCHIP00000025182.1;ENSCHIP00000025169.1;ENSCHIP00000025223.1;ENSCHIP00000025211.1;ENSCHIP00000025219.1;ENSCHIP00000032145.1;ENSCHIP00000032155.1;ENSCHIP00000032165.1;ENSCHIP00000032172.1;ENSCHIP00000032143.1;ENSCHIP00000032164.1;ENSCHIP00000032137.1	ENSCHIP00000025182.1	285	293	no	no	2	0.00046062	134.81	1	0	2			1
AQYDELAQK	APKPQDLSKIMADIRAQYDELAQKNREELD	IMADIRAQYDELAQKNREELDKYWSQQIEE	R	A	Q	Q	K	N	2	0	0	1	0	2	1	0	0	0	1	1	0	0	0	0	0	0	1	0	0	0	9	0	1064.51	ENSCHIP00000027931.1;ENSCHIP00000027904.1;ENSCHIP00000027921.1;ENSCHIP00000004808.1	ENSCHIP00000027931.1	248	256	yes	no	2	0.00080617	110.12	1	0	4		1	1	1
AQYEALVETNR	AAPTVDLNRVLNETRAQYEALVETNRRDVE	NETRAQYEALVETNRRDVEEWYIRQTEELN	R	A	Q	N	R	R	2	1	1	0	0	1	2	0	0	0	1	0	0	0	0	0	1	0	1	1	0	0	11	0	1292.64	ENSCHIP00000008699.1;ENSCHIP00000008671.1;ENSCHIP00000018447.1;ENSCHIP00000025079.1;ENSCHIP00000025056.1;ENSCHIP00000025067.1;ENSCHIP00000031035.1;ENSCHIP00000031053.1	ENSCHIP00000031035.1	230	240	no	no	2	3.1854e-110	281.07	1	0	5			1	3
AQYEALVETNRR	AAPTVDLNRVLNETRAQYEALVETNRRDVE	ETRAQYEALVETNRRDVEEWYIRQTEELNK	R	A	Q	R	R	D	2	2	1	0	0	1	2	0	0	0	1	0	0	0	0	0	1	0	1	1	0	0	12	1	1448.74	ENSCHIP00000008699.1;ENSCHIP00000008671.1;ENSCHIP00000018447.1;ENSCHIP00000025079.1;ENSCHIP00000025056.1;ENSCHIP00000025067.1;ENSCHIP00000031035.1;ENSCHIP00000031053.1	ENSCHIP00000031035.1	230	241	no	no	3	1.0944e-05	97.911	1	0	4		1	1	1
AQYEDIALK	NNRDLNLDSIIDEVRAQYEDIALKSKAEAE	IIDEVRAQYEDIALKSKAEAEALYQTKFQE	R	A	Q	L	K	S	2	0	0	1	0	1	1	0	0	1	1	1	0	0	0	0	0	0	1	0	0	0	9	0	1049.54	ENSCHIP00000013877.1	ENSCHIP00000013877.1	308	316	no	no	2	0.010395	83.265	1	0	5	1	1	1	1
AQYEDIANR	NNRSLDLDSIIAEVKAQYEDIANRSRTEAE	IIAEVKAQYEDIANRSRTEAESWYQTKYEE	K	A	Q	N	R	S	2	1	1	1	0	1	1	0	0	1	0	0	0	0	0	0	0	0	1	0	0	0	9	0	1078.5	CON__Q5XQN5;CON__Q922U2;ENSCHIP00000000926.1;CON__Q8BGZ7	ENSCHIP00000000926.1	338	346	no	no	2	1.0446e-29	213.35	1	0	7	1	1	2	1
AQYEEIANR	NNRNLDLDSIIAEVKAQYEEIANRSRTEAE	IIAEVKAQYEEIANRSRTEAESWYQTKYEE	K	A	Q	N	R	S	2	1	1	0	0	1	2	0	0	1	0	0	0	0	0	0	0	0	1	0	0	0	9	0	1092.52	CON__P13647;ENSCHIP00000019940.1;ENSCHIP00000019928.1;ENSCHIP00000022776.1;ENSCHIP00000013296.1	CON__P13647	344	352	no	no	2	6.2151e-09	180.18	1	0	1		1
AQYEEIAQR	NNRNLDLNSIIDEVKAQYEEIAQRSKAEAE	IIDEVKAQYEEIAQRSKAEAEALYQTKYEE	K	A	Q	Q	R	S	2	1	0	0	0	2	2	0	0	1	0	0	0	0	0	0	0	0	1	0	0	0	9	0	1106.54	ENSCHIP00000013869.1;CON__P04259;CON__P02538;CON__P48668;ENSCHIP00000022574.1;ENSCHIP00000022583.1;ENSCHIP00000030836.1;CON__ENSEMBL:ENSBTAP00000038253;ENSCHIP00000032743.1;ENSCHIP00000032740.1;ENSCHIP00000032734.1;CON__P19013;CON__P35908	CON__ENSEMBL:ENSBTAP00000038253	352	360	no	no	2	1.9567e-13	174.27	1	0	4		1	1	1
AQYEQIAQR	NNRNLDLDSIIAEVKAQYEQIAQRSRAEAE	IIAEVKAQYEQIAQRSRAEAESWYQTKYEE	K	A	Q	Q	R	S	2	1	0	0	0	3	1	0	0	1	0	0	0	0	0	0	0	0	1	0	0	0	9	0	1105.55	ENSCHIP00000013569.1	ENSCHIP00000013569.1	320	328	yes	yes	2	3.7703e-12	178.08	1	0	5		1	1	1
AQYETIAAK	DMSKPDLTAALRDIRAQYETIAAKNISEAE	ALRDIRAQYETIAAKNISEAEEWYKSKVSD	R	A	Q	A	K	N	3	0	0	0	0	1	1	0	0	1	0	1	0	0	0	0	1	0	1	0	0	0	9	0	993.513	ENSCHIP00000004238.1	ENSCHIP00000004238.1	279	287	yes	yes	2	0.0089212	85.064	1	0	4			1	1
AQYVLISPEAGSR	TGKCKSWVTPCPEEKAQYVLISPEAGSRFG	EKAQYVLISPEAGSRFGSSVVTVRSKEKNQ	K	A	Q	S	R	F	2	1	0	0	0	1	1	1	0	1	1	0	0	0	1	2	0	0	1	1	0	0	13	0	1389.73	ENSCHIP00000003442.1;ENSCHIP00000003422.1	ENSCHIP00000003442.1	773	785	yes	no	2	0.011178	80.763	1	0	1			1
AQYYLPDGSTIEIGPSR	LSINPQKDETLETEKAQYYLPDGSTIEIGP	YYLPDGSTIEIGPSRFRAPELLFRPDLIGE	K	A	Q	S	R	F	1	1	0	1	0	1	1	2	0	2	1	0	0	0	2	2	1	0	2	0	0	0	17	0	1865.92	ENSCHIP00000013025.1;ENSCHIP00000013035.1	ENSCHIP00000013025.1	239	255	yes	no	2	1.28e-16	147.26	1	0	4		1	1	1
ARDDLITDLLNEAK	QMSNLMNQARLKVLRARDDLITDLLNEAKQ	RARDDLITDLLNEAKQRLSKVVKDTTRYQV	R	A	R	A	K	Q	2	1	1	3	0	0	1	0	0	1	3	1	0	0	0	0	1	0	0	0	0	0	14	1	1585.83	ENSCHIP00000026520.1	ENSCHIP00000026520.1	86	99	yes	yes	2	7.6435e-05	109	1	0	1			1
ARPEFMLPVHFYGR	EEADDWLRHGNPWEKARPEFMLPVHFYGRV	KARPEFMLPVHFYGRVEHTEAGTKWIDTQV	K	A	R	G	R	V	1	2	0	0	0	0	1	1	1	0	1	0	1	2	2	0	0	0	1	1	0	0	14	1	1718.87	ENSCHIP00000033237.1;ENSCHIP00000033227.1	ENSCHIP00000033237.1	193	206	yes	no	3	0.074418	39.033	1	0	1
ARPEPNPEVEGDLKPAR	VKTDRPLPENPYHSRARPEPNPEVEGDLKP	PEPNPEVEGDLKPARHGSRLFFWTM_____	R	A	R	A	R	H	2	2	1	1	0	0	3	1	0	0	1	1	0	0	4	0	0	0	0	1	0	0	17	2	1873.96	ENSCHIP00000027378.1;ENSCHIP00000027385.1	ENSCHIP00000027378.1	146	162	yes	no	4	0.0046586	39.657	1	0	2		1		1
ARPFPDGLAEDIDKGEVSAR	CLSKSPNKHNRLYMKARPFPDGLAEDIDKG	DGLAEDIDKGEVSARQELKQRARYLAEKYE	K	A	R	A	R	Q	3	2	0	3	0	0	2	2	0	1	1	1	0	1	2	1	0	0	0	1	0	0	20	2	2142.07	ENSCHIP00000011994.1	ENSCHIP00000011994.1	606	625	yes	yes	3;4	4.7767e-23	138.28	1	0	8			4	3
ASAAFSSVGSVITK	AYKKTSETLSQAGQKASAAFSSVGSVITKK	KASAAFSSVGSVITKKLEDVKNSPTFKSFE	K	A	S	T	K	K	3	0	0	0	0	0	0	1	0	1	0	1	0	1	0	4	1	0	0	2	0	0	14	0	1323.7	ENSCHIP00000015464.1;ENSCHIP00000015445.1;ENSCHIP00000015452.1;ENSCHIP00000015456.1	ENSCHIP00000015464.1	116	129	yes	no	2	4.6759e-06	110.08	1	0	5	1	1		1
ASADLMSYCEEHAR	QLRMEASIERIKVSKASADLMSYCEEHARN	KASADLMSYCEEHARNDPLLMGIPTSENPF	K	A	S	A	R	N	3	1	0	1	1	0	2	0	1	0	1	0	1	0	0	2	0	0	1	0	0	0	14	0	1638.68	ENSCHIP00000014483.1	ENSCHIP00000014483.1	35	48	yes	yes	2;3	0.022814	54.772	1	0	2			1
ASAELALGENNEVLK	DKEYLPIGGLAEFCKASAELALGENNEVLK	ASAELALGENNEVLKSGRYVTVQTISGTGA	K	A	S	L	K	S	3	0	2	0	0	0	3	1	0	0	3	1	0	0	0	1	0	0	0	1	0	0	15	0	1556.8	ENSCHIP00000010971.1;ENSCHIP00000010968.1	ENSCHIP00000010971.1	106	120	yes	no	2	1.7795e-05	105.03	1	0	4		1	1	1
ASAFALQEQPVVNAVIDDATK	KKHNLKLGFMSAFVKASAFALQEQPVVNAV	QEQPVVNAVIDDATKEVVYRDYIDISVAVA	K	A	S	T	K	E	5	0	1	2	0	2	1	0	0	1	1	1	0	1	1	1	1	0	0	3	0	0	21	0	2186.12	ENSCHIP00000014858.1;ENSCHIP00000014845.1;ENSCHIP00000014842.1	ENSCHIP00000014858.1	270	290	yes	no	2	0.0017488	79.771	1	0	1				1
ASAFNSWFENAEEDLTDPVR	HFRKVEDLFLTFAKKASAFNSWFENAEEDL	SWFENAEEDLTDPVRCNSLEEIKALREAHD	K	A	S	V	R	C	3	1	2	2	0	0	3	0	0	0	1	0	0	2	1	2	1	1	0	1	0	0	20	0	2297.02	ENSCHIP00000011331.1;ENSCHIP00000011378.1	ENSCHIP00000011331.1	2080	2099	no	no	2;3	3.3989e-31	161.63	1	0	4			1	2
ASAGHTVSITPDDGGADDWETDPDFVNDVSEK	______________________________	DWETDPDFVNDVSEKEQRWGAKTVQGSGHQ	K	A	S	E	K	E	3	0	1	7	0	0	2	3	1	1	0	1	0	1	2	3	3	1	0	3	0	0	32	0	3346.44	ENSCHIP00000033185.1;ENSCHIP00000033175.1;ENSCHIP00000033179.1;ENSCHIP00000033190.1	ENSCHIP00000033185.1	4	35	yes	no	3	1.468e-43	131.2	1	0	4		1	1	1
ASCLYGQLPK	EEVVAMQSWLQGPLKASCLYGQLPKFQDGD	QGPLKASCLYGQLPKFQDGDLTLYQSNAIL	K	A	S	P	K	F	1	0	0	0	1	1	0	1	0	0	2	1	0	0	1	1	0	0	1	0	0	0	10	0	1135.57	ENSCHIP00000012353.1;ENSCHIP00000012372.1;ENSCHIP00000014768.1;ENSCHIP00000014777.1	ENSCHIP00000012353.1	46	55	yes	no	1;2	6.3495e-06	147.29	1	0	7	1	1	2	1
ASDADLNWNNLK	TGDKITGYLAVAVVKASDADLNWNNLKGKK	VVKASDADLNWNNLKGKKSCHTAVDRTAGW	K	A	S	L	K	G	2	0	3	2	0	0	0	0	0	0	2	1	0	0	0	1	0	1	0	0	0	0	12	0	1359.64	ENSCHIP00000024228.1	ENSCHIP00000024228.1	460	471	yes	yes	2	3.174e-113	280.94	1	0	11	2	1	2	3
ASDAEGDVAALNR	NLKDAQEKLELTEKKASDAEGDVAALNRRI	KKASDAEGDVAALNRRIQLVEEELDRAQER	K	A	S	N	R	R	4	1	1	2	0	0	1	1	0	0	1	0	0	0	0	1	0	0	0	1	0	0	13	0	1287.61	ENSCHIP00000005470.1	ENSCHIP00000005470.1	78	90	yes	yes	2	2.4872e-05	125.75	1	0	2			1
ASDVVLGFDELEGYLQK	GCTITALEVKDRQGRASDVVLGFDELEGYL	DVVLGFDELEGYLQKQPYFGAVVGRVANRI	R	A	S	Q	K	Q	1	0	0	2	0	1	2	2	0	0	3	1	0	1	0	1	0	0	1	2	0	0	17	0	1881.94	ENSCHIP00000013970.1	ENSCHIP00000013970.1	52	68	yes	yes	2	2.5825e-11	126.1	1	0	3			1	1
ASEAEAAEPAAPTK	PAAASGPSAGGDAPKASEAEAAEPAAPTKD	KASEAEAAEPAAPTKDDKSKEGGDPTKTEA	K	A	S	T	K	D	6	0	0	0	0	0	3	0	0	0	0	1	0	0	2	1	1	0	0	0	0	0	14	0	1341.64	ENSCHIP00000003054.1	ENSCHIP00000003054.1	126	139	yes	yes	2	3.8115e-06	169.65	1	0	1
ASEAEAAEPAAPTKDDK	PAAASGPSAGGDAPKASEAEAAEPAAPTKD	EAEAAEPAAPTKDDKSKEGGDPTKTEAPAA	K	A	S	D	K	S	6	0	0	2	0	0	3	0	0	0	0	2	0	0	2	1	1	0	0	0	0	0	17	1	1699.79	ENSCHIP00000003054.1	ENSCHIP00000003054.1	126	142	yes	yes	2;3	1.794e-12	135.02	1	0	2
ASEAGEVPFNHEILR	KMLHSRVKLILEYVKASEAGEVPFNHEILR	ASEAGEVPFNHEILREAYALCHCLPVLSTD	K	A	S	L	R	E	2	1	1	0	0	0	3	1	1	1	1	0	0	1	1	1	0	0	0	1	0	0	15	0	1667.83	ENSCHIP00000011424.1	ENSCHIP00000011424.1	245	259	yes	yes	3	5.4338e-05	90.444	1	0	1				1
ASEDGESVGHCPSCQR	______________________________	SEDGESVGHCPSCQRLFMVLLLKGVPFTLT	K	A	S	Q	R	L	1	1	0	1	2	1	2	2	1	0	0	0	0	0	1	3	0	0	0	1	0	0	16	0	1774.7	ENSCHIP00000000694.1	ENSCHIP00000000694.1	13	28	yes	yes	3	0.0062061	52.026	1	0	3			1	1
ASEGPVFFPGR	LDVPPGEKKGGYAIKASEGPVFFPGRCAEI	YAIKASEGPVFFPGRCAEIFARGQSIGKLG	K	A	S	G	R	C	1	1	0	0	0	0	1	2	0	0	0	0	0	2	2	1	0	0	0	1	0	0	11	0	1162.58	ENSCHIP00000012560.1	ENSCHIP00000012560.1	537	547	yes	yes	2	0.029825	90.657	1	0	1			1
ASEKPEASEKPAGAQDPIDALSGDLDSCPSTTEASTNTAK	HLLDDNKEGTPGKPKASEKPEASEKPAGAQ	DSCPSTTEASTNTAKDKDKKPAPSDKAPRN	K	A	S	A	K	D	7	0	1	4	1	1	4	2	0	1	2	3	0	0	4	6	4	0	0	0	0	0	40	2	4045.85	ENSCHIP00000033738.1;ENSCHIP00000033732.1;ENSCHIP00000033742.1;ENSCHIP00000033743.1;ENSCHIP00000033747.1	ENSCHIP00000033738.1	698	737	yes	no	3;4	1.7982e-54	128.5	1	0	6	1	1	1	1
ASEVMGPVEAAPEYR	EIMMKIEEYISKQAKASEVMGPVEAAPEYR	ASEVMGPVEAAPEYRVIVDANNLTVEIENE	K	A	S	Y	R	V	3	1	0	0	0	0	3	1	0	0	0	0	1	0	2	1	0	0	1	2	0	0	15	0	1604.75	ENSCHIP00000023466.1	ENSCHIP00000023466.1	77	91	yes	yes	2	8.4929e-06	99.215	1	0	1				1
ASFENNCEIGCFAK	______________________________	RASFENNCEIGCFAKLTNSYCLVAIGGSEN	R	A	S	A	K	L	2	0	2	0	2	0	2	1	0	1	0	1	0	2	0	1	0	0	0	0	0	0	14	0	1645.69	ENSCHIP00000008027.1	ENSCHIP00000008027.1	5	18	yes	yes	2	0.00011546	81.865	1	0	2	1
ASFLDSVSNMAVHGMFK	IEFPILDDSSELQVKASFLDSVSNMAVHGM	FLDSVSNMAVHGMFKSPSKTYIQLKVKDEN	K	A	S	F	K	S	2	0	1	1	0	0	0	1	1	0	1	1	2	2	0	3	0	0	0	2	0	0	17	0	1839.86	ENSCHIP00000025497.1	ENSCHIP00000025497.1	445	461	yes	yes	3	0.08848	24.784	1	0	1				1
ASFNHFDKDHGGALGPEEFK	RDAKGISQEQMQEFRASFNHFDKDHGGALG	FDKDHGGALGPEEFKACLISLGYDVENDRQ	R	A	S	F	K	A	2	0	1	2	0	0	2	3	2	0	1	2	0	3	1	1	0	0	0	0	0	0	20	1	2202.01	ENSCHIP00000007863.1;ENSCHIP00000007851.1;ENSCHIP00000007882.1	ENSCHIP00000007863.1	772	791	yes	no	4	9.5544e-08	85.231	1	0	4		1	1	1
ASFPQGPIGGVNR	KLAGVTALSCWLPLRASFPQGPIGGVNRDI	LRASFPQGPIGGVNRDISILQCHGDLDPLV	R	A	S	N	R	D	1	1	1	0	0	1	0	3	0	1	0	0	0	1	2	1	0	0	0	1	0	0	13	0	1298.67	ENSCHIP00000005053.1;ENSCHIP00000005038.1	ENSCHIP00000005053.1	140	152	yes	no	2	0.015542	72.928	1	0	1
ASFSATSASSLAR	ERQVFEKALRKLKPRASFSATSASSLARDE	PRASFSATSASSLARDEPEPSISGRFKVAG	R	A	S	A	R	D	4	1	0	0	0	0	0	0	0	0	1	0	0	1	0	5	1	0	0	0	0	0	13	0	1254.62	ENSCHIP00000033868.1	ENSCHIP00000033868.1	463	475	yes	yes	2	0.0037142	78.653	1	0	3	1	1		1
ASFSTCEPQCQTR	YQGSYSSCAPQRQSRASFSTCEPQCQTRGS	SRASFSTCEPQCQTRGSYGSFPSQSRSRST	R	A	S	T	R	G	1	1	0	0	2	2	1	0	0	0	0	0	0	1	1	2	2	0	0	0	0	0	13	0	1570.65	ENSCHIP00000028291.1	ENSCHIP00000028291.1	199	211	yes	yes	2	7.1205e-05	121.36	1	0	1
ASFSVLGDILGSAMR	LLLKLPPNVVEESARASFSVLGDILGSAMR	ASFSVLGDILGSAMRNTQNLLQMPYGCGEQ	R	A	S	M	R	N	2	1	0	1	0	0	0	2	0	1	2	0	1	1	0	3	0	0	0	1	0	0	15	0	1522.78	ENSCHIP00000015276.1;ENSCHIP00000015296.1;CON__ENSEMBL:ENSBTAP00000024146	ENSCHIP00000015276.1	950	964	yes	no	2;3	1.034e-74	237.37	1	0	6	1		2	2
ASFVPPLEK	KSASRIIFERKLRIKASFVPPLEKSYGSRP	RKLRIKASFVPPLEKSYGSRPRILTGNSRI	K	A	S	E	K	S	1	0	0	0	0	0	1	0	0	0	1	1	0	1	2	1	0	0	0	1	0	0	9	0	986.544	ENSCHIP00000032397.1	ENSCHIP00000032397.1	150	158	yes	yes	2	0.0046267	90.709	1	0	6	1	1	1	1
ASGADSKGDDLSTAILK	______________________________	GADSKGDDLSTAILKQKNRPNRLIVDEAIN	M	A	S	L	K	Q	3	0	0	3	0	0	0	2	0	1	2	2	0	0	0	3	1	0	0	0	0	0	17	1	1647.83	ENSCHIP00000019227.1;ENSCHIP00000019213.1	ENSCHIP00000019227.1	2	18	yes	no	2	0.060475	45.077	1	0	1
ASGNYATVISHNPETK	CCLEEKPGDRGKLARASGNYATVISHNPET	SGNYATVISHNPETKKTRVKLPSGSKKVIS	R	A	S	T	K	K	2	0	2	0	0	0	1	1	1	1	0	1	0	0	1	2	2	0	1	1	0	0	16	0	1687.82	ENSCHIP00000030224.1	ENSCHIP00000030224.1	129	144	yes	yes	2;3	6.3148e-51	206.64	1	0	7		1	2	2
ASGPGLNTTGVPASLPVEFTIDAK	FKVKVLPTHDASKVKASGPGLNTTGVPASL	GVPASLPVEFTIDAKDAGEGLLAVQITDPE	K	A	S	A	K	D	3	0	1	1	0	0	1	3	0	1	2	1	0	1	3	2	3	0	0	2	0	0	24	0	2341.22	ENSCHIP00000007975.1;ENSCHIP00000007945.1	ENSCHIP00000007975.1	1550	1573	yes	no	3	3.9971e-09	76.744	1	0	1				1
ASGPPVSELITK	VKKKARKAAGAAKRKASGPPVSELITKAVA	KRKASGPPVSELITKAVAASKERSGVSLAA	K	A	S	T	K	A	1	0	0	0	0	0	1	1	0	1	1	1	0	0	2	2	1	0	0	1	0	0	12	0	1197.66	ENSCHIP00000002713.1;ENSCHIP00000007238.1;ENSCHIP00000024891.1	ENSCHIP00000002713.1	35	46	no	no	1;2	2.2079e-05	129.39	1	0	10	1	2	2	2
ASGQAFELILSPR	______________________________	KRASGQAFELILSPRSKESVPEFPLSPPKK	R	A	S	P	R	S	2	1	0	0	0	1	1	1	0	1	2	0	0	1	1	2	0	0	0	0	0	0	13	0	1387.75	ENSCHIP00000027768.1	ENSCHIP00000027768.1	15	27	yes	yes	2	0.00050259	95.477	1	0	3	1	1	1
ASGVAVSDGVIK	______________________________	______________________________	-	A	S	I	K	V	2	0	0	1	0	0	0	2	0	1	0	1	0	0	0	2	0	0	0	3	0	0	12	0	1101.6	ENSCHIP00000029269.1	ENSCHIP00000029269.1	1	12	yes	yes	1;2	2.0608e-05	141.95	1	0	4		1	2
ASGVQVADEVCR	______________________________	______________________________	M	A	S	C	R	I	2	1	0	1	1	1	1	1	0	0	0	0	0	0	0	1	0	0	0	3	0	0	12	0	1289.6	ENSCHIP00000018910.1	ENSCHIP00000018910.1	2	13	yes	yes	2	2.1213e-22	179.31	1	0	2		1		1
ASIDVTAATENIK	LEEYSKMNYLDILVRASIDVTAATENIKLP	VRASIDVTAATENIKLPNAGTQVRVTVFPS	R	A	S	I	K	L	3	0	1	1	0	0	1	0	0	2	0	1	0	0	0	1	2	0	0	1	0	0	13	0	1331.69	ENSCHIP00000010556.1	ENSCHIP00000010556.1	958	970	yes	yes	2	7.0156e-07	125.54	1	0	1				1
ASIHEAWTDGK	RLERLDHLAEKFRQKASIHEAWTDGKEAML	FRQKASIHEAWTDGKEAMLKHRDYETATLS	K	A	S	G	K	E	2	0	0	1	0	0	1	1	1	1	0	1	0	0	0	1	1	1	0	0	0	0	11	0	1213.57	ENSCHIP00000007863.1;ENSCHIP00000007851.1;ENSCHIP00000007882.1;ENSCHIP00000015198.1;ENSCHIP00000015241.1;ENSCHIP00000015132.1;ENSCHIP00000015151.1;ENSCHIP00000015216.1	ENSCHIP00000015216.1	422	432	no	no	2;3	9.2307e-07	161.44	1	0	6		1	1	2
ASINMLR	CLWQIFSGTFVKLNKASINMLRIVEPYIAW	GTFVKLNKASINMLRIVEPYIAWGYPNLKS	K	A	S	L	R	I	1	1	1	0	0	0	0	0	0	1	1	0	1	0	0	1	0	0	0	0	0	0	7	0	803.432	ENSCHIP00000021382.1;ENSCHIP00000021261.1;ENSCHIP00000002147.1;ENSCHIP00000023872.1;ENSCHIP00000009586.1;ENSCHIP00000004098.1;ENSCHIP00000004087.1;ENSCHIP00000023228.1	ENSCHIP00000009586.1	137	143	no	no	2	0.023201	111.69	1	0	3			1	1
ASIPFSVVGSNQLIEAK	SDEDEDFKEQTRLLKASIPFSVVGSNQLIE	IPFSVVGSNQLIEAKGKKVRGRLYPWGVVE	K	A	S	A	K	G	2	0	1	0	0	1	1	1	0	2	1	1	0	1	1	3	0	0	0	2	0	0	17	0	1758.95	ENSCHIP00000032786.1	ENSCHIP00000032786.1	233	249	yes	yes	2	1.7971e-05	88.092	1	0	1				1
ASISLLANHLK	FRDISPVLKDPTSFRASISLLANHLKKAHG	TSFRASISLLANHLKKAHGGRIDYIAGLDS	R	A	S	L	K	K	2	0	1	0	0	0	0	0	1	1	3	1	0	0	0	2	0	0	0	0	0	0	11	0	1165.68	ENSCHIP00000019564.1	ENSCHIP00000019564.1	41	51	yes	yes	2	0.020554	78.149	1	0	3	1	1	1
ASITALEAK	VKLQEMEGTVKSKYKASITALEAKIAQLEE	VKSKYKASITALEAKIAQLEEQLDNETKER	K	A	S	A	K	I	3	0	0	0	0	0	1	0	0	1	1	1	0	0	0	1	1	0	0	0	0	0	9	0	902.507	ENSCHIP00000021400.1;ENSCHIP00000021370.1	ENSCHIP00000021400.1	1807	1815	yes	no	2	0.0029687	93.162	1	0	3			1	1
ASIWVGK	______________________________	______________________________	M	A	S	G	K	R	1	0	0	0	0	0	0	1	0	1	0	1	0	0	0	1	0	1	0	1	0	0	7	0	759.428	ENSCHIP00000008438.1	ENSCHIP00000008438.1	2	8	yes	yes	1	0.02191	60.358	1	0	2		1	1
ASLEAAIADAEQR	ISRLQAEIEGLKGQRASLEAAIADAEQRGE	QRASLEAAIADAEQRGEMAVKDAQAKLAEL	R	A	S	Q	R	G	5	1	0	1	0	1	2	0	0	1	1	0	0	0	0	1	0	0	0	0	0	0	13	0	1343.67	ENSCHIP00000019940.1;ENSCHIP00000019928.1	ENSCHIP00000019940.1	324	336	no	no	2	2.8238e-24	184.9	1	0	5	1	1	1	1
ASLEGSLAETENR	LQALEIELQSQLSMKASLEGSLAETENRYC	MKASLEGSLAETENRYCVQLSQIQGLVSSV	K	A	S	N	R	Y	2	1	1	0	0	0	3	1	0	0	2	0	0	0	0	2	1	0	0	0	0	0	13	0	1375.66	ENSCHIP00000007009.1;ENSCHIP00000007006.1;CON__Q9QWL7	ENSCHIP00000007009.1	330	342	yes	no	2	1.4246e-73	259.08	1	0	16	2	2	2	2
ASLENLGLK	LSIPKFKVEKMIDPKASLENLGLKNIFNED	KMIDPKASLENLGLKNIFNEDTSDFSGMSE	K	A	S	L	K	N	1	0	1	0	0	0	1	1	0	0	3	1	0	0	0	1	0	0	0	0	0	0	9	0	943.534	ENSCHIP00000007484.1	ENSCHIP00000007484.1	286	294	yes	yes	2	0.0049894	96.253	1	0	3		1	1	1
ASLENSLEETK	MQNLEIELQSQLSMKASLENSLEETKGRYC	LSMKASLENSLEETKGRYCMQLAQIQELIS	K	A	S	T	K	G	1	0	1	0	0	0	3	0	0	0	2	1	0	0	0	2	1	0	0	0	0	0	11	0	1219.59	ENSCHIP00000013330.1;ENSCHIP00000013335.1;ENSCHIP00000013319.1;CON__P02533;CON__P08779;CON__Q9Z2K1;CON__Q3ZAW8	ENSCHIP00000013330.1	359	369	no	no	2	4.8505e-46	223.55	1	0	10	1	1	1	2
ASLENSLEETKGR	MQNLEIELQSQLSMKASLENSLEETKGRYC	MKASLENSLEETKGRYCMQLAQIQELISSV	K	A	S	G	R	Y	1	1	1	0	0	0	3	1	0	0	2	1	0	0	0	2	1	0	0	0	0	0	13	1	1432.72	ENSCHIP00000013330.1;ENSCHIP00000013335.1;ENSCHIP00000013319.1;CON__P02533;CON__P08779;CON__Q9Z2K1;CON__Q3ZAW8	ENSCHIP00000013330.1	359	371	no	no	3	0.00030562	101.72	1	0	2			1	1
ASLENWSTQPGAFR	QAQSEDVAAAVEAARASLENWSTQPGAFRA	RASLENWSTQPGAFRAQHLTRLAKAIQKHQ	R	A	S	F	R	A	2	1	1	0	0	1	1	1	0	0	1	0	0	1	1	2	1	1	0	0	0	0	14	0	1562.75	ENSCHIP00000025279.1;ENSCHIP00000025298.1	ENSCHIP00000025279.1	88	101	yes	no	2	4.8862e-06	136.02	1	0	1			1
ASLEPGAEPEMVINSGLISPEGLAIDHFR	RMVYWTDVAGRTISRASLEPGAEPEMVINS	SGLISPEGLAIDHFRRTMYWTDSGLDKIER	R	A	S	F	R	R	3	1	1	1	0	0	4	3	1	3	3	0	1	1	3	3	0	0	0	1	0	0	29	0	3048.52	ENSCHIP00000019767.1	ENSCHIP00000019767.1	1100	1128	yes	yes	3	6.4978e-18	94.606	1	0	2			1	1
ASLGSLEGEAEVDTSSPK	EASVSGSKGDLKSSKASLGSLEGEAEVDTS	GSLEGEAEVDTSSPKGKFSLFKSKKPSHRS	K	A	S	P	K	G	2	0	0	1	0	0	3	2	0	0	2	1	0	0	1	4	1	0	0	1	0	0	18	0	1775.84	ENSCHIP00000014141.1;ENSCHIP00000014168.1;ENSCHIP00000014205.1	ENSCHIP00000014168.1	5251	5268	no	no	2	4.3117e-18	148.41	1	0	5		1	1	1
ASMQPTQIAEGAGITTR	DEEIKTGDPRETLRRASMQPTQIAEGAGIT	MQPTQIAEGAGITTRQQRKRVSSEAHQGPG	R	A	S	T	R	Q	3	1	0	0	0	2	1	2	0	2	0	0	1	0	1	1	3	0	0	0	0	0	17	0	1730.86	ENSCHIP00000003591.1;ENSCHIP00000003580.1;ENSCHIP00000003606.1;ENSCHIP00000003648.1;ENSCHIP00000003596.1;ENSCHIP00000003643.1	ENSCHIP00000003591.1	1975	1991	yes	no	2	0.003995	72.089	1	0	1				1
ASMQQQQQLASAR	TNMLKNKQPMPVNIRASMQQQQQLASARNR	IRASMQQQQQLASARNRRLAQQMENRPSVQ	R	A	S	A	R	N	3	1	0	0	0	5	0	0	0	0	1	0	1	0	0	2	0	0	0	0	0	0	13	0	1445.7	ENSCHIP00000029386.1	ENSCHIP00000029386.1	39	51	yes	yes	2	9.1876e-13	145.28	1	0	2				2
ASPDQNASTHTPQSSLK	KTIDLGAAAHYTGDKASPDQNASTHTPQSS	PDQNASTHTPQSSLKTSVPSSKSSGDLVDL	K	A	S	L	K	T	2	0	1	1	0	2	0	0	1	0	1	1	0	0	2	4	2	0	0	0	0	0	17	0	1767.84	ENSCHIP00000026760.1;ENSCHIP00000026747.1;ENSCHIP00000026769.1	ENSCHIP00000026760.1	298	314	yes	no	3	8.6058e-17	131.56	1	0	1				1
ASPGFSAPGGVAVVGSGLIGR	______________________________	APGGVAVVGSGLIGRSWAMLFASAGFRVKL	M	A	S	G	R	S	3	1	0	0	0	0	0	6	0	1	1	0	0	1	2	3	0	0	0	3	0	0	21	0	1855	ENSCHIP00000021841.1	ENSCHIP00000021841.1	2	22	yes	yes	4	0.1044	7.8038	1	0	1
ASPLTHSPPDEL	LDGDPSPEEDEGIQKASPLTHSPPDEL___	IQKASPLTHSPPDEL_______________	K	A	S	E	L	-	1	0	0	1	0	0	1	0	1	0	2	0	0	0	3	2	1	0	0	0	0	0	12	0	1262.61	ENSCHIP00000014546.1	ENSCHIP00000014546.1	271	282	yes	yes	2	0.016679	87.639	1	0	1
ASPRPTTGSLR	______________________________	GSRRASPRPTTGSLRLSGAGASFGAGNACS	R	A	S	L	R	L	1	2	0	0	0	0	0	1	0	0	1	0	0	0	2	2	2	0	0	0	0	0	11	1	1141.62	ENSCHIP00000014359.1;ENSCHIP00000014328.1	ENSCHIP00000014359.1	12	22	yes	no	3	0.0057255	104.07	1	0	1	1
ASSGFNAAEDAQTLR	______________________________	ASSGFNAAEDAQTLRKAMKGLGTDEDAIIN	K	A	S	L	R	K	4	1	1	1	0	1	1	1	0	0	1	0	0	1	0	2	1	0	0	0	0	0	15	0	1536.72	ENSCHIP00000033444.1;ENSCHIP00000033451.1;ENSCHIP00000033448.1;ENSCHIP00000033447.1	ENSCHIP00000033444.1	10	24	yes	no	2	1.9822e-74	231.17	1	0	4	1	1	1
ASSHGPSVSSFDYMGSK	NSSPFRSTDHATTKRASSHGPSVSSFDYMG	SHGPSVSSFDYMGSKATDKIGRQDSSPGQS	R	A	S	S	K	A	1	0	0	1	0	0	0	2	1	0	0	1	1	1	1	6	0	0	1	1	0	0	17	0	1742.76	ENSCHIP00000025260.1	ENSCHIP00000025260.1	1663	1679	yes	yes	2	2.4969e-30	157.5	1	0	1				1
ASSHSSQTQSGSSVTK	LRLSPSPTSQRSRGRASSHSSQTQSGSSVT	SSHSSQTQSGSSVTKKRKLESTESRSSFSQ	R	A	S	T	K	K	1	0	0	0	0	2	0	1	1	0	0	1	0	0	0	7	2	0	0	1	0	0	16	0	1577.73	ENSCHIP00000026441.1;ENSCHIP00000026454.1	ENSCHIP00000026441.1	402	417	yes	no	3	1.9501e-09	117	1	0	4		1	1	1
ASSIMDELFQDR	EQSHVMDVMEDSFTRASSIMDELFQDRFFP	FTRASSIMDELFQDRFFPRRPQDTQYYSPF	R	A	S	D	R	F	1	1	0	2	0	1	1	0	0	1	1	0	1	1	0	2	0	0	0	0	0	0	12	0	1410.64	ENSCHIP00000006353.1;CON__P17697	ENSCHIP00000006353.1	177	188	yes	no	2	1.4553e-12	167.67	1	0	5		1	1	1
ASSSISIDESQPTTNIQIR	LNTSSPAQQAENEAKASSSISIDESQPTTN	ISIDESQPTTNIQIRLADGGRLVQKFNHSH	K	A	S	I	R	L	1	1	1	1	0	2	1	0	0	4	0	0	0	0	1	5	2	0	0	0	0	0	19	0	2046.02	ENSCHIP00000032300.1	ENSCHIP00000032300.1	285	303	yes	yes	2	1.9774e-39	170.95	1	0	2			1	1
ASSTSPVGISEWLDQK	FEAAATSGGSASSEKASSTSPVGISEWLDQ	SSTSPVGISEWLDQKLTKSDRPELTGAKVV	K	A	S	Q	K	L	1	0	0	1	0	1	1	1	0	1	1	1	0	0	1	4	1	1	0	1	0	0	16	0	1703.84	ENSCHIP00000014649.1;ENSCHIP00000014642.1;ENSCHIP00000014628.1	ENSCHIP00000014649.1	180	195	yes	no	2	0.00016766	86.772	1	0	6	1	1	1	1
ASSTTVPLGFHYETK	______________________________	ASSTTVPLGFHYETKYVVLSYLGLLSQEKL	M	A	S	T	K	Y	1	0	0	0	0	0	1	1	1	0	1	1	0	1	1	2	3	0	1	1	0	0	15	0	1636.81	ENSCHIP00000012732.1;ENSCHIP00000012741.1	ENSCHIP00000012732.1	2	16	yes	no	2	0.025631	72.089	1	0	2			1	1
ASTHTVAASGGGGVNMGSHQK	GGVDNLLVLDLQKYKASTHTVAASGGGGVN	AASGGGGVNMGSHQKWKVGEIEFEGLMRTL	K	A	S	Q	K	W	3	0	1	0	0	1	0	5	2	0	0	1	1	0	0	3	2	0	0	2	0	0	21	0	1952.91	ENSCHIP00000021880.1;ENSCHIP00000021867.1;ENSCHIP00000021850.1;ENSCHIP00000021827.1;ENSCHIP00000021813.1;ENSCHIP00000021800.1	ENSCHIP00000021880.1	343	363	yes	no	3;4	1.516e-23	131.54	1	0	3				2
ASTNIQDTEGNTPLHLACDEER	AKGNLKMIHILLYYKASTNIQDTEGNTPLH	TEGNTPLHLACDEERVEEAKLLVSQGASIY	K	A	S	E	R	V	2	1	2	2	1	1	3	1	1	1	2	0	0	0	1	1	3	0	0	0	0	0	22	0	2470.1	ENSCHIP00000005270.1	ENSCHIP00000005270.1	163	184	yes	yes	3	0.0031608	63.225	1	0	1				1
ASTSPDRVFFLLSALAAGDGGGYTCR	DFQLRRGAEEQLVPRASTSPDRVFFLLSAL	LSALAAGDGGGYTCRYRLRSELAAWSRDSA	R	A	S	C	R	Y	4	2	0	2	1	0	0	4	0	0	3	0	0	2	1	3	2	0	1	1	0	0	26	1	2688.3	ENSCHIP00000033222.1;ENSCHIP00000033226.1	ENSCHIP00000033222.1	258	283	yes	no	3	3.0853e-07	63.115	1	0	1		1
ASVDFGYVGIDSILEQMR	RDAALKQPPAPRNEKASVDFGYVGIDSILE	DFGYVGIDSILEQMRRKAMKQGFEFNIMVV	K	A	S	M	R	R	1	1	0	2	0	1	1	2	0	2	1	0	1	1	0	2	0	0	1	2	0	0	18	0	1998.97	ENSCHIP00000033349.1;ENSCHIP00000033352.1;ENSCHIP00000033347.1;ENSCHIP00000033360.1	ENSCHIP00000033349.1	254	271	yes	no	2	6.7331e-05	77.527	1	0	1				1
ASVGQVESDLK	PQDLLDRLSSLDNLRASVGQVESDLKTLRT	DNLRASVGQVESDLKTLRTAVDSLVAYSVK	R	A	S	L	K	T	1	0	0	1	0	1	1	1	0	0	1	1	0	0	0	2	0	0	0	2	0	0	11	0	1131.58	ENSCHIP00000021302.1	ENSCHIP00000021302.1	528	538	yes	yes	2	0.0051303	97.277	1	0	4	1	1	1
ASVGTLAFDEYGRPFLIIK	______________________________	TLAFDEYGRPFLIIKDQDRKSRLMGLEALK	M	A	S	I	K	D	2	1	0	1	0	0	1	2	0	2	2	1	0	2	1	1	1	0	1	1	0	0	19	1	2096.13	ENSCHIP00000019052.1	ENSCHIP00000019052.1	2	20	yes	yes	2	1.5184e-19	135.58	1	0	3			1	1
ASVITQVFHVPLEER	QEPAGAWSNKIRPIKASVITQVFHVPLEER	ASVITQVFHVPLEERKYKDMNQFGEGEQAK	K	A	S	E	R	K	1	1	0	0	0	1	2	0	1	1	1	0	0	1	1	1	1	0	0	3	0	0	15	0	1723.93	ENSCHIP00000025828.1;ENSCHIP00000025791.1	ENSCHIP00000025828.1	73	87	yes	no	3	1.4754e-05	99.705	1	0	1			1
ASVLIVYGDQDPMGQTSFEHLK	ICTDKINAADYARVKASVLIVYGDQDPMGQ	GDQDPMGQTSFEHLKQLPNHRVLVMEGAGH	K	A	S	L	K	Q	1	0	0	2	0	2	1	2	1	1	2	1	1	1	1	2	1	0	1	2	0	0	22	0	2434.18	ENSCHIP00000026631.1	ENSCHIP00000026631.1	152	173	yes	yes	2;3	3.4843e-38	136.51	1	0	8	1	1	2	3
ASVLSLFAK	______________________________	LSAEEKASVLSLFAKVNVEEVGGEALGRLL	K	A	S	A	K	V	2	0	0	0	0	0	0	0	0	0	2	1	0	1	0	2	0	0	0	1	0	0	9	0	934.549	ENSCHIP00000027410.1	ENSCHIP00000027410.1	8	16	yes	yes	2	6.5037e-05	143.12	1	0	1
ASVPDGLLSELTQQLAQATGK	______________________________	LLSELTQQLAQATGKPAQYIAVHVVPDQLM	R	A	S	G	K	P	3	0	0	1	0	3	1	2	0	0	4	1	0	0	1	2	2	0	0	1	0	0	21	0	2126.12	ENSCHIP00000026598.1	ENSCHIP00000026598.1	13	33	yes	yes	2;3	4.5376e-37	148.57	1	0	6	2	1	2
ASVTVGGEQISAIGR	______________________________	ASVTVGGEQISAIGRGICVLLGISLEDTQK	R	A	S	G	R	G	2	1	0	0	0	1	1	3	0	2	0	0	0	0	0	2	1	0	0	2	0	0	15	0	1443.77	ENSCHIP00000029719.1;ENSCHIP00000002746.1	ENSCHIP00000029719.1	11	25	yes	no	2	6.2627e-05	95.498	1	0	2			1
ASVVGAPSSEDTSQGSEGK	SVVTVPTAPPKAALRASVVGAPSSEDTSQG	GAPSSEDTSQGSEGKKQEASATQVTKRNLP	R	A	S	G	K	K	2	0	0	1	0	1	2	3	0	0	0	1	0	0	1	5	1	0	0	2	0	0	19	0	1791.81	ENSCHIP00000003682.1	ENSCHIP00000003682.1	1002	1020	yes	yes	2	0.0047475	61.212	1	0	1		1
ASYDLQDLLAQAK	SPRAIHLTVPQLTLKASYDLQDLLAQAKLP	LKASYDLQDLLAQAKLPTLLGAEANLGKIS	K	A	S	A	K	L	3	0	0	2	0	2	0	0	0	0	3	1	0	0	0	1	0	0	1	0	0	0	13	0	1434.74	ENSCHIP00000007185.1	ENSCHIP00000007185.1	379	391	yes	yes	2	0.00056353	106.37	1	0	3		1		1
ASYEEVSVSGYEEFMQVVEQHSGK	______________________________	GYEEFMQVVEQHSGKTIFAYFSGSKDAEGK	M	A	S	G	K	T	1	0	0	0	0	2	5	2	1	0	0	1	1	1	0	4	0	0	2	4	0	0	24	0	2718.21	ENSCHIP00000008373.1	ENSCHIP00000008373.1	2	25	yes	yes	3	1.0096e-22	116.48	1	0	2				1
ASYSGVSLFSNPVQYWEIQPSTFR	IGSNDFCPPGYNTKKASYSGVSLFSNPVQY	SNPVQYWEIQPSTFRCVYVRAAVQLGNYK_	K	A	S	F	R	C	1	1	1	0	0	2	1	1	0	1	1	0	0	2	2	5	1	1	2	2	0	0	24	0	2762.33	ENSCHIP00000018727.1;ENSCHIP00000018742.1	ENSCHIP00000018727.1	323	346	yes	no	2;3	2.911e-100	213.51	1	0	31	5	6	5	7
ASYSGVSLFSNPVQYWEIQPSTFRCVYVR	IGSNDFCPPGYNTKKASYSGVSLFSNPVQY	YWEIQPSTFRCVYVRAAVQLGNYK______	K	A	S	V	R	A	1	2	1	0	1	2	1	1	0	1	1	0	0	2	2	5	1	1	3	4	0	0	29	1	3439.67	ENSCHIP00000018727.1;ENSCHIP00000018742.1	ENSCHIP00000018727.1	323	351	yes	no	3	1.7675e-59	172.61	1	0	4	1	1	1
ATAAPAGVPQHPQDLEFTR	ALSRFYSLKVAPKAKATAAPAGVPQHPQDL	PAGVPQHPQDLEFTRLPNGLVIASLENYAP	K	A	T	T	R	L	4	1	0	1	0	2	1	1	1	0	1	0	0	1	3	0	2	0	0	1	0	0	19	0	2005	ENSCHIP00000016436.1	ENSCHIP00000016436.1	24	42	yes	yes	3	0.077076	46.15	1	0	1				1
ATAENEFVALK	LEGYKKKYEEEVALRATAENEFVALKKDVD	VALRATAENEFVALKKDVDCAYVRKSDLEA	R	A	T	L	K	K	3	0	1	0	0	0	2	0	0	0	1	1	0	1	0	0	1	0	0	1	0	0	11	0	1191.61	CON__Q14533;ENSCHIP00000018794.1;ENSCHIP00000019912.1;ENSCHIP00000019916.1;ENSCHIP00000019902.1;ENSCHIP00000019925.1;ENSCHIP00000019869.1;ENSCHIP00000025182.1;ENSCHIP00000025169.1;ENSCHIP00000025223.1;ENSCHIP00000025211.1;ENSCHIP00000025219.1	ENSCHIP00000025182.1	207	217	no	no	2	3.3028e-08	145.17	1	0	2				1
ATAGDTHLGGEDFDNR	DVSVLTIDDGIFEVKATAGDTHLGGEDFDN	TAGDTHLGGEDFDNRLVSHFVEEFKRKHKK	K	A	T	N	R	L	2	1	1	3	0	0	1	3	1	0	1	0	0	1	0	0	2	0	0	0	0	0	16	0	1674.72	ENSCHIP00000030802.1;ENSCHIP00000026835.1	ENSCHIP00000026835.1	224	239	no	no	2;3	3.8056e-91	309.35	1	0	10	2	2	2	2
ATAIELGYLTAEQFDEWVKPK	AKIAKTAHKNGSTLKATAIELGYLTAEQFD	GYLTAEQFDEWVKPKDMLGPK_________	K	A	T	P	K	D	3	0	0	1	0	1	3	1	0	1	2	2	0	1	1	0	2	1	1	1	0	0	21	1	2408.23	ENSCHIP00000001696.1;ENSCHIP00000001713.1	ENSCHIP00000001696.1	484	504	yes	no	3	7.2964e-09	89.011	1	0	2			1	1
ATAVCQVTDEPEVVVER	YAQYEKYLKADNMIRATAVCQVTDEPEVVV	AVCQVTDEPEVVVERDVILDNPTLTLEVLD	R	A	T	E	R	D	2	1	0	1	1	1	3	0	0	0	0	0	0	0	1	0	2	0	0	5	0	0	17	0	1900.92	ENSCHIP00000033868.1	ENSCHIP00000033868.1	571	587	yes	yes	2	3.8481e-58	232.42	1	0	5	1		1	1
ATAVMPDGQFK	SSGNAKIGHRAPQFKATAVMPDGQFKDISL	PQFKATAVMPDGQFKDISLADYKGKYVVFF	K	A	T	F	K	D	2	0	0	1	0	1	0	1	0	0	0	1	1	1	1	0	1	0	0	1	0	0	11	0	1163.56	ENSCHIP00000005962.1;ENSCHIP00000005982.1	ENSCHIP00000005962.1	17	27	yes	no	2	6.6851e-08	159.58	1	0	5	1	1	1	1
ATCIGNNSAAAVSMLK	QLYQSDPSGNYGGWKATCIGNNSAAAVSML	TCIGNNSAAAVSMLKQDYKEGEMTLKSALA	K	A	T	L	K	Q	4	0	2	0	1	0	0	1	0	1	1	1	1	0	0	2	1	0	0	1	0	0	16	0	1606.78	ENSCHIP00000008904.1;ENSCHIP00000008899.1	ENSCHIP00000008904.1	161	176	yes	no	2	1.0154e-13	144.57	1	0	1			1
ATCVEQILK	LARAPNHAVVSRKDKATCVEQILKKQQDDF	VSRKDKATCVEQILKKQQDDFGKAVTDCTS	K	A	T	L	K	K	1	0	0	0	1	1	1	0	0	1	1	1	0	0	0	0	1	0	0	1	0	0	9	0	1060.56	ENSCHIP00000024228.1	ENSCHIP00000024228.1	623	631	yes	yes	1;2	1.1368e-16	185.58	1	0	7	1	1	3	1
ATDAEADVASLNR	ALKDAQEKLELAEKKATDAEADVASLNRRI	KKATDAEADVASLNRRIQLVEEELDRAQER	K	A	T	N	R	R	4	1	1	2	0	0	1	0	0	0	1	0	0	0	0	1	1	0	0	1	0	0	13	0	1331.63	ENSCHIP00000022213.1;ENSCHIP00000013157.1;CON__Q3SX28	ENSCHIP00000022213.1	78	90	no	no	2	3.7017e-83	256.24	1	0	6	1	1	1	1
ATDCVGHDVATLLR	SLDAGILITWTKGFKATDCVGHDVATLLRE	KATDCVGHDVATLLREAIKRREEFDLDVVA	K	A	T	L	R	E	2	1	0	2	1	0	0	1	1	0	2	0	0	0	0	0	2	0	0	2	0	0	14	0	1526.75	ENSCHIP00000000718.1;ENSCHIP00000000719.1	ENSCHIP00000000718.1	625	638	yes	no	3	0.0010446	63.631	1	0	1				1
ATDEQLK	KKQTALVELLKHKPKATDEQLKTVMENFVA	ELLKHKPKATDEQLKTVMENFVAFVDKCCA	K	A	T	L	K	T	1	0	0	1	0	1	1	0	0	0	1	1	0	0	0	0	1	0	0	0	0	0	7	0	803.403	ENSCHIP00000020248.1;ENSCHIP00000020234.1	ENSCHIP00000020248.1	562	568	yes	no	2	0.073202	71.852	1	0	1	1
ATDEQLKTVMENFVAFVDK	KKQTALVELLKHKPKATDEQLKTVMENFVA	QLKTVMENFVAFVDKCCAADDKEGCFLLEG	K	A	T	D	K	C	2	0	1	2	0	1	2	0	0	0	1	2	1	2	0	0	2	0	0	3	0	0	19	1	2184.08	ENSCHIP00000020248.1;ENSCHIP00000020234.1	ENSCHIP00000020248.1	562	580	yes	no	2;3	6.2604e-86	224.86	1	0	4			2	2
ATDEQLKTVMENFVAFVDKCCAADDK	KKQTALVELLKHKPKATDEQLKTVMENFVA	NFVAFVDKCCAADDKEGCFLLEGPKLVAST	K	A	T	D	K	E	4	0	1	4	2	1	2	0	0	0	1	3	1	2	0	0	2	0	0	3	0	0	26	2	3004.36	ENSCHIP00000020248.1;ENSCHIP00000020234.1	ENSCHIP00000020248.1	562	587	yes	no	3;4	1.289e-58	172.8	1	0	9	2	2	1	1
ATDFVVPGPGK	KPIIIGRHAYGDQYRATDFVVPGPGKVEIS	DQYRATDFVVPGPGKVEISYTPSDGSPKTV	R	A	T	G	K	V	1	0	0	1	0	0	0	2	0	0	0	1	0	1	2	0	1	0	0	2	0	0	11	0	1086.57	ENSCHIP00000019256.1;ENSCHIP00000019250.1;ENSCHIP00000020279.1	ENSCHIP00000019256.1	141	151	yes	no	2	0.0041103	97.431	1	0	4		1	1	1
ATDTSQGELVHPK	______________________________	______________________________	M	A	T	P	K	A	1	0	0	1	0	1	1	1	1	0	1	1	0	0	1	1	2	0	0	1	0	0	13	0	1381.68	ENSCHIP00000007413.1	ENSCHIP00000007413.1	2	14	yes	yes	2	0.002209	112.83	1	0	2			2
ATDVMIAGK	NLYGCRESLIDGIKRATDVMIAGKVAVVAG	IDGIKRATDVMIAGKVAVVAGYGDVGKGCA	R	A	T	G	K	V	2	0	0	1	0	0	0	1	0	1	0	1	1	0	0	0	1	0	0	1	0	0	9	0	904.469	ENSCHIP00000033026.1;ENSCHIP00000033033.1;ENSCHIP00000033037.1	ENSCHIP00000033026.1	206	214	yes	no	2	0.010353	82.241	1	0	3			1	1
ATEDELDKYSEALK	KQLEDELVSLQKKLKATEDELDKYSEALKD	KATEDELDKYSEALKDAQEKLELAEKKATD	K	A	T	L	K	D	2	0	0	2	0	0	3	0	0	0	2	2	0	0	0	1	1	0	1	0	0	0	14	1	1610.77	ENSCHIP00000022213.1	ENSCHIP00000022213.1	52	65	yes	yes	2	8.7159e-30	162.38	1	0	1			1
ATEEAVHVVEGVVK	LGKLAAEGLAHRTEKATEEAVHVVEGVVKE	KATEEAVHVVEGVVKEVIDHAKEAGEKAIA	K	A	T	V	K	E	2	0	0	0	0	0	3	1	1	0	0	1	0	0	0	0	1	0	0	5	0	0	14	0	1465.78	ENSCHIP00000000438.1	ENSCHIP00000000438.1	20	33	yes	yes	2	0.0010955	88.155	1	0	1			1
ATEGEGSEQKIPGATNR	IPVNPMCIYRSPEKKATEGEGSEQKIPGAT	EGEGSEQKIPGATNRRVWELSKANSLFATA	K	A	T	N	R	R	2	1	1	0	0	1	3	3	0	1	0	1	0	0	1	1	2	0	0	0	0	0	17	1	1743.84	ENSCHIP00000007042.1;ENSCHIP00000007055.1	ENSCHIP00000007042.1	60	76	yes	no	3	6.9835e-08	106.94	1	0	1
ATEMVEVGAEEEGGAER	FHVKKIREGQVEVLKATEMVEVGAEEEGGA	EMVEVGAEEEGGAERGEAADLLRGSSPDVH	K	A	T	E	R	G	3	1	0	0	0	0	6	3	0	0	0	0	1	0	0	0	1	0	0	2	0	0	17	0	1762.77	ENSCHIP00000025017.1	ENSCHIP00000025017.1	338	354	yes	yes	2	4.2316e-105	255.31	1	0	11	1	2	1	2
ATENDIANFFSPLNPIR	FHGGHFVHMRGLPFRATENDIANFFSPLNP	ENDIANFFSPLNPIRVHIDIGADGRATGEA	R	A	T	I	R	V	2	1	3	1	0	0	1	0	0	2	1	0	0	2	2	1	1	0	0	0	0	0	17	0	1917.96	ENSCHIP00000032526.1;ENSCHIP00000032523.1	ENSCHIP00000032526.1	206	222	yes	no	2;3	2.1524e-15	176.87	1	0	5		1	1	1
ATENDIYNFFSPLNPVR	STTGHCVHMRGLPYRATENDIYNFFSPLNP	ENDIYNFFSPLNPVRVHIEIGPDGRVTGEA	R	A	T	V	R	V	1	1	3	1	0	0	1	0	0	1	1	0	0	2	2	1	1	0	1	1	0	0	17	0	1995.97	ENSCHIP00000023887.1;ENSCHIP00000002899.1	ENSCHIP00000023887.1	300	316	no	no	2;3	1.7357e-145	225.85	1	0	5		1	1	2
ATEPVIAFYEK	DNEETIKKRLETYYKATEPVIAFYEKRGIV	TYYKATEPVIAFYEKRGIVRKVNAEGSVDN	K	A	T	E	K	R	2	0	0	0	0	0	2	0	0	1	0	1	0	1	1	0	1	0	1	1	0	0	11	0	1266.65	ENSCHIP00000007834.1	ENSCHIP00000007834.1	156	166	yes	yes	2	0.095279	50.194	1	0	1				1
ATFDAISK	TSARGCTATLGNFAKATFDAISKTYSYLTP	TLGNFAKATFDAISKTYSYLTPDLWKETVF	K	A	T	S	K	T	2	0	0	1	0	0	0	0	0	1	0	1	0	1	0	1	1	0	0	0	0	0	8	0	851.439	ENSCHIP00000025415.1;ENSCHIP00000007376.1;ENSCHIP00000027276.1;ENSCHIP00000008243.1;ENSCHIP00000008236.1;ENSCHIP00000008255.1;ENSCHIP00000030455.1;ENSCHIP00000030452.1	ENSCHIP00000025415.1	239	246	yes	no	2	0.0047645	107.9	1	0	3			1	1
ATFMVGSYGPRPEEYEFLTPIEEAPK	KYVQHTYRTGVKVDKATFMVGSYGPRPEEY	PEEYEFLTPIEEAPKGMLARGTYHNKSFFT	K	A	T	P	K	G	2	1	0	0	0	0	5	2	0	1	1	1	1	2	4	1	2	0	2	1	0	0	26	1	2957.42	ENSCHIP00000008600.1	ENSCHIP00000008600.1	138	163	yes	yes	3	1.3088e-29	114.92	1	0	7	1	1	1	1
ATFYGEQVDYYK	ELVKLQQTYAALNSKATFYGEQVDYYKSYI	NSKATFYGEQVDYYKSYIKTCLDNLASKGK	K	A	T	Y	K	S	1	0	0	1	0	1	1	1	0	0	0	1	0	1	0	0	1	0	3	1	0	0	12	0	1482.67	ENSCHIP00000006181.1;ENSCHIP00000006210.1	ENSCHIP00000006181.1	1517	1528	yes	no	2	0.00047384	114.4	1	0	2			1	1
ATGEADVEFVTHEDAVAAMSK	LNPIRVHIDIGADGRATGEADVEFVTHEDA	VEFVTHEDAVAAMSKDKNNMQHRYIELFLN	R	A	T	S	K	D	5	0	0	2	0	0	3	1	1	0	0	1	1	1	0	1	2	0	0	3	0	0	21	0	2176.99	ENSCHIP00000032526.1;ENSCHIP00000032523.1	ENSCHIP00000032526.1	233	253	yes	no	3	5.4397e-06	65.454	1	0	1				1
ATGNWNYK	PGYGISSKSYFLTCKATGNWNYKEFCVKKR	SYFLTCKATGNWNYKEFCVKKRCGNPGELL	K	A	T	Y	K	E	1	0	2	0	0	0	0	1	0	0	0	1	0	0	0	0	1	1	1	0	0	0	8	0	952.44	ENSCHIP00000026327.1	ENSCHIP00000026327.1	97	104	yes	yes	2	0.00034353	122.79	1	0	3	1			1
ATGPPVSELITK	KTTKKTASGGAAKRKATGPPVSELITKAVA	KRKATGPPVSELITKAVAASKERNGLSLAA	K	A	T	T	K	A	1	0	0	0	0	0	1	1	0	1	1	1	0	0	2	1	2	0	0	1	0	0	12	0	1211.68	ENSCHIP00000000851.1	ENSCHIP00000000851.1	38	49	yes	yes	2	4.5495e-05	113.46	1	0	5		1	1	1
ATIAGGGVIPHIHK	QLAIRGDEELDSLIKATIAGGGVIPHIHKS	KATIAGGGVIPHIHKSLIGKKGQQKTA___	K	A	T	H	K	S	2	0	0	0	0	0	0	3	2	3	0	1	0	0	1	0	1	0	0	1	0	0	14	0	1369.78	ENSCHIP00000027604.1;ENSCHIP00000019614.1	ENSCHIP00000027604.1	102	115	yes	no	2;3	3.8331e-05	99.788	1	0	9	2	2	1	1
ATIGADFLTK	LMNQYVNKKFSNQYKATIGADFLTKEVMVD	SNQYKATIGADFLTKEVMVDDRLVTMQIWD	K	A	T	T	K	E	2	0	0	1	0	0	0	1	0	1	1	1	0	1	0	0	2	0	0	0	0	0	10	0	1035.56	ENSCHIP00000001040.1	ENSCHIP00000001040.1	39	48	yes	yes	2	0.016819	73.985	1	0	1				1
ATIQQLVGR	______________________________	______________________________	M	A	T	G	R	W	1	1	0	0	0	2	0	1	0	1	1	0	0	0	0	0	1	0	0	1	0	0	9	0	984.572	ENSCHIP00000025162.1	ENSCHIP00000025162.1	2	10	yes	yes	1;2	2.2555e-19	212.58	1	0	13	1	1	2	2
ATIQQLVGRWR	______________________________	______________________________	M	A	T	W	R	L	1	2	0	0	0	2	0	1	0	1	1	0	0	0	0	0	1	1	0	1	0	0	11	1	1326.75	ENSCHIP00000025162.1	ENSCHIP00000025162.1	2	12	yes	yes	2	8.4998e-09	205.83	1	0	2			1
ATISNDGATILK	GPRGMDKLIVDGRGKATISNDGATILKLLD	RGKATISNDGATILKLLDVVHPAAKTLVDI	K	A	T	L	K	L	2	0	1	1	0	0	0	1	0	2	1	1	0	0	0	1	2	0	0	0	0	0	12	0	1202.65	ENSCHIP00000026590.1	ENSCHIP00000026590.1	56	67	yes	yes	2	0.02173	80.916	1	0	1			1
ATLDKPSSETFVK	VLPYFVATKLAKIRKATLDKPSSETFVKSA	RKATLDKPSSETFVKSAIKTIGVQSRTNGY	K	A	T	V	K	S	1	0	0	1	0	0	1	0	0	0	1	2	0	1	1	2	2	0	0	1	0	0	13	1	1421.74	ENSCHIP00000008711.1;ENSCHIP00000008722.1	ENSCHIP00000008711.1	245	257	yes	no	3	0.0098136	61.423	1	0	1				1
ATLDSQSGTLHIR	SGEPTKYFDTKFKDRATLDSQSGTLHIRKV	DRATLDSQSGTLHIRKVQKEDSSTYLLRVL	R	A	T	I	R	K	1	1	0	1	0	1	0	1	1	1	2	0	0	0	0	2	2	0	0	0	0	0	13	0	1397.73	ENSCHIP00000020899.1;ENSCHIP00000018760.1	ENSCHIP00000020899.1	79	91	yes	no	3	0.00048181	114.82	1	0	1
ATLELTHNWGTEDDETQSYHSGNSDPR	PKDKDEKVAWVFSRKATLELTHNWGTEDDE	DDETQSYHSGNSDPRGFGHIGIAVPDVHGA	K	A	T	P	R	G	1	1	2	3	0	1	3	2	2	0	2	0	0	0	1	3	4	1	1	0	0	0	27	0	3059.31	ENSCHIP00000019219.1	ENSCHIP00000019219.1	97	123	yes	yes	3	0.092867	32.409	1	0	2	1			1
ATLENVTNLRPVGEDFR	______________________________	LENVTNLRPVGEDFRWYLKMKCGNCGEISE	K	A	T	F	R	W	1	2	2	1	0	0	2	1	0	0	2	0	0	1	1	0	2	0	0	2	0	0	17	1	1929.99	ENSCHIP00000027009.1	ENSCHIP00000027009.1	10	26	yes	yes	3	2.3701e-14	151.48	1	0	5	1	1	1	1
ATLPDADKER	IEEIQGLTTAHEQFKATLPDADKERLAILG	HEQFKATLPDADKERLAILGIHNEVSKIVQ	K	A	T	E	R	L	2	1	0	2	0	0	1	0	0	0	1	1	0	0	1	0	1	0	0	0	0	0	10	1	1114.56	ENSCHIP00000015198.1;ENSCHIP00000015241.1;ENSCHIP00000015132.1;ENSCHIP00000015151.1;ENSCHIP00000015216.1	ENSCHIP00000015216.1	556	565	no	no	3	0.00063961	107.79	1	0	1
ATLQAALCLENFSSQVVER	______________________________	AALCLENFSSQVVERHNKPEVEVRSSKELL	R	A	T	E	R	H	3	1	1	0	1	2	2	0	0	0	3	0	0	1	0	2	1	0	0	2	0	0	19	0	2135.07	ENSCHIP00000014863.1	ENSCHIP00000014863.1	13	31	yes	yes	3	0.065454	25.916	1	0	1		1
ATMQNLNDR	GGFGGVDGLLVGGEKATMQNLNDRLASYLD	LVGGEKATMQNLNDRLASYLDKVRALEEAN	K	A	T	D	R	L	1	1	2	1	0	1	0	0	0	0	1	0	1	0	0	0	1	0	0	0	0	0	9	0	1061.49	ENSCHIP00000007009.1;ENSCHIP00000007006.1;CON__Q9QWL7	ENSCHIP00000007009.1	94	102	no	no	2	2.637e-20	187.78	1	0	5	1		1	1
ATNEGVLSVVKPLDYEENHQVVLEIGVTNEAPFTR	LKGNENGHFKISTDKATNEGVLSVVKPLDY	VVLEIGVTNEAPFTRDVALRMTTMNRAVVT	K	A	T	T	R	D	2	1	3	1	0	1	5	2	1	1	3	1	0	1	2	1	3	0	1	6	0	0	35	1	3866.97	ENSCHIP00000024996.1;ENSCHIP00000024981.1;ENSCHIP00000024988.1	ENSCHIP00000024996.1	401	435	yes	no	4	1.6656e-41	112.08	1	0	3			1	1
ATNELIWLNEKEEEEVAYDWSER	NQERHLDTLHNFVTRATNELIWLNEKEEEE	NEKEEEEVAYDWSERNTNIARKRDYHAELM	R	A	T	E	R	N	2	1	2	1	0	0	7	0	0	1	2	1	0	0	0	1	1	2	1	1	0	0	23	1	2852.31	ENSCHIP00000032161.1;ENSCHIP00000032176.1;ENSCHIP00000032153.1;ENSCHIP00000032058.1;ENSCHIP00000032107.1;ENSCHIP00000032084.1;ENSCHIP00000032135.1	ENSCHIP00000032161.1	382	404	yes	no	3	4.2357e-16	127.05	1	0	2				1
ATNFLVHEK	______________________________	______________________________	M	A	T	E	K	I	1	0	1	0	0	0	1	0	1	0	1	1	0	1	0	0	1	0	0	1	0	0	9	0	1057.56	ENSCHIP00000008379.1;ENSCHIP00000008385.1	ENSCHIP00000008379.1	2	10	yes	no	2	0.00022259	137.05	1	0	4	1			1
ATNVVMNYSEIESK	______________________________	KATNVVMNYSEIESKVREATNDDPWGPSGQ	K	A	T	S	K	V	1	0	2	0	0	0	2	0	0	1	0	1	1	0	0	2	1	0	1	2	0	0	14	0	1583.75	ENSCHIP00000026760.1;ENSCHIP00000026747.1	ENSCHIP00000026760.1	14	27	yes	no	2	0.043845	60.301	1	0	1			1
ATPGAEATGSTPLVVEQVR	DPESDAVCGHGSDPKATPGAEATGSTPLVV	AEATGSTPLVVEQVRVVDEEGHLKVVYPSK	K	A	T	V	R	V	3	1	0	0	0	1	2	2	0	0	1	0	0	0	2	1	3	0	0	3	0	0	19	0	1881.98	ENSCHIP00000026146.1;ENSCHIP00000026149.1	ENSCHIP00000026146.1	534	552	yes	no	2	0.00011881	91.812	1	0	1				1
ATQALVLAPTR	TFAISILQQIELDLKATQALVLAPTRELAQ	LDLKATQALVLAPTRELAQQIQKVVMALGD	K	A	T	T	R	E	3	1	0	0	0	1	0	0	0	0	2	0	0	0	1	0	2	0	0	1	0	0	11	0	1139.67	ENSCHIP00000025335.1	ENSCHIP00000025335.1	100	110	yes	yes	2	0.00025038	121.83	1	0	1			1
ATQQAEQLSNELATER	EEQGNMEAMSDRVRKATQQAEQLSNELATE	TQQAEQLSNELATERSTAQKNEHARQQLER	K	A	T	E	R	S	3	1	1	0	0	3	3	0	0	0	2	0	0	0	0	1	2	0	0	0	0	0	16	0	1787.87	ENSCHIP00000007181.1;ENSCHIP00000007219.1	ENSCHIP00000007181.1	1762	1777	yes	no	2;3	6.6292e-28	214.42	1	0	3			1	2
ATQVGEKPAKDESANQEESDAR	GLMEEMNAMLARRRKATQVGEKPAKDESAN	PAKDESANQEESDARVPAHSESVRRPWEKN	K	A	T	A	R	V	4	1	1	2	0	2	4	1	0	0	0	2	0	0	1	2	1	0	0	1	0	0	22	2	2359.09	ENSCHIP00000009179.1	ENSCHIP00000009179.1	280	301	yes	yes	3	0.038182	35.703	1	0	1				1
ATSEGSNILIQR	ETNCQTDSSHDYYIKATSEGSNILIQRVYN	YIKATSEGSNILIQRVYNYFYHCDLIFKLS	K	A	T	Q	R	V	1	1	1	0	0	1	1	1	0	2	1	0	0	0	0	2	1	0	0	0	0	0	12	0	1287.68	ENSCHIP00000016939.1	ENSCHIP00000016939.1	218	229	yes	yes	2	3.7607e-17	166.09	1	0	4			2	1
ATSHVGEIEQELALAR	QLLAERDLERAEVAKATSHVGEIEQELALA	TSHVGEIEQELALARDGHDQHVLELEAKMD	K	A	T	A	R	D	3	1	0	0	0	1	3	1	1	1	2	0	0	0	0	1	1	0	0	1	0	0	16	0	1722.89	ENSCHIP00000025856.1;ENSCHIP00000025829.1;ENSCHIP00000025853.1	ENSCHIP00000025856.1	371	386	yes	no	3	0.0067775	63.062	1	0	1
ATSLGSSQLSR	SPSKSGEKKGSDEKKATSLGSSQLSRTQAG	DEKKATSLGSSQLSRTQAGEKAPVTKVTTS	K	A	T	S	R	T	1	1	0	0	0	1	0	1	0	0	2	0	0	0	0	4	1	0	0	0	0	0	11	0	1105.57	ENSCHIP00000033738.1;ENSCHIP00000033732.1;ENSCHIP00000033742.1;ENSCHIP00000033743.1	ENSCHIP00000033738.1	47	57	yes	no	2	5.8487e-09	152.37	1	0	4		1	1	1
ATSNVFAMFDQSQIQEFK	SSKKAKTKTKKRPQRATSNVFAMFDQSQIQ	NVFAMFDQSQIQEFKEAFNMIDQNRDGFID	R	A	T	F	K	E	2	0	1	1	0	3	1	0	0	1	0	1	1	3	0	2	1	0	0	1	0	0	18	0	2089.98	ENSCHIP00000005418.1;ENSCHIP00000015940.1;ENSCHIP00000023463.1	ENSCHIP00000005418.1	17	34	no	no	2	1.8105e-55	237.32	1	0	7	1	1	2	1
ATSPQTKEPTDIEK	LLGWVSILAKNTQSKATSPQTKEPTDIEKA	KATSPQTKEPTDIEKAILEQQVLAEELTTK	K	A	T	E	K	A	1	0	0	1	0	1	2	0	0	1	0	2	0	0	2	1	3	0	0	0	0	0	14	1	1543.77	ENSCHIP00000004864.1;ENSCHIP00000004858.1;ENSCHIP00000004823.1	ENSCHIP00000004864.1	1413	1426	yes	no	3	0.025324	35.118	1	0	4		2
ATTLLQTSSSTFGGGSTR	______________________________	LLQTSSSTFGGGSTRGGSLLAGGGGFGGGS	M	A	T	T	R	G	1	1	0	0	0	1	0	3	0	0	2	0	0	1	0	4	5	0	0	0	0	0	18	0	1770.87	ENSCHIP00000020029.1;ENSCHIP00000020036.1	ENSCHIP00000020029.1	2	19	no	no	2;3	3.6841e-105	300.22	1	0	13		3	4	2
ATTPQTQHVSPMR	EARLSALEKSSPAHRATTPQTQHVSPMRQV	HRATTPQTQHVSPMRQVEPPSRKAATATED	R	A	T	M	R	Q	1	1	0	0	0	2	0	0	1	0	0	0	1	0	2	1	3	0	0	1	0	0	13	0	1452.71	ENSCHIP00000008379.1;ENSCHIP00000008385.1	ENSCHIP00000008379.1	124	136	yes	no	2;3	2.2219e-41	201.84	1	0	10	2		2	2
ATTSSSGSSVSTAGRPGR	RLKLSPSPSRITVSRATTSSSGSSVSTAGR	SSSGSSVSTAGRPGRSKRKRLEVEDSGSSF	R	A	T	G	R	S	2	2	0	0	0	0	0	3	0	0	0	0	0	0	1	6	3	0	0	1	0	0	18	1	1664.81	ENSCHIP00000011100.1;ENSCHIP00000011084.1;ENSCHIP00000011094.1	ENSCHIP00000011100.1	396	413	yes	no	3	0.010039	41.412	1	0	2	1	1
ATVEVPVGSFQGR	QELYSEVQAREAFQKATVEVPVGSFQGRAV	QKATVEVPVGSFQGRAVTIWELINSEYFTA	K	A	T	G	R	A	1	1	0	0	0	1	1	2	0	0	0	0	0	1	1	1	1	0	0	3	0	0	13	0	1345.7	ENSCHIP00000025570.1	ENSCHIP00000025570.1	2840	2852	yes	yes	2	6.8052e-07	146.11	1	0	2				1
ATVIYEGER	AQPSCKASCKLPVKKATVIYEGERVAIQNR	KLPVKKATVIYEGERVAIQNRFKNGMLHGQ	K	A	T	E	R	V	1	1	0	0	0	0	2	1	0	1	0	0	0	0	0	0	1	0	1	1	0	0	9	0	1036.52	ENSCHIP00000029319.1;ENSCHIP00000029310.1;CON__P17690	ENSCHIP00000029319.1	271	279	no	no	2	6.3988e-12	178.3	1	0	6	1	1	1	1
ATVLLADINDFSAVNDVYK	EILKAAGCDFTNVVKATVLLADINDFSAVN	LADINDFSAVNDVYKQYFQSSFPARAAYQV	K	A	T	Y	K	Q	3	0	2	3	0	0	0	0	0	1	2	1	0	1	0	1	1	0	1	3	0	0	19	0	2067.05	ENSCHIP00000009683.1	ENSCHIP00000009683.1	79	97	yes	yes	2;3	1.9591e-29	204.13	1	0	6	2	2
ATVLNYLPK	TMPYSVIRGEAFTLKATVLNYLPKCIRVSV	EAFTLKATVLNYLPKCIRVSVHLEASPAFL	K	A	T	P	K	C	1	0	1	0	0	0	0	0	0	0	2	1	0	0	1	0	1	0	1	1	0	0	9	0	1017.59	ENSCHIP00000015276.1;ENSCHIP00000015296.1;CON__ENSEMBL:ENSBTAP00000024146	ENSCHIP00000015276.1	816	824	yes	no	2	0.00053694	135.77	1	0	4	1		1	1
ATVLQTVFEDYVHSSEETVSR	GQKSRATGPQEIQERATVLQTVFEDYVHSS	VFEDYVHSSEETVSRAKKALQSFIRAYATY	R	A	T	S	R	A	1	1	0	1	0	1	3	0	1	0	1	0	0	1	0	3	3	0	1	4	0	0	21	0	2396.15	ENSCHIP00000021799.1	ENSCHIP00000021799.1	592	612	yes	yes	3	4.428e-08	69.398	1	0	1			1
ATVMLYDDSNKR	______________________________	TSRATVMLYDDSNKRWLPAGTGPQAFSRVQ	R	A	T	K	R	W	1	1	1	2	0	0	0	0	0	0	1	1	1	0	0	1	1	0	1	1	0	0	12	1	1411.68	ENSCHIP00000009179.1;ENSCHIP00000009184.1	ENSCHIP00000009179.1	11	22	yes	no	2;3	0.0040428	91.855	1	0	2				1
ATVQGTQHVFQHAVHQEGKPVTNQK	NVGTTHDLLDICLKRATVQGTQHVFQHAVH	QHAVHQEGKPVTNQKSSGRCWIFSCLNVMR	R	A	T	Q	K	S	2	0	1	0	0	5	1	2	3	0	0	2	0	1	1	0	3	0	0	4	0	0	25	1	2768.41	ENSCHIP00000004380.1;ENSCHIP00000004388.1;ENSCHIP00000004395.1	ENSCHIP00000004380.1	45	69	yes	no	5	4.6543e-07	72.805	1	0	1		1
ATVSLLGEEK	KAKETVDAFAKEAKKATVSLLGEEKKST__	KEAKKATVSLLGEEKKST____________	K	A	T	E	K	K	1	0	0	0	0	0	2	1	0	0	2	1	0	0	0	1	1	0	0	1	0	0	10	0	1045.57	ENSCHIP00000023736.1	ENSCHIP00000023736.1	177	186	yes	yes	2	0.0030489	134.66	1	0	3	1	1		1
ATVTPSPVK	KPERKEKKMPKPRLKATVTPSPVKGKGKVG	PKPRLKATVTPSPVKGKGKVGRPTASKASK	K	A	T	V	K	G	1	0	0	0	0	0	0	0	0	0	0	1	0	0	2	1	2	0	0	2	0	0	9	0	898.512	ENSCHIP00000002750.1;ENSCHIP00000014859.1	ENSCHIP00000002750.1	175	183	yes	no	2	0.00015482	127.56	1	0	1	1
ATVVCLISDFYPGSVTVVWK	VTLFPPSTEELNANKATVVCLISDFYPGSV	LISDFYPGSVTVVWKADGSTINQNVKTTQA	K	A	T	W	K	A	1	0	0	1	1	0	0	1	0	1	1	1	0	1	1	2	2	1	1	5	0	0	20	0	2240.16	ENSCHIP00000005165.1	ENSCHIP00000005165.1	24	43	yes	yes	2;3	2.8985e-101	239.31	1	0	10	2	1	1	2
ATVVCLISDFYPGSVTVVWKADGSTINQNVK	VTLFPPSTEELNANKATVVCLISDFYPGSV	VVWKADGSTINQNVKTTQASKQSNSKYAAS	K	A	T	V	K	T	2	0	2	2	1	1	0	2	0	2	1	2	0	1	1	3	3	1	1	6	0	0	31	1	3367.71	ENSCHIP00000005165.1	ENSCHIP00000005165.1	24	54	yes	yes	3	4.3717e-36	115.06	1	0	6	1	1	1	1
ATVVCLISDFYPGSVTVVWKADGSTINQNVKTTQASK	VTLFPPSTEELNANKATVVCLISDFYPGSV	GSTINQNVKTTQASKQSNSKYAASSYLTLT	K	A	T	S	K	Q	3	0	2	2	1	2	0	2	0	2	1	3	0	1	1	4	5	1	1	6	0	0	37	2	3984.03	ENSCHIP00000005165.1	ENSCHIP00000005165.1	24	60	yes	yes	4	1.4675e-08	58.925	1	0	1	1
AVAALLTIPEAEK	QEFEKQDELKRSAMRAVAALLTIPEAEKSP	MRAVAALLTIPEAEKSPLMSEFQSQISSNP	R	A	V	E	K	S	4	0	0	0	0	0	2	0	0	1	2	1	0	0	1	0	1	0	0	1	0	0	13	0	1324.76	ENSCHIP00000007139.1;ENSCHIP00000007129.1	ENSCHIP00000007139.1	1131	1143	yes	no	2	0.00038454	102.52	1	0	3			1	1
AVAALQGEGLSVSGTVCHVGK	AHVVVSSRKQQNVDRAVAALQGEGLSVSGT	GEGLSVSGTVCHVGKAEDRERLVATAVKLH	R	A	V	G	K	A	3	0	0	0	1	1	1	4	1	0	2	1	0	0	0	2	1	0	0	4	0	0	21	0	2039.05	ENSCHIP00000031095.1;ENSCHIP00000031109.1	ENSCHIP00000031095.1	74	94	yes	no	3	0.0077147	42.309	1	0	1
AVAEQIPLLVQGVR	KASAGPQPLLVQSCKAVAEQIPLLVQGVRG	KAVAEQIPLLVQGVRGSQAQPDSPSAQLAL	K	A	V	V	R	G	2	1	0	0	0	2	1	1	0	1	2	0	0	0	1	0	0	0	0	3	0	0	14	0	1491.88	ENSCHIP00000003069.1;ENSCHIP00000003051.1;ENSCHIP00000003036.1	ENSCHIP00000003069.1	958	971	yes	no	3	1.0343e-05	119.39	1	0	3			1
AVAFQNPQAHVIENLHAAAYR	RWEVAALQSQLRIDKAVAFQNPQAHVIENL	PQAHVIENLHAAAYRNALANSLYCPDYRIG	K	A	V	Y	R	N	6	1	2	0	0	2	1	0	2	1	1	0	0	1	1	0	0	0	1	2	0	0	21	0	2319.19	ENSCHIP00000016436.1	ENSCHIP00000016436.1	163	183	yes	yes	4	3.1802e-15	119.54	1	0	1			1
AVAGNISDPGLQK	DELSKTISPMVVDAKAVAGNISDPGLQKSF	AKAVAGNISDPGLQKSFLDSGYRILGAVAK	K	A	V	Q	K	S	2	0	1	1	0	1	0	2	0	1	1	1	0	0	1	1	0	0	0	1	0	0	13	0	1268.67	ENSCHIP00000000454.1;ENSCHIP00000000453.1	ENSCHIP00000000454.1	803	815	yes	no	2	0.0016471	91.313	1	0	1		1
AVAHHTDCTFIR	LLYGPPGTGKTLLARAVAHHTDCTFIRVSG	LARAVAHHTDCTFIRVSGSELVQKFIGEGA	R	A	V	I	R	V	2	1	0	1	1	0	0	0	2	1	0	0	0	1	0	0	2	0	0	1	0	0	12	0	1426.68	ENSCHIP00000022483.1;ENSCHIP00000022471.1	ENSCHIP00000022483.1	202	213	yes	no	3	0.0003716	87.001	1	0	1
AVAIDLPGLGR	QNLGTLHRLAQAGYRAVAIDLPGLGRSKEA	AGYRAVAIDLPGLGRSKEAKAPAPIGELVP	R	A	V	G	R	S	2	1	0	1	0	0	0	2	0	1	2	0	0	0	1	0	0	0	0	1	0	0	11	0	1080.63	ENSCHIP00000026631.1	ENSCHIP00000026631.1	64	74	yes	yes	2	0.0038042	93.143	1	0	4	1	1	1
AVANQTSATFLR	ILYGPPGTGKTLLAKAVANQTSATFLRVVG	LAKAVANQTSATFLRVVGSELIQKYLGDGP	K	A	V	L	R	V	3	1	1	0	0	1	0	0	0	0	1	0	0	1	0	1	2	0	0	1	0	0	12	0	1277.67	ENSCHIP00000016873.1	ENSCHIP00000016873.1	238	249	yes	yes	2	0.011067	70.389	1	0	2			1	1
AVAQALEVIPR	EKSKAMTGVEQWPYRAVAQALEVIPRTLIQ	WPYRAVAQALEVIPRTLIQNCGASTIRLLT	R	A	V	P	R	T	3	1	0	0	0	1	1	0	0	1	1	0	0	0	1	0	0	0	0	2	0	0	11	0	1165.68	ENSCHIP00000008533.1	ENSCHIP00000008533.1	439	449	yes	yes	2	3.4262e-17	169.12	1	0	3			1	1
AVASAAAALVLK	DTDPHFQDVLMQLAKAVASAAAALVLKAKS	LAKAVASAAAALVLKAKSVAQRTEDSGLQT	K	A	V	L	K	A	6	0	0	0	0	0	0	0	0	0	2	1	0	0	0	1	0	0	0	2	0	0	12	0	1083.67	ENSCHIP00000003069.1;ENSCHIP00000003051.1;ENSCHIP00000003036.1	ENSCHIP00000003069.1	674	685	yes	no	2	0.00099802	104.2	1	0	2				1
AVASLNTPFMPSNPK	MLVWTIALFHPERVRAVASLNTPFMPSNPK	AVASLNTPFMPSNPKVSSMEIIKANPSFNY	R	A	V	P	K	V	2	0	2	0	0	0	0	0	0	0	1	1	1	1	3	2	1	0	0	1	0	0	15	0	1572.8	ENSCHIP00000003187.1;ENSCHIP00000003182.1	ENSCHIP00000003187.1	345	359	yes	no	2	0.0029422	71.085	1	0	2				1
AVASQLDCNFLK	LLYGPPGTGKTLLARAVASQLDCNFLKVVS	LARAVASQLDCNFLKVVSSSIVDKYIGESA	R	A	V	L	K	V	2	0	1	1	1	1	0	0	0	0	2	1	0	1	0	1	0	0	0	1	0	0	12	0	1364.68	ENSCHIP00000017502.1;ENSCHIP00000017522.1	ENSCHIP00000017502.1	200	211	yes	no	2	0.0033475	99.013	1	0	2		1	1
AVATVGPISVAIDAGHASFQFYK	TGFVDIPQREKALMKAVATVGPISVAIDAG	SVAIDAGHASFQFYKSGIYYDPDCSSKDLD	K	A	V	Y	K	S	5	0	0	1	0	1	0	2	1	2	0	1	0	2	1	2	1	0	1	3	0	0	23	0	2348.22	ENSCHIP00000004633.1	ENSCHIP00000004633.1	239	261	yes	yes	2;3	2.3112e-10	88	1	0	6	1		2	2
AVAVVVDPIQSVK	VDINTQQSFEALSERAVAVVVDPIQSVKGK	ERAVAVVVDPIQSVKGKVVIDAFRLINANM	R	A	V	V	K	G	2	0	0	1	0	1	0	0	0	1	0	1	0	0	1	1	0	0	0	5	0	0	13	0	1323.78	ENSCHIP00000027563.1;ENSCHIP00000032186.1	ENSCHIP00000027563.1	133	145	yes	no	2	0.0032721	112.13	1	0	1				1
AVCGFHLGYLEGEVELVSGVVTR	NQFSVTALQLLPANRAVCGFHLGYLEGEVE	YLEGEVELVSGVVTRLLALYNQGHIKPRID	R	A	V	T	R	L	1	1	0	0	1	0	3	4	1	0	3	0	0	1	0	1	1	0	1	5	0	0	23	0	2490.26	ENSCHIP00000011214.1	ENSCHIP00000011214.1	331	353	yes	yes	3	3.4085e-30	134.07	1	0	4	1		1	1
AVCMLSNTTAIAEAWAR	PPTVVPGGDLAKVQRAVCMLSNTTAIAEAW	CMLSNTTAIAEAWARLDHKFDLMYAKRAFV	R	A	V	A	R	L	5	1	1	0	1	0	1	0	0	1	1	0	1	0	0	1	2	1	0	1	0	0	17	0	1863.9	ENSCHIP00000001267.1;ENSCHIP00000001308.1;ENSCHIP00000001301.1;ENSCHIP00000018753.1;ENSCHIP00000018773.1;ENSCHIP00000020728.1;ENSCHIP00000021022.1;ENSCHIP00000026814.1;ENSCHIP00000020184.1;ENSCHIP00000000478.1	ENSCHIP00000001267.1	374	390	no	no	2;3	3.3553e-105	278.93	1	0	8	1	2	2	2
AVDDLNLHSYSNLPIWVSK	YDHKTFSEILNRVQKAVDDLNLHSYSNLPI	LNLHSYSNLPIWVSKLDMEIERILGVRLQA	K	A	V	S	K	L	1	0	2	2	0	0	0	0	1	1	3	1	0	0	1	3	0	1	1	2	0	0	19	0	2170.11	ENSCHIP00000029276.1;ENSCHIP00000029279.1	ENSCHIP00000029276.1	883	901	yes	no	3	0.061704	28.202	1	0	1				1
AVDEAADALLK	AQWRTVEGALKERRKAVDEAADALLKAKEE	ERRKAVDEAADALLKAKEELEKMKSVIENA	K	A	V	L	K	A	4	0	0	2	0	0	1	0	0	0	2	1	0	0	0	0	0	0	0	1	0	0	11	0	1114.59	ENSCHIP00000032337.1;ENSCHIP00000032328.1	ENSCHIP00000032337.1	335	345	yes	no	2	0.043326	72.607	1	0	1			1
AVDHINTTIAPVLISSGLSVVEQEK	RDGDKQRYLGKGVLKAVDHINTTIAPVLIS	PVLISSGLSVVEQEKLDNLMLDLDGTENKS	K	A	V	E	K	L	2	0	1	1	0	1	2	1	1	3	2	1	0	0	1	3	2	0	0	4	0	0	25	0	2619.41	ENSCHIP00000019330.1	ENSCHIP00000019330.1	65	89	yes	yes	3	8.0537e-42	176.48	1	0	3		1	1	1
AVDIPHMDIEALK	SVCVLGDQQHCDEAKAVDIPHMDIEALKKL	AKAVDIPHMDIEALKKLNKNKKLVKKLAKK	K	A	V	L	K	K	2	0	0	2	0	0	1	0	1	2	1	1	1	0	1	0	0	0	0	1	0	0	13	0	1450.75	ENSCHIP00000031701.1;ENSCHIP00000002291.1;ENSCHIP00000006392.1	ENSCHIP00000031701.1	79	91	yes	no	3	0.0074045	59.227	1	0	6		2	1	1
AVDIPHMDIEALKK	SVCVLGDQQHCDEAKAVDIPHMDIEALKKL	KAVDIPHMDIEALKKLNKNKKLVKKLAKKY	K	A	V	K	K	L	2	0	0	2	0	0	1	0	1	2	1	2	1	0	1	0	0	0	0	1	0	0	14	1	1578.84	ENSCHIP00000031701.1;ENSCHIP00000002291.1;ENSCHIP00000006392.1	ENSCHIP00000031701.1	79	92	yes	no	3	0.078446	22.475	1	0	1
AVDQLNEQSSEPNIYR	SASAQVLSYREAVLRAVDQLNEQSSEPNIY	VDQLNEQSSEPNIYRLLELDQPPQDDEDPD	R	A	V	Y	R	L	1	1	2	1	0	2	2	0	0	1	1	0	0	0	1	2	0	0	1	1	0	0	16	0	1861.88	ENSCHIP00000026422.1	ENSCHIP00000026422.1	41	56	yes	yes	2	5.2286e-07	128.85	1	0	1				1
AVDQSVLLMRPEAELSAATVYNLLPVK	HLQVTASPQSLCALRAVDQSVLLMRPEAEL	AELSAATVYNLLPVKDLSSFPSSVNQQEED	R	A	V	V	K	D	4	1	1	1	0	1	2	0	0	0	5	1	1	0	2	2	1	0	1	4	0	0	27	1	2926.58	ENSCHIP00000015276.1;ENSCHIP00000015296.1;CON__ENSEMBL:ENSBTAP00000024146	ENSCHIP00000015276.1	599	625	yes	no	2;3;4	9.7156e-24	107.2	1	0	6	1		1	2
AVDSLVPIGR	IPRISVREPMQTGIKAVDSLVPIGRGQREL	QTGIKAVDSLVPIGRGQRELIIGDRQTGKT	K	A	V	G	R	G	1	1	0	1	0	0	0	1	0	1	1	0	0	0	1	1	0	0	0	2	0	0	10	0	1025.59	ENSCHIP00000013277.1;ENSCHIP00000004377.1	ENSCHIP00000013277.1	195	204	no	no	2	1.3451e-12	170.22	1	0	2			1	1
AVEGCVSASQAATEDAQLLR	VCQEQLVEAGRLVAKAVEGCVSASQAATED	VSASQAATEDAQLLRGVGAAATAVTQALNE	K	A	V	L	R	G	5	1	0	1	1	2	2	1	0	0	2	0	0	0	0	2	1	0	0	2	0	0	20	0	2075	ENSCHIP00000003069.1;ENSCHIP00000003051.1;ENSCHIP00000003036.1	ENSCHIP00000003069.1	746	765	yes	no	2	4.648e-19	146.47	1	0	3			1	1
AVELLADIVQNCSLEDSQIEK	HTAYYIKALSKDLPKAVELLADIVQNCSLE	DIVQNCSLEDSQIEKERDVILQELQENDTS	K	A	V	E	K	E	2	0	1	2	1	2	3	0	0	2	3	1	0	0	0	2	0	0	0	2	0	0	21	0	2373.17	ENSCHIP00000013979.1;ENSCHIP00000013966.1	ENSCHIP00000013979.1	143	163	yes	no	2;3	2.6836e-25	120.11	1	0	3			2
AVENSSTAIGIR	FSPDGRVFQVEYAMKAVENSSTAIGIRCKD	AMKAVENSSTAIGIRCKDGVVFGVEKLVLS	K	A	V	I	R	C	2	1	1	0	0	0	1	1	0	2	0	0	0	0	0	2	1	0	0	1	0	0	12	0	1216.64	ENSCHIP00000016459.1	ENSCHIP00000016459.1	30	41	yes	yes	2	1.0256e-14	159.37	1	0	6	1	1	1	1
AVEVMPK	TRLFQVRASSSGATRAVEVMPKAGALNSND	ASSSGATRAVEVMPKAGALNSNDAFVLKTP	R	A	V	P	K	A	1	0	0	0	0	0	1	0	0	0	0	1	1	0	1	0	0	0	0	2	0	0	7	0	772.415	ENSCHIP00000023934.1;ENSCHIP00000023941.1;ENSCHIP00000023939.1;CON__Q3SX14	ENSCHIP00000023934.1	576	582	yes	no	2	0.025366	86.086	1	0	1				1
AVEYLLMGIPGDR	QVIAALRASFNNPDRAVEYLLMGIPGDRES	DRAVEYLLMGIPGDRESQAVVDPPPAASTG	R	A	V	D	R	E	1	1	0	1	0	0	1	2	0	1	2	0	1	0	1	0	0	0	1	1	0	0	13	0	1432.74	ENSCHIP00000026072.1	ENSCHIP00000026072.1	221	233	yes	yes	2	1.7059e-05	127.42	1	0	4	1		1	1
AVEYLLTGIPGSPEPEHGSVQESQVSEQPSTEAGENPLEFLR	RVVAALRASYNNPHRAVEYLLTGIPGSPEP	QPSTEAGENPLEFLRDQPQFQNMRQVIQQN	R	A	V	L	R	D	2	1	1	0	0	3	8	4	1	1	4	0	0	1	5	5	2	0	1	3	0	0	42	0	4507.17	ENSCHIP00000018042.1	ENSCHIP00000018042.1	194	235	yes	yes	3;4	1.7628e-32	96.126	1	0	5	2		1	1
AVFGDLPLGAGTVEK	______________________________	AVFGDLPLGAGTVEKFQLQSDQLRVDIISW	R	A	V	E	K	F	2	0	0	1	0	0	1	3	0	0	2	1	0	1	1	0	1	0	0	2	0	0	15	0	1472.79	ENSCHIP00000013970.1;ENSCHIP00000013978.1	ENSCHIP00000013970.1	7	21	yes	no	2	1.3811e-12	140.14	1	0	3			1	1
AVFPSIVGR	SGMCKAGFAGDDAPRAVFPSIVGRPRHQGV	GDDAPRAVFPSIVGRPRHQGVMVGMGQKDS	R	A	V	G	R	P	1	1	0	0	0	0	0	1	0	1	0	0	0	1	1	1	0	0	0	2	0	0	9	0	944.544	ENSCHIP00000011107.1;ENSCHIP00000011080.1;ENSCHIP00000032903.1;ENSCHIP00000018545.1;ENSCHIP00000018506.1;ENSCHIP00000005081.1;ENSCHIP00000032929.1;ENSCHIP00000032942.1	ENSCHIP00000032929.1	29	37	no	no	1;2	1.2312e-08	165.11	1	0	10	1	2	2	2
AVFPSIVGRPR	SGMCKAGFAGDDAPRAVFPSIVGRPRHQGV	DAPRAVFPSIVGRPRHQGVMVGMGQKDSYV	R	A	V	P	R	H	1	2	0	0	0	0	0	1	0	1	0	0	0	1	2	1	0	0	0	2	0	0	11	1	1197.7	ENSCHIP00000011107.1;ENSCHIP00000011080.1;ENSCHIP00000032903.1;ENSCHIP00000018545.1;ENSCHIP00000018506.1;ENSCHIP00000005081.1;ENSCHIP00000032929.1;ENSCHIP00000032942.1	ENSCHIP00000032929.1	29	39	no	no	2;3	6.8566e-06	155.58	1	0	8	1	1	2	1
AVFQANQDNLPILK	ATWLALSRIAGLCNRAVFQANQDNLPILKR	RAVFQANQDNLPILKRAVAGDASESALLKC	R	A	V	L	K	R	2	0	2	1	0	2	0	0	0	1	2	1	0	1	1	0	0	0	0	1	0	0	14	0	1569.85	ENSCHIP00000017886.1;ENSCHIP00000017911.1;ENSCHIP00000017839.1;ENSCHIP00000017920.1	ENSCHIP00000017886.1	429	442	yes	no	2	2.0118e-05	96.626	1	0	2				1
AVFVDLEPTVIDEIR	TTFFCETGAGKHVPRAVFVDLEPTVIDEIR	AVFVDLEPTVIDEIRNGPYRQLFHPEQLIT	R	A	V	I	R	N	1	1	0	2	0	0	2	0	0	2	1	0	0	1	1	0	1	0	0	3	0	0	15	0	1714.91	ENSCHIP00000001267.1;ENSCHIP00000001308.1;ENSCHIP00000001301.1	ENSCHIP00000001267.1	65	79	yes	no	2;3	8.635e-18	171.05	1	0	9	1	1	2	2
AVFVDLEPTVIDEVR	NTFFSETGAGKHVPRAVFVDLEPTVIDEVR	AVFVDLEPTVIDEVRTGTYRQLFHPEQLIT	R	A	V	V	R	T	1	1	0	2	0	0	2	0	0	1	1	0	0	1	1	0	1	0	0	4	0	0	15	0	1700.9	ENSCHIP00000018753.1;ENSCHIP00000018773.1;ENSCHIP00000020728.1;ENSCHIP00000021022.1;ENSCHIP00000026814.1;ENSCHIP00000030319.1	ENSCHIP00000018753.1	65	79	no	no	2;3	2.5878e-48	189.13	1	0	11	1	2	2	2
AVGDGIVLCK	RHVIPMNPNTDDLFKAVGDGIVLCKMINLS	DDLFKAVGDGIVLCKMINLSVPDTIDERAI	K	A	V	C	K	M	1	0	0	1	1	0	0	2	0	1	1	1	0	0	0	0	0	0	0	2	0	0	10	0	1030.55	ENSCHIP00000019808.1;ENSCHIP00000019796.1	ENSCHIP00000019808.1	159	168	yes	no	2	0.035316	87.251	1	0	5		1	2	1
AVGFSSGTENPHGVK	DAKTVTAEVQPQCGRAVGFSSGTENPHGVK	AVGFSSGTENPHGVKAVTRGQRCAIALWFT	R	A	V	V	K	A	1	0	1	0	0	0	1	3	1	0	0	1	0	1	1	2	1	0	0	2	0	0	15	0	1485.72	ENSCHIP00000004682.1;ENSCHIP00000004700.1;ENSCHIP00000004688.1	ENSCHIP00000004682.1	631	645	yes	no	3	0.0070012	57.328	1	0	1		1
AVGHLDDLPGTLSDLSDLHAHK	QVKGHGEKVAAALTKAVGHLDDLPGTLSDL	LPGTLSDLSDLHAHKLRVDPVNFKLLSHSL	K	A	V	H	K	L	2	0	0	4	0	0	0	2	3	0	5	1	0	0	1	2	1	0	0	1	0	0	22	0	2310.16	ENSCHIP00000020926.1;ENSCHIP00000030098.1	ENSCHIP00000030098.1	70	91	no	no	2;3;4;5	6.3399e-173	314.06	1	0	273	57	59	37	33
AVGHLDDLPGTLSDLSDLHAHKLR	QVKGHGEKVAAALTKAVGHLDDLPGTLSDL	GTLSDLSDLHAHKLRVDPVNFKLLSHSLLV	K	A	V	L	R	V	2	1	0	4	0	0	0	2	3	0	6	1	0	0	1	2	1	0	0	1	0	0	24	1	2579.35	ENSCHIP00000020926.1;ENSCHIP00000030098.1	ENSCHIP00000030098.1	70	93	no	no	3;4;5;6	2.4283e-64	207.89	1	0	21	4	4	4	3
AVGHLDDLPGTLSDLSDLHAHKLRVDPVNFK	QVKGHGEKVAAALTKAVGHLDDLPGTLSDL	DLHAHKLRVDPVNFKLLSHSLLVTLACHHP	K	A	V	F	K	L	2	1	1	5	0	0	0	2	3	0	6	2	0	1	2	2	1	0	0	3	0	0	31	2	3378.77	ENSCHIP00000020926.1;ENSCHIP00000030098.1	ENSCHIP00000030098.1	70	100	no	no	3;4;5;6	1.0348e-60	166.35	1	0	18	3	4	3	1
AVGIWHCGSCMK	KYTCSFCGKTKMKRRAVGIWHCGSCMKTVA	KRRAVGIWHCGSCMKTVAGGAWTYNTTSAV	R	A	V	M	K	T	1	0	0	0	2	0	0	2	1	1	0	1	1	0	0	1	0	1	0	1	0	0	12	0	1404.61	ENSCHIP00000003737.1;ENSCHIP00000005976.1;ENSCHIP00000000988.1;ENSCHIP00000017821.1	ENSCHIP00000003737.1	51	62	yes	no	2	0.0013341	128.27	1	0	3			1	1
AVGTQTLSGAGLLK	DPDVREFLEKEELPRAVGTQTLSGAGLLKM	RAVGTQTLSGAGLLKMFNKATDAVSKMTIK	R	A	V	L	K	M	2	0	0	0	0	1	0	3	0	0	3	1	0	0	0	1	2	0	0	1	0	0	14	0	1314.75	ENSCHIP00000025159.1;ENSCHIP00000025141.1	ENSCHIP00000025159.1	258	271	yes	no	2	0.0035102	75.566	1	0	1			1
AVHYEHPTIQIELR	QLFQQRYLLQPKFVRAVHYEHPTIQIELRQ	RAVHYEHPTIQIELRQNSSQKVAGEVDIGD	R	A	V	L	R	Q	1	1	0	0	0	1	2	0	2	2	1	0	0	0	1	0	1	0	1	1	0	0	14	0	1704.89	ENSCHIP00000010328.1	ENSCHIP00000010328.1	189	202	yes	yes	3	2.8309e-08	126.1	1	0	2				1
AVIADSEYHHFR	QPFDVLLIATEEGFKAVIADSEYHHFRYRI	GFKAVIADSEYHHFRYRIPPGRVRALEVGG	K	A	V	F	R	Y	2	1	0	1	0	0	1	0	2	1	0	0	0	1	0	1	0	0	1	1	0	0	12	0	1443.69	ENSCHIP00000028224.1;ENSCHIP00000019110.1;ENSCHIP00000028221.1;ENSCHIP00000019118.1	ENSCHIP00000028224.1	103	114	yes	no	2;3;4	2.3671e-40	213.98	1	0	14	2	2	3	3
AVIYNPATQADWTAK	RTGLEDPERYLFVDRAVIYNPATQADWTAK	AVIYNPATQADWTAKKLVWIPSERHGFEAA	R	A	V	A	K	K	4	0	1	1	0	1	0	0	0	1	0	1	0	0	1	0	2	1	1	1	0	0	15	0	1647.83	ENSCHIP00000019825.1	ENSCHIP00000019825.1	19	33	yes	yes	2	0.024711	53.6	1	0	2				1
AVLDVGEEGTEGAAVTGIK	ITDDHKLEVSQVVHKAVLDVGEEGTEGAAV	VGEEGTEGAAVTGIKVGITSINKIPLSFNR	K	A	V	I	K	V	3	0	0	1	0	0	3	4	0	1	1	1	0	0	0	0	2	0	0	3	0	0	19	0	1814.93	ENSCHIP00000007506.1	ENSCHIP00000007506.1	358	376	yes	yes	2	1.3134e-22	134.21	1	0	5	1	1	1	1
AVLEDIHINLFTR	EKLTIAENEAETKLRAVLEDIHINLFTRAS	LRAVLEDIHINLFTRASEDLKTHMVVANTM	R	A	V	T	R	A	1	1	1	1	0	0	1	0	1	2	2	0	0	1	0	0	1	0	0	1	0	0	13	0	1539.84	ENSCHIP00000023940.1;ENSCHIP00000023907.1	ENSCHIP00000023940.1	1402	1414	yes	no	3	0.0055737	66.393	1	0	1
AVLFCLSEDK	VRKSSTPEEVKKRKKAVLFCLSEDKKNIIL	KKRKKAVLFCLSEDKKNIILEEGKEILVGD	K	A	V	D	K	K	1	0	0	1	1	0	1	0	0	0	2	1	0	1	0	1	0	0	0	1	0	0	10	0	1180.58	ENSCHIP00000029269.1	ENSCHIP00000029269.1	34	43	yes	yes	2	0.067713	67.897	1	0	1				1
AVLFCLSEDKK	VRKSSTPEEVKKRKKAVLFCLSEDKKNIIL	KRKKAVLFCLSEDKKNIILEEGKEILVGDV	K	A	V	K	K	N	1	0	0	1	1	0	1	0	0	0	2	2	0	1	0	1	0	0	0	1	0	0	11	1	1308.67	ENSCHIP00000029269.1	ENSCHIP00000029269.1	34	44	yes	yes	2;3	3.2401e-05	151.44	1	0	5		2	1	1
AVLGPAVQLLPWQR	ETIDHDLLLLQLSEKAVLGPAVQLLPWQRE	KAVLGPAVQLLPWQREDRDVAAGTLCDVAG	K	A	V	Q	R	E	2	1	0	0	0	2	0	1	0	0	3	0	0	0	2	0	0	1	0	2	0	0	14	0	1546.9	ENSCHIP00000020134.1	ENSCHIP00000020134.1	125	138	yes	yes	2	2.702e-12	142.92	1	0	4			1	1
AVLLAGPPGTGK	GVIVELIKSKKMAGRAVLLAGPPGTGKTAL	AGRAVLLAGPPGTGKTALALAIAQELGSKV	R	A	V	G	K	T	2	0	0	0	0	0	0	3	0	0	2	1	0	0	2	0	1	0	0	1	0	0	12	0	1079.63	ENSCHIP00000020773.1;ENSCHIP00000020782.1	ENSCHIP00000020773.1	65	76	yes	no	2	0.0058414	77.662	1	0	1				1
AVLSAEQLR	LVSLGGKAATASQAKAVLSAEQLRDDEVHA	TASQAKAVLSAEQLRDDEVHAGLGELLRSL	K	A	V	L	R	D	2	1	0	0	0	1	1	0	0	0	2	0	0	0	0	1	0	0	0	1	0	0	9	0	985.556	ENSCHIP00000001400.1;ENSCHIP00000001399.1	ENSCHIP00000001400.1	95	103	yes	no	2	1.2154e-13	192.31	1	0	6	1	1	1	1
AVLSAEQLRDDEVHAGLGELLR	LVSLGGKAATASQAKAVLSAEQLRDDEVHA	LRDDEVHAGLGELLRSLSNSTARNVTWKLG	K	A	V	L	R	S	3	2	0	2	0	1	3	2	1	0	5	0	0	0	0	1	0	0	0	2	0	0	22	1	2390.26	ENSCHIP00000001400.1;ENSCHIP00000001399.1	ENSCHIP00000001400.1	95	116	yes	no	3;4	2.1707e-74	167.24	1	0	9		3	2	2
AVLVDLEPGTMDSVR	NVYYNEATGGKYVPRAVLVDLEPGTMDSVR	AVLVDLEPGTMDSVRSGPFGQIFRPDNFVF	R	A	V	V	R	S	1	1	0	2	0	0	1	1	0	0	2	0	1	0	1	1	1	0	0	3	0	0	15	0	1600.81	ENSCHIP00000022141.1;ENSCHIP00000022120.1;ENSCHIP00000025339.1	ENSCHIP00000025339.1	63	77	no	no	2	1.0596e-23	156.71	1	0	7	1	1	2	2
AVMSFLTQK	DHSQLFADLSREELRAVMSFLTQKLGPDLV	SREELRAVMSFLTQKLGPDLVDAAQARPSD	R	A	V	Q	K	L	1	0	0	0	0	1	0	0	0	0	1	1	1	1	0	1	1	0	0	1	0	0	9	0	1023.54	ENSCHIP00000002866.1	ENSCHIP00000002866.1	70	78	no	no	2	0.026817	83.265	1	0	1
AVNVYSTSVTSDNLSR	______________________________	VNVYSTSVTSDNLSRHDMLAWINESLQLNL	M	A	V	S	R	H	1	1	2	1	0	0	0	0	0	0	1	0	0	0	0	4	2	0	1	3	0	0	16	0	1711.84	ENSCHIP00000027221.1	ENSCHIP00000027221.1	2	17	yes	yes	2	1.7003e-12	159.64	1	0	6	1	1		2
AVPAFSCVSACGPR	______________________________	RAVPAFSCVSACGPRPGRCCITAAPYRGIS	R	A	V	P	R	P	3	1	0	0	2	0	0	1	0	0	0	0	0	1	2	2	0	0	0	2	0	0	14	0	1477.68	ENSCHIP00000018794.1	ENSCHIP00000018794.1	8	21	no	no	2	1.2143e-05	134.84	1	0	2				1
AVPQLQGYLR	VDQKAVDSQILRRIKAVPQLQGYLRSVFAL	LRRIKAVPQLQGYLRSVFALTNGIYPHKVV	K	A	V	L	R	S	1	1	0	0	0	2	0	1	0	0	2	0	0	0	1	0	0	0	1	1	0	0	10	0	1143.64	ENSCHIP00000013957.1;ENSCHIP00000003629.1	ENSCHIP00000013957.1	262	271	yes	no	2	0.00023418	127.84	1	0	5			2	2
AVPTAASDQSDSATTTEK	LGETAQVLSAPQASRAVPTAASDQSDSATT	TAASDQSDSATTTEKAKKIKNLKKKLRQVE	R	A	V	E	K	A	4	0	0	2	0	1	1	0	0	0	0	1	0	0	1	3	4	0	0	1	0	0	18	0	1778.82	ENSCHIP00000032118.1;ENSCHIP00000032110.1;ENSCHIP00000032115.1	ENSCHIP00000032118.1	123	140	yes	no	2	0.00033211	95.264	1	0	3	1			1
AVQGMLDFDYVCSR	FSRHTKAIVWGMQTRAVQGMLDFDYVCSRD	RAVQGMLDFDYVCSRDEPSVAAMVYPFTGD	R	A	V	S	R	D	1	1	0	2	1	1	0	1	0	0	1	0	1	1	0	1	0	0	1	2	0	0	14	0	1659.74	ENSCHIP00000027230.1;ENSCHIP00000027213.1;ENSCHIP00000027233.1	ENSCHIP00000027230.1	498	511	yes	no	2	0.013217	75.045	1	0	1				1
AVQLTQAMDTDTVGALLAEK	LSLQDLIEKVVILRKAVQLTQAMDTDTVGA	QAMDTDTVGALLAEKMSQYASLLAAQGSIA	K	A	V	E	K	M	4	0	0	2	0	2	1	1	0	0	3	1	1	0	0	0	3	0	0	2	0	0	20	0	2074.06	ENSCHIP00000002345.1;ENSCHIP00000002398.1;ENSCHIP00000002386.1	ENSCHIP00000002345.1	730	749	yes	no	2	0.05106	50.843	1	0	1				1
AVQNACQILK	ATFTAGSMGADINGKAVQNACQILKASLQP	DINGKAVQNACQILKASLQPVIRKNPKGKW	K	A	V	L	K	A	2	0	1	0	1	2	0	0	0	1	1	1	0	0	0	0	0	0	0	1	0	0	10	0	1143.61	ENSCHIP00000011615.1	ENSCHIP00000011615.1	1078	1087	yes	yes	2	0.081127	54.611	1	0	1				1
AVQYLSSQDEK	ICSEDIECSGLTIPKAVQYLSSQDEKCQAI	TIPKAVQYLSSQDEKCQAIGAYYIQHTCFQ	K	A	V	E	K	C	1	0	0	1	0	2	1	0	0	0	1	1	0	0	0	2	0	0	1	1	0	0	11	0	1266.61	ENSCHIP00000027872.1	ENSCHIP00000027872.1	251	261	yes	yes	2	1.8353e-34	234.05	1	0	3			1	1
AVSDTFGSGDWDDR	PMPMNYGHGYDGGERAVSDTFGSGDWDDRK	RAVSDTFGSGDWDDRKVRHAFIRKVRYGLV	R	A	V	D	R	K	1	1	0	4	0	0	0	2	0	0	0	0	0	1	0	2	1	1	0	1	0	0	14	0	1526.63	ENSCHIP00000030682.1	ENSCHIP00000030682.1	74	87	yes	yes	2	1.924e-11	132.32	1	0	3	1			1
AVSNEIVR	TPGVKRSGFPVPLARAVSNEIVRFPTEKLT	FPVPLARAVSNEIVRFPTEKLTPDQERSLM	R	A	V	V	R	F	1	1	1	0	0	0	1	0	0	1	0	0	0	0	0	1	0	0	0	2	0	0	8	0	886.487	ENSCHIP00000017737.1;ENSCHIP00000017721.1	ENSCHIP00000017737.1	203	210	yes	no	2	0.079656	55.504	1	0	1	1
AVSNMEGFER	AELAVFLPPGAHYMRAVSNMEGFERLICNQ	AHYMRAVSNMEGFERLICNQKKENETKVVL	R	A	V	E	R	L	1	1	1	0	0	0	2	1	0	0	0	0	1	1	0	1	0	0	0	1	0	0	10	0	1138.51	ENSCHIP00000012933.1;ENSCHIP00000012910.1;ENSCHIP00000012900.1	ENSCHIP00000012933.1	671	680	yes	no	2	0.10506	41.876	1	0	1			1
AVSQEQQPGLK	HPPKPAKPEKNRINKAVSQEQQPGLKGKKT	RINKAVSQEQQPGLKGKKTKEEKSKGKAKP	K	A	V	L	K	G	1	0	0	0	0	3	1	1	0	0	1	1	0	0	1	1	0	0	0	1	0	0	11	0	1183.62	ENSCHIP00000017954.1	ENSCHIP00000017954.1	166	176	yes	yes	2	3.2197e-05	123.98	1	0	1				1
AVSSAIAQLLGEVAQGNENYAGIAAR	ETMEKCAQDLGNSTKAVSSAIAQLLGEVAQ	EVAQGNENYAGIAARDVAGGLRSLAQAARG	K	A	V	A	R	D	7	1	2	0	0	2	2	3	0	2	2	0	0	0	0	2	0	0	1	2	0	0	26	0	2572.32	ENSCHIP00000003069.1;ENSCHIP00000003051.1;ENSCHIP00000003036.1	ENSCHIP00000003069.1	1097	1122	yes	no	3	6.4637e-27	118.22	1	0	3			1	1
AVSYLGPK	HSVDTLLETLGKTGKAVSYLGPK_______	TLGKTGKAVSYLGPK_______________	K	A	V	P	K	-	1	0	0	0	0	0	0	1	0	0	1	1	0	0	1	1	0	0	1	1	0	0	8	0	833.465	ENSCHIP00000008316.1;ENSCHIP00000030398.1	ENSCHIP00000008316.1	62	69	yes	no	2	0.00913	97.602	1	0	3	1	1		1
AVTDCTSNFCLFQSTSK	CVEQILKKQQDDFGKAVTDCTSNFCLFQST	TDCTSNFCLFQSTSKDLLFRDDTKCLASIA	K	A	V	S	K	D	1	0	1	1	2	1	0	0	0	0	1	1	0	2	0	3	3	0	0	1	0	0	17	0	1964.86	ENSCHIP00000024228.1	ENSCHIP00000024228.1	640	656	yes	yes	2;3	4.9909e-51	227.56	1	0	9	2	1	1	3
AVTDEEPFLIFANR	AEGYAPRGGDPHSCKAVTDEEPFLIFANRY	KAVTDEEPFLIFANRYYLRKLNLDGSNYTL	K	A	V	N	R	Y	2	1	1	1	0	0	2	0	0	1	1	0	0	2	1	0	1	0	0	1	0	0	14	0	1620.81	ENSCHIP00000029447.1;ENSCHIP00000029424.1	ENSCHIP00000029447.1	2972	2985	yes	no	2	1.158e-05	90.827	1	0	1	1
AVTELNEPLSNEDR	AEQAERYDDMASAMKAVTELNEPLSNEDRN	KAVTELNEPLSNEDRNLLSVAYKNVVGARR	K	A	V	D	R	N	1	1	2	1	0	0	3	0	0	0	2	0	0	0	1	1	1	0	0	1	0	0	14	0	1585.76	ENSCHIP00000015448.1	ENSCHIP00000015448.1	29	42	yes	yes	2	1.3158e-06	112.85	1	0	1
AVTEQGAELSNEER	AEQAERYDDMATCMKAVTEQGAELSNEERN	KAVTEQGAELSNEERNLLSVAYKNVVGGRR	K	A	V	E	R	N	2	1	1	0	0	1	4	1	0	0	1	0	0	0	0	1	1	0	0	1	0	0	14	0	1531.71	ENSCHIP00000009884.1	ENSCHIP00000009884.1	28	41	yes	yes	2	2.0609e-62	257.13	1	0	6		1	1	1
AVTEQGHELSNEER	AEQAERYDDMAAAMKAVTEQGHELSNEERN	KAVTEQGHELSNEERNLLSVAYKNVVGARR	K	A	V	E	R	N	1	1	1	0	0	1	4	1	1	0	1	0	0	0	0	1	1	0	0	1	0	0	14	0	1597.73	ENSCHIP00000014941.1	ENSCHIP00000014941.1	30	43	yes	yes	2;3	4.0648e-154	380.12	1	0	10	1	1	2	2
AVTEVLAR	DDFKEMEKKVDVTSKAVTEVLARTIEYLQP	KVDVTSKAVTEVLARTIEYLQPNPASRAKL	K	A	V	A	R	T	2	1	0	0	0	0	1	0	0	0	1	0	0	0	0	0	1	0	0	2	0	0	8	0	857.497	ENSCHIP00000033874.1	ENSCHIP00000033874.1	46	53	yes	yes	2	0.010271	94.777	1	0	2		1	1
AVTGFDDPFSGK	LIDFDDRQQIYTAEKAVTGFDDPFSGKTVS	AEKAVTGFDDPFSGKTVSVSEAIKKNLIDR	K	A	V	G	K	T	1	0	0	2	0	0	0	2	0	0	0	1	0	2	1	1	1	0	0	1	0	0	12	0	1239.58	ENSCHIP00000011508.1	ENSCHIP00000011508.1	2101	2112	yes	yes	2	5.1641e-05	129.85	1	0	3			1	1
AVTGTDVDIVFSK	NWAKLCKDCKVADGKAVTGTDVDIVFSKVK	GKAVTGTDVDIVFSKVKVKSARVINYEEFK	K	A	V	S	K	V	1	0	0	2	0	0	0	1	0	1	0	1	0	1	0	1	2	0	0	3	0	0	13	0	1350.7	ENSCHIP00000023820.1	ENSCHIP00000023820.1	49	61	yes	yes	2	6.8152e-05	126.67	1	0	6	1	1	1	1
AVTGYKDPYTGEK	VVGPELHHKLLSAERAVTGYKDPYTGEKIS	ERAVTGYKDPYTGEKISLFQAMKKDLIVRE	R	A	V	E	K	I	1	0	0	1	0	0	1	2	0	0	0	2	0	0	1	0	2	0	2	1	0	0	13	1	1427.69	ENSCHIP00000025570.1	ENSCHIP00000025570.1	2376	2388	yes	yes	3	0.00056383	79.639	1	0	2
AVTGYNDPETGNIISLFQAMNK	LVGIEFKEKLLSAERAVTGYNDPETGNIIS	PETGNIISLFQAMNKELIEKGHGIRLLEAQ	R	A	V	N	K	E	2	0	3	1	0	1	1	2	0	2	1	1	1	1	1	1	2	0	1	1	0	0	22	0	2382.15	ENSCHIP00000011508.1	ENSCHIP00000011508.1	2344	2365	yes	yes	2	3.2425e-27	134.24	1	0	2				1
AVVGVVAGGGR	KLPSGSKKVISSANRAVVGVVAGGGRIDKP	SANRAVVGVVAGGGRIDKPILKAGRAYHKY	R	A	V	G	R	I	2	1	0	0	0	0	0	4	0	0	0	0	0	0	0	0	0	0	0	4	0	0	11	0	940.545	ENSCHIP00000030224.1	ENSCHIP00000030224.1	164	174	yes	yes	2	3.6315e-05	123.69	1	0	4		1	1	1
AVVHGIVMGIPVPFPIPESDGCK	VNVTFTSNTQSQSSKAVVHGIVMGIPVPFP	GIPVPFPIPESDGCKSGIRCPIEKDKTYNY	K	A	V	C	K	S	1	0	0	1	1	0	1	3	1	3	0	1	1	1	4	1	0	0	0	4	0	0	23	0	2418.24	ENSCHIP00000020824.1	ENSCHIP00000020824.1	72	94	yes	yes	3	1.6819e-11	99.86	1	0	5	1	1	1	1
AVVIVDDR	ELLEEAFSQFGPIERAVVIVDDRGRSTGKG	QFGPIERAVVIVDDRGRSTGKGIVEFASKP	R	A	V	D	R	G	1	1	0	2	0	0	0	0	0	1	0	0	0	0	0	0	0	0	0	3	0	0	8	0	885.492	ENSCHIP00000026986.1;ENSCHIP00000026978.1;ENSCHIP00000000522.1;ENSCHIP00000000521.1;ENSCHIP00000031269.1	ENSCHIP00000026986.1	404	411	no	no	2	0.0067706	102.71	1	0	1			1
AVVPDPALKPLALLYEQAASR	IANGERQSPVDIDTKAVVPDPALKPLALLY	ALKPLALLYEQAASRRMVNNGHSFNVEFDD	K	A	V	S	R	R	5	1	0	1	0	1	1	0	0	0	4	1	0	0	3	1	0	0	1	2	0	0	21	1	2221.25	ENSCHIP00000015627.1	ENSCHIP00000015627.1	37	57	yes	yes	2;3;4	1.0259e-20	151.9	1	0	15	2	2	3	3
AVVPDPALKPLALLYEQAASRR	IANGERQSPVDIDTKAVVPDPALKPLALLY	LKPLALLYEQAASRRMVNNGHSFNVEFDDS	K	A	V	R	R	M	5	2	0	1	0	1	1	0	0	0	4	1	0	0	3	1	0	0	1	2	0	0	22	2	2377.35	ENSCHIP00000015627.1	ENSCHIP00000015627.1	37	58	yes	yes	4	5.1471e-08	73.21	1	0	1
AVVVHAGEDDLGR	NLAASLTGPHSIAGRAVVVHAGEDDLGRGG	GRAVVVHAGEDDLGRGGNQASLENGNAGRR	R	A	V	G	R	G	2	1	0	2	0	0	1	2	1	0	1	0	0	0	0	0	0	0	0	3	0	0	13	0	1336.67	ENSCHIP00000018489.1	ENSCHIP00000018489.1	181	193	yes	yes	2;3	4.3773e-19	208.11	1	0	11	2	2	2	1
AVVVLVENFYK	______________________________	ELEKAVVVLVENFYKYVSKHSLVKNKISKS	K	A	V	Y	K	Y	1	0	1	0	0	0	1	0	0	0	1	1	0	1	0	0	0	0	1	4	0	0	11	0	1279.72	ENSCHIP00000032570.1	ENSCHIP00000032570.1	11	21	yes	yes	2	1.744e-08	157.68	1	0	6	1	1	1	1
AVVVNAAQLASYSQSK	GVLTLWRGCIPTMARAVVVNAAQLASYSQS	VVVNAAQLASYSQSKQFLLDSGYFSDNILC	R	A	V	S	K	Q	4	0	1	0	0	2	0	0	0	0	1	1	0	0	0	3	0	0	1	3	0	0	16	0	1634.86	ENSCHIP00000021538.1	ENSCHIP00000021538.1	191	206	yes	yes	2	3.744e-09	129.34	1	0	2				1
AVVYSNTIQSIMAIVK	IHEDGYSEEECRQYRAVVYSNTIQSIMAIV	VVYSNTIQSIMAIVKAMGNLQIDFADPSRA	R	A	V	V	K	A	2	0	1	0	0	1	0	0	0	3	0	1	1	0	0	2	1	0	1	3	0	0	16	0	1735.95	ENSCHIP00000005968.1;ENSCHIP00000005936.1;ENSCHIP00000005983.1	ENSCHIP00000005968.1	71	86	no	no	2	6.9192e-09	124.42	1	0	1
AVYLQYTDENFR	YLQNGPNRIGSVYKKAVYLQYTDENFRTVI	YKKAVYLQYTDENFRTVIEKPVWLGFLGPI	K	A	V	F	R	T	1	1	1	1	0	1	1	0	0	0	1	0	0	1	0	0	1	0	2	1	0	0	12	0	1517.72	CON__ENSEMBL:ENSBTAP00000031900;ENSCHIP00000012288.1;ENSCHIP00000012251.1;ENSCHIP00000012266.1	ENSCHIP00000012288.1	70	81	no	no	2	4.4304e-53	218.48	1	0	6	1	1	1	1
AVYQDADIYLLDDPLSAVDAGVSR	TPLSEGQKARVSLARAVYQDADIYLLDDPL	LLDDPLSAVDAGVSRHLFEECICQALKEKI	R	A	V	S	R	H	4	1	0	5	0	1	0	1	0	1	3	0	0	0	1	2	0	0	2	3	0	0	24	0	2565.26	ENSCHIP00000015497.1;ENSCHIP00000002392.1;ENSCHIP00000002408.1;ENSCHIP00000002385.1;ENSCHIP00000002370.1	ENSCHIP00000015497.1	385	408	yes	no	2	0.0013569	53.777	1	0	1				1
AVYQILK	MAVHDHDLPNTPHSRAVYQILKGNENGTFQ	LPNTPHSRAVYQILKGNENGTFQISTDPNT	R	A	V	L	K	G	1	0	0	0	0	1	0	0	0	1	1	1	0	0	0	0	0	0	1	1	0	0	7	0	833.501	ENSCHIP00000002938.1;ENSCHIP00000002955.1;ENSCHIP00000002918.1	ENSCHIP00000002938.1	389	395	yes	no	2	0.061961	66.994	1	0	2				1
AWEDTLDGYCDWEHAIK	QRCCRPGNNHTCAWKAWEDTLDGYCDWEHA	EDTLDGYCDWEHAIKTHHHSCCHYPPSPLR	K	A	W	I	K	T	2	0	0	3	1	0	2	1	1	1	1	1	0	0	0	0	1	2	1	0	0	0	17	0	2107.89	ENSCHIP00000007362.1	ENSCHIP00000007362.1	337	353	yes	yes	3	0.00016565	76.151	1	0	3			1	1
AWEEYYK	EPPQPPPAGQSDYTKAWEEYYKKIGQQPQQ	AGQSDYTKAWEEYYKKIGQQPQQPGAPPQQ	K	A	W	Y	K	K	1	0	0	0	0	0	2	0	0	0	0	1	0	0	0	0	0	1	2	0	0	0	7	0	987.434	ENSCHIP00000033524.1;ENSCHIP00000033521.1;ENSCHIP00000033529.1;ENSCHIP00000011224.1;ENSCHIP00000011188.1;ENSCHIP00000011173.1;ENSCHIP00000011143.1;ENSCHIP00000011205.1	ENSCHIP00000033524.1	624	630	no	no	2	0.015038	98.133	1	0	3			1	1
AWESLEEAEYR	VYTPHDGKLVSDINRAWESLEEAEYRRELA	DINRAWESLEEAEYRRELALRDELIRQEKL	R	A	W	Y	R	R	2	1	0	0	0	0	4	0	0	0	1	0	0	0	0	1	0	1	1	0	0	0	11	0	1381.62	ENSCHIP00000007861.1;ENSCHIP00000007854.1	ENSCHIP00000007861.1	395	405	yes	no	2	1.2116e-17	179.51	1	0	3			1	1
AWGPGLHGGIVGR	FEVQVGPEAGMQKVRAWGPGLHGGIVGRSA	VRAWGPGLHGGIVGRSADFVVESIGSEVGS	R	A	W	G	R	S	1	1	0	0	0	0	0	5	1	1	1	0	0	0	1	0	0	1	0	1	0	0	13	0	1275.68	ENSCHIP00000015526.1;ENSCHIP00000015483.1;ENSCHIP00000015449.1;ENSCHIP00000015519.1	ENSCHIP00000015526.1	554	566	yes	no	3	0.0025797	71.159	1	0	1				1
AWLAGRPER	GANPWRCDCRLVPLRAWLAGRPEREPYRDL	RLVPLRAWLAGRPEREPYRDLRCAAPPALR	R	A	W	E	R	E	2	2	0	0	0	0	1	1	0	0	1	0	0	0	1	0	0	1	0	0	0	0	9	1	1054.57	ENSCHIP00000000326.1;ENSCHIP00000000325.1	ENSCHIP00000000326.1	100	108	yes	no	3	0.0092781	77.732	1	0	2
AWQGAADGGLMDR	RREWGDHGRRIEEDRAWQGAADGGLMDRDH	DRAWQGAADGGLMDRDHRRWQGEGLFSAVA	R	A	W	D	R	D	3	1	0	2	0	1	0	3	0	0	1	0	1	0	0	0	0	1	0	0	0	0	13	0	1346.6	ENSCHIP00000003434.1;ENSCHIP00000003336.1;ENSCHIP00000003322.1;ENSCHIP00000003305.1;ENSCHIP00000003291.1;ENSCHIP00000003424.1	ENSCHIP00000003434.1	820	832	yes	no	2	0.015228	83.862	1	0	1				1
AWRDPEEPVLLK	GLEVTAYSPLGSSDRAWRDPEEPVLLKEPV	SDRAWRDPEEPVLLKEPVVLALAEKHGRSP	R	A	W	L	K	E	1	1	0	1	0	0	2	0	0	0	2	1	0	0	2	0	0	1	0	1	0	0	12	1	1451.78	ENSCHIP00000002566.1;ENSCHIP00000002561.1	ENSCHIP00000002566.1	219	230	yes	no	2;3	0.014472	73.781	1	0	2			1	1
AWTVEQLR	______________________________	AAAVPQRAWTVEQLRSEQLPKKDIIKFLQD	R	A	W	L	R	S	1	1	0	0	0	1	1	0	0	0	1	0	0	0	0	0	1	1	0	1	0	0	8	0	1001.53	ENSCHIP00000020149.1	ENSCHIP00000020149.1	9	16	yes	yes	2	0.0039763	110.63	1	0	1			1
AWVEQEGISVK	______________________________	AWWKAWVEQEGISVKGSPHFNPDPDAETLY	K	A	W	V	K	G	1	0	0	0	0	1	2	1	0	1	0	1	0	0	0	1	0	1	0	2	0	0	11	0	1244.64	ENSCHIP00000000107.1	ENSCHIP00000000107.1	6	16	yes	yes	2	0.0011397	123.35	1	0	8	1	1	2	1
AWVWNTHADFADECPK	ITPMMELKPNAGSDRAWVWNTHADFADECP	WVWNTHADFADECPKQELLAIRFLNAENAQ	R	A	W	P	K	Q	3	0	1	2	1	0	1	0	1	0	0	1	0	1	1	0	1	2	0	1	0	0	16	0	1945.84	ENSCHIP00000026693.1;ENSCHIP00000026697.1	ENSCHIP00000026693.1	119	134	yes	no	2	5.8207e-05	103.75	1	0	1				1
AYADFYR	FATFYKFAVAEKRKKAYADFYRNYDSMKDF	AVAEKRKKAYADFYRNYDSMKDFEEMRKAG	K	A	Y	Y	R	N	2	1	0	1	0	0	0	0	0	0	0	0	0	1	0	0	0	0	2	0	0	0	7	0	904.408	ENSCHIP00000016575.1;ENSCHIP00000001567.1;ENSCHIP00000003479.1	ENSCHIP00000016575.1	47	53	yes	no	2	0.028028	86.086	1	0	1			1
AYAISGPTVQGGLPVFHWSR	YDTKVADIYLASKYKAYAISGPTVQGGLPV	GPTVQGGLPVFHWSRFNKTLHEGLPEAYNF	K	A	Y	S	R	F	2	1	0	0	0	1	0	3	1	1	1	0	0	1	2	2	1	1	1	2	0	0	20	0	2142.1	ENSCHIP00000028420.1;ENSCHIP00000028396.1	ENSCHIP00000028420.1	486	505	yes	no	3	1.7966e-20	140.95	1	0	5	1	1	1
AYAQQCVWGHNK	MLQMRWDEELAAFAKAYAQQCVWGHNKERG	FAKAYAQQCVWGHNKERGRRGENLFAITGE	K	A	Y	N	K	E	2	0	1	0	1	2	0	1	1	0	0	1	0	0	0	0	0	1	1	1	0	0	12	0	1460.66	ENSCHIP00000008802.1	ENSCHIP00000008802.1	69	80	yes	yes	2;3	1.7904e-05	138.54	1	0	4	1	1
AYAQQLTEWAR	TDLMNCLHERARIEKAYAQQLTEWARRWRQ	RIEKAYAQQLTEWARRWRQLVDKGPQYGTV	K	A	Y	A	R	R	3	1	0	0	0	2	1	0	0	0	1	0	0	0	0	0	1	1	1	0	0	0	11	0	1335.66	ENSCHIP00000007433.1;ENSCHIP00000007444.1;ENSCHIP00000007446.1	ENSCHIP00000007433.1	54	64	yes	no	2	2.4686e-05	141.48	1	0	1
AYEAQTEPVLEYYR	QREDDRPETVVKRLKAYEAQTEPVLEYYRK	KAYEAQTEPVLEYYRKKGVLETFSGTETNK	K	A	Y	Y	R	K	2	1	0	0	0	1	3	0	0	0	1	0	0	0	1	0	1	0	3	1	0	0	14	0	1730.82	ENSCHIP00000029475.1	ENSCHIP00000029475.1	175	188	yes	yes	2	2.5439e-18	169.58	1	0	4	1	1	1
AYEEDYGSNLEEDIK	ILASRTKNQLQEIMKAYEEDYGSNLEEDIK	AYEEDYGSNLEEDIKADTSGYLERILVCLL	K	A	Y	I	K	A	1	0	1	2	0	0	4	1	0	1	1	1	0	0	0	1	0	0	2	0	0	0	15	0	1773.76	ENSCHIP00000000107.1;ENSCHIP00000000108.1	ENSCHIP00000000107.1	134	148	yes	no	2	1.4125e-18	155.48	1	0	1			1
AYFHLLNQIAPK	WQKINNFSADIKDSKAYFHLLNQIAPKGQK	DSKAYFHLLNQIAPKGQKEGEPRIDINMSG	K	A	Y	P	K	G	2	0	1	0	0	1	0	0	1	1	2	1	0	1	1	0	0	0	1	0	0	0	12	0	1413.78	ENSCHIP00000019808.1;ENSCHIP00000019796.1	ENSCHIP00000019808.1	301	312	yes	no	3	7.2596e-05	119.53	1	0	1			1
AYGELPEHAK	DVILKYNADEARSLKAYGELPEHAKINETD	ARSLKAYGELPEHAKINETDTFGPGDDDEI	K	A	Y	A	K	I	2	0	0	0	0	0	2	1	1	0	1	1	0	0	1	0	0	0	1	0	0	0	10	0	1113.55	ENSCHIP00000024198.1;ENSCHIP00000024210.1	ENSCHIP00000024198.1	105	114	yes	no	3	0.032676	49.35	1	0	3	1		1
AYGENIGYSEK	FTNLTMDTEIRIECKAYGENIGYSEKDRFQ	IECKAYGENIGYSEKDRFQGRFDVKIEVKS	K	A	Y	E	K	D	1	0	1	0	0	0	2	2	0	1	0	1	0	0	0	1	0	0	2	0	0	0	11	0	1229.56	ENSCHIP00000027895.1	ENSCHIP00000027895.1	278	288	yes	yes	2	0.017721	79.148	1	0	1	1
AYHEQLSVAEITNACFEPANQMVK	HFPLATYAPVISAEKAYHEQLSVAEITNAC	EITNACFEPANQMVKCDPRHGKYMACCLLY	K	A	Y	V	K	C	4	0	2	0	1	2	3	0	1	1	1	1	1	1	1	1	1	0	1	2	0	0	24	0	2749.28	ENSCHIP00000001267.1;ENSCHIP00000001308.1;ENSCHIP00000001301.1;ENSCHIP00000018753.1;ENSCHIP00000018773.1;ENSCHIP00000020728.1;ENSCHIP00000021022.1;ENSCHIP00000026814.1;ENSCHIP00000020184.1;ENSCHIP00000000478.1;ENSCHIP00000030319.1	ENSCHIP00000001267.1	281	304	no	no	2;3	4.5245e-50	208.43	1	0	12	1	2	3	4
AYIQDFQEFSK	QVLEQGLQKCTQATRAYIQDFQEFSKNISV	QATRAYIQDFQEFSKNISVMLGRCHTYTSE	R	A	Y	S	K	N	1	0	0	1	0	2	1	0	0	1	0	1	0	2	0	1	0	0	1	0	0	0	11	0	1374.65	ENSCHIP00000028856.1	ENSCHIP00000028856.1	55	65	yes	yes	2	0.002046	110.76	1	0	3	1	1	1
AYLEEECPGMLQR	KRKWEAEAVYVQRAKAYLEEECPGMLQRYL	AKAYLEEECPGMLQRYLPYSRTHLDRRESP	K	A	Y	Q	R	Y	1	1	0	0	1	1	3	1	0	0	2	0	1	0	1	0	0	0	1	0	0	0	13	0	1594.71	ENSCHIP00000004947.1	ENSCHIP00000004947.1	177	189	yes	yes	2	4.5972e-27	238.32	1	0	11	3	2	1	1
AYLESEVAISEELVQK	VIQAIQKSDEGHPFRAYLESEVAISEELVQ	YLESEVAISEELVQKYSNSALGHVNCTIKE	R	A	Y	Q	K	Y	2	0	0	0	0	1	4	0	0	1	2	1	0	0	0	2	0	0	1	2	0	0	16	0	1806.93	ENSCHIP00000003199.1;ENSCHIP00000003207.1	ENSCHIP00000003199.1	259	274	no	no	2	5.8043e-07	123.84	1	0	2				1
AYLPVNESFGFTADLR	FEETQVAGTPMFVVKAYLPVNESFGFTADL	YLPVNESFGFTADLRSNTGGQAFPQCVFDH	K	A	Y	L	R	S	2	1	1	1	0	0	1	1	0	0	2	0	0	2	1	1	1	0	1	1	0	0	16	0	1798.89	ENSCHIP00000011994.1	ENSCHIP00000011994.1	786	801	yes	yes	2	1.3563e-63	224.42	1	0	3			1	1
AYLQQLR	IYAKPANKQEDEVMRAYLQQLRQETGLRLC	KQEDEVMRAYLQQLRQETGLRLCEKVFDPQ	R	A	Y	L	R	Q	1	1	0	0	0	2	0	0	0	0	2	0	0	0	0	0	0	0	1	0	0	0	7	0	890.497	ENSCHIP00000028306.1	ENSCHIP00000028306.1	147	153	yes	yes	2	0.04907	99.511	1	0	1			1
AYPNQVDNTMFCAGDQAGR	QCLNITVLSDEQCKKAYPNQVDNTMFCAGD	QVDNTMFCAGDQAGRDSCQGDSGGPVVCNG	K	A	Y	G	R	D	3	1	2	2	1	2	0	2	0	0	0	0	1	1	1	0	1	0	1	1	0	0	19	0	2113.89	ENSCHIP00000018355.1	ENSCHIP00000018355.1	220	238	yes	yes	2	1.9082e-48	178.58	1	0	4			1	1
AYQDQKPGTSGLR	______________________________	TKAYQDQKPGTSGLRKRVKVFQSSANYAEN	K	A	Y	L	R	K	1	1	0	1	0	2	0	2	0	0	1	1	0	0	1	1	1	0	1	0	0	0	13	1	1419.71	ENSCHIP00000019746.1	ENSCHIP00000019746.1	11	23	yes	yes	3	0.0020204	86.772	1	0	1			1
AYREELEGQLAPMAQETQAR	QELTVLMEETMKEVKAYREELEGQLAPMAQ	LEGQLAPMAQETQARVSKELQAAQARLGSD	K	A	Y	A	R	V	4	2	0	0	0	3	4	1	0	0	2	0	1	0	1	0	1	0	1	0	0	0	20	1	2290.1	ENSCHIP00000025094.1;ENSCHIP00000025090.1;ENSCHIP00000025098.1	ENSCHIP00000025094.1	90	109	yes	no	3	5.3097e-06	74.047	1	0	4	1		1	1
AYSHAVSLAR	RGSRRVSYVGLVTVRAYSHAVSLARGEVGF	LVTVRAYSHAVSLARGEVGFARIDNQRSRL	R	A	Y	A	R	G	3	1	0	0	0	0	0	0	1	0	1	0	0	0	0	2	0	0	1	1	0	0	10	0	1073.56	ENSCHIP00000026308.1	ENSCHIP00000026308.1	118	127	yes	yes	3	2.5556e-06	145.46	1	0	1				1
AYSMLTITER	EGQVETVQSSPITYRAYSMLTITEREWLSQ	PITYRAYSMLTITEREWLSQSAYTCQVEHN	R	A	Y	E	R	E	1	1	0	0	0	0	1	0	0	1	1	0	1	0	0	1	2	0	1	0	0	0	10	0	1183.59	ENSCHIP00000013618.1;CON__Q1RMK2	ENSCHIP00000013618.1	313	322	no	no	2	9.8444e-15	183.65	1	0	11	4	2	1	1
AYTEVAAAHQQQLHQLEFAK	PLQDSIQAQEKNLTKAYTEVAAAHQQQLHQ	AAAHQQQLHQLEFAKKILEKKELSEDIQVT	K	A	Y	A	K	K	5	0	0	0	0	4	2	0	2	0	2	1	0	1	0	0	1	0	1	1	0	0	20	0	2282.14	ENSCHIP00000031966.1;ENSCHIP00000031971.1	ENSCHIP00000031966.1	861	880	yes	no	3	1.3307e-30	154.12	1	0	2				1
AYTNFDAER	EGDHSTPPSAYGSVKAYTNFDAERDALNIE	AYGSVKAYTNFDAERDALNIETAIKTKGVD	K	A	Y	E	R	D	2	1	1	1	0	0	1	0	0	0	0	0	0	1	0	0	1	0	1	0	0	0	9	0	1085.48	ENSCHIP00000002620.1	ENSCHIP00000002620.1	29	37	yes	yes	2	3.4857e-29	225.57	1	0	7	2	1	1	1
AYTNFDAERDALNIETAIK	EGDHSTPPSAYGSVKAYTNFDAERDALNIE	FDAERDALNIETAIKTKGVDEVTIVNILTN	K	A	Y	I	K	T	4	1	2	2	0	0	2	0	0	2	1	1	0	1	0	0	2	0	1	0	0	0	19	1	2154.06	ENSCHIP00000002620.1	ENSCHIP00000002620.1	29	47	yes	yes	3	0.018796	39.237	1	0	1				1
AYVDKVEELK	AWNELKGTSKEDAMKAYVDKVEELKKKYGI	EDAMKAYVDKVEELKKKYGI__________	K	A	Y	L	K	K	1	0	0	1	0	0	2	0	0	0	1	2	0	0	0	0	0	0	1	2	0	0	10	1	1192.63	ENSCHIP00000014154.1	ENSCHIP00000014154.1	73	82	yes	yes	2;3	0.00013214	157.66	1	0	7	2	2	1
AYVDKVEELKK	AWNELKGTSKEDAMKAYVDKVEELKKKYGI	DAMKAYVDKVEELKKKYGI___________	K	A	Y	K	K	K	1	0	0	1	0	0	2	0	0	0	1	3	0	0	0	0	0	0	1	2	0	0	11	2	1320.73	ENSCHIP00000014154.1	ENSCHIP00000014154.1	73	83	yes	yes	2;3	4.3525e-08	162.36	1	0	6	2	2	1
AYVDLQLR	CKSLSNGDIGECSDKAYVDLQLRIASFLQK	IGECSDKAYVDLQLRIASFLQKCDLYPGED	K	A	Y	L	R	I	1	1	0	1	0	1	0	0	0	0	2	0	0	0	0	0	0	0	1	1	0	0	8	0	976.534	ENSCHIP00000008093.1	ENSCHIP00000008093.1	232	239	yes	yes	2	0.0086207	98.503	1	0	2	1		1
AYVVLGQFLVLK	GEVLGKKLEERGFDKAYVVLGQFLVLKKDE	FDKAYVVLGQFLVLKKDEDLFREWLKDTCG	K	A	Y	L	K	K	1	0	0	0	0	1	0	1	0	0	3	1	0	1	0	0	0	0	1	3	0	0	12	0	1348.81	ENSCHIP00000025718.1;ENSCHIP00000002714.1;ENSCHIP00000002160.1	ENSCHIP00000025718.1	42	53	yes	no	2	1.2049e-05	123.72	1	0	6	1	1	1	1
AYWQIHVDQLDVGSSLTVCK	KYYRGSLTYHNVTRKAYWQIHVDQLDVGSS	HVDQLDVGSSLTVCKGGCEAIVDTGTSLIV	K	A	Y	C	K	G	1	0	0	2	1	2	0	1	1	1	2	1	0	0	0	2	1	1	1	3	0	0	20	0	2318.14	ENSCHIP00000002434.1	ENSCHIP00000002434.1	268	287	yes	yes	2;3	1.8885e-18	144.68	1	0	7	1	1	1	2
AYYHLLEQVAPK	CNKINNFSSDIKDSKAYYHLLEQVAPKGDE	DSKAYYHLLEQVAPKGDEEGIPAVVIDMSG	K	A	Y	P	K	G	2	0	0	0	0	1	1	0	1	0	2	1	0	0	1	0	0	0	2	1	0	0	12	0	1430.76	ENSCHIP00000003767.1	ENSCHIP00000003767.1	298	309	yes	yes	2;3	1.5325e-06	148.32	1	0	6		1	1	2
CAAEENCLASSAYR	QASTYVQKMAMYNLRCAAEENCLASSAYRA	RCAAEENCLASSAYRADVRDYDHRVLLRFP	R	C	A	Y	R	A	4	1	1	0	2	0	2	0	0	0	1	0	0	0	0	2	0	0	1	0	0	0	14	0	1600.66	ENSCHIP00000017017.1;ENSCHIP00000017033.1	ENSCHIP00000017017.1	239	252	yes	no	2	4.5931e-38	212.82	1	0	3			1	1
CAAGFEYGQR	LPKATYKANERVQYRCAAGFEYGQRGDTIC	RVQYRCAAGFEYGQRGDTICTKSGWIPAPA	R	C	A	Q	R	G	2	1	0	0	1	1	1	2	0	0	0	0	0	1	0	0	0	0	1	0	0	0	10	0	1157.49	ENSCHIP00000023053.1;ENSCHIP00000023078.1;ENSCHIP00000023069.1;CON__Q28085	ENSCHIP00000023078.1	237	246	no	no	2	0.00034549	117.04	1	0	1				1
CACSNHEPYFGYAGAFK	FPKLCQLCAGKGTDKCACSNHEPYFGYAGA	CSNHEPYFGYAGAFKCLAEGSGDVAFVKHS	K	C	A	F	K	C	3	0	1	0	2	0	1	2	1	0	0	1	0	2	1	1	0	0	2	0	0	0	17	0	1977.81	ENSCHIP00000024228.1	ENSCHIP00000024228.1	200	216	yes	yes	2;3	4.7669e-40	227.56	1	0	10	2	2	2	2
CAELEEELK	DLERAEERAELSEGKCAELEEELKTVTNNL	ELSEGKCAELEEELKTVTNNLKSLEAQAEK	K	C	A	L	K	T	1	0	0	0	1	0	4	0	0	0	2	1	0	0	0	0	0	0	0	0	0	0	9	0	1119.51	ENSCHIP00000022213.1	ENSCHIP00000022213.1	190	198	yes	yes	2	0.0065448	91.069	1	0	1
CAEQIALQNPELR	GPGTTPHLQTIFLGRCAEQIALQNPELRDK	GRCAEQIALQNPELRDKNCTAIWEAFKVVL	R	C	A	L	R	D	2	1	1	0	1	2	2	0	0	1	2	0	0	0	1	0	0	0	0	0	0	0	13	0	1540.77	ENSCHIP00000022500.1;ENSCHIP00000022509.1;ENSCHIP00000022517.1	ENSCHIP00000022500.1	55	67	yes	no	2	0.0022275	122.42	1	0	1		1
CASLQKFGER	LRDEGKASSAKQRLKCASLQKFGERAFKAW	KQRLKCASLQKFGERAFKAWAVARLSQRFP	K	C	A	E	R	A	1	1	0	0	1	1	1	1	0	0	1	1	0	1	0	1	0	0	0	0	0	0	10	1	1194.58	CON__P02768-1	CON__P02768-1	224	233	yes	yes	2;3	7.6396e-06	177.58	1	0	7	2		1	1
CASQAGMTAYGTR	KAGQSVIGLQMGTNKCASQAGMTAYGTRRH	NKCASQAGMTAYGTRRHLYDPKMQTDKPFD	K	C	A	T	R	R	3	1	0	0	1	1	0	2	0	0	0	0	1	0	0	1	2	0	1	0	0	0	13	0	1372.59	ENSCHIP00000025433.1	ENSCHIP00000025433.1	173	185	yes	yes	2	1.4091e-16	141.08	1	0	2		1
CASQSGMTAYGTR	KAGQCVIGLQMGTNKCASQSGMTAYGTRRH	NKCASQSGMTAYGTRRHLYDPKNHILPPMD	K	C	A	T	R	R	2	1	0	0	1	1	0	2	0	0	0	0	1	0	0	2	2	0	1	0	0	0	13	0	1388.58	ENSCHIP00000027003.1;ENSCHIP00000026998.1;ENSCHIP00000001144.1;ENSCHIP00000001133.1	ENSCHIP00000027003.1	175	187	yes	no	2	3.2375e-05	102.53	1	0	2	1
CATITPDEAR	IDSALATQKYSVAVKCATITPDEARVEEFK	SVAVKCATITPDEARVEEFKLKKMWKSPNG	K	C	A	A	R	V	2	1	0	1	1	0	1	0	0	1	0	0	0	0	1	0	2	0	0	0	0	0	10	0	1132.52	ENSCHIP00000001938.1;ENSCHIP00000001966.1	ENSCHIP00000001938.1	113	122	yes	no	2	0.0017697	110.87	1	0	1			1
CCAADDKEGCFLLEGPK	QLKTVMENFVAFVDKCCAADDKEGCFLLEG	AADDKEGCFLLEGPKLVASTQAALA_____	K	C	C	P	K	L	2	0	0	2	3	0	2	2	0	0	2	2	0	1	1	0	0	0	0	0	0	0	17	1	1968.84	ENSCHIP00000020248.1	ENSCHIP00000020248.1	581	597	yes	yes	2;3	1.1351e-104	298.78	1	0	29	5	4	6	7
CCAADDKEGCFLLEGPKLVASTQAALA	QLKTVMENFVAFVDKCCAADDKEGCFLLEG	LEGPKLVASTQAALA_______________	K	C	C	L	A	-	6	0	0	2	3	1	2	2	0	0	4	2	0	1	1	1	1	0	0	1	0	0	27	2	2894.36	ENSCHIP00000020248.1	ENSCHIP00000020248.1	581	607	yes	yes	3	2.0749e-14	86.551	1	0	1
CCAKPESER	TLVEISRSLGKVGTKCCAKPESERMPCTED	GKVGTKCCAKPESERMPCTEDYLSLILNRL	K	C	C	E	R	M	1	1	0	0	2	0	2	0	0	0	0	1	0	0	1	1	0	0	0	0	0	0	9	1	1135.47	ENSCHIP00000020248.1;ENSCHIP00000020234.1	ENSCHIP00000020248.1	460	468	yes	no	2;3	0.0086331	119.29	1	0	7	1	2	1
CCDLPFPEQACCAEEEK	HFGQIPGLIQKVTARCCDLPFPEQACCAEE	DLPFPEQACCAEEEKSAFIDDLCGSRRNFW	R	C	C	E	K	S	2	0	0	1	4	1	4	0	0	0	1	1	0	1	2	0	0	0	0	0	0	0	17	0	2141.82	ENSCHIP00000007362.1	ENSCHIP00000007362.1	433	449	yes	yes	2	9.0297e-10	112.51	1	0	2		1	1
CCESASEDCMPK	DVLPLAEDITTILSKCCESASEDCMPKELP	LSKCCESASEDCMPKELPEYTVKLCDNLST	K	C	C	P	K	E	1	0	0	1	3	0	2	0	0	0	0	1	1	0	1	2	0	0	0	0	0	0	12	0	1472.5	ENSCHIP00000030329.1;ENSCHIP00000030339.1	ENSCHIP00000030329.1	265	276	yes	no	2	0.00025741	119.16	1	0	1
CCISAAPYR	TFSSCSAVAPKTGSRCCISAAPYRGVSCYR	PKTGSRCCISAAPYRGVSCYRGLTGFGSRS	R	C	C	Y	R	G	2	1	0	0	2	0	0	0	0	1	0	0	0	0	1	1	0	0	1	0	0	0	9	0	1096.48	ENSCHIP00000032145.1;ENSCHIP00000032155.1;ENSCHIP00000032165.1;ENSCHIP00000032172.1;ENSCHIP00000032143.1;ENSCHIP00000032164.1;ENSCHIP00000032137.1	ENSCHIP00000032145.1	38	46	no	no	2	0.00071693	108	1	0	2			1	1
CCQSVCCQPSCPR	SCCRPTCCISSCRPRCCQSVCCQPSCPRIS	PRCCQSVCCQPSCPRISSCCRPSCCGSSCC	R	C	C	P	R	I	0	1	0	0	5	2	0	0	0	0	0	0	0	0	2	2	0	0	0	1	0	0	13	0	1697.62	ENSCHIP00000010801.1;ENSCHIP00000022453.1;ENSCHIP00000030573.1	ENSCHIP00000022453.1	106	118	no	no	2	6.5395e-32	197.21	1	0	2			1	1
CCSGAIIVLTK	PTEAAAVGAVEASFKCCSGAIIVLTKSGRS	ASFKCCSGAIIVLTKSGRSAHQVARYRPRA	K	C	C	T	K	S	1	0	0	0	2	0	0	1	0	2	1	1	0	0	0	1	1	0	0	1	0	0	11	0	1220.63	ENSCHIP00000015421.1	ENSCHIP00000015421.1	423	433	yes	yes	2	0.077488	89.171	1	0	1				1
CCSINSPPLYCSSEIDAEINTLQS	DLQELVAKLSDFASKCCSINSPPLYCSSEI	YCSSEIDAEINTLQS_______________	K	C	C	Q	S	-	1	0	2	1	3	1	2	0	0	3	2	0	0	0	2	5	1	0	1	0	0	0	24	0	2757.19	ENSCHIP00000030329.1	ENSCHIP00000030329.1	452	475	yes	yes	3	0.00040954	52.03	1	0	3	1		1
CCTESLVNR	CVLHEKTPVSEKVTKCCTESLVNRRPCFSD	SEKVTKCCTESLVNRRPCFSDLTLDETYVP	K	C	C	N	R	R	0	1	1	0	2	0	1	0	0	0	1	0	0	0	0	1	1	0	0	1	0	0	9	0	1137.49	CON__P02769;ENSCHIP00000020248.1;ENSCHIP00000020234.1;CON__P02768-1	ENSCHIP00000020248.1	499	507	no	no	1;2	7.1144e-60	249.49	1	0	30	6	2	8	4
CCTESLVNRRPCFSDLTLDETYVPK	CVLHEKTPVSEKVTKCCTESLVNRRPCFSD	PCFSDLTLDETYVPKPFDGESFTFHADICT	K	C	C	P	K	P	0	2	1	2	3	0	2	0	0	0	3	1	0	1	2	2	3	0	1	2	0	0	25	2	3059.42	ENSCHIP00000020248.1;ENSCHIP00000020234.1	ENSCHIP00000020248.1	499	523	yes	no	4	7.8174e-13	92.95	1	0	1
CDAFVGTWK	______________________________	______________________________	M	C	D	W	K	L	1	0	0	1	1	0	0	1	0	0	0	1	0	1	0	0	1	1	0	1	0	0	9	0	1082.49	ENSCHIP00000004118.1	ENSCHIP00000004118.1	2	10	yes	yes	1;2	8.4932e-05	122.13	1	0	9	2	1	1	2
CDENILWLDYK	GATLKITLDNAYMEKCDENILWLDYKNICK	YMEKCDENILWLDYKNICKVVDVGSKIYVD	K	C	D	Y	K	N	0	0	1	2	1	0	1	0	0	1	2	1	0	0	0	0	0	1	1	0	0	0	11	0	1467.67	ENSCHIP00000015421.1;ENSCHIP00000015417.1	ENSCHIP00000015421.1	152	162	yes	no	2	0.0092469	77.662	1	0	1
CDEPILSNR	HRYVWLVYEQEGPLKCDEPILSNRSGDHRG	QEGPLKCDEPILSNRSGDHRGKFKVASFRK	K	C	D	N	R	S	0	1	1	1	1	0	1	0	0	1	1	0	0	0	1	1	0	0	0	0	0	0	9	0	1102.51	ENSCHIP00000017045.1;ENSCHIP00000008832.1;ENSCHIP00000001146.1	ENSCHIP00000017045.1	133	141	yes	no	2	2.3962e-06	176.09	1	0	2
CDFEILVVPWK	TTCPLAAEAQQEKLRCDFEILVVPWKNSSQ	EKLRCDFEILVVPWKNSSQLLKHDCVSL__	R	C	D	W	K	N	0	0	0	1	1	0	1	0	0	1	1	1	0	1	1	0	0	1	0	2	0	0	11	0	1404.71	ENSCHIP00000006942.1	ENSCHIP00000006942.1	126	136	yes	yes	2	9.6649e-09	156.94	1	0	6	1	1	1	1
CDLEIYQLK	RLREEIVDKTRLIERCDLEIYQLKQEIQSL	TRLIERCDLEIYQLKQEIQSLKEAKPQVQT	R	C	D	L	K	Q	0	0	0	1	1	1	1	0	0	1	2	1	0	0	0	0	0	0	1	0	0	0	9	0	1180.58	ENSCHIP00000008704.1;ENSCHIP00000008662.1;ENSCHIP00000008700.1;ENSCHIP00000008653.1	ENSCHIP00000008704.1	1257	1265	yes	no	2	0.00088469	118.74	1	0	1				1
CDLGYLHTSHCLASGEVMISSLGDPK	PKLHKVIEPKEIHAKCDLGYLHTSHCLASG	LASGEVMISSLGDPKGNGKGGFVLLDGETF	K	C	D	P	K	G	1	0	0	2	2	0	1	3	2	1	4	1	1	0	1	4	1	0	1	1	0	0	26	0	2846.3	ENSCHIP00000016960.1;ENSCHIP00000016970.1;ENSCHIP00000016964.1	ENSCHIP00000016960.1	131	156	yes	no	3	0.00043722	48.115	1	0	1				1
CDLYPGEDFVQPPTR	AYVDLQLRIASFLQKCDLYPGEDFVQPPTR	CDLYPGEDFVQPPTRLCVGCPKPIPVDSPE	K	C	D	T	R	L	0	1	0	2	1	1	1	1	0	0	1	0	0	1	3	0	1	0	1	1	0	0	15	0	1792.81	ENSCHIP00000008093.1	ENSCHIP00000008093.1	247	261	yes	yes	2	1.576e-18	153.95	1	0	10	1	3	2	1
CDMEVSCPDDYTCCR	DLLTKLPAHTVQDVKCDMEVSCPDDYTCCR	CDMEVSCPDDYTCCRLQSGAWGCCPFVQAV	K	C	D	C	R	L	0	1	0	3	4	0	1	0	0	0	0	0	1	0	1	1	1	0	1	1	0	0	15	0	1966.66	ENSCHIP00000031927.1	ENSCHIP00000031927.1	268	282	yes	yes	2	0.00013545	106.67	1	0	1	1
CDQLEDVYDCSHSEDAGAICEK	IQEVNCNGTEDELIKCDQLEDVYDCSHSED	YDCSHSEDAGAICEKSSPKVRLVGGPHRCE	K	C	D	E	K	S	2	0	0	4	3	1	3	1	1	1	1	1	0	0	0	2	0	0	1	1	0	0	22	0	2600.01	ENSCHIP00000012262.1	ENSCHIP00000012262.1	144	165	yes	no	3	1.8853e-15	124.08	1	0	3				1
CDVDIRKDLYANTVLSGGTTMYPGIADR	ESCGIHETTFNSIMKCDVDIRKDLYANTVL	VLSGGTTMYPGIADRMQKEITALAPSTMKI	K	C	D	D	R	M	2	2	1	4	1	0	0	3	0	2	2	1	1	0	1	1	3	0	2	2	0	0	28	2	3100.5	ENSCHIP00000011107.1;ENSCHIP00000011080.1;ENSCHIP00000032903.1;ENSCHIP00000032934.1;ENSCHIP00000032929.1;ENSCHIP00000032942.1	ENSCHIP00000032929.1	285	312	no	no	3	2.7503e-10	76.899	1	0	1				1
CDYGWLSDASVR	TVGELQAAWRNGFDRCDYGWLSDASVRHPV	FDRCDYGWLSDASVRHPVTVARAQCGGGLL	R	C	D	V	R	H	1	1	0	2	1	0	0	1	0	0	1	0	0	0	0	2	0	1	1	1	0	0	12	0	1427.61	ENSCHIP00000031974.1;ENSCHIP00000031965.1;ENSCHIP00000031988.1;ENSCHIP00000031984.1;ENSCHIP00000031979.1	ENSCHIP00000031974.1	295	306	yes	no	2	0.0028058	123.96	1	0	2			1
CEAFGWNAVIVDGHSVEELCK	DPAPLQHQMDVYQKRCEAFGWNAVIVDGHS	NAVIVDGHSVEELCKAFGQVKNQPTVIIAK	R	C	E	C	K	A	2	0	1	1	2	0	3	2	1	1	1	1	0	1	0	1	0	1	0	3	0	0	21	0	2419.09	ENSCHIP00000024843.1	ENSCHIP00000024843.1	206	226	yes	yes	3	1.9566e-05	65.184	1	0	1			1
CEAQVPDVSFLLLR	LWTGALTPGRDAVLRCEAQVPDVSFLLLRA	RCEAQVPDVSFLLLRAGEEEPLVVAWSTNR	R	C	E	L	R	A	1	1	0	1	1	1	1	0	0	0	3	0	0	1	1	1	0	0	0	2	0	0	14	0	1645.85	ENSCHIP00000033222.1;ENSCHIP00000033226.1	ENSCHIP00000033222.1	431	444	yes	no	2;3	4.7347e-12	145.91	1	0	8	2	2	1	1
CECDMGFVPSADGK	LCGNGQCLNAPGGYRCECDMGFVPSADGKA	RCECDMGFVPSADGKACEDIDECSLPNICV	R	C	E	G	K	A	1	0	0	2	2	0	1	2	0	0	0	1	1	1	1	1	0	0	0	1	0	0	14	0	1571.61	ENSCHIP00000023927.1;ENSCHIP00000023961.1;ENSCHIP00000023949.1	ENSCHIP00000023927.1	1418	1431	yes	no	2	4.4334e-06	107.85	1	0	1				1
CECFPGLAVGLDGR	ICMNGRCVNTDGSYRCECFPGLAVGLDGRV	RCECFPGLAVGLDGRVCVDTHMRSTCYGGY	R	C	E	G	R	V	1	1	0	1	2	0	1	3	0	0	2	0	0	1	1	0	0	0	0	1	0	0	14	0	1549.7	ENSCHIP00000023927.1;ENSCHIP00000023961.1;ENSCHIP00000023949.1	ENSCHIP00000023927.1	626	639	yes	no	2	0.0036395	77.062	1	0	1				1
CEDFFSQAPASASTPALR	ELERLKDDLAAITSKCEDFFSQAPASASTP	FFSQAPASASTPALRSELSVVVQSMNHVYS	K	C	E	L	R	S	4	1	0	1	1	1	1	0	0	0	1	0	0	2	2	3	1	0	0	0	0	0	18	0	1953.89	ENSCHIP00000032161.1;ENSCHIP00000032176.1;ENSCHIP00000032153.1;ENSCHIP00000032058.1;ENSCHIP00000032107.1;ENSCHIP00000032084.1;ENSCHIP00000032135.1	ENSCHIP00000032161.1	804	821	yes	no	2	0.00022189	95.417	1	0	1
CEDGECICDPGYSGDDCGVR	CSTRTCPRDCRGRGRCEDGECICDPGYSGD	CICDPGYSGDDCGVRSCPGDCNQRGRCEDG	R	C	E	V	R	S	0	1	0	4	4	0	2	4	0	1	0	0	0	0	1	1	0	0	1	1	0	0	20	0	2319.81	ENSCHIP00000002834.1;ENSCHIP00000002782.1	ENSCHIP00000002834.1	382	401	no	no	2	0.00048359	72.321	1	0	1				1
CEFQDAYVLLSEK	GYISPYFINTSKGQKCEFQDAYVLLSEKKI	QKCEFQDAYVLLSEKKISSVQSIVPALEIA	K	C	E	E	K	K	1	0	0	1	1	1	2	0	0	0	2	1	0	1	0	1	0	0	1	1	0	0	13	0	1600.74	ENSCHIP00000002020.1	ENSCHIP00000002020.1	237	249	yes	yes	2	0.001457	93.258	1	0	3		1	1	1
CEGINISGNFYR	VAKQVLLGRKVVVVRCEGINISGNFYRNKL	VVRCEGINISGNFYRNKLKYLAFLRKRMNT	R	C	E	Y	R	N	0	1	2	0	1	0	1	2	0	2	0	0	0	1	0	1	0	0	1	0	0	0	12	0	1428.65	ENSCHIP00000009869.1;ENSCHIP00000024652.1;ENSCHIP00000024657.1	ENSCHIP00000009869.1	38	49	yes	no	2	0.0071059	77.379	1	0	3			1	1
CELLYEGPPDDEAAMGIK	ITIHLPSPVTAQKYRCELLYEGPPDDEAAM	LYEGPPDDEAAMGIKSCDPKGPLMMYISKM	R	C	E	I	K	S	2	0	0	2	1	0	3	2	0	1	2	1	1	0	2	0	0	0	1	0	0	0	18	0	2006.9	ENSCHIP00000011994.1	ENSCHIP00000011994.1	369	386	yes	yes	2	2.6763e-06	93.011	1	0	2				2
CEMEQQNQEYK	QELISSVEEQLAQLRCEMEQQNQEYKILLD	AQLRCEMEQQNQEYKILLDVKTRLEQEIAT	R	C	E	Y	K	I	0	0	1	0	1	3	3	0	0	0	0	1	1	0	0	0	0	0	1	0	0	0	11	0	1485.59	ENSCHIP00000013330.1;ENSCHIP00000013335.1;ENSCHIP00000013319.1;CON__Q61782;CON__P02533;ENSCHIP00000007009.1;ENSCHIP00000007006.1;CON__Q9QWL7	ENSCHIP00000013330.1	395	405	no	no	2	2.3376e-122	292.4	1	0	5	1		1	1
CEPQQPEPEQQEQHVK	LGEKHTIVKGVPGQKCEPQQPEPEQQEQHV	EPQQPEPEQQEQHVKQQQQESQVQEQHVEQ	K	C	E	V	K	Q	0	0	0	0	1	5	4	0	1	0	0	1	0	0	3	0	0	0	0	1	0	0	16	0	1989.89	ENSCHIP00000029966.1;ENSCHIP00000029958.1	ENSCHIP00000029966.1	74	89	yes	no	3	0.023938	43.791	1	0	1
CESAFLSK	YARTDGKVFQFLNAKCESAFLSKRNPRQIN	FQFLNAKCESAFLSKRNPRQINWTVLYRRK	K	C	E	S	K	R	1	0	0	0	1	0	1	0	0	0	1	1	0	1	0	2	0	0	0	0	0	0	8	0	940.432	ENSCHIP00000008538.1;ENSCHIP00000008536.1;ENSCHIP00000008534.1;ENSCHIP00000008541.1	ENSCHIP00000008538.1	35	42	yes	no	2	0.0096299	93.195	1	0	2				1
CESAPGCGVWQR	DMDGEWEAPQIANPKCESAPGCGVWQRPMI	NPKCESAPGCGVWQRPMIDNPNYKGRWKPP	K	C	E	Q	R	P	1	1	0	0	2	1	1	2	0	0	0	0	0	0	1	1	0	1	0	1	0	0	12	0	1405.59	ENSCHIP00000000791.1	ENSCHIP00000000791.1	361	372	yes	yes	2	3.1981e-22	181.55	1	0	6	1	1	1	1
CEWEYPEGCEQVITGR	ITCSEDRTWYPEAPKCEWEYPEGCEQVITG	EWEYPEGCEQVITGRKLLQCLPRPEEVKLA	K	C	E	G	R	K	0	1	0	0	2	1	4	2	0	1	0	0	0	0	1	0	1	1	1	1	0	0	16	0	2011.84	ENSCHIP00000026327.1	ENSCHIP00000026327.1	542	557	yes	yes	2	4.5026e-33	200.82	1	0	7	1	1	1	1
CFGGLQK	______________________________	LKQVSSSKCFGGLQKVFEHDSVELKCKMKF	K	C	F	Q	K	V	0	0	0	0	1	1	0	2	0	0	1	1	0	1	0	0	0	0	0	0	0	0	7	0	808.39	ENSCHIP00000023897.1;ENSCHIP00000005929.1	ENSCHIP00000023897.1	11	17	yes	no	2	0.041019	76.347	1	0	1				1
CFIVGADNVGSK	NYFLKIIQLLDDYPKCFIVGADNVGSKQMQ	YPKCFIVGADNVGSKQMQQIRMSLRGKAVV	K	C	F	S	K	Q	1	0	1	1	1	0	0	2	0	1	0	1	0	1	0	1	0	0	0	2	0	0	12	0	1265.61	ENSCHIP00000014261.1	ENSCHIP00000014261.1	27	38	yes	yes	2	0.0003373	118.04	1	0	4		1	1	1
CFLAFVQAK	ALQTVCLKGTKVHMKCFLAFVQAKTFHEAS	TKVHMKCFLAFVQAKTFHEASEDCISRGGT	K	C	F	A	K	T	2	0	0	0	1	1	0	0	0	0	1	1	0	2	0	0	0	0	0	1	0	0	9	0	1082.56	ENSCHIP00000003059.1;CON__Q2KIS7	ENSCHIP00000003059.1	81	89	yes	no	2	1.7695e-05	143.02	1	0	2	1	1
CFSIDNPGYEPEVVAVHPGGETVAVGGADGNVR	VVCIGQIVLLKDQRKCFSIDNPGYEPEVVA	GGETVAVGGADGNVRLYSILGTTLKDEGKL	K	C	F	V	R	L	3	1	2	2	1	0	3	6	1	1	0	0	0	1	3	1	1	0	1	6	0	0	33	0	3368.57	ENSCHIP00000029699.1	ENSCHIP00000029699.1	438	470	yes	yes	3	4.959e-11	68.269	1	0	3				2
CGACPPGYSGDGVK	FAGVQCTSYPDGSWKCGACPPGYSGDGVKC	KCGACPPGYSGDGVKCKDVDECKEVPDACF	K	C	G	V	K	C	1	0	0	1	2	0	0	4	0	0	0	1	0	0	2	1	0	0	1	1	0	0	14	0	1423.59	ENSCHIP00000018114.1;ENSCHIP00000018134.1;ENSCHIP00000018153.1	ENSCHIP00000018114.1	620	633	yes	no	2	0.001261	85.958	1	0	2		1	1
CGDLEEELK	ELERAEERAEVSELKCGDLEEELKNVTNNL	EVSELKCGDLEEELKNVTNNLKSLEAASEK	K	C	G	L	K	N	0	0	0	1	1	0	3	1	0	0	2	1	0	0	0	0	0	0	0	0	0	0	9	0	1091.48	ENSCHIP00000005490.1;ENSCHIP00000005470.1	ENSCHIP00000005490.1	154	162	no	no	2	0.091321	78.192	1	0	1
CGETGHVAINCSK	FGHIQKDCTKVKCYRCGETGHVAINCSKTS	YRCGETGHVAINCSKTSEVNCYRCGESGHL	R	C	G	S	K	T	1	0	1	0	2	0	1	2	1	1	0	1	0	0	0	1	1	0	0	1	0	0	13	0	1431.62	ENSCHIP00000026944.1	ENSCHIP00000026944.1	129	141	yes	yes	3	0.00032765	85.837	1	0	2	1
CGGGGGGFSSGSAGVVSYQR	______________________________	GGFSSGSAGVVSYQRRSTSSSVRRSGGGGG	R	C	G	Q	R	R	1	1	0	0	1	1	0	8	0	0	0	0	0	1	0	4	0	0	1	2	0	0	20	0	1845.81	ENSCHIP00000033316.1;ENSCHIP00000033319.1;CON__ENSEMBL:ENSBTAP00000038253	ENSCHIP00000033316.1	13	32	no	no	2;3	7.5721e-102	244.71	1	0	19	1	2	2	7
CGLVPVLAENYLSQDGK	DAMSLDGGFIYTAGKCGLVPVLAENYLSQD	LVPVLAENYLSQDGKEQLGSKCVNTPMKGY	K	C	G	G	K	E	1	0	1	1	1	1	1	2	0	0	3	1	0	0	1	1	0	0	1	2	0	0	17	0	1861.92	ENSCHIP00000016208.1;ENSCHIP00000016200.1	ENSCHIP00000016208.1	412	428	yes	no	2	1.379e-05	87.498	1	0	3			1	1
CGPGYPSPLEAMK	______________________________	GKCGPGYPSPLEAMKGPREELVYLPCIYRN	K	C	G	M	K	G	1	0	0	0	1	0	1	2	0	0	1	1	1	0	3	1	0	0	1	0	0	0	13	0	1405.64	ENSCHIP00000016960.1;ENSCHIP00000016970.1;ENSCHIP00000016964.1	ENSCHIP00000016960.1	8	20	yes	no	2	0.001957	84.054	1	0	2
CHAGHLNGVYYQGGTYSK	GNCAEQDGSGWWMNKCHAGHLNGVYYQGGT	GHLNGVYYQGGTYSKSSTPNGYDNGIIWAT	K	C	H	S	K	S	1	0	1	0	1	1	0	4	2	0	1	1	0	0	0	1	1	0	3	1	0	0	18	0	2010.9	ENSCHIP00000013260.1;ENSCHIP00000013267.1;ENSCHIP00000013279.1	ENSCHIP00000013260.1	363	380	yes	no	2;3	1.2642e-26	194.3	1	0	3				1
CIALAQLLVEQNFPAIAIHR	LEFNQVVIFVKSVQRCIALAQLLVEQNFPA	QLLVEQNFPAIAIHRGMPQEERLSRYQQFK	R	C	I	H	R	G	4	1	1	0	1	2	1	0	1	3	3	0	0	1	1	0	0	0	0	1	0	0	20	0	2276.25	ENSCHIP00000002143.1	ENSCHIP00000002143.1	300	319	yes	yes	3	1.3589e-08	80.638	1	0	1			1
CICNSGYEVDSTGK	ICPNGICENLRGTYKCICNSGYEVDSTGKN	KCICNSGYEVDSTGKNCVDINECVLNSLLC	K	C	I	G	K	N	0	0	1	1	2	0	1	2	0	1	0	1	0	0	0	2	1	0	1	1	0	0	14	0	1588.65	ENSCHIP00000023927.1;ENSCHIP00000023961.1;ENSCHIP00000023949.1	ENSCHIP00000023927.1	737	750	yes	no	2	0.0040513	81.525	1	0	1				1
CIDGTCLCK	THLSCNKVFCQPWQRCIDGTCLCKLPYQCP	CQPWQRCIDGTCLCKLPYQCPKNGTRVCST	R	C	I	C	K	L	0	0	0	1	3	0	0	1	0	1	1	1	0	0	0	0	1	0	0	0	0	0	9	0	1125.46	ENSCHIP00000003123.1;ENSCHIP00000003130.1;CON__Q32PI4	ENSCHIP00000003123.1	93	101	yes	no	2	0.00051857	110.67	1	0	3	1	1	1
CIDSGLWVPNSK	ISKMDPTDAKYHMQRCIDSGLWVPNSKSSE	MQRCIDSGLWVPNSKSSEAKEGEEAGTGEP	R	C	I	S	K	S	0	0	1	1	1	0	0	1	0	1	1	1	0	0	1	2	0	1	0	1	0	0	12	0	1374.66	ENSCHIP00000000919.1	ENSCHIP00000000919.1	338	349	yes	yes	2	0.038147	66.962	1	0	1			1
CIESLIAVFQK	______________________________	ETERCIESLIAVFQKHAGRDGNNTKLSKAE	R	C	I	Q	K	H	1	0	0	0	1	1	1	0	0	2	1	1	0	1	0	1	0	0	0	1	0	0	11	0	1306.7	ENSCHIP00000005132.1;ENSCHIP00000005127.1	ENSCHIP00000005132.1	13	23	yes	no	2	5.897e-42	248.96	1	0	7	1	1	1	1
CIGIQESEIIYTDEK	EVTQEQKKEFLDVIKCIGIQESEIIYTDEK	CIGIQESEIIYTDEKKDACGPLQKQHEEER	K	C	I	E	K	K	0	0	0	1	1	1	3	1	0	4	0	1	0	0	0	1	1	0	1	0	0	0	15	0	1796.85	ENSCHIP00000006173.1;CON__Q3SZR3	ENSCHIP00000006173.1	166	180	yes	no	2	6.5271e-09	143.97	1	0	1		1
CIGKPGGSLDNSEQK	AQELLQRMTDKCFRKCIGKPGGSLDNSEQK	CIGKPGGSLDNSEQKCIAMCMDRYMDAWNT	K	C	I	Q	K	C	0	0	1	1	1	1	1	3	0	1	1	2	0	0	1	2	0	0	0	0	0	0	15	1	1588.75	ENSCHIP00000001634.1	ENSCHIP00000001634.1	50	64	yes	yes	3	0.0022328	66.568	1	0	2	1		1
CIPALESITPANEDQK	VEEGIVLGGGCALLRCIPALESITPANEDQ	IPALESITPANEDQKTGIEIIKKTLKIPAM	R	C	I	Q	K	T	2	0	1	1	1	1	2	0	0	2	1	1	0	0	2	1	1	0	0	0	0	0	16	0	1784.86	ENSCHIP00000002020.1	ENSCHIP00000002020.1	447	462	yes	yes	2	0.0058299	75.78	1	0	1	1
CKDDEFTHLYTLIVRPDNTYEVK	FNYKGKNVLINKDIRCKDDEFTHLYTLIVR	LYTLIVRPDNTYEVKIDNSQVESGSLEDDW	R	C	K	V	K	I	0	1	1	3	1	0	2	0	1	1	2	2	0	1	1	0	3	0	2	2	0	0	23	2	2855.38	ENSCHIP00000027670.1	ENSCHIP00000027670.1	163	185	yes	yes	4	3.425e-50	194.97	1	0	4	1	1	1
CKVHNEGLPAPIVR	LPIQHQDWTGGKEFKCKVHNEGLPAPIVRT	KCKVHNEGLPAPIVRTISRTKGQAREPQVY	K	C	K	V	R	T	1	1	1	0	1	0	1	1	1	1	1	1	0	0	2	0	0	0	0	2	0	0	14	1	1588.85	ENSCHIP00000017756.1;ENSCHIP00000017770.1;ENSCHIP00000017760.1;ENSCHIP00000017765.1;CON__ENSEMBL:ENSBTAP00000024466;CON__ENSEMBL:ENSBTAP00000024462	ENSCHIP00000017770.1	204	217	no	no	3;4	3.6905e-12	103.11	1	0	6	1		1	2
CLAEGSGDVAFVK	CSNHEPYFGYAGAFKCLAEGSGDVAFVKHS	FKCLAEGSGDVAFVKHSTVFDNLPNPDDRK	K	C	L	V	K	H	2	0	0	1	1	0	1	2	0	0	1	1	0	1	0	1	0	0	0	2	0	0	13	0	1351.64	ENSCHIP00000024228.1	ENSCHIP00000024228.1	217	229	yes	yes	2	2.3402e-06	132.25	1	0	11	2	1	3	3
CLAFECPENYR	CSINETCFNIQGGFRCLAFECPENYRRSTD	GGFRCLAFECPENYRRSTDTLRQEKTDTVR	R	C	L	Y	R	R	1	1	1	0	2	0	2	0	0	0	1	0	0	1	1	0	0	0	1	0	0	0	11	0	1457.61	ENSCHIP00000018652.1;ENSCHIP00000018624.1;ENSCHIP00000018671.1;ENSCHIP00000018646.1;CON__ENSEMBL:ENSBTAP00000016046	ENSCHIP00000018624.1	554	564	no	no	2	0.0047858	94.309	1	0	2			1	1
CLASIAK	FQSTSKDLLFRDDTKCLASIAKKTYDSYLG	LLFRDDTKCLASIAKKTYDSYLGDDYVRAM	K	C	L	A	K	K	2	0	0	0	1	0	0	0	0	1	1	1	0	0	0	1	0	0	0	0	0	0	7	0	761.411	ENSCHIP00000024228.1;CON__Q29443;CON__Q0IIK2	ENSCHIP00000024228.1	666	672	no	no	2	0.024543	88.643	1	0	1
CLATGPGIASTVK	SPYRIRATQTGDASKCLATGPGIASTVKTG	SKCLATGPGIASTVKTGEEVGFVVDAKTAG	K	C	L	V	K	T	2	0	0	0	1	0	0	2	0	1	1	1	0	0	1	1	2	0	0	1	0	0	13	0	1273.67	ENSCHIP00000015526.1;ENSCHIP00000015483.1;ENSCHIP00000015449.1;ENSCHIP00000015519.1	ENSCHIP00000015526.1	1617	1629	yes	no	2	0.013475	76.068	1	0	1				1
CLAYNFYPR	SVTGHAAPGHKRTLKCLAYNFYPRSIGLHW	HKRTLKCLAYNFYPRSIGLHWTRAGDAKEA	K	C	L	P	R	S	1	1	1	0	1	0	0	0	0	0	1	0	0	1	1	0	0	0	2	0	0	0	9	0	1202.55	ENSCHIP00000004947.1	ENSCHIP00000004947.1	222	230	yes	yes	2	0.00082926	108.09	1	0	2	1	1
CLDAFPNLK	LVYDVLDIHRIFEPKCLDAFPNLKDFISRF	RIFEPKCLDAFPNLKDFISRFEGLKKISAY	K	C	L	L	K	D	1	0	1	1	1	0	0	0	0	0	2	1	0	1	1	0	0	0	0	0	0	0	9	0	1076.53	ENSCHIP00000029672.1;ENSCHIP00000029636.1;ENSCHIP00000029686.1;ENSCHIP00000029653.1;ENSCHIP00000010148.1;ENSCHIP00000010154.1	ENSCHIP00000029653.1	174	182	no	no	2	2.6003e-05	161.12	1	0	7	1	1	2	1
CLDAFPNLR	LVYDVLDMHRIFEPKCLDAFPNLRDFISRF	RIFEPKCLDAFPNLRDFISRFEGLKKISAY	K	C	L	L	R	D	1	1	1	1	1	0	0	0	0	0	2	0	0	1	1	0	0	0	0	0	0	0	9	0	1104.54	ENSCHIP00000027839.1	ENSCHIP00000027839.1	187	195	yes	yes	2	0.00080478	117.18	1	0	4	1		1	1
CLEACVISEETMR	RNVVCRNGEWSEPPKCLEACVISEETMRKH	PKCLEACVISEETMRKHHIQLKWKHDKKLY	K	C	L	M	R	K	1	1	0	0	2	0	3	0	0	1	1	0	1	0	0	1	1	0	0	1	0	0	13	0	1596.69	ENSCHIP00000023078.1;ENSCHIP00000023069.1;ENSCHIP00000000665.1;CON__Q28085	ENSCHIP00000023078.1	1170	1182	no	no	2	2.9495e-17	162.36	1	0	2				1
CLELFSELAEDKENYK	QSKILKVIRKNIVKKCLELFSELAEDKENY	LELFSELAEDKENYKKFYEAFSKNLKLGIH	K	C	L	Y	K	K	1	0	1	1	1	0	4	0	0	0	3	2	0	1	0	1	0	0	1	0	0	0	16	1	1986.92	ENSCHIP00000018580.1;ENSCHIP00000018640.1	ENSCHIP00000018580.1	412	427	yes	no	2;3	5.6731e-41	161.84	1	0	3			1	2
CLELFTELAEDKENYK	QSKILKVIRKNLVKKCLELFTELAEDKENY	LELFTELAEDKENYKKFYEQFSKNIKLGIH	K	C	L	Y	K	K	1	0	1	1	1	0	4	0	0	0	3	2	0	1	0	0	1	0	1	0	0	0	16	1	2000.94	ENSCHIP00000025659.1;ENSCHIP00000025651.1;ENSCHIP00000025761.1;ENSCHIP00000025729.1;ENSCHIP00000025814.1	ENSCHIP00000025659.1	421	436	yes	no	2;3	6.6133e-09	122.93	1	0	4		1	1	2
CLELFTELAEDKENYKK	QSKILKVIRKNLVKKCLELFTELAEDKENY	ELFTELAEDKENYKKFYEQFSKNIKLGIHE	K	C	L	K	K	F	1	0	1	1	1	0	4	0	0	0	3	3	0	1	0	0	1	0	1	0	0	0	17	2	2129.04	ENSCHIP00000025659.1;ENSCHIP00000025651.1;ENSCHIP00000025761.1;ENSCHIP00000025729.1;ENSCHIP00000025814.1	ENSCHIP00000025659.1	421	437	yes	no	3	1.0573e-05	83.418	1	0	1
CLFTLLGHLDYIR	GDDYKIKVWNYKLRRCLFTLLGHLDYIRTT	RRCLFTLLGHLDYIRTTFFHHEYPWILSAS	R	C	L	I	R	T	0	1	0	1	1	0	0	1	1	1	4	0	0	1	0	0	1	0	1	0	0	0	13	0	1619.85	ENSCHIP00000013823.1	ENSCHIP00000013823.1	85	97	yes	yes	3	0.0034675	69.602	1	0	1				1
CLGGQWSR	DCDEGFGTDGPASIRCLGGQWSRPQDCIST	DGPASIRCLGGQWSRPQDCISTNCVNLPTF	R	C	L	S	R	P	0	1	0	0	1	1	0	2	0	0	1	0	0	0	0	1	0	1	0	0	0	0	8	0	962.439	ENSCHIP00000023053.1;ENSCHIP00000023078.1;ENSCHIP00000023069.1	ENSCHIP00000023078.1	981	988	no	no	2	0.0066338	98.997	1	0	1				1
CLQDGVGDVSFVR	CSHHEPYFGYSGAFKCLQDGVGDVSFVRHL	FKCLQDGVGDVSFVRHLTVFENLANPADRD	K	C	L	V	R	H	0	1	0	2	1	1	0	2	0	0	1	0	0	1	0	1	0	0	0	3	0	0	13	0	1450.69	ENSCHIP00000016208.1;ENSCHIP00000016200.1;CON__Q2HJF0	ENSCHIP00000016208.1	208	220	yes	no	2	0.00021339	138.25	1	0	2				1
CLTTDEYDGHTTYPSHVYE	SRVISKHDLGHFMLRCLTTDEYDGHTTYPS	DEYDGHTTYPSHVYE_______________	R	C	L	Y	E	-	0	0	0	2	1	0	2	1	2	0	1	0	0	0	1	1	4	0	3	1	0	0	19	0	2286.94	ENSCHIP00000024786.1	ENSCHIP00000024786.1	188	206	yes	yes	2;3	0.00075228	70.942	1	0	4	1			1
CLTVIVK	MNKVLDLELKGDIEKCLTVIVKCATSKPMF	ELKGDIEKCLTVIVKCATSKPMFFAEKLHQ	K	C	L	V	K	C	0	0	0	0	1	0	0	0	0	1	1	1	0	0	0	0	1	0	0	2	0	0	7	0	831.489	ENSCHIP00000023293.1	ENSCHIP00000023293.1	263	269	yes	yes	2	0.030128	83.614	1	0	4		1	1	1
CLVLTGFGGYDK	SEGPAAPSPPPPLLRCLVLTGFGGYDKVKL	LLRCLVLTGFGGYDKVKLQTRPAAPPAPGT	R	C	L	D	K	V	0	0	0	1	1	0	0	3	0	0	2	1	0	1	0	0	1	0	1	1	0	0	12	0	1328.64	ENSCHIP00000011214.1	ENSCHIP00000011214.1	59	70	yes	yes	2	0.0034425	81.865	1	0	4	1	1	1	1
CLYASVLTAQPR	AIHRGGGQIIPTARRCLYASVLTAQPRLME	ARRCLYASVLTAQPRLMEPIYLVEIQCPEQ	R	C	L	P	R	L	2	1	0	0	1	1	0	0	0	0	2	0	0	0	1	1	1	0	1	1	0	0	12	0	1377.71	ENSCHIP00000011994.1	ENSCHIP00000011994.1	728	739	yes	yes	2	1.939e-12	145.72	1	0	4			1	1
CLYEAEIAQIQSHISDMSVILSMDNNR	QAKVDSMDQEIKFFKCLYEAEIAQIQSHIS	HISDMSVILSMDNNRDLNLDSIIDEVRAQY	K	C	L	N	R	D	2	1	2	2	1	2	2	0	1	4	2	0	2	0	0	4	0	0	1	1	0	0	27	0	3136.46	ENSCHIP00000013877.1	ENSCHIP00000013877.1	269	295	yes	yes	3	7.8869e-99	204.31	1	0	1				1
CMASVATCR	CAARQLCKVVNGQARCMASVATCRAQGDPH	VNGQARCMASVATCRAQGDPHYTTFDGRYY	R	C	M	C	R	A	2	1	0	0	2	0	0	0	0	0	0	0	1	0	0	1	1	0	0	1	0	0	9	0	1054.44	ENSCHIP00000026308.1	ENSCHIP00000026308.1	48	56	yes	yes	2	0.030608	73.208	1	0	1
CMMAQYNR	DLDSSCKEAADGYQRCMMAQYNRHDSPEDV	AADGYQRCMMAQYNRHDSPEDVKRRAMADP	R	C	M	N	R	H	1	1	1	0	1	1	0	0	0	0	0	0	2	0	0	0	0	0	1	0	0	0	8	0	1072.43	ENSCHIP00000007301.1;ENSCHIP00000005398.1	ENSCHIP00000007301.1	471	478	yes	no	2	0.033299	74.396	1	0	1				1
CMPTFQFFK	DVDDCQDVAAECEVKCMPTFQFFKKGQKVS	AECEVKCMPTFQFFKKGQKVSEFSGANKEK	K	C	M	F	K	K	0	0	0	0	1	1	0	0	0	0	0	1	1	3	1	0	1	0	0	0	0	0	9	0	1204.54	ENSCHIP00000011212.1	ENSCHIP00000011212.1	73	81	yes	yes	2	0.00059447	113.89	1	0	6	1	1	1	1
CMQLTDFILK	DGPCTQVRRQAMPFKCMQLTDFILKFPHSA	AMPFKCMQLTDFILKFPHSARQKYVRKAWE	K	C	M	L	K	F	0	0	0	1	1	1	0	0	0	1	2	1	1	1	0	0	1	0	0	0	0	0	10	0	1267.63	ENSCHIP00000020946.1;ENSCHIP00000020936.1	ENSCHIP00000020946.1	54	63	yes	no	2	0.0026075	106.6	1	0	2			1	1
CNEIINWLDK	QGKINDEDKQKILDKCNEIINWLDKNQTAE	KILDKCNEIINWLDKNQTAEKEEFEHQQKE	K	C	N	D	K	N	0	0	2	1	1	0	1	0	0	2	1	1	0	0	0	0	0	1	0	0	0	0	10	0	1303.62	ENSCHIP00000017082.1;ENSCHIP00000017002.1;ENSCHIP00000005548.1;ENSCHIP00000023252.1;ENSCHIP00000017054.1	ENSCHIP00000017082.1	567	576	no	no	2	0.032668	92.732	1	0	3			1	1
CNGELDCITGEDEVGCEGTGHPEIK	GFLCKSGVCIPKQYKCNGELDCITGEDEVG	EDEVGCEGTGHPEIKEAAEVLTADMDAERK	K	C	N	I	K	E	0	0	1	2	3	0	5	5	1	2	1	1	0	0	1	0	2	0	0	1	0	0	25	0	2775.14	ENSCHIP00000003123.1;ENSCHIP00000003130.1	ENSCHIP00000003123.1	313	337	yes	no	3	1.1382e-23	119.28	1	0	2			1
CNIDCNEDPK	LRKPPMGWLAWERFRCNIDCNEDPKNCISE	WERFRCNIDCNEDPKNCISEELFMEMADRL	R	C	N	P	K	N	0	0	2	2	2	0	1	0	0	1	0	1	0	0	1	0	0	0	0	0	0	0	10	0	1263.49	ENSCHIP00000033210.1	ENSCHIP00000033210.1	38	47	yes	yes	2	0.025647	73.233	1	0	1
CNLLAEK	AATDCIAKEVVDPTKCNLLAEKQYGFCKGS	KEVVDPTKCNLLAEKQYGFCKGSVIQKALG	K	C	N	E	K	Q	1	0	1	0	1	0	1	0	0	0	2	1	0	0	0	0	0	0	0	0	0	0	7	0	846.427	ENSCHIP00000023616.1;CON__P12763	ENSCHIP00000023616.1	219	225	yes	no	2	0.028457	91.626	1	0	2	1	1
CNPDSNSGNCIEEK	VQGSPVQRARYQWVRCNPDSNSGNCIEEKG	RCNPDSNSGNCIEEKGRVFDILPDESSRIP	R	C	N	E	K	G	0	0	3	1	2	0	2	1	0	1	0	1	0	0	1	2	0	0	0	0	0	0	14	0	1622.63	ENSCHIP00000000185.1	ENSCHIP00000000185.1	38	51	yes	yes	2	3.5276e-05	100.72	1	0	1
CNSLSTLEK	NNRVALKIPLNDIFRCNSLSTLEKSDVVQH	LNDIFRCNSLSTLEKSDVVQHYWDVHVQAF	R	C	N	E	K	S	0	0	1	0	1	0	1	0	0	0	2	1	0	0	0	2	1	0	0	0	0	0	9	0	1050.5	ENSCHIP00000010102.1;ENSCHIP00000010094.1	ENSCHIP00000010102.1	243	251	yes	no	2	0.018264	78.264	1	0	1
CPAPCQTTCVK	TTYVKCPAPCQTFVKCPAPCQTTCVKSPAP	TFVKCPAPCQTTCVKSPAPCQTQTYYVQTP	K	C	P	V	K	S	1	0	0	0	3	1	0	0	0	0	0	1	0	0	2	0	2	0	0	1	0	0	11	0	1320.56	ENSCHIP00000008429.1	ENSCHIP00000008429.1	114	124	yes	yes	2	0.051059	59.931	1	0	1
CPATEPLGGLSVFIFPPKPK	KPVTARPQEPCQCPKCPATEPLGGLSVFIF	PLGGLSVFIFPPKPKDTLTISGTPEVTCVV	K	C	P	P	K	D	1	0	0	0	1	0	1	2	0	1	2	2	0	2	5	1	1	0	0	1	0	0	20	1	2154.15	ENSCHIP00000012646.1	ENSCHIP00000012646.1	108	127	yes	yes	3	2.5417e-24	142.39	1	0	6	1	1	1	1
CPDYTCPITFSSPADITILLDGSASVGSHNFDITK	GFLKNITAQICIDKKCPDYTCPITFSSPAD	DGSASVGSHNFDITKRFAKRLAERFLTASR	K	C	P	T	K	R	2	0	1	4	2	0	0	2	1	4	2	1	0	2	3	5	4	0	1	1	0	0	35	0	3798.78	ENSCHIP00000002326.1;ENSCHIP00000002282.1	ENSCHIP00000002326.1	708	742	yes	no	3;4	2.1163e-55	140.24	1	0	4			1	2
CPEALFQPSFLGMESCGIHETTFNSIMK	LPDGQVITIGNERFRCPEALFQPSFLGMES	ESCGIHETTFNSIMKCDVDIRKDLYANTVL	R	C	P	M	K	C	1	0	1	0	2	1	3	2	1	2	2	1	2	3	2	3	2	0	0	0	0	0	28	0	3230.45	ENSCHIP00000011107.1;ENSCHIP00000011080.1;ENSCHIP00000032903.1;ENSCHIP00000032934.1;ENSCHIP00000032929.1;ENSCHIP00000032942.1	ENSCHIP00000032929.1	257	284	no	no	3	9.5165e-44	152.99	1	0	11	1	3	1	3
CPETLFQPSFIGMESAGIHETTYNSIMK	LPDGQVITIGNERFRCPETLFQPSFIGMES	ESAGIHETTYNSIMKCDIDIRKDLYANNVL	R	C	P	M	K	C	1	0	1	0	1	1	3	2	1	3	1	1	2	2	2	3	3	0	1	0	0	0	28	0	3187.47	ENSCHIP00000018545.1;ENSCHIP00000018506.1;ENSCHIP00000005081.1	ENSCHIP00000018545.1	257	284	no	no	3	3.1986e-59	169.91	1	0	4		1	1	1
CPFPSRPDNGFVNYPANPVLFYK	EHGNWTKLPECREVRCPFPSRPDNGFVNYP	NGFVNYPANPVLFYKDTATFGCHETYSLDG	R	C	P	Y	K	D	1	1	3	1	1	0	0	1	0	0	1	1	0	3	5	1	0	0	2	2	0	0	23	1	2698.3	ENSCHIP00000029319.1	ENSCHIP00000029319.1	205	227	yes	yes	3	0.003887	43.841	1	0	1
CPFTGNVSIR	KTPKEAIEGTYIDKKCPFTGNVSIRGRILS	YIDKKCPFTGNVSIRGRILSGVVTKMKMQR	K	C	P	I	R	G	0	1	1	0	1	0	0	1	0	1	0	0	0	1	1	1	1	0	0	1	0	0	10	0	1149.56	ENSCHIP00000033820.1;ENSCHIP00000007411.1	ENSCHIP00000033820.1	60	69	yes	no	2	0.0873	71.708	1	0	1		1
CPGSQESIPWYR	HSAVSSPGVYEISFRCPGSQESIPWYRVVA	SFRCPGSQESIPWYRVVADVQPCKGKVEAV	R	C	P	Y	R	V	0	1	0	0	1	1	1	1	0	1	0	0	0	0	2	2	0	1	1	0	0	0	12	0	1478.66	ENSCHIP00000026308.1;ENSCHIP00000026317.1	ENSCHIP00000026308.1	2444	2455	yes	no	2	0.040903	59.645	1	0	1				1
CPNLTYLNLSGNK	SDNIISGGLEVLAEKCPNLTYLNLSGNKIK	EKCPNLTYLNLSGNKIKDLSTVEALQNLKN	K	C	P	N	K	I	0	0	3	0	1	0	0	1	0	0	3	1	0	0	1	1	1	0	1	0	0	0	13	0	1492.73	ENSCHIP00000001440.1;ENSCHIP00000001428.1;ENSCHIP00000001451.1	ENSCHIP00000001440.1	87	99	yes	no	2	1.7633e-05	128.44	1	0	3	1		1
CPNPTCENMNFSWR	GGGGGGGQQRAGDWKCPNPTCENMNFSWRN	KCPNPTCENMNFSWRNECNQCKAPKPDGPG	K	C	P	W	R	N	0	1	3	0	2	0	1	0	0	0	0	0	1	1	2	1	1	1	0	0	0	0	14	0	1811.72	ENSCHIP00000002019.1;ENSCHIP00000002026.1;ENSCHIP00000002046.1	ENSCHIP00000002019.1	416	429	yes	no	2	0.0056835	63.727	1	0	1			1
CPPPELPGGPSVFIFPPK	KRVEPRCEDPCKHCRCPPPELPGGPSVFIF	PELPGGPSVFIFPPKPKDTLTISGKPEVTC	R	C	P	P	K	P	0	0	0	0	1	0	1	2	0	1	1	1	0	2	7	1	0	0	0	1	0	0	18	0	1935	ENSCHIP00000017770.1;ENSCHIP00000017760.1;ENSCHIP00000017765.1	ENSCHIP00000017770.1	112	129	no	no	2	0.072178	40.725	1	0	2	1		1
CPPPELPGGPSVFIFPPKPK	KRVEPRCEDPCKHCRCPPPELPGGPSVFIF	LPGGPSVFIFPPKPKDTLTISGKPEVTCVV	R	C	P	P	K	D	0	0	0	0	1	0	1	2	0	1	1	2	0	2	8	1	0	0	0	1	0	0	20	1	2160.14	ENSCHIP00000017770.1;ENSCHIP00000017760.1;ENSCHIP00000017765.1	ENSCHIP00000017770.1	112	131	no	no	2;3	1.8752e-25	137.14	1	0	23	3	7	5	1
CPSVSVGAPDLSLEAPEGGIK	GPSLQGDLAVSGDIKCPSVSVGAPDLSLEA	GAPDLSLEAPEGGIKLPKMKLPQFGISAPG	K	C	P	I	K	L	2	0	0	1	1	0	2	3	0	1	2	1	0	0	3	3	0	0	0	2	0	0	21	0	2082.03	ENSCHIP00000014141.1;ENSCHIP00000014168.1;ENSCHIP00000014205.1	ENSCHIP00000014168.1	4878	4898	no	no	2	2.0373e-05	73.022	1	0	1
CQAIGAYYIQHTCFQDESAK	TIPKAVQYLSSQDEKCQAIGAYYIQHTCFQ	AYYIQHTCFQDESAKQQVYQLGGICKLVDL	K	C	Q	A	K	Q	3	0	0	1	2	3	1	1	1	2	0	1	0	1	0	1	1	0	2	0	0	0	20	0	2389.05	ENSCHIP00000027872.1	ENSCHIP00000027872.1	262	281	yes	yes	3	4.0847e-17	118.52	1	0	4			2	1
CQALEEDNLSLQHTLSDIEYR	DNRQQQQGCQDSTSKCQALEEDNLSLQHTL	DNLSLQHTLSDIEYRLKELEYCKRNLEQEN	K	C	Q	Y	R	L	1	1	1	2	1	2	3	0	1	1	4	0	0	0	0	2	1	0	1	0	0	0	21	0	2533.18	ENSCHIP00000022047.1;ENSCHIP00000022036.1	ENSCHIP00000022047.1	399	419	yes	no	3	6.1121e-09	83.063	1	0	1				1
CQAYYELQGNR	LLQSVYPPGMIVEYRCQAYYELQGNRNVVC	VEYRCQAYYELQGNRNVVCRNGEWSEPPKC	R	C	Q	N	R	N	1	1	1	0	1	2	1	1	0	0	1	0	0	0	0	0	0	0	2	0	0	0	11	0	1400.61	ENSCHIP00000023053.1;ENSCHIP00000023078.1;ENSCHIP00000023069.1;ENSCHIP00000000665.1	ENSCHIP00000023078.1	1145	1155	no	no	2	1.509e-34	204.36	1	0	4	1		1	1
CQCDELCSYYQSCCADFMAECKPQVTR	SCKGRCTEGFNATRKCQCDELCSYYQSCCA	CCADFMAECKPQVTRGDVFHLPEDEYGTYD	K	C	Q	T	R	G	2	1	0	2	6	3	2	0	0	0	1	1	1	1	1	2	1	0	2	1	0	0	27	1	3465.33	ENSCHIP00000012947.1;ENSCHIP00000012955.1;ENSCHIP00000012951.1;CON__Q3ZBS7	ENSCHIP00000012947.1	38	64	yes	no	3	1.7839e-15	103.73	1	0	1	1
CQEILEVDCSASSPTQTLLR	HNSTGCLRMKDQCEKCQEILEVDCSASSPT	EVDCSASSPTQTLLRQQLNASLQLAEKFSR	K	C	Q	L	R	Q	1	1	0	1	2	2	2	0	0	1	3	0	0	0	1	3	2	0	0	1	0	0	20	0	2306.09	ENSCHIP00000006353.1	ENSCHIP00000006353.1	297	316	yes	yes	2	2.3441e-60	196.33	1	0	5			2	1
CQGGSCITRPCR	RCSTHITGTNVVFKKCQGGSCITRPCRRDS	FKKCQGGSCITRPCRRDSQTGLYEAECTFI	K	C	Q	C	R	R	0	2	0	0	3	1	0	2	0	1	0	0	0	0	1	1	1	0	0	0	0	0	12	1	1450.62	ENSCHIP00000003718.1	ENSCHIP00000003718.1	201	212	yes	yes	3	0.0019119	75.819	1	0	2	1
CQHAAEIITDLLR	TTPDRIAQITGPPDRCQHAAEIITDLLRSV	DRCQHAAEIITDLLRSVQAGNPGGPGPGGR	R	C	Q	L	R	S	2	1	0	1	1	1	1	0	1	2	2	0	0	0	0	0	1	0	0	0	0	0	13	0	1538.79	ENSCHIP00000011224.1;ENSCHIP00000011188.1;ENSCHIP00000011173.1;ENSCHIP00000011143.1;ENSCHIP00000011205.1	ENSCHIP00000011224.1	314	326	yes	no	3	0.086283	43.03	1	0	1			1
CQLEINFNTLQTK	RDYRRVHKPPKVQEKCQLEINFNTLQTKLR	EKCQLEINFNTLQTKLRLSNRPAFMPSEGK	K	C	Q	T	K	L	0	0	2	0	1	2	1	0	0	1	2	1	0	1	0	0	2	0	0	0	0	0	13	0	1607.8	ENSCHIP00000007863.1;ENSCHIP00000007851.1;ENSCHIP00000007882.1;ENSCHIP00000015198.1;ENSCHIP00000015241.1;ENSCHIP00000015132.1;ENSCHIP00000015151.1;ENSCHIP00000006213.1;ENSCHIP00000006208.1;ENSCHIP00000011760.1;ENSCHIP00000015216.1	ENSCHIP00000015216.1	351	363	no	no	2	1.1473e-51	226.29	1	0	4			2	1
CQPEPLVVK	VKGGPVQVLEDQELKCQPEPLVVKGKQVAG	EDQELKCQPEPLVVKGKQVAGGPQMIQLSL	K	C	Q	V	K	G	0	0	0	0	1	1	1	0	0	0	1	1	0	0	2	0	0	0	0	2	0	0	9	0	1068.56	ENSCHIP00000016960.1;ENSCHIP00000016970.1;ENSCHIP00000016964.1	ENSCHIP00000016960.1	371	379	yes	no	2	0.0019239	106.93	1	0	3	1	1
CQSLQEELAFR	QLEKETLMRVDLENRCQSLQEELAFRKDVF	LENRCQSLQEELAFRKDVFEEEVRETRRRH	R	C	Q	F	R	K	1	1	0	0	1	2	2	0	0	0	2	0	0	1	0	1	0	0	0	0	0	0	11	0	1379.65	ENSCHIP00000011100.1;ENSCHIP00000011084.1;ENSCHIP00000011094.1	ENSCHIP00000011100.1	192	202	yes	no	2	6.9072e-12	147.2	1	0	4		1	1	1
CQSWSSMIPHR	QSYRGTSSTTVTGRKCQSWSSMIPHRHQKT	TGRKCQSWSSMIPHRHQKTPESYPNAGLTM	K	C	Q	H	R	H	0	1	0	0	1	1	0	0	1	1	0	0	1	0	1	3	0	1	0	0	0	0	11	0	1387.61	ENSCHIP00000007843.1	ENSCHIP00000007843.1	405	415	yes	yes	3	0.071653	37.426	1	0	1				1
CSCSPGWIGDGIK	CDRHAVCTNTAGSFKCSCSPGWIGDGIKCT	FKCSCSPGWIGDGIKCTDLDECSNGTHMCS	K	C	S	I	K	C	0	0	0	1	2	0	0	3	0	2	0	1	0	0	1	2	0	1	0	0	0	0	13	0	1435.62	ENSCHIP00000023927.1;ENSCHIP00000023961.1;ENSCHIP00000023949.1	ENSCHIP00000023927.1	1337	1349	yes	no	2	0.067883	61.958	1	0	1				1
CSDGWGFDATTLDEDGNMLFLK	EGGNVAKPDADVTERCSDGWGFDATTLDED	DATTLDEDGNMLFLKGEFVWKGHAWARQLI	R	C	S	L	K	G	1	0	1	4	1	0	1	3	0	0	3	1	1	2	0	1	2	1	0	0	0	0	22	0	2491.07	ENSCHIP00000002335.1	ENSCHIP00000002335.1	52	73	yes	yes	2;3	7.5607e-37	167.37	1	0	9	1	2	1	2
CSPGSYNYCTPPR	RRSEPYYSSSCLPSRCSPGSYNYCTPPRRS	SRCSPGSYNYCTPPRRSEPIYNSDCSRRPT	R	C	S	P	R	R	0	1	1	0	2	0	0	1	0	0	0	0	0	0	3	2	1	0	2	0	0	0	13	0	1557.63	ENSCHIP00000028291.1	ENSCHIP00000028291.1	261	273	yes	yes	2	0.00029948	135.86	1	0	1				1
CSPHLVLSALLSDNHGATYAFSENHYWR	RGHAHRNATPHVDKRCSPHLVLSALLSDNH	NHGATYAFSENHYWRLDSSRDGWHSWLIEH	R	C	S	W	R	L	3	1	2	1	1	0	1	1	3	0	4	0	0	1	1	4	1	1	2	1	0	0	28	0	3244.51	ENSCHIP00000002335.1	ENSCHIP00000002335.1	250	277	yes	yes	3;4;5	2.0452e-116	247.39	1	0	13	2	3	2	1
CSSLPALDLAPWR	NNIFMSNTFPRDFVRCSSLPALDLAPWREK	VRCSSLPALDLAPWREKS____________	R	C	S	W	R	E	2	1	0	1	1	0	0	0	0	0	3	0	0	0	2	2	0	1	0	0	0	0	13	0	1484.74	ENSCHIP00000017737.1;ENSCHIP00000017721.1	ENSCHIP00000017737.1	704	716	yes	no	2	9.4501e-05	119.16	1	0	3				1
CSTHITGTNVVFK	RPFYISRKNTIEATRCSTHITGTNVVFKKC	TRCSTHITGTNVVFKKCQGGSCITKPCRRD	R	C	S	F	K	K	0	0	1	0	1	0	0	1	1	1	0	1	0	1	0	1	3	0	0	2	0	0	13	0	1462.72	ENSCHIP00000003718.1;ENSCHIP00000001257.1	ENSCHIP00000001257.1	187	199	no	no	2	5.3273e-14	170.89	1	0	2				1
CSYTEDAQCIDGTIEIPK	HGQKVSFFCKNKEKKCSYTEDAQCIDGTIE	TEDAQCIDGTIEIPKCFKEHSSLAFWKTDA	K	C	S	P	K	C	1	0	0	2	2	1	2	1	0	3	0	1	0	0	1	1	2	0	1	0	0	0	18	0	2098.92	ENSCHIP00000029319.1;ENSCHIP00000029310.1;CON__P17690	ENSCHIP00000029319.1	307	324	no	no	2	2.7967e-43	192.18	1	0	6	1	1	1	1
CTELNQAWSSLGK	LIQSHPESAEDLQEKCTELNQAWSSLGKRA	EKCTELNQAWSSLGKRADQRKAKLGDSHDL	K	C	T	G	K	R	1	0	1	0	1	1	1	1	0	0	2	1	0	0	0	2	1	1	0	0	0	0	13	0	1492.7	ENSCHIP00000011331.1;ENSCHIP00000011378.1	ENSCHIP00000011331.1	1294	1306	no	no	2	0.00023934	113.47	1	0	2			1	1
CTESLQANVQR	ARTIGISVDPRRRNKCTESLQANVQRLKEY	RRNKCTESLQANVQRLKEYRSKLILFPRKP	K	C	T	Q	R	L	1	1	1	0	1	2	1	0	0	0	1	0	0	0	0	1	1	0	0	1	0	0	11	0	1304.61	ENSCHIP00000001100.1;ENSCHIP00000001134.1;ENSCHIP00000017333.1	ENSCHIP00000001100.1	106	116	yes	no	2	1.9788e-111	291.2	1	0	4		1	1	1
CTFIPEK	KPCRRDSQTGLYEAKCTFIPEKSQTAKESI	QTGLYEAKCTFIPEKSQTAKESIMFIQSLH	K	C	T	E	K	S	0	0	0	0	1	0	1	0	0	1	0	1	0	1	1	0	1	0	0	0	0	0	7	0	893.432	ENSCHIP00000001257.1	ENSCHIP00000001257.1	224	230	yes	yes	2	0.028455	82.671	1	0	1				1
CTGGEVGATSALAPK	PPKFDPNEIKVVYLRCTGGEVGATSALAPK	CTGGEVGATSALAPKIGPLGLSPKKVGGDI	R	C	T	P	K	I	3	0	0	0	1	0	1	3	0	0	1	1	0	0	1	1	2	0	0	1	0	0	15	0	1417.69	ENSCHIP00000025170.1;ENSCHIP00000026827.1	ENSCHIP00000025170.1	17	31	no	no	2	0.0016471	76.073	1	0	1				1
CTRPICEPCR	SCQTTVSRPVTFVSRCTRPICEPCRRPVCC	TFVSRCTRPICEPCRRPVCCDPCSLQEGCC	R	C	T	C	R	R	0	2	0	0	3	0	1	0	0	1	0	0	0	0	2	0	1	0	0	0	0	0	10	1	1347.58	ENSCHIP00000004593.1;ENSCHIP00000002733.1;ENSCHIP00000004758.1;ENSCHIP00000003415.1;CON__Q9BYR9	ENSCHIP00000004593.1	50	59	yes	no	3	0.00017337	120.65	1	0	1
CTTSILHNLSHHR	VVRTMQNTSDLDTARCTTSILHNLSHHREG	ARCTTSILHNLSHHREGLLAIFKSGGIPAL	R	C	T	H	R	E	0	1	1	0	1	0	0	0	3	1	2	0	0	0	0	2	2	0	0	0	0	0	13	0	1574.77	ENSCHIP00000032335.1;ENSCHIP00000032342.1	ENSCHIP00000032335.1	204	216	yes	no	2;3;4	0.00049723	86.344	1	0	4				3
CTVTDQNSDGYGQTGTMSR	GGGGGGTSRMYYSRRCTVTDQNSDGYGQTG	DQNSDGYGQTGTMSRHQNQNTIQELLQNCS	R	C	T	S	R	H	0	1	1	2	1	2	0	3	0	0	0	0	1	0	0	2	4	0	1	1	0	0	19	0	2076.85	ENSCHIP00000011508.1	ENSCHIP00000011508.1	55	73	yes	yes	2	9.0873e-119	258.02	1	0	2				1
CVCNPGFAGDDCGSR	CPGDCRGRGRCVDGRCVCNPGFAGDDCGSR	CVCNPGFAGDDCGSRRCPGDCRGRGRCEDG	R	C	V	S	R	R	1	1	1	2	3	0	0	3	0	0	0	0	0	1	1	1	0	0	0	1	0	0	15	0	1670.62	ENSCHIP00000002834.1;ENSCHIP00000002782.1	ENSCHIP00000002834.1	511	525	no	no	2	0.00014737	103.35	1	0	1				1
CVCNPGYTGDDCGVR	CPRDCSQRGRCENGRCVCNPGYTGDDCGVR	CVCNPGYTGDDCGVRSCPRGCSQKGRCEDG	R	C	V	V	R	S	0	1	1	2	3	0	0	3	0	0	0	0	0	0	1	0	1	0	1	2	0	0	15	0	1728.67	ENSCHIP00000002834.1;ENSCHIP00000002782.1	ENSCHIP00000002834.1	294	308	no	no	2	0.00036234	83.397	1	0	1				1
CVCWPGYSGPDCGAR	CPGDCNQRGRCEDGRCVCWPGYSGPDCGAR	CVCWPGYSGPDCGARACPRDCRGRGRCENG	R	C	V	A	R	A	1	1	0	1	3	0	0	3	0	0	0	0	0	0	2	1	0	1	1	1	0	0	15	0	1740.68	ENSCHIP00000002834.1;ENSCHIP00000002782.1	ENSCHIP00000002834.1	418	432	no	no	2	0.0001627	101.93	1	0	1				1
CVKPEIEYGK	TSSGWSPAVPQCKARCVKPEIEYGKLSVEK	QCKARCVKPEIEYGKLSVEKVRYVEPERIT	R	C	V	G	K	L	0	0	0	0	1	0	2	1	0	1	0	2	0	0	1	0	0	0	1	1	0	0	10	1	1221.61	ENSCHIP00000026327.1	ENSCHIP00000026327.1	488	497	yes	yes	2;3	2.4457e-07	145.25	1	0	7	2	1	1	1
CVLVSNLNSTSPIPEIAPK	LVNCLRKEPDGHRIRCVLVSNLNSTSPIPE	SNLNSTSPIPEIAPKSLELQKVLQSDLVMN	R	C	V	P	K	S	1	0	2	0	1	0	1	0	0	2	2	1	0	0	3	3	1	0	0	2	0	0	19	0	2038.08	ENSCHIP00000019434.1;ENSCHIP00000019407.1;ENSCHIP00000019469.1	ENSCHIP00000019434.1	1443	1461	no	no	2	0.0023739	63.76	1	0	1				1
CVVVGDGAVGK	______________________________	QTIKCVVVGDGAVGKTCLLISYTTNKFPSE	K	C	V	G	K	T	1	0	0	1	1	0	0	3	0	0	0	1	0	0	0	0	0	0	0	4	0	0	11	0	1059.54	ENSCHIP00000004889.1;ENSCHIP00000003771.1;ENSCHIP00000016542.1;ENSCHIP00000001510.1;ENSCHIP00000016548.1;ENSCHIP00000011071.1;ENSCHIP00000012064.1	ENSCHIP00000004889.1	6	16	no	no	2	0.003044	94.309	1	0	2			1	1
CWSPGVTVAPEMCPIR	PQSVTKVQCCCDVGRCWSPGVTVAPEMCPI	WSPGVTVAPEMCPIRATEDFNKLCSVPMVI	R	C	W	I	R	A	1	1	0	0	2	0	1	1	0	1	0	0	1	0	3	1	1	1	0	2	0	0	16	0	1858.85	ENSCHIP00000023927.1;ENSCHIP00000023961.1;ENSCHIP00000023949.1	ENSCHIP00000023927.1	354	369	yes	no	2	1.0815e-24	157.68	1	0	1				1
CYDGYTFR	PRAAYYNLSDEISFRCYDGYTFRGSANRTC	SDEISFRCYDGYTFRGSANRTCQGNGRWDG	R	C	Y	F	R	G	0	1	0	1	1	0	0	1	0	0	0	0	0	1	0	0	1	0	2	0	0	0	8	0	1080.43	ENSCHIP00000026727.1	ENSCHIP00000026727.1	131	138	yes	yes	2	0.046696	84.916	1	0	1				1
CYEMASHLR	LMGKEGVHGGMINKKCYEMASHLRRSQY__	GMINKKCYEMASHLRRSQY___________	K	C	Y	L	R	R	1	1	0	0	1	0	1	0	1	0	1	0	1	0	0	1	0	0	1	0	0	0	9	0	1165.5	ENSCHIP00000031743.1;CON__P02584	ENSCHIP00000031743.1	128	136	yes	no	2;3	9.423e-09	172.15	1	0	7		2	1	2
DAALATALGDK	AQIKLREYEAALNSKDAALATALGDKKSLE	LNSKDAALATALGDKKSLESDLEDLKDQIA	K	D	A	D	K	K	4	0	0	2	0	0	0	1	0	0	2	1	0	0	0	0	1	0	0	0	0	0	11	0	1044.55	ENSCHIP00000011489.1;ENSCHIP00000011497.1;ENSCHIP00000011478.1	ENSCHIP00000011489.1	146	156	yes	no	2	0.018507	66.683	1	0	1				1
DAANWLEINPETGAISTR	PDTFMEQKIMYRIWRDAANWLEINPETGAI	NWLEINPETGAISTRAELDREDVEHVKNST	R	D	A	T	R	A	3	1	2	1	0	0	2	1	0	2	1	0	0	0	1	1	2	1	0	0	0	0	18	0	1956.95	ENSCHIP00000018796.1;ENSCHIP00000018788.1	ENSCHIP00000018796.1	532	549	yes	no	2;3	1.4875e-49	196.58	1	0	5	1		1	2
DACGCCPVCAR	CPPLPPRGCQLGETRDACGCCPVCARGEGE	GETRDACGCCPVCARGEGEPCGGGGAGRGH	R	D	A	A	R	G	2	1	0	1	4	0	0	1	0	0	0	0	0	0	1	0	0	0	0	1	0	0	11	0	1324.48	ENSCHIP00000026754.1	ENSCHIP00000026754.1	55	65	yes	yes	2	0.00080411	113.26	1	0	3	1			1
DAEAFYASEVLPINFK	MFVPEELTLLDKFRKDAEAFYASEVLPINF	AEAFYASEVLPINFKESKAAIKLINEYVKN	K	D	A	F	K	E	3	0	1	1	0	0	2	0	0	1	1	1	0	2	1	1	0	0	1	1	0	0	16	0	1812.89	ENSCHIP00000005193.1	ENSCHIP00000005193.1	212	227	yes	yes	2;3	3.9519e-22	224.66	1	0	12	2	2	2	2
DAEAWFFSK	EMREQYEAMAEKNRRDAEAWFFSKTEELNK	AEKNRRDAEAWFFSKTEELNKEVASNTEMI	R	D	A	S	K	T	2	0	0	1	0	0	1	0	0	0	0	1	0	2	0	1	0	1	0	0	0	0	9	0	1099.5	ENSCHIP00000020029.1;ENSCHIP00000020036.1	ENSCHIP00000020029.1	290	298	no	no	1;2	1.517e-05	136.75	1	0	16	1	3	3	4
DAEAWFNEK	NMRSQYEQLAEKNRRDAEAWFNEKSKELTT	AEKNRRDAEAWFNEKSKELTTEINSNLEQV	R	D	A	E	K	S	2	0	1	1	0	0	2	0	0	0	0	1	0	1	0	0	0	1	0	0	0	0	9	0	1108.48	CON__P13645;ENSCHIP00000030287.1;ENSCHIP00000014359.1;ENSCHIP00000014374.1;ENSCHIP00000014328.1;ENSCHIP00000029326.1;ENSCHIP00000029354.1;ENSCHIP00000029335.1;ENSCHIP00000029347.1;ENSCHIP00000015114.1;ENSCHIP00000015107.1;ENSCHIP00000015100.1;CON__Q148H6	ENSCHIP00000030287.1	318	326	no	no	1;2	2.2629e-19	190.62	1	0	23	1	3	5	6
DAEAWFTSK	DMRSQYEVMAEKNRKDAEAWFTSKTEELNK	AEKNRKDAEAWFTSKTEELNKEVAGHTEQL	K	D	A	S	K	T	2	0	0	1	0	0	1	0	0	0	0	1	0	1	0	1	1	1	0	0	0	0	9	0	1053.48	ENSCHIP00000029362.1	ENSCHIP00000029362.1	265	273	yes	yes	1;2	0.0013737	107.01	1	0	8	1	1	3	1
DAEDAMDAMDGAVLDGR	KESRGFAFVRFHDKRDAEDAMDAMDGAVLD	EDAMDAMDGAVLDGRELRVQMARYGRPPDS	R	D	A	G	R	E	4	1	0	5	0	0	1	2	0	0	1	0	2	0	0	0	0	0	0	1	0	0	17	0	1750.71	ENSCHIP00000016931.1	ENSCHIP00000016931.1	67	83	yes	yes	2	3.2766e-85	267.43	1	0	6	1	1	1	1
DAEDAVYGR	RGGPPFAFVEFEDPRDAEDAVYGRDGYDYD	EFEDPRDAEDAVYGRDGYDYDGYRLRVEFP	R	D	A	G	R	D	2	1	0	2	0	0	1	1	0	0	0	0	0	0	0	0	0	0	1	1	0	0	9	0	994.436	ENSCHIP00000007207.1	ENSCHIP00000007207.1	66	74	yes	yes	2	0.00028308	138.83	1	0	1
DAEDWFFSK	EMRDQYEKMAEKNRKDAEDWFFSKTEELNR	AEKNRKDAEDWFFSKTEELNREVATNSELV	K	D	A	S	K	T	1	0	0	2	0	0	1	0	0	0	0	1	0	2	0	1	0	1	0	0	0	0	9	0	1143.49	ENSCHIP00000013330.1;ENSCHIP00000013335.1;ENSCHIP00000013319.1;ENSCHIP00000007009.1;ENSCHIP00000007006.1;CON__Q9QWL7	ENSCHIP00000013330.1	307	315	no	no	2	7.8078e-06	145.16	1	0	9	1	2	2	2
DAEDWFFSKTEELNR	EMRDQYEKMAEKNRKDAEDWFFSKTEELNR	DAEDWFFSKTEELNREVATNSELVQSGKSE	K	D	A	N	R	E	1	1	1	2	0	0	3	0	0	0	1	1	0	2	0	1	1	1	0	0	0	0	15	1	1885.85	ENSCHIP00000013330.1;ENSCHIP00000013335.1;ENSCHIP00000013319.1;ENSCHIP00000007009.1;ENSCHIP00000007006.1;CON__Q9QWL7	ENSCHIP00000013330.1	307	321	no	no	2	0.00092659	84.169	1	0	1				1
DAEQEPAAASGPSAGGDAPK	PEPTEGAEGKPEPPKDAEQEPAAASGPSAG	PAAASGPSAGGDAPKASEAEAAEPAAPTKD	K	D	A	P	K	A	6	0	0	2	0	1	2	3	0	0	0	1	0	0	3	2	0	0	0	0	0	0	20	0	1824.81	ENSCHIP00000003054.1	ENSCHIP00000003054.1	106	125	yes	yes	2	9.2111e-08	84.753	1	0	1
DAFCVFEQNK	DWHFLLESQAPKTLRDAFCVFEQNKGLPLR	PKTLRDAFCVFEQNKGLPLRRHHSDFLSHY	R	D	A	N	K	G	1	0	1	1	1	1	1	0	0	0	0	1	0	2	0	0	0	0	0	1	0	0	10	0	1256.55	ENSCHIP00000029739.1;ENSCHIP00000029735.1	ENSCHIP00000029739.1	426	435	yes	no	2	0.0026573	106.6	1	0	6	1	1	1	1
DAFQNAYLELGGLGER	ILIHGKEQPLDEELKDAFQNAYLELGGLGE	AFQNAYLELGGLGERVLGFCHLMLPDEQFP	K	D	A	E	R	V	2	1	1	1	0	1	2	3	0	0	3	0	0	1	0	0	0	0	1	0	0	0	16	0	1751.85	ENSCHIP00000017886.1;ENSCHIP00000017911.1;ENSCHIP00000017839.1;ENSCHIP00000017920.1	ENSCHIP00000017886.1	534	549	yes	no	2	1.7347e-31	171.62	1	0	1				1
DAGEGLLAVQITDPEGKPK	GVPASLPVEFTIDAKDAGEGLLAVQITDPE	GLLAVQITDPEGKPKKTHIQDNHDGTYTVA	K	D	A	P	K	K	2	0	0	2	0	1	2	3	0	1	2	2	0	0	2	0	1	0	0	1	0	0	19	1	1937.01	ENSCHIP00000007975.1;ENSCHIP00000007945.1	ENSCHIP00000007975.1	1574	1592	yes	no	2	9.9626e-22	133.16	1	0	1				1
DAGEGLLAVQITDQEGKPK	GVPASLPVEFAIDARDAGEGLLAVQITDQE	GLLAVQITDQEGKPKRAIVHDNKDGTYAVT	R	D	A	P	K	R	2	0	0	2	0	2	2	3	0	1	2	2	0	0	1	0	1	0	0	1	0	0	19	1	1968.02	ENSCHIP00000015526.1;ENSCHIP00000015483.1;ENSCHIP00000015449.1;ENSCHIP00000015519.1	ENSCHIP00000015526.1	1546	1564	yes	no	2	5.9181e-37	159.08	1	0	1				1
DAGHPLYPFNDPY	FIVPMLTVDGKRVPRDAGHPLYPFNDPY__	PRDAGHPLYPFNDPY_______________	R	D	A	P	Y	-	1	0	1	2	0	0	0	1	1	0	1	0	0	1	3	0	0	0	2	0	0	0	13	0	1504.66	ENSCHIP00000002566.1;ENSCHIP00000002561.1	ENSCHIP00000002566.1	313	325	yes	no	2	0.0033188	78.655	1	0	2				1
DAGTIAGLNVLR	DVEVTTFLGNRQATKDAGTIAGLNVLRIIN	ATKDAGTIAGLNVLRIINEPTAAAIAYGLD	K	D	A	L	R	I	2	1	1	1	0	0	0	2	0	1	2	0	0	0	0	0	1	0	0	1	0	0	12	0	1198.67	ENSCHIP00000017082.1;ENSCHIP00000017054.1	ENSCHIP00000017082.1	153	164	no	no	2	0.00052832	122.33	1	0	1	1
DAGTIAGLNVMR	TVPAYFNDAQRQATKDAGTIAGLNVMRIIN	ATKDAGTIAGLNVMRIINEPTAAAIAYGLD	K	D	A	M	R	I	2	1	1	1	0	0	0	2	0	1	1	0	1	0	0	0	1	0	0	1	0	0	12	0	1216.62	ENSCHIP00000030268.1	ENSCHIP00000030268.1	187	198	yes	yes	2	1.0256e-14	171.36	1	0	6	1	1	1	1
DAGVAEAWLCSQEPLVR	MDWLQLVLEVLVFGRDAGVAEAWLCSQEPL	GVAEAWLCSQEPLVRSAELGCTVDEVESLI	R	D	A	V	R	S	3	1	0	1	1	1	2	1	0	0	2	0	0	0	1	1	0	1	0	2	0	0	17	0	1899.91	ENSCHIP00000031442.1;ENSCHIP00000031448.1	ENSCHIP00000031442.1	2021	2037	yes	no	2	2.5052e-12	146.5	1	0	2				1
DAGVIAGLNVLR	TVPAYFNDSQRQATKDAGVIAGLNVLRIIN	ATKDAGVIAGLNVLRIINEPTAAAIAYGLD	K	D	A	L	R	I	2	1	1	1	0	0	0	2	0	1	2	0	0	0	0	0	0	0	0	2	0	0	12	0	1196.69	ENSCHIP00000026835.1	ENSCHIP00000026835.1	163	174	yes	yes	2	3.0034e-08	138.4	1	0	6	1	1	1	1
DAIAQAVR	SGKPAELLKMFGIDRDAIAQAVRGLVTRA_	KMFGIDRDAIAQAVRGLVTRA_________	R	D	A	V	R	G	3	1	0	1	0	1	0	0	0	1	0	0	0	0	0	0	0	0	0	1	0	0	8	0	842.461	ENSCHIP00000024843.1	ENSCHIP00000024843.1	610	617	yes	yes	2	0.0045371	114.02	1	0	1				1
DAILDALENLTADEFKK	______________________________	ILDALENLTADEFKKFKMKLLSVPLREGYG	R	D	A	K	K	F	3	0	1	3	0	0	2	0	0	1	3	2	0	1	0	0	1	0	0	0	0	0	17	1	1904.97	ENSCHIP00000027018.1;ENSCHIP00000027015.1	ENSCHIP00000027018.1	6	22	yes	no	2	0.089529	34.685	1	0	1			1
DAISIFHYAK	DDLSFTWRYQPEGGRDAISIFHYAKGQPYI	PEGGRDAISIFHYAKGQPYIDEVGTFKERI	R	D	A	A	K	G	2	0	0	1	0	0	0	0	1	2	0	1	0	1	0	1	0	0	1	0	0	0	10	0	1163.6	ENSCHIP00000015168.1	ENSCHIP00000015168.1	75	84	yes	yes	2;3	0.00096508	134.48	1	0	6	1	1	1	1
DAIWTERPFNSDSYSECK	ESADPRVSEPVSAGRDAIWTERPFNSDSYS	WTERPFNSDSYSECKGKQYVKRTWYKKFVG	R	D	A	C	K	G	1	1	1	2	1	0	2	0	0	1	0	1	0	1	1	3	1	1	1	0	0	0	18	1	2203.95	ENSCHIP00000032948.1;ENSCHIP00000032952.1	ENSCHIP00000032948.1	933	950	yes	no	2;3	0.00010087	70.334	1	0	3		1		1
DALESTLAETEAR	VNALEIELQAQHSMRDALESTLAETEARYS	MRDALESTLAETEARYSSQLAQMQGLIGNV	R	D	A	A	R	Y	3	1	0	1	0	0	3	0	0	0	2	0	0	0	0	1	2	0	0	0	0	0	13	0	1404.67	ENSCHIP00000014290.1;ENSCHIP00000014284.1	ENSCHIP00000014290.1	323	335	no	no	2	8.108e-24	182.28	1	0	2				1
DALHAPGYDK	AVYIKNGDKKASCERDALHAPGYDKVKDVS	ASCERDALHAPGYDKVKDVSEVVTPRFLCT	R	D	A	D	K	V	2	0	0	2	0	0	0	1	1	0	1	1	0	0	1	0	0	0	1	0	0	0	10	0	1085.51	ENSCHIP00000026727.1	ENSCHIP00000026727.1	659	668	yes	yes	2;3	0.0017368	105.52	1	0	5			2	1
DALKDEYDDLSDLNAVQMESVR	GRDASRGLATFCLDKDALKDEYDDLSDLNA	DDLSDLNAVQMESVREWEMQFKEKYDYVGR	K	D	A	V	R	E	2	1	1	5	0	1	2	0	0	0	3	1	1	0	0	2	0	0	1	2	0	0	22	1	2525.16	ENSCHIP00000026113.1	ENSCHIP00000026113.1	187	208	yes	yes	3	4.8054e-15	107.47	1	0	2		1	1
DALLFPSFIHSQK	NWDLVGNNTPIFFIRDALLFPSFIHSQKRN	IRDALLFPSFIHSQKRNPQTHLKDPDMVWD	R	D	A	Q	K	R	1	0	0	1	0	1	0	0	1	1	2	1	0	2	1	2	0	0	0	0	0	0	13	0	1501.79	ENSCHIP00000023808.1;ENSCHIP00000023773.1;ENSCHIP00000023783.1	ENSCHIP00000023808.1	157	169	yes	no	2;3	4.3764e-06	101.6	1	0	8	1	1	2	2
DALLLWCQMK	ISVETEDNKEKKSAKDALLLWCQMKTAGYP	KKSAKDALLLWCQMKTAGYPNVNIHNFTTS	K	D	A	M	K	T	1	0	0	1	1	1	0	0	0	0	3	1	1	0	0	0	0	1	0	0	0	0	10	0	1276.63	ENSCHIP00000013654.1;ENSCHIP00000013688.1;ENSCHIP00000013681.1;ENSCHIP00000007861.1;ENSCHIP00000007854.1;ENSCHIP00000031442.1;ENSCHIP00000031448.1	ENSCHIP00000013654.1	177	186	no	no	2	0.0011298	119.27	1	0	4		1	1	1
DALLSALSIQNYHLECNETK	NTRWSQFRELVDRKKDALLSALSIQNYHLE	ALSIQNYHLECNETKSWIREKTKVIESTQD	K	D	A	T	K	S	2	0	2	1	1	1	2	0	1	1	4	1	0	0	0	2	1	0	1	0	0	0	20	0	2318.12	ENSCHIP00000013654.1;ENSCHIP00000013688.1;ENSCHIP00000013681.1	ENSCHIP00000013654.1	949	968	yes	no	3	4.469e-30	149.36	1	0	1				1
DALNIETAIK	AYGSVKAYTNFDAERDALNIETAIKTKGVD	FDAERDALNIETAIKTKGVDEVTIVNILTN	R	D	A	I	K	T	2	0	1	1	0	0	1	0	0	2	1	1	0	0	0	0	1	0	0	0	0	0	10	0	1086.59	ENSCHIP00000002620.1	ENSCHIP00000002620.1	38	47	yes	yes	2	0.0014049	140.35	1	0	22	4	4	5	2
DALNQATSQVESK	SAQLARLQQENSILRDALNQATSQVESKQN	LRDALNQATSQVESKQNAELAKLRQELGKV	R	D	A	S	K	Q	2	0	1	1	0	2	1	0	0	0	1	1	0	0	0	2	1	0	0	1	0	0	13	0	1389.67	ENSCHIP00000026394.1;ENSCHIP00000026443.1;ENSCHIP00000026406.1;ENSCHIP00000026432.1	ENSCHIP00000026394.1	958	970	yes	no	2	0.00175	119.34	1	0	1
DALSDLALHFLNK	KTGCNVLLIQKSILRDALSDLALHFLNKMK	LRDALSDLALHFLNKMKIMVVKDIEREDIE	R	D	A	N	K	M	2	0	1	2	0	0	0	0	1	0	4	1	0	1	0	1	0	0	0	0	0	0	13	0	1455.77	ENSCHIP00000012394.1;ENSCHIP00000012390.1	ENSCHIP00000012394.1	307	319	yes	no	2;3	6.8052e-07	175.41	1	0	6		1	2	1
DALSSVQESQVAQQAR	DKMQGYVKEATKTAKDALSSVQESQVAQQA	ALSSVQESQVAQQARDWMTESFSSLKDYWS	K	D	A	A	R	D	3	1	0	1	0	4	1	0	0	0	1	0	0	0	0	3	0	0	0	2	0	0	16	0	1715.84	ENSCHIP00000012949.1	ENSCHIP00000012949.1	45	60	yes	yes	2;3	9.0732e-91	278.93	1	0	16	2	3	4	2
DALVSQPTK	EPGTFNVYPCYQLHKDALVSQPTKYLHPDG	CYQLHKDALVSQPTKYLHPDGLPSDYTISI	K	D	A	T	K	Y	1	0	0	1	0	1	0	0	0	0	1	1	0	0	1	1	1	0	0	1	0	0	9	0	957.513	ENSCHIP00000026346.1;ENSCHIP00000026314.1	ENSCHIP00000026346.1	1238	1246	yes	no	2	0.012562	78.334	1	0	2			1	1
DAMFSNLIGQLDYR	LNDKVKKKTLTSFERDAMFSNLIGQLDYRG	RDAMFSNLIGQLDYRGFEKADMVIEAVFED	R	D	A	Y	R	G	1	1	1	2	0	1	0	1	0	1	2	0	1	1	0	1	0	0	1	0	0	0	14	0	1641.78	ENSCHIP00000026368.1;ENSCHIP00000026372.1;ENSCHIP00000026358.1	ENSCHIP00000026368.1	408	421	yes	no	2	2.9731e-07	119.76	1	0	1
DAPQDFHPDR	NSEDIRLSPFMADIRDAPQDFHPDRVKARG	MADIRDAPQDFHPDRVKARGPGLEKTGVAV	R	D	A	D	R	V	1	1	0	3	0	1	0	0	1	0	0	0	0	1	2	0	0	0	0	0	0	0	10	0	1196.52	ENSCHIP00000007975.1;ENSCHIP00000007945.1	ENSCHIP00000007975.1	665	674	yes	no	3	0.0092247	55.314	1	0	1				1
DAPSPVDAAFR	KGHAWARQLISERWKDAPSPVDAAFRYDHN	ERWKDAPSPVDAAFRYDHNSVLLIKGDKFW	K	D	A	F	R	Y	3	1	0	2	0	0	0	0	0	0	0	0	0	1	2	1	0	0	0	1	0	0	11	0	1144.55	ENSCHIP00000002335.1;CON__Q3SZV7	ENSCHIP00000002335.1	94	104	yes	no	2	0.0033732	100.84	1	0	7	2	3	1
DAQGRPQAVPVR	TVAQGSFDSFVVQYKDAQGRPQAVPVRGDE	QYKDAQGRPQAVPVRGDENEVAIPGLEPDR	K	D	A	V	R	G	2	2	0	1	0	2	0	1	0	0	0	0	0	0	2	0	0	0	0	2	0	0	12	1	1292.69	ENSCHIP00000025354.1	ENSCHIP00000025354.1	370	381	yes	yes	2;3	0.015153	90.108	1	0	2				2
DAQHYGGWEHR	NEPSVFNGPEVTMLKDAQHYGGWEHRDVHN	TMLKDAQHYGGWEHRDVHNIYGFYVHMATA	K	D	A	H	R	D	1	1	0	1	0	1	1	2	2	0	0	0	0	0	0	0	0	1	1	0	0	0	11	0	1354.58	ENSCHIP00000026059.1;ENSCHIP00000026045.1;ENSCHIP00000026030.1;ENSCHIP00000026017.1	ENSCHIP00000026059.1	550	560	yes	no	3	0.0013154	91.123	1	0	1				1
DAQNKLNELEDALQK	QAISDAEQRGENAIKDAQNKLNELEDALQK	DAQNKLNELEDALQKAKEDMARLLRDYQEL	K	D	A	Q	K	A	2	0	2	2	0	2	2	0	0	0	3	2	0	0	0	0	0	0	0	0	0	0	15	1	1727.87	ENSCHIP00000033316.1;ENSCHIP00000033319.1;CON__ENSEMBL:ENSBTAP00000038253	ENSCHIP00000033316.1	435	449	no	no	2	7.1458e-98	273.3	1	0	2			1
DASCLAEQWSGK	DLTQFLCANHVLKGKDASCLAEQWSGKKGD	KGKDASCLAEQWSGKKGDTAALGGKKSKKK	K	D	A	G	K	K	2	0	0	1	1	1	1	1	0	0	1	1	0	0	0	2	0	1	0	0	0	0	12	0	1350.59	ENSCHIP00000014546.1	ENSCHIP00000014546.1	209	220	yes	yes	2	0.043149	66.056	1	0	1			1
DASLMVTNDGATILK	LGPKGMDKILLSSGRDASLMVTNDGATILK	DASLMVTNDGATILKNIGVDNPAAKVLVDM	R	D	A	L	K	N	2	0	1	2	0	0	0	1	0	1	2	1	1	0	0	1	2	0	0	1	0	0	15	0	1547.79	ENSCHIP00000031404.1	ENSCHIP00000031404.1	58	72	yes	yes	2	6.0872e-12	137.89	1	0	4		1	1	1
DASPILISLR	GPEAALEAEEWVSGRDASPILISLREAYVP	WVSGRDASPILISLREAYVPSKQRDLKVSR	R	D	A	L	R	E	1	1	0	1	0	0	0	0	0	2	2	0	0	0	1	2	0	0	0	0	0	0	10	0	1083.63	ENSCHIP00000017871.1;ENSCHIP00000017877.1	ENSCHIP00000017871.1	381	390	yes	no	2	0.00033903	117.76	1	0	1				1
DASVAEAWLIAQEPYLASR	WERLRMLLEVCQFFRDASVAEAWLIAQEPY	AEAWLIAQEPYLASRDYGHTVDGVEKLLKR	R	D	A	S	R	D	5	1	0	1	0	1	2	0	0	1	2	0	0	0	1	2	0	1	1	1	0	0	19	0	2089.05	ENSCHIP00000007861.1;ENSCHIP00000007854.1	ENSCHIP00000007861.1	2007	2025	yes	no	2;3	2.4595e-72	214.23	1	0	3				2
DASVAEAWLLGQEPYLSSR	WEWLRLILEVHQFSRDASVAEAWLLGQEPY	AEAWLLGQEPYLSSREIGQSVDEVEKLIKR	R	D	A	S	R	E	3	1	0	1	0	1	2	1	0	0	3	0	0	0	1	3	0	1	1	1	0	0	19	0	2091.03	ENSCHIP00000013654.1;ENSCHIP00000013688.1;ENSCHIP00000013681.1	ENSCHIP00000013654.1	2024	2042	yes	no	2;3	6.6748e-64	292.8	1	0	6		1	2	1
DASVVGFFK	PLKSEEEFEKFINDKDASVVGFFKDLFSEA	KFINDKDASVVGFFKDLFSEAHSEFLKAAS	K	D	A	F	K	D	1	0	0	1	0	0	0	1	0	0	0	1	0	2	0	1	0	0	0	2	0	0	9	0	968.497	ENSCHIP00000029698.1	ENSCHIP00000029698.1	153	161	yes	yes	2	0.007363	100.45	1	0	7	1	1	2	1
DATEIQNIQIADGDVCR	LVRVETCGCAEGYARDATEIQNIQIADGDV	TEIQNIQIADGDVCRGLSIPIYMVFPRLFT	R	D	A	C	R	G	2	1	1	3	1	2	1	1	0	3	0	0	0	0	0	0	1	0	0	1	0	0	17	0	1916.89	ENSCHIP00000026645.1	ENSCHIP00000026645.1	228	244	yes	yes	2	0.0090174	63.76	1	0	1				1
DATLEACAGALQNLTASK	DAIRTYLNLMGKSKKDATLEACAGALQNLT	LEACAGALQNLTASKGLMSSGMSQLIGLKE	K	D	A	S	K	G	5	0	1	1	1	1	1	1	0	0	3	1	0	0	0	1	2	0	0	0	0	0	18	0	1832.89	ENSCHIP00000027872.1	ENSCHIP00000027872.1	542	559	yes	yes	2	1.3755e-40	220.53	1	0	3			1	1
DATNVGDEGGFAPNILENK	VYHNLKNVIKEKYGKDATNVGDEGGFAPNI	VGDEGGFAPNILENKEALELLKNAIGKAGY	K	D	A	N	K	E	2	0	3	2	0	0	2	3	0	1	1	1	0	1	1	0	1	0	0	1	0	0	19	0	1959.92	ENSCHIP00000015366.1;ENSCHIP00000015384.1	ENSCHIP00000015366.1	203	221	yes	no	2	1.1969e-30	176.86	1	0	5	1	1	1	1
DAVIYPILVEFTR	AALSKAFKVKPFVVRDAVIYPILVEFTREV	VRDAVIYPILVEFTREVEEETGVRSLKHNK	R	D	A	T	R	E	1	1	0	1	0	0	1	0	0	2	1	0	0	1	1	0	1	0	1	2	0	0	13	0	1534.84	ENSCHIP00000017969.1;ENSCHIP00000017993.1;ENSCHIP00000017986.1	ENSCHIP00000017969.1	439	451	yes	no	2	0.0033204	78.653	1	0	1				1
DAVLLLFANK	GAEELQKMLQEDELRDAVLLLFANKQDLPN	EDELRDAVLLLFANKQDLPNAMAISEMTDK	R	D	A	N	K	Q	2	0	1	1	0	0	0	0	0	0	3	1	0	1	0	0	0	0	0	1	0	0	10	0	1102.64	ENSCHIP00000018684.1;ENSCHIP00000002559.1	ENSCHIP00000018684.1	118	127	yes	no	2	0.00035202	148.38	1	0	4		1	1	1
DAVLLVFANK	AREELMRMLAEDELRDAVLLVFANKQDLPN	EDELRDAVLLVFANKQDLPNAMNAAEITDK	R	D	A	N	K	Q	2	0	1	1	0	0	0	0	0	0	2	1	0	1	0	0	0	0	0	2	0	0	10	0	1088.62	ENSCHIP00000020706.1;ENSCHIP00000007459.1	ENSCHIP00000020706.1	118	127	no	no	2	3.3134e-05	133.6	1	0	4		1	1	1
DAVPENLPPLTADFAEDK	KPVLEKSHCIAEIDKDAVPENLPPLTADFA	PENLPPLTADFAEDKEVCKNYQEAKDVFLG	K	D	A	D	K	E	3	0	1	3	0	0	2	0	0	0	2	1	0	1	3	0	1	0	0	1	0	0	18	0	1940.94	ENSCHIP00000020248.1;ENSCHIP00000020234.1	ENSCHIP00000020248.1	319	336	yes	no	2;3	2.1864e-12	131.08	1	0	15	2	3	3	2
DAVPENLPPLTADFAEDKEVCK	KPVLEKSHCIAEIDKDAVPENLPPLTADFA	PPLTADFAEDKEVCKNYQEAKDVFLGSFLY	K	D	A	C	K	N	3	0	1	3	1	0	3	0	0	0	2	2	0	1	3	0	1	0	0	2	0	0	22	1	2457.17	ENSCHIP00000020248.1;ENSCHIP00000020234.1	ENSCHIP00000020248.1	319	340	yes	no	2;3;4	2.3571e-32	139.6	1	0	38	5	8	7	5
DAVTYTEHAK	ETRGVLKVFLENVIRDAVTYTEHAKRKTVT	ENVIRDAVTYTEHAKRKTVTAMDVVYALKR	R	D	A	A	K	R	2	0	0	1	0	0	1	0	1	0	0	1	0	0	0	0	2	0	1	1	0	0	10	0	1133.54	ENSCHIP00000011074.1;ENSCHIP00000009200.1;ENSCHIP00000009147.1;ENSCHIP00000008488.1;ENSCHIP00000007121.1;ENSCHIP00000006846.1;ENSCHIP00000006569.1;ENSCHIP00000005753.1;ENSCHIP00000005645.1;ENSCHIP00000005277.1;ENSCHIP00000004308.1;ENSCHIP00000004152.1;ENSCHIP00000001460.1	ENSCHIP00000011074.1	69	78	yes	no	2	1.7508e-05	149.72	1	0	5	1	1	1
DAWDDLQELTK	PDATDDLQSKRLELKDAWDDLQELTKDRKE	LELKDAWDDLQELTKDRKENLQEALKFYQF	K	D	A	T	K	D	1	0	0	3	0	1	1	0	0	0	2	1	0	0	0	0	1	1	0	0	0	0	11	0	1332.62	ENSCHIP00000008163.1;ENSCHIP00000008152.1	ENSCHIP00000008163.1	1260	1270	yes	no	2	0.0011429	125.71	1	0	3		1	1	1
DCEECIQLEPTFIK	AACYTKLLEFQLALKDCEECIQLEPTFIKG	KDCEECIQLEPTFIKGYTRKAAALEAMKDY	K	D	C	I	K	G	0	0	0	1	2	1	3	0	0	2	1	1	0	1	1	0	1	0	0	0	0	0	14	0	1780.8	ENSCHIP00000007301.1;ENSCHIP00000005398.1;ENSCHIP00000010975.1	ENSCHIP00000007301.1	416	429	yes	no	2	1.6446e-08	149.31	1	0	2		1
DCEQAENWMAAR	RMMLDQCLELQLFHRDCEQAENWMAAREAF	FHRDCEQAENWMAAREAFLNTEDKGDSLDS	R	D	C	A	R	E	3	1	1	1	1	1	2	0	0	0	0	0	1	0	0	0	0	1	0	0	0	0	12	0	1479.59	ENSCHIP00000011331.1;ENSCHIP00000011378.1	ENSCHIP00000011331.1	1433	1444	no	no	2	5.0365e-31	186.78	1	0	4		1	1	1
DCFGCLR	EWLKDTCGANAKQSRDCFGCLREWCDAFL_	GANAKQSRDCFGCLREWCDAFL________	R	D	C	L	R	E	0	1	0	1	2	0	0	1	0	0	1	0	0	1	0	0	0	0	0	0	0	0	7	0	926.374	ENSCHIP00000025718.1	ENSCHIP00000025718.1	76	82	yes	yes	2	0.0051091	126.04	1	0	2		1	1
DCGSGVGVIK	LALSASALAEPVKFKDCGSGVGVIKEVNVS	PVKFKDCGSGVGVIKEVNVSPCPTQPCKLH	K	D	C	I	K	E	0	0	0	1	1	0	0	3	0	1	0	1	0	0	0	1	0	0	0	2	0	0	10	0	990.48	ENSCHIP00000020824.1	ENSCHIP00000020824.1	26	35	yes	yes	2	0.032976	69.825	1	0	2	1
DCPQECDCPPNFPTAMYCDNR	GPAYAYGSPPPPEPRDCPQECDCPPNFPTA	DCPPNFPTAMYCDNRNLKYLPFVPSRMKYV	R	D	C	N	R	N	1	1	2	3	4	1	1	0	0	0	0	0	1	1	4	0	1	0	1	0	0	0	21	0	2645.97	ENSCHIP00000032205.1	ENSCHIP00000032205.1	75	95	yes	yes	2;3	0.00018353	65.454	1	0	4	1		1
DCPVSSFNEWDPLEEVIVGR	NSCAADDKATDPLPKDCPVSSFNEWDPLEE	SFNEWDPLEEVIVGRAENACVPPFTVEVKA	K	D	C	G	R	A	0	1	1	2	1	0	3	1	0	1	1	0	0	1	2	2	0	1	0	3	0	0	20	0	2347.08	ENSCHIP00000017468.1	ENSCHIP00000017468.1	63	82	yes	yes	2	5.0873e-12	108.17	1	0	2			1	1
DCQSWDSQSPHAHGYIPSK	GENYEGKIAKTVSGRDCQSWDSQSPHAHGY	WDSQSPHAHGYIPSKFPSKNLKMNYCRNPD	R	D	C	S	K	F	1	0	0	2	1	2	0	1	2	1	0	1	0	0	2	4	0	1	1	0	0	0	19	0	2198.94	ENSCHIP00000007843.1	ENSCHIP00000007843.1	212	230	yes	yes	3;4	4.6184e-06	70.414	1	0	4				2
DCSIALPYVCK	CGVIRTESSGGWQNRDCSIALPYVCKKKPN	WQNRDCSIALPYVCKKKPNATAAEPPPPDV	R	D	C	C	K	K	1	0	0	1	2	0	0	0	0	1	1	1	0	0	1	1	0	0	1	1	0	0	11	0	1324.62	ENSCHIP00000003664.1;ENSCHIP00000003653.1	ENSCHIP00000003664.1	347	357	yes	no	2	0.044257	66.27	1	0	1		1
DDDIAALVVDNGSGMCK	______________________________	DIAALVVDNGSGMCKAGFAGDDAPRAVFPS	M	D	D	C	K	A	2	0	1	4	1	0	0	2	0	1	1	1	1	0	0	1	0	0	0	2	0	0	17	0	1778.78	ENSCHIP00000011107.1;ENSCHIP00000011080.1	ENSCHIP00000011107.1	2	18	yes	no	2	9.3364e-144	281.99	1	0	11	1	3	2	2
DDEVHAGLGELLR	TASQAKAVLSAEQLRDDEVHAGLGELLRSL	LRDDEVHAGLGELLRSLSNSTARNVTWKLG	R	D	D	L	R	S	1	1	0	2	0	0	2	2	1	0	3	0	0	0	0	0	0	0	0	1	0	0	13	0	1422.71	ENSCHIP00000001400.1;ENSCHIP00000001399.1	ENSCHIP00000001400.1	104	116	yes	no	2;3	1.5463e-31	240.85	1	0	7		2	2	1
DDFDQDKVPDIDDICPENVDISETDFR	DQKDSDGDGRGDACKDDFDQDKVPDIDDIC	DICPENVDISETDFRRFQMIPLDPKGTSQN	K	D	D	F	R	R	0	1	1	9	1	1	2	0	0	3	0	1	0	2	2	1	1	0	0	2	0	0	27	1	3211.38	ENSCHIP00000018114.1;ENSCHIP00000018134.1;CON__Q28194	ENSCHIP00000018114.1	980	1006	yes	no	3	2.1452e-27	121.3	1	0	2			1
DDGGGEPESAEPQWGR	LLASACRTLGPRGRRDDGGGEPESAEPQWG	DGGGEPESAEPQWGRLKGSNVSRPLPPAAF	R	D	D	G	R	L	1	1	0	2	0	1	3	4	0	0	0	0	0	0	2	1	0	1	0	0	0	0	16	0	1685.69	ENSCHIP00000015017.1	ENSCHIP00000015017.1	100	115	yes	yes	2	6.5995e-05	100.93	1	0	2
DDGLFSGDPNWFPK	VQRTLMNLGGLAVARDDGLFSGDPNWFPKK	RDDGLFSGDPNWFPKKSKENPRYFSDNQLQ	R	D	D	P	K	K	0	0	1	3	0	0	0	2	0	0	1	1	0	2	2	1	0	1	0	0	0	0	14	0	1593.71	ENSCHIP00000033900.1	ENSCHIP00000033900.1	140	153	yes	yes	2	2.2624e-09	150.61	1	0	7	1	1	2	1
DDGSFHDPCPVIHR	KKLQETAMWLLSQQRDDGSFHDPCPVIHRD	RDDGSFHDPCPVIHRDMQGGLVGSDETVAL	R	D	D	H	R	D	0	1	0	3	1	0	0	1	2	1	0	0	0	1	2	1	0	0	0	1	0	0	14	0	1650.72	ENSCHIP00000024558.1	ENSCHIP00000024558.1	1094	1107	yes	yes	3	3.5116e-08	125.03	1	0	2				1
DDGSFHDPFPVMDR	EKLQETAMWLLSQQRDDGSFHDPFPVMDRS	RDDGSFHDPFPVMDRSMQGGLVGSDETVAL	R	D	D	D	R	S	0	1	0	4	0	0	0	1	1	0	0	0	1	2	2	1	0	0	0	1	0	0	14	0	1633.68	CON__ENSEMBL:ENSBTAP00000007350	CON__ENSEMBL:ENSBTAP00000007350	1112	1125	yes	yes	2	1.6172e-06	141.1	1	0	2				1
DDGSWEVIEGYR	KPCNHVLSLSFPIRRDDGSWEVIEGYRAQH	IRRDDGSWEVIEGYRAQHSQHRTPCKGGIR	R	D	D	Y	R	A	0	1	0	2	0	0	2	2	0	1	0	0	0	0	0	1	0	1	1	1	0	0	12	0	1424.62	ENSCHIP00000000389.1;ENSCHIP00000000388.1	ENSCHIP00000000389.1	128	139	yes	no	2	0.019286	86.898	1	0	1
DDGTVIHFNNPK	______________________________	MIKDDGTVIHFNNPKVQASLSANTFAITGH	K	D	D	P	K	V	0	0	2	2	0	0	0	1	1	1	0	1	0	1	1	0	1	0	0	1	0	0	12	0	1355.65	ENSCHIP00000000801.1	ENSCHIP00000000801.1	4	15	yes	yes	3	0.025223	38.238	1	0	1
DDGVFVQEVMQNSPAAR	NWQGSGSHGLTITQRDDGVFVQEVMQNSPA	GVFVQEVMQNSPAARTGVVKEGDQIVGATI	R	D	D	A	R	T	2	1	1	2	0	2	1	1	0	0	0	0	1	1	1	1	0	0	0	3	0	0	17	0	1861.86	ENSCHIP00000014141.1;ENSCHIP00000014217.1;ENSCHIP00000014221.1;ENSCHIP00000014088.1;ENSCHIP00000014168.1;ENSCHIP00000014205.1	ENSCHIP00000014168.1	30	46	no	no	2;3	7.1532e-17	174.72	1	0	8	1	1	2	2
DDKHFGCSSYSVSSNEK	KCSKICEPGYSPSYKDDKHFGCSSYSVSSN	KHFGCSSYSVSSNEKEIMAEIYKNGPVEGA	K	D	D	E	K	E	0	0	1	2	1	0	1	1	1	0	0	2	0	1	0	5	0	0	1	1	0	0	17	1	1945.81	ENSCHIP00000030835.1	ENSCHIP00000030835.1	221	237	yes	yes	3	1.3529e-28	147.09	1	0	5		1	1	1
DDLLNVCMR	LLEGEGLGQSLGNCKDDLLNVCMRHVEKMC	SLGNCKDDLLNVCMRHVEKMCKADLSRSFI	K	D	D	M	R	H	0	1	1	2	1	0	0	0	0	0	2	0	1	0	0	0	0	0	0	1	0	0	9	0	1134.52	ENSCHIP00000031019.1;ENSCHIP00000031026.1	ENSCHIP00000031019.1	414	422	yes	no	2	5.2561e-05	124.34	1	0	3			1	1
DDLSGYVDPGLALQDAQDLYAAGEK	GYLERILVCLLQGSRDDLSGYVDPGLALQD	LALQDAQDLYAAGEKICGTDEMKFITILCT	R	D	D	E	K	I	4	0	0	5	0	2	1	3	0	0	4	1	0	0	1	1	0	0	2	1	0	0	25	0	2623.23	ENSCHIP00000000107.1	ENSCHIP00000000107.1	168	192	yes	yes	2;3	3.9143e-72	191.37	1	0	8	2	1	1	2
DDNNLCLHFNPR	EVAADAKSFSLNLGKDDNNLCLHFNPRFEA	LGKDDNNLCLHFNPRFEAHGDINTIVCNSK	K	D	D	P	R	F	0	1	3	2	1	0	0	0	1	0	2	0	0	1	1	0	0	0	0	0	0	0	12	0	1513.67	ENSCHIP00000013044.1	ENSCHIP00000013044.1	39	50	yes	yes	2;3	5.659e-16	236.06	1	0	16	2	4	2	2
DDPQTHYYVVAVVK	PYNLKPVVAEFYGSKDDPQTHYYVVAVVKK	KDDPQTHYYVVAVVKKGSDFQLNQLQGKKS	K	D	D	V	K	K	1	0	0	2	0	1	0	0	1	0	0	1	0	0	1	0	1	0	2	4	0	0	14	0	1632.81	ENSCHIP00000016208.1;ENSCHIP00000016200.1	ENSCHIP00000016208.1	103	116	yes	no	2;3	0.00030159	100.04	1	0	3				1
DDPSTFTPWSIHVS	IRMTCVDQFTDMIPRDDPSTFTPWSIHVS_	RDDPSTFTPWSIHVS_______________	R	D	D	V	S	-	0	0	0	2	0	0	0	0	1	1	0	0	0	1	2	3	2	1	0	1	0	0	14	0	1587.72	ENSCHIP00000011615.1	ENSCHIP00000011615.1	1305	1318	yes	yes	2	0.034815	58.223	1	0	1	1
DDPVTNLNNAFEVAEK	HRHRPELIEYDKLRKDDPVTNLNNAFEVAE	DPVTNLNNAFEVAEKYLDIPKMLDAEDIVN	K	D	D	E	K	Y	2	0	3	2	0	0	2	0	0	0	1	1	0	1	1	0	1	0	0	2	0	0	16	0	1774.84	ENSCHIP00000007863.1;ENSCHIP00000007851.1;ENSCHIP00000007882.1	ENSCHIP00000007863.1	218	233	yes	no	2	5.7119e-05	68.809	1	0	2			1	1
DDQGEWSGPLPQCR	GFTLHGESSIYCTVKDDQGEWSGPLPQCRE	KDDQGEWSGPLPQCRETDVSPTVLKSTEVN	K	D	D	C	R	E	0	1	0	2	1	2	1	2	0	0	1	0	0	0	2	1	0	1	0	0	0	0	14	0	1643.7	ENSCHIP00000017288.1	ENSCHIP00000017288.1	270	283	yes	yes	2	2.1258e-06	127.42	1	0	2	1
DDQYVPQCDDLGHFTPLQCHGK	RWRESLLEHYGGTPRDDQYVPQCDDLGHFT	CDDLGHFTPLQCHGKSDFCWCVDQDGREVQ	R	D	D	G	K	S	0	0	0	4	2	3	0	2	2	0	2	1	0	1	2	0	1	0	1	1	0	0	22	0	2629.13	ENSCHIP00000019767.1	ENSCHIP00000019767.1	967	988	yes	yes	3;4	2.519e-08	76.733	1	0	2
DDSPDLPK	EKQEPERNECFLKHKDDSPDLPKLKPEPDT	ECFLKHKDDSPDLPKLKPEPDTLCAEFKAD	K	D	D	P	K	L	0	0	0	3	0	0	0	0	0	0	1	1	0	0	2	1	0	0	0	0	0	0	8	0	885.408	CON__P02769;ENSCHIP00000020248.1;ENSCHIP00000020234.1	ENSCHIP00000020248.1	131	138	no	no	1;2	0.029228	90.308	1	0	4	1
DECLEAGALFQDPSFPALPSSLGFK	ERAVKYLNQDYAALRDECLEAGALFQDPSF	QDPSFPALPSSLGFKELGPYSSKTRGIEWK	R	D	E	F	K	E	3	0	0	2	1	1	2	2	0	0	4	1	0	3	3	3	0	0	0	0	0	0	25	0	2695.28	ENSCHIP00000019086.1;ENSCHIP00000019113.1	ENSCHIP00000019086.1	37	61	yes	no	2	0.032544	44.807	1	0	1			1
DEEAINEIMEDLDTNQDK	LVQKELPNFLKKQNKDEEAINEIMEDLDTN	AINEIMEDLDTNQDKQLSFEEFIMLVARLT	K	D	E	D	K	Q	1	0	2	4	0	1	4	0	0	2	1	1	1	0	0	0	1	0	0	0	0	0	18	0	2120.91	ENSCHIP00000016670.1	ENSCHIP00000016670.1	55	72	yes	yes	2;3	4.5025e-40	218.85	1	0	7	2	1		2
DEETGLCLLPLK	EENLTYLQLKERCIKDEETGLCLLPLKEKK	CIKDEETGLCLLPLKEKKKQVQTSQKNTLR	K	D	E	L	K	E	0	0	0	1	1	0	2	1	0	0	4	1	0	0	1	0	1	0	0	0	0	0	12	0	1386.71	ENSCHIP00000011508.1	ENSCHIP00000011508.1	2445	2456	yes	yes	2	0.0016159	94.692	1	0	2				1
DEFNADHPFIYIVR	GDSIEVPGSRILQHKDEFNADHPFIYIVRH	KDEFNADHPFIYIVRHNKTRNIVFFGKFCS	K	D	E	V	R	H	1	1	1	2	0	0	1	0	1	2	0	0	0	2	1	0	0	0	1	1	0	0	14	0	1734.84	ENSCHIP00000007484.1	ENSCHIP00000007484.1	346	359	yes	yes	2;3	4.5659e-24	168.02	1	0	6			2	2
DEFPFALEVQTLPQTCDGPK	VYLQTSLKYNILLKKDEFPFALEVQTLPQT	ALEVQTLPQTCDGPKAHTSFQISLNVSYIG	K	D	E	P	K	A	1	0	0	2	1	2	2	1	0	0	2	1	0	2	3	0	2	0	0	1	0	0	20	0	2291.08	ENSCHIP00000015276.1;ENSCHIP00000015296.1;CON__ENSEMBL:ENSBTAP00000024146;ENSCHIP00000015214.1;ENSCHIP00000015186.1	ENSCHIP00000015276.1	1341	1360	no	no	2	0.024289	43.813	1	0	1				1
DEFTNTCPSDKEVEIAYSDVAK	GMTGIWRYLSNAYSRDEFTNTCPSDKEVEI	PSDKEVEIAYSDVAKRLTK___________	R	D	E	A	K	R	2	0	1	3	1	0	3	0	0	1	0	2	0	1	1	2	2	0	1	2	0	0	22	1	2517.12	ENSCHIP00000008563.1;ENSCHIP00000008568.1	ENSCHIP00000008563.1	228	249	yes	no	3	5.2205e-22	112.54	1	0	3			1	1
DEGTYTCELR	KYNLKVLYLSNFTTKDEGTYTCELRLSGPN	NFTTKDEGTYTCELRLSGPNPTVSNKDVSV	K	D	E	L	R	L	0	1	0	1	1	0	2	1	0	0	1	0	0	0	0	0	2	0	1	0	0	0	10	0	1242.52	ENSCHIP00000029067.1	ENSCHIP00000029067.1	98	107	yes	yes	2	9.7825e-07	146.81	1	0	4		1	1	1
DEILPTTPISEQK	PKKPLPDHVSIVEPKDEILPTTPISEQKGG	PKDEILPTTPISEQKGGKPEPPAMPQPVPT	K	D	E	Q	K	G	0	0	0	1	0	1	2	0	0	2	1	1	0	0	2	1	2	0	0	0	0	0	13	0	1469.76	ENSCHIP00000009520.1	ENSCHIP00000009520.1	215	227	yes	yes	2	8.1113e-07	144.28	1	0	7	1	1	2	1
DELADEIANSSGK	LAAAERAKRQAQQERDELADEIANSSGKGA	ERDELADEIANSSGKGALALEEKRRLEARI	R	D	E	G	K	G	2	0	1	2	0	0	2	1	0	1	1	1	0	0	0	2	0	0	0	0	0	0	13	0	1347.62	ENSCHIP00000021400.1;ENSCHIP00000021370.1	ENSCHIP00000021400.1	1704	1716	yes	no	2	0.00013505	157.24	1	0	4			1	1
DELHHSGWNTCSSCFGDSTK	QYSQVIHRLPMPNLKDELHHSGWNTCSSCF	SGWNTCSSCFGDSTKSRTKLVLPSLISSRV	K	D	E	T	K	S	0	0	1	2	2	0	1	2	2	0	1	1	0	1	0	4	2	1	0	0	0	0	20	0	2323.92	ENSCHIP00000016960.1;ENSCHIP00000016970.1;ENSCHIP00000016964.1	ENSCHIP00000016960.1	70	89	yes	no	2;3	1.3886e-09	94.632	1	0	5	1	1	1	1
DELHIVEAEAMNYEGSPIK	HQLSLRTVSLGAGAKDELHIVEAEAMNYEG	IVEAEAMNYEGSPIKVTLATLKMSVQPTVS	K	D	E	I	K	V	2	0	1	1	0	0	4	1	1	2	1	1	1	0	1	1	0	0	1	1	0	0	19	0	2144.01	ENSCHIP00000012084.1;ENSCHIP00000012077.1;ENSCHIP00000012089.1;ENSCHIP00000009367.1	ENSCHIP00000012084.1	55	73	yes	no	2;3	2.6548e-30	173.72	1	0	11	2	2	2	2
DENGKPIFDSVDLCR	HFPVALKPGEALFPKDENGKPIFDSVDLCR	DENGKPIFDSVDLCRTWEALEKCKDAGLTK	K	D	E	C	R	T	0	1	1	3	1	0	1	1	0	1	1	1	0	1	1	1	0	0	0	1	0	0	15	1	1763.81	ENSCHIP00000009314.1	ENSCHIP00000009314.1	132	146	yes	yes	3	0.040926	32.815	1	0	1
DENQNVNHQLAQEDAQR	GHFERLLVSMCQGNRDENQNVNHQLAQEDA	NQNVNHQLAQEDAQRLYQAGEGRLGTDESC	R	D	E	Q	R	L	2	1	3	2	0	4	2	0	1	0	1	0	0	0	0	0	0	0	0	1	0	0	17	0	2007.9	ENSCHIP00000000190.1;ENSCHIP00000000189.1;ENSCHIP00000000188.1;ENSCHIP00000027686.1	ENSCHIP00000000190.1	293	309	yes	no	2;3	1.6771e-102	247.64	1	0	7		2	2	2
DEPAAAAPDAGASPVEK	AAAGSGAASPAAAEKDEPAAAAPDAGASPV	PAAAAPDAGASPVEKEGPVEGEAAEPGSPT	K	D	E	E	K	E	6	0	0	2	0	0	2	1	0	0	0	1	0	0	3	1	0	0	0	1	0	0	17	0	1594.75	ENSCHIP00000005278.1	ENSCHIP00000005278.1	88	104	yes	yes	2	4.9966e-22	164.64	1	0	4		1	1
DEQGACAMLAVHLNTLLGERPVQHR	ELSHLHLWIGQQSSRDEQGACAMLAVHLNT	VHLNTLLGERPVQHRESQGNESDLFMSYFP	R	D	E	H	R	E	3	2	1	1	1	2	2	2	2	0	4	0	1	0	1	0	1	0	0	2	0	0	25	1	2814.4	ENSCHIP00000023504.1;ENSCHIP00000023508.1;ENSCHIP00000023501.1	ENSCHIP00000023504.1	61	85	yes	no	4	0.038915	32.896	1	0	1			1
DEQLESLFQR	YSILRHVAEVLEYTKDEQLESLFQRTAWVF	LEYTKDEQLESLFQRTAWVFDDKYKRPGYG	K	D	E	Q	R	T	0	1	0	1	0	2	2	0	0	0	2	0	0	1	0	1	0	0	0	0	0	0	10	0	1263.61	ENSCHIP00000007635.1	ENSCHIP00000007635.1	124	133	yes	yes	2	0.016667	76.221	1	0	1
DESQGLSPAQAFAK	QARDLAEAHREALSRDESQGLSPAQAFAKV	RDESQGLSPAQAFAKVNSVSPGSPASIAGL	R	D	E	A	K	V	3	0	0	1	0	2	1	1	0	0	1	1	0	1	1	2	0	0	0	0	0	0	14	0	1447.69	ENSCHIP00000022170.1	ENSCHIP00000022170.1	123	136	yes	yes	2	0.00041629	98.04	1	0	3	1		1	1
DETEFYLGK	REHTALLKIEGVYARDETEFYLGKRCAYVY	EGVYARDETEFYLGKRCAYVYKAKNNTVTP	R	D	E	G	K	R	0	0	0	1	0	0	2	1	0	0	1	1	0	1	0	0	1	0	1	0	0	0	9	0	1100.5	ENSCHIP00000008078.1;ENSCHIP00000011245.1;ENSCHIP00000002240.1	ENSCHIP00000008078.1	37	45	yes	no	2	0.062806	61.999	1	0	1			1
DETNYGIPQR	SASRDKTIIMWKLTRDETNYGIPQRALRGH	WKLTRDETNYGIPQRALRGHSHFVSDVVIS	R	D	E	Q	R	A	0	1	1	1	0	1	1	1	0	1	0	0	0	0	1	0	1	0	1	0	0	0	10	0	1191.55	ENSCHIP00000014661.1	ENSCHIP00000014661.1	48	57	yes	yes	2	0.056873	73.665	1	0	2			1	1
DETSGLFLLPLSEAR	DERLSYTQLLRRCRRDETSGLFLLPLSEAR	DETSGLFLLPLSEARKLTFRGLRKQITVEE	R	D	E	A	R	K	1	1	0	1	0	0	2	1	0	0	4	0	0	1	1	2	1	0	0	0	0	0	15	0	1646.85	ENSCHIP00000025570.1	ENSCHIP00000025570.1	3470	3484	yes	yes	2	2.5212e-17	147.58	1	0	2				1
DEVLEVLEDGHQWWK	YDFTARNANELSVLRDEVLEVLEDGHQWWK	DEVLEVLEDGHQWWKLRNRSGQAGYVPGNI	R	D	E	W	K	L	0	0	0	2	0	1	3	1	1	0	2	1	0	0	0	0	0	2	0	2	0	0	15	0	1881.89	ENSCHIP00000015390.1;ENSCHIP00000015381.1	ENSCHIP00000015390.1	513	527	yes	no	3	8.2221e-09	96.734	1	0	1				1
DEVLEVLEDGHQWWKLRNR	YDFTARNANELSVLRDEVLEVLEDGHQWWK	EVLEDGHQWWKLRNRSGQAGYVPGNILAET	R	D	E	N	R	S	0	2	1	2	0	1	3	1	1	0	3	1	0	0	0	0	0	2	0	2	0	0	19	2	2421.22	ENSCHIP00000015390.1;ENSCHIP00000015381.1	ENSCHIP00000015390.1	513	531	yes	no	4	0.09397	22.646	1	0	1
DEVLYVFPSDFCR	INGTDGDSFHPLITKDEVLYVFPSDFCRSV	TKDEVLYVFPSDFCRSVYITFSDFESVQGL	K	D	E	C	R	S	0	1	0	2	1	0	1	0	0	0	1	0	0	2	1	1	0	0	1	2	0	0	13	0	1645.74	ENSCHIP00000011784.1	ENSCHIP00000011784.1	263	275	yes	yes	2	0.0013552	94.616	1	0	1			1
DEWLRPEDLPIK	YLIATSEQPIAALHRDEWLRPEDLPIKYAG	LHRDEWLRPEDLPIKYAGLSTCFRQEVGSH	R	D	E	I	K	Y	0	1	0	2	0	0	2	0	0	1	2	1	0	0	2	0	0	1	0	0	0	0	12	1	1509.78	ENSCHIP00000021204.1	ENSCHIP00000021204.1	282	293	yes	yes	3	0.0011355	84.169	1	0	3		1	1
DFADIPNLR	YLYARFNKIKKLTAKDFADIPNLRRLDFTG	KKLTAKDFADIPNLRRLDFTGNLIEDIEDG	K	D	F	L	R	R	1	1	1	2	0	0	0	0	0	1	1	0	0	1	1	0	0	0	0	0	0	0	9	0	1059.53	ENSCHIP00000015864.1	ENSCHIP00000015864.1	139	147	yes	yes	2	2.6649e-20	197.6	1	0	6	1	1	1	1
DFADIPNLRR	YLYARFNKIKKLTAKDFADIPNLRRLDFTG	KLTAKDFADIPNLRRLDFTGNLIEDIEDGT	K	D	F	R	R	L	1	2	1	2	0	0	0	0	0	1	1	0	0	1	1	0	0	0	0	0	0	0	10	1	1215.64	ENSCHIP00000015864.1	ENSCHIP00000015864.1	139	148	yes	yes	3	0.020327	55.567	1	0	1
DFAFDLYR	QEVLPAATTASPGSRDFAFDLYRTLAAAAP	TASPGSRDFAFDLYRTLAAAAPDQNIFFSP	R	D	F	Y	R	T	1	1	0	2	0	0	0	0	0	0	1	0	0	2	0	0	0	0	1	0	0	0	8	0	1045.49	ENSCHIP00000017629.1	ENSCHIP00000017629.1	43	50	yes	yes	2	0.0085638	117.17	1	0	1			1
DFATVYVEAIK	FWQQDEPQSSWDRVKDFATVYVEAIKDSGR	DRVKDFATVYVEAIKDSGRDYVAQFEASAL	K	D	F	I	K	D	2	0	0	1	0	0	1	0	0	1	0	1	0	1	0	0	1	0	1	2	0	0	11	0	1254.65	ENSCHIP00000023988.1;CON__P15497	ENSCHIP00000023988.1	36	46	yes	no	2	0.0013805	116.3	1	0	7	1	1	2	1
DFAVSTVPVTSSSHLR	WTNHRGAEIVADTFRDFAVSTVPVTSSSHL	FAVSTVPVTSSSHLRGLCGMGGPRTVVAGS	R	D	F	L	R	G	1	1	0	1	0	0	0	0	1	0	1	0	0	1	1	4	2	0	0	3	0	0	16	0	1701.87	ENSCHIP00000033039.1	ENSCHIP00000033039.1	158	173	yes	yes	2;3	3.8572e-13	162.68	1	0	9	2	2	1	2
DFDIPVEFSGVWR	LPKLHIIKVAAKKYRDFDIPVEFSGVWRYL	YRDFDIPVEFSGVWRYLHNAYAREEFTHTC	R	D	F	W	R	Y	0	1	0	2	0	0	1	1	0	1	0	0	0	2	1	1	0	1	0	2	0	0	13	0	1565.75	ENSCHIP00000016315.1;ENSCHIP00000016325.1	ENSCHIP00000016315.1	202	214	yes	no	2	0.011601	67.726	1	0	2			1	1
DFDPALTEYVQR	KKKGSIYSLNEGYAKDFDPALTEYVQRKKF	YAKDFDPALTEYVQRKKFPPDNSAPYGSRY	K	D	F	Q	R	K	1	1	0	2	0	1	1	0	0	0	1	0	0	1	1	0	1	0	1	1	0	0	12	0	1452.69	ENSCHIP00000017791.1;ENSCHIP00000017797.1	ENSCHIP00000017791.1	219	230	yes	no	2	0.00048866	137.98	1	0	1
DFEQPLAISR	LQGPGPWGFRLVGGKDFEQPLAISRVTPGS	LVGGKDFEQPLAISRVTPGSKAAIGNLCVG	K	D	F	S	R	V	1	1	0	1	0	1	1	0	0	1	1	0	0	1	1	1	0	0	0	0	0	0	10	0	1174.6	ENSCHIP00000023818.1;ENSCHIP00000023836.1	ENSCHIP00000023818.1	23	32	yes	no	2	0.013389	116.05	1	0	1			1
DFFPLDEDGNVIPSEK	DLYLIHWPTGFKPGKDFFPLDEDGNVIPSE	FFPLDEDGNVIPSEKDFVDTWTAMEELVDE	K	D	F	E	K	D	0	0	1	3	0	0	2	1	0	1	1	1	0	2	2	1	0	0	0	1	0	0	16	0	1820.85	ENSCHIP00000009096.1	ENSCHIP00000009096.1	121	136	yes	yes	2	4.1424e-05	89.43	1	0	1				1
DFFQNYGNVVELR	FIGNLPHEVDKSELKDFFQNYGNVVELRIN	LKDFFQNYGNVVELRINSGGKLPNFGFVVF	K	D	F	L	R	I	0	1	2	1	0	1	1	1	0	0	1	0	0	2	0	0	0	0	1	2	0	0	13	0	1599.77	ENSCHIP00000015244.1	ENSCHIP00000015244.1	357	369	yes	yes	2	0.091278	41.164	1	0	1			1
DFHINLYHVLPWLK	VDVCKRPQQVPGYARDFHINLYHVLPWLKE	RDFHINLYHVLPWLKEKLKNEDLGFL____	R	D	F	L	K	E	0	0	1	1	0	0	0	0	2	1	3	1	0	1	1	0	0	1	1	1	0	0	14	0	1793.96	ENSCHIP00000026727.1	ENSCHIP00000026727.1	737	750	yes	yes	3	6.2029e-08	122.97	1	0	2				1
DFHVDEQTTVK	GKWEKPFEMKHTTERDFHVDEQTTVKVPMM	TTERDFHVDEQTTVKVPMMNRLGMFDLHYC	R	D	F	V	K	V	0	0	0	2	0	1	1	0	1	0	0	1	0	1	0	0	2	0	0	2	0	0	11	0	1317.62	CON__P34955	CON__P34955	229	239	yes	yes	2	1.6615e-24	196.88	1	0	5	1	1	1	1
DFHVHCYR	APGQEETVRIVALDRDFHVHCYRCEDCGGL	RIVALDRDFHVHCYRCEDCGGLLSEGDNQG	R	D	F	Y	R	C	0	1	0	1	1	0	0	0	2	0	0	0	0	1	0	0	0	0	1	1	0	0	8	0	1132.49	ENSCHIP00000024336.1;ENSCHIP00000024323.1;ENSCHIP00000024318.1;ENSCHIP00000024310.1	ENSCHIP00000024336.1	563	570	yes	no	3	0.0027775	94.662	1	0	1				1
DFHVNEQTTVK	GKWEKPFEVEHTTERDFHVNEQTTVKVPMM	TTERDFHVNEQTTVKVPMMNRLGMFDLHYC	R	D	F	V	K	V	0	0	1	1	0	1	1	0	1	0	0	1	0	1	0	0	2	0	0	2	0	0	11	0	1316.64	ENSCHIP00000024460.1	ENSCHIP00000024460.1	229	239	yes	yes	2;3	2.0439e-35	226.4	1	0	12	2	2	2	2
DFIHTASINFLTPLR	IKVAEAEKRLGAAERDFIHTASINFLTPLR	DFIHTASINFLTPLRNFLEGDWKTISKERR	R	D	F	L	R	N	1	1	1	1	0	0	0	0	1	2	2	0	0	2	1	1	2	0	0	0	0	0	15	0	1743.93	ENSCHIP00000028103.1;ENSCHIP00000028090.1	ENSCHIP00000028103.1	131	145	yes	no	3	0.00042672	84.753	1	0	1			1
DFLAGGIAAAISK	______________________________	AKDFLAGGIAAAISKTAVAPIERVKLLLQV	K	D	F	S	K	T	4	0	0	1	0	0	0	2	0	2	1	1	0	1	0	1	0	0	0	0	0	0	13	0	1232.68	ENSCHIP00000009218.1	ENSCHIP00000009218.1	11	23	yes	yes	2	0.00095787	90.653	1	0	3			1	1
DFLAGGVAAAISK	______________________________	LKDFLAGGVAAAISKTAVAPIERVKLLLQV	K	D	F	S	K	T	4	0	0	1	0	0	0	2	0	1	1	1	0	1	0	1	0	0	0	1	0	0	13	0	1218.66	ENSCHIP00000032937.1	ENSCHIP00000032937.1	11	23	no	no	2	0.051953	47.288	1	0	1			1
DFLIPIGK	MYGVPFELPSEAQSKDFLIPIGKAKIERQG	PSEAQSKDFLIPIGKAKIERQGTHVTIVAH	K	D	F	G	K	A	0	0	0	1	0	0	0	1	0	2	1	1	0	1	1	0	0	0	0	0	0	0	8	0	901.527	ENSCHIP00000009144.1;ENSCHIP00000028305.1	ENSCHIP00000009144.1	220	227	yes	no	2	0.092956	58.981	1	0	1			1
DFLLKPELLR	DVKGSYVSIHSSGFRDFLLKPELLRAIVDC	SSGFRDFLLKPELLRAIVDCGFEHPSEVQH	R	D	F	L	R	A	0	1	0	1	0	0	1	0	0	0	4	1	0	1	1	0	0	0	0	0	0	0	10	1	1242.73	ENSCHIP00000002143.1;ENSCHIP00000020383.1;ENSCHIP00000020381.1	ENSCHIP00000002143.1	49	58	yes	no	2;3	0.0018066	118.5	1	0	6			2	2
DFLLQQTMLR	EAALSCCSDPDPSTKDFLLQQTMLRIKDPK	DPSTKDFLLQQTMLRIKDPKKSLDFYTRIL	K	D	F	L	R	I	0	1	0	1	0	2	0	0	0	0	3	0	1	1	0	0	1	0	0	0	0	0	10	0	1263.66	ENSCHIP00000019219.1	ENSCHIP00000019219.1	29	38	yes	yes	2	1.2479e-05	161.02	1	0	5		1	2	1
DFLLTAR	______________________________	PRKIEEIKDFLLTARRKDAKSVKIKKNKDN	K	D	F	A	R	R	1	1	0	1	0	0	0	0	0	0	2	0	0	1	0	0	1	0	0	0	0	0	7	0	834.46	ENSCHIP00000033269.1	ENSCHIP00000033269.1	9	15	yes	yes	2	0.012782	117.7	1	0	1
DFLTPPLLSVR	GGAQVQQVLNIECLRDFLTPPLLSVRFRYG	ECLRDFLTPPLLSVRFRYGGAPQSLTLKLP	R	D	F	V	R	F	0	1	0	1	0	0	0	0	0	0	3	0	0	1	2	1	1	0	0	1	0	0	11	0	1256.71	ENSCHIP00000030450.1;ENSCHIP00000030439.1;ENSCHIP00000030456.1	ENSCHIP00000030450.1	782	792	yes	no	2	7.4206e-05	120.99	1	0	1				1
DFLYSHFK	VEKFSYKSITTDNWKDFLYSHFKDKVDILN	ITTDNWKDFLYSHFKDKVDILNQVDWNTWL	K	D	F	F	K	D	0	0	0	1	0	0	0	0	1	0	1	1	0	2	0	1	0	0	1	0	0	0	8	0	1055.51	ENSCHIP00000017769.1	ENSCHIP00000017769.1	427	434	yes	yes	2	0.016197	85.813	1	0	1				1
DFMIQGGDFTR	KGFGYKDSKFHRVIKDFMIQGGDFTRGDGT	RVIKDFMIQGGDFTRGDGTGGKSIYGERFP	K	D	F	T	R	G	0	1	0	2	0	1	0	2	0	1	0	0	1	2	0	0	1	0	0	0	0	0	11	0	1285.58	ENSCHIP00000021122.1;ENSCHIP00000013771.1	ENSCHIP00000021122.1	99	109	no	no	2	9.3544e-18	186.78	1	0	5	1		1	1
DFMIQGGDPTGTGR	RRGYYNGTRFHRIIKDFMIQGGDPTGTGRG	KDFMIQGGDPTGTGRGGASIYGKQFEDELH	K	D	F	G	R	G	0	1	0	2	0	1	0	4	0	1	0	0	1	1	1	0	2	0	0	0	0	0	14	0	1450.65	ENSCHIP00000011966.1	ENSCHIP00000011966.1	59	72	yes	yes	2	0.00021035	105.46	1	0	2			1	1
DFNHINVELSLLGK	GRTVIVKGPRGTLRRDFNHINVELSLLGKK	RDFNHINVELSLLGKKKKRLRVDKWWGNRK	R	D	F	G	K	K	0	0	2	1	0	0	1	1	1	1	3	1	0	1	0	1	0	0	0	1	0	0	14	0	1597.85	ENSCHIP00000008134.1;ENSCHIP00000006689.1;ENSCHIP00000003979.1;ENSCHIP00000031693.1;ENSCHIP00000003290.1	ENSCHIP00000008134.1	37	50	yes	no	3	3.7369e-09	134.06	1	0	6	1	1	1	1
DFNMPLTISSLK	LVGPAPWGFRLQGGKDFNMPLTISSLKDGG	GGKDFNMPLTISSLKDGGKASQANVRIGDV	K	D	F	L	K	D	0	0	1	1	0	0	0	0	0	1	2	1	1	1	1	2	1	0	0	0	0	0	12	0	1364.7	ENSCHIP00000004738.1;ENSCHIP00000004713.1;ENSCHIP00000004724.1;ENSCHIP00000004753.1	ENSCHIP00000004738.1	23	34	yes	no	2	0.019414	63.408	1	0	2				1
DFPIANGER	HWGYGEHNGPEHWHKDFPIANGERQSPVDI	PEHWHKDFPIANGERQSPVDIDTKAVVPDP	K	D	F	E	R	Q	1	1	1	1	0	0	1	1	0	1	0	0	0	1	1	0	0	0	0	0	0	0	9	0	1017.49	ENSCHIP00000015627.1	ENSCHIP00000015627.1	19	27	yes	yes	2	0.012599	101.54	1	0	1		1
DFPLNDLLSATELDK	KQALETVNDYNPLMKDFPLNDLLSATELDK	DFPLNDLLSATELDKIRQALVAIFTHLRKI	K	D	F	D	K	I	1	0	1	3	0	0	1	0	0	0	4	1	0	1	1	1	1	0	0	0	0	0	15	0	1689.85	ENSCHIP00000029276.1;ENSCHIP00000029279.1	ENSCHIP00000029276.1	337	351	yes	no	2	4.0572e-05	113.24	1	0	1				1
DFSALESQLQDTQELLQEENR	GLLTQSDSKSSKLTKDFSALESQLQDTQEL	SQLQDTQELLQEENRQKLSLSTKLKQVEDE	K	D	F	N	R	Q	1	1	1	2	0	4	4	0	0	0	4	0	0	1	0	2	1	0	0	0	0	0	21	0	2492.17	ENSCHIP00000021400.1;ENSCHIP00000021370.1	ENSCHIP00000021400.1	1302	1322	yes	no	2;3	6.4521e-139	330.28	1	0	8		2	2	2
DFSDITK	LVLAPTRELASQVSRDFSDITKKLAVACFY	ELASQVSRDFSDITKKLAVACFYGGTPYGG	R	D	F	T	K	K	0	0	0	2	0	0	0	0	0	1	0	1	0	1	0	1	1	0	0	0	0	0	7	0	824.392	ENSCHIP00000000347.1;ENSCHIP00000002604.1;ENSCHIP00000012307.1;ENSCHIP00000012298.1	ENSCHIP00000000347.1	250	256	yes	no	1	0.030986	100.07	1	0	1
DFSELEPDKFQNK	VAKIHSDIVKTQVFKDFSELEPDKFQNKTN	FKDFSELEPDKFQNKTNGITPRRWLLLCNP	K	D	F	N	K	T	0	0	1	2	0	1	2	0	0	0	1	2	0	2	1	1	0	0	0	0	0	0	13	1	1595.75	ENSCHIP00000033237.1;ENSCHIP00000033227.1	ENSCHIP00000033237.1	471	483	yes	no	2	2.0328e-12	152.54	1	0	2			1	1
DFSLEQLR	GEESPAASLPRMKKRDFSLEQLRQYDGSRN	LPRMKKRDFSLEQLRQYDGSRNPRILLAVN	R	D	F	L	R	Q	0	1	0	1	0	1	1	0	0	0	2	0	0	1	0	1	0	0	0	0	0	0	8	0	1006.51	ENSCHIP00000026113.1	ENSCHIP00000026113.1	126	133	yes	yes	2	0.0018958	134.12	1	0	2				1
DFTPAELR	SDDDEPPPLPRLKRRDFTPAELRRFDGVQD	LPRLKRRDFTPAELRRFDGVQDPRILMAIN	R	D	F	L	R	R	1	1	0	1	0	0	1	0	0	0	1	0	0	1	1	0	1	0	0	0	0	0	8	0	947.471	ENSCHIP00000000540.1	ENSCHIP00000000540.1	71	78	yes	yes	2	0.00081738	133.7	1	0	2		1	1
DFTPTDMAEFAAR	AAKRTPFGTYGGLLKDFTPTDMAEFAARAA	LKDFTPTDMAEFAARAALSAGKVLPETVDS	K	D	F	A	R	A	3	1	0	2	0	0	1	0	0	0	0	0	1	2	1	0	2	0	0	0	0	0	13	0	1470.64	ENSCHIP00000029349.1;ENSCHIP00000029325.1;ENSCHIP00000029342.1	ENSCHIP00000029349.1	26	38	yes	no	2	0.0011826	79.741	1	0	2			1	1
DFTPVCTTELGR	DYLGDSWGILFSHPRDFTPVCTTELGRAAK	HPRDFTPVCTTELGRAAKLAPEFAKRNVKM	R	D	F	G	R	A	0	1	0	1	1	0	1	1	0	0	1	0	0	1	1	0	3	0	0	1	0	0	12	0	1394.65	ENSCHIP00000015835.1	ENSCHIP00000015835.1	42	53	yes	yes	2	1.3315e-08	135.43	1	0	5		1	1	1
DFTSLENTVEER	DLSDGIHVVKDARERDFTSLENTVEERLTE	RERDFTSLENTVEERLTELTKSINDNIAIF	R	D	F	E	R	L	0	1	1	1	0	0	3	0	0	0	1	0	0	1	0	1	2	0	0	1	0	0	12	0	1438.66	ENSCHIP00000021302.1	ENSCHIP00000021302.1	219	230	yes	yes	2	2.379e-18	218.47	1	0	4	1	1
DFTVPSDTSSPQFEDAK	LPPLSEDFLLDALSKDFTVPSDTSSPQFED	TVPSDTSSPQFEDAKLSAVISEVVSQTPAP	K	D	F	A	K	L	1	0	0	3	0	1	1	0	0	0	0	1	0	2	2	3	2	0	0	1	0	0	17	0	1869.83	ENSCHIP00000033738.1;ENSCHIP00000033732.1;ENSCHIP00000033742.1;ENSCHIP00000033743.1;ENSCHIP00000033747.1;ENSCHIP00000033750.1	ENSCHIP00000033738.1	580	596	yes	no	2	0.0094715	61.375	1	0	1
DFTVSALHGDMDQK	TRRKVDWLTEKMHARDFTVSALHGDMDQKE	RDFTVSALHGDMDQKERDVIMREFRSGSSR	R	D	F	Q	K	E	1	0	0	3	0	1	0	1	1	0	1	1	1	1	0	1	1	0	0	1	0	0	14	0	1562.7	ENSCHIP00000009583.1;ENSCHIP00000009565.1;ENSCHIP00000009579.1	ENSCHIP00000009583.1	298	311	yes	no	3	0.011549	57.095	1	0	2		1
DFTVSAMHGDMDQK	TRRKVDWLTEKMHARDFTVSAMHGDMDQKE	RDFTVSAMHGDMDQKERDVIMREFRSGSSR	R	D	F	Q	K	E	1	0	0	3	0	1	0	1	1	0	0	1	2	1	0	1	1	0	0	1	0	0	14	0	1580.66	ENSCHIP00000025335.1	ENSCHIP00000025335.1	296	309	yes	yes	2;3	2.4735e-30	174.57	1	0	4		1	2	1
DFVAEPMGEKPVGSLAGIGEVLGK	______________________________	KPVGSLAGIGEVLGKKLEERGFDKAYVVLG	R	D	F	G	K	K	2	0	0	1	0	0	3	5	0	1	2	2	1	1	2	1	0	0	0	3	0	0	24	1	2399.24	ENSCHIP00000025718.1	ENSCHIP00000025718.1	9	32	yes	yes	2;3	1.4283e-29	111.67	1	0	18	3	3	2	3
DFVMNLVNSLDVGSDHIR	DGSSNVGKTNFPYVRDFVMNLVNSLDVGSD	MNLVNSLDVGSDHIRVGLVQFSDTPVTEFS	R	D	F	I	R	V	0	1	2	3	0	0	0	1	1	1	2	0	1	1	0	2	0	0	0	3	0	0	18	0	2029.99	ENSCHIP00000019322.1;ENSCHIP00000019306.1	ENSCHIP00000019322.1	659	676	yes	no	3	9.1004e-41	182.15	1	0	2				1
DFVPNSVSFSWK	SPSDENTVALGCLARDFVPNSVSFSWKFNN	LARDFVPNSVSFSWKFNNSTVSSEKFWTFP	R	D	F	W	K	F	0	0	1	1	0	0	0	0	0	0	0	1	0	2	1	3	0	1	0	2	0	0	12	0	1411.68	ENSCHIP00000013618.1;ENSCHIP00000013630.1;ENSCHIP00000013622.1;CON__Q1RMK2	ENSCHIP00000013618.1	164	175	no	no	2	1.9356e-08	142.98	1	0	4	1		1	1
DFVTPGQQK	VALLLLLSVSSQSHRDFVTPGQQKREAPVD	SSQSHRDFVTPGQQKREAPVDLLSQIGGSV	R	D	F	Q	K	R	0	0	0	1	0	2	0	1	0	0	0	1	0	1	1	0	1	0	0	1	0	0	9	0	1018.51	ENSCHIP00000000701.1	ENSCHIP00000000701.1	38	46	yes	yes	2	0.0011739	116.9	1	0	4			1	1
DGAAHSDIEVPFPR	SQNMMQILKDAAQYKDGAAHSDIEVPFPRA	KDGAAHSDIEVPFPRACKKDSIADLMFLVD	K	D	G	P	R	A	2	1	0	2	0	0	1	1	1	1	0	0	0	1	2	1	0	0	0	1	0	0	14	0	1509.72	ENSCHIP00000007394.1;ENSCHIP00000007371.1;ENSCHIP00000007422.1	ENSCHIP00000007394.1	211	224	yes	no	3	3.1699e-06	84.365	1	0	2				1
DGALICTSCR	SDVHPDTIYSVDWSRDGALICTSCRDKRVR	VDWSRDGALICTSCRDKRVRIIEPRKGTIV	R	D	G	C	R	D	1	1	0	1	2	0	0	1	0	1	1	0	0	0	0	1	1	0	0	0	0	0	10	0	1151.51	ENSCHIP00000024474.1	ENSCHIP00000024474.1	187	196	yes	yes	2	0.061401	70.256	1	0	1				1
DGAWGAFR	LQKVLQSDLVMNVYRDGAWGAFRHFLLEQD	LVMNVYRDGAWGAFRHFLLEQDKPEEQTEH	R	D	G	F	R	H	2	1	0	1	0	0	0	2	0	0	0	0	0	1	0	0	0	1	0	0	0	0	8	0	878.404	ENSCHIP00000019434.1;ENSCHIP00000019407.1;ENSCHIP00000019469.1	ENSCHIP00000019434.1	1480	1487	no	no	2	0.043128	86.866	1	0	1				1
DGDDVIIIGVFK	SEQILALKEVQELLKDGDDVIIIGVFKSES	LLKDGDDVIIIGVFKSESDPAYQLYQDAAN	K	D	G	F	K	S	0	0	0	3	0	0	0	2	0	3	0	1	0	1	0	0	0	0	0	2	0	0	12	0	1289.69	ENSCHIP00000022294.1	ENSCHIP00000022294.1	302	313	yes	yes	2	0.041061	88.136	1	0	1				1
DGDVTVTNDGATILSMMDVDHQIAK	TSLGPNGLDKMMVDKDGDVTVTNDGATILS	ATILSMMDVDHQIAKLMVELSKSQDDEIGD	K	D	G	A	K	L	2	0	1	5	0	1	0	2	1	2	1	1	2	0	0	1	3	0	0	3	0	0	25	0	2645.23	ENSCHIP00000019052.1	ENSCHIP00000019052.1	65	89	yes	yes	3	2.1483e-16	79.762	1	0	1			1
DGEAGAQGPPGPAGPAGER	RGVPGPPGAVGPAGKDGEAGAQGPPGPAGP	GAQGPPGPAGPAGERGEQGPAGSPGFQGLP	K	D	G	E	R	G	4	1	0	1	0	1	2	6	0	0	0	0	0	0	4	0	0	0	0	0	0	0	19	0	1689.77	ENSCHIP00000023918.1	ENSCHIP00000023918.1	612	630	yes	yes	2;3	1.2844e-155	278.97	1	0	21	4	3	4	4
DGEAVWFGCDVGK	QPIDFLKKMVAASIKDGEAVWFGCDVGKHF	IKDGEAVWFGCDVGKHFNGKLGLSDMNVYD	K	D	G	G	K	H	1	0	0	2	1	0	1	3	0	0	0	1	0	1	0	0	0	1	0	2	0	0	13	0	1438.62	ENSCHIP00000004380.1;ENSCHIP00000004388.1;ENSCHIP00000004395.1	ENSCHIP00000004380.1	319	331	yes	no	2	0.00019031	115.57	1	0	3			1	1
DGEDQTQDMELVETRPSGDGTFQK	ALGFYPEEISLTWQRDGEDQTQDMELVETR	ELVETRPSGDGTFQKWAALVVPSGEEQKHT	R	D	G	Q	K	W	0	1	0	4	0	3	3	3	0	0	1	1	1	1	1	1	3	0	0	1	0	0	24	1	2682.17	ENSCHIP00000021018.1;ENSCHIP00000022962.1	ENSCHIP00000021018.1	247	270	yes	no	3	1.1858e-09	88.222	1	0	1		1
DGEKPGKPLAPPR	GEPSAPLIYQGIMDKDGEKPGKPLAPPRLG	DKDGEKPGKPLAPPRLGKLTVTDVTSDSLL	K	D	G	P	R	L	1	1	0	1	0	0	1	2	0	0	1	2	0	0	4	0	0	0	0	0	0	0	13	2	1360.75	ENSCHIP00000025354.1	ENSCHIP00000025354.1	126	138	yes	yes	3	0.08393	53.388	1	0	1				1
DGELLFVHSAEGSEFWSALLEK	GEWVEVVVDDRLPTKDGELLFVHSAEGSEF	HSAEGSEFWSALLEKAYAKINGCYEALSGG	K	D	G	E	K	A	2	0	0	1	0	0	4	2	1	0	4	1	0	2	0	3	0	1	0	1	0	0	22	0	2463.2	ENSCHIP00000019086.1;ENSCHIP00000019113.1	ENSCHIP00000019086.1	162	183	yes	no	3	4.7773e-09	79.568	1	0	2				1
DGELPVEDDIDLSDVELDDLEKDEL	GAFPTISTREPWDGKDGELPVEDDIDLSDV	DLSDVELDDLEKDEL_______________	K	D	G	E	L	-	0	0	0	8	0	0	5	1	0	1	5	1	0	0	1	1	0	0	0	2	0	0	25	1	2829.28	ENSCHIP00000003764.1	ENSCHIP00000003764.1	416	440	yes	yes	2	1.6014e-14	101.53	1	0	2			1	1
DGEVVSEATQQQHEVL	VHTKKTVMIKTIETRDGEVVSEATQQQHEV	GEVVSEATQQQHEVL_______________	R	D	G	V	L	-	1	0	0	1	0	3	3	1	1	0	1	0	0	0	0	1	1	0	0	3	0	0	16	0	1767.83	ENSCHIP00000004238.1	ENSCHIP00000004238.1	455	470	yes	yes	2	8.9635e-32	186.74	1	0	7	1	2	1	1
DGFDISSNPWICDQNLADLYR	TGLWTSLGKAARNLKDGFDISSNPWICDQN	SNPWICDQNLADLYRWLVANEDKMFFRNHT	K	D	G	Y	R	W	1	1	2	4	1	1	0	1	0	2	2	0	0	1	1	2	0	1	1	0	0	0	21	0	2498.12	ENSCHIP00000017190.1	ENSCHIP00000017190.1	298	318	yes	yes	2;3	5.9693e-49	176.75	1	0	7	1	2	1	1
DGFIDKEDLHDMLASLGK	IQEFKEAFNMIDQNRDGFIDKEDLHDMLAS	IDKEDLHDMLASLGKNPTDAYLEAMMNEAP	R	D	G	G	K	N	1	0	0	4	0	0	1	2	1	1	3	2	1	1	0	1	0	0	0	0	0	0	18	1	2002.97	ENSCHIP00000005418.1;ENSCHIP00000015940.1	ENSCHIP00000005418.1	45	62	yes	no	2;3;4	7.3754e-25	206.43	1	0	13	2	3	1	2
DGFIDKEDLHDMLASMGK	IQEFKEAFNMIDQNRDGFIDKEDLHDMLAS	IDKEDLHDMLASMGKNPTDEYLEGMMSEAP	R	D	G	G	K	N	1	0	0	4	0	0	1	2	1	1	2	2	2	1	0	1	0	0	0	0	0	0	18	1	2020.92	ENSCHIP00000023463.1	ENSCHIP00000023463.1	46	63	yes	yes	2;3;4	1.4491e-56	185.28	1	0	12	2	2	1	2
DGFIDLMELK	IKDMEKMFKEYDAGRDGFIDLMELKLMMEK	YDAGRDGFIDLMELKLMMEKLGAPQTHLGL	R	D	G	L	K	L	0	0	0	2	0	0	1	1	0	1	2	1	1	1	0	0	0	0	0	0	0	0	10	0	1179.58	ENSCHIP00000013328.1;ENSCHIP00000000929.1;ENSCHIP00000000936.1	ENSCHIP00000013328.1	109	118	yes	no	2	0.0034661	99.013	1	0	6	1	1	1	1
DGFVQDEDATFPVGK	SLVPTKFCSSPPALKDGFVQDEDATFPVGK	DGFVQDEDATFPVGKNIMYTCNEGYSLVGD	K	D	G	G	K	N	1	0	0	3	0	1	1	2	0	0	0	1	0	2	1	0	1	0	0	2	0	0	15	0	1623.74	ENSCHIP00000016232.1;ENSCHIP00000016219.1	ENSCHIP00000016232.1	567	581	yes	no	2	2.4661e-05	93.959	1	0	1
DGGADGMSAECECNIK	EQYGQYSLAVRGSDRDGGADGMSAECECNI	GGADGMSAECECNIKILDVNDNIPYIELPT	R	D	G	I	K	I	2	0	1	2	2	0	2	3	0	1	0	1	1	0	0	1	0	0	0	0	0	0	16	0	1712.64	ENSCHIP00000021816.1;ENSCHIP00000021812.1;ENSCHIP00000021796.1;ENSCHIP00000021781.1	ENSCHIP00000021816.1	233	248	yes	no	2	2.9435e-94	255.52	1	0	3			1	1
DGHFTLFAPTNEAFEK	RAAAITSDILEALGRDGHFTLFAPTNEAFE	GHFTLFAPTNEAFEKLPRGVLERIMGDKVA	R	D	G	E	K	L	2	0	1	1	0	0	2	1	1	0	1	1	0	3	1	0	2	0	0	0	0	0	16	0	1822.85	ENSCHIP00000004187.1	ENSCHIP00000004187.1	266	281	no	no	2;3	1.7223e-76	266.78	1	0	8		2	2	2
DGIEPGHIPGTINIPFTDFLTEDGLEK	ARATGRFRGTEPEPRDGIEPGHIPGTINIP	NIPFTDFLTEDGLEKSPEEIRRLFQDKKVD	R	D	G	E	K	S	0	0	1	3	0	0	3	4	1	4	2	1	0	2	3	0	3	0	0	0	0	0	27	0	2924.44	ENSCHIP00000033290.1	ENSCHIP00000033290.1	198	224	yes	yes	3	6.604e-18	98.299	1	0	5	1	1	1	1
DGIIDFTPGSELLITK	NINQGSITFAGGPGRDGIIDFTPGSELLIT	GIIDFTPGSELLITKAKNGHLAVVAPRLNS	R	D	G	T	K	A	0	0	0	2	0	0	1	2	0	3	2	1	0	1	1	1	2	0	0	0	0	0	16	0	1717.91	ENSCHIP00000027081.1;ENSCHIP00000027077.1	ENSCHIP00000027081.1	1013	1028	yes	no	2	0.00035437	77.527	1	0	3			1	1
DGIILCEFINK	VTGRRIGNNFMDGLKDGIILCEFINKLQPG	DGLKDGIILCEFINKLQPGSVKKVNESTQN	K	D	G	N	K	L	0	0	1	1	1	0	1	1	0	3	1	1	0	1	0	0	0	0	0	0	0	0	11	0	1320.67	ENSCHIP00000021438.1	ENSCHIP00000021438.1	56	66	yes	yes	2	3.6647e-06	128.12	1	0	3		1	1	1
DGIILCELINK	VTGMSIGANFQLGLKDGIILCELINKLQPG	LGLKDGIILCELINKLQPGSVKKVNESSLN	K	D	G	N	K	L	0	0	1	1	1	0	1	1	0	3	2	1	0	0	0	0	0	0	0	0	0	0	11	0	1286.69	ENSCHIP00000025433.1	ENSCHIP00000025433.1	54	64	yes	yes	2	0.0016934	115.86	1	0	5	1	1	1	1
DGLAFNALIHK	GYPHVNVTNFTSSWKDGLAFNALIHKHRPD	SSWKDGLAFNALIHKHRPDLIDFDKLKDSN	K	D	G	H	K	H	2	0	1	1	0	0	0	1	1	1	2	1	0	1	0	0	0	0	0	0	0	0	11	0	1197.65	ENSCHIP00000007861.1;ENSCHIP00000007854.1	ENSCHIP00000007861.1	204	214	yes	no	3	0.071302	37.681	1	0	1
DGLAFNALIHR	PYKNVNVQNFHISWKDGLAFNALIHRHRPE	ISWKDGLAFNALIHRHRPELIEYDKLRKDD	K	D	G	H	R	H	2	1	1	1	0	0	0	1	1	1	2	0	0	1	0	0	0	0	0	0	0	0	11	0	1225.66	ENSCHIP00000007863.1;ENSCHIP00000007851.1;ENSCHIP00000007882.1	ENSCHIP00000007863.1	194	204	no	no	2;3	3.3133e-05	123.92	1	0	4			2	2
DGLGFCALIHR	PYKNVNIQNFHISWKDGLGFCALIHRHRPE	ISWKDGLGFCALIHRHRPELIDYGKLRKDD	K	D	G	H	R	H	1	1	0	1	1	0	0	2	1	1	2	0	0	1	0	0	0	0	0	0	0	0	11	0	1257.63	ENSCHIP00000015198.1;ENSCHIP00000015241.1;ENSCHIP00000015132.1;ENSCHIP00000015151.1;ENSCHIP00000015216.1	ENSCHIP00000015216.1	175	185	no	no	2;3	0.0014335	101.64	1	0	7		1	2	2
DGLGGLPDIVR	DVKIVILPDYLEIARDGLGGLPDIVRDRVT	EIARDGLGGLPDIVRDRVTSAVEALLSADS	R	D	G	V	R	D	0	1	0	2	0	0	0	3	0	1	2	0	0	0	1	0	0	0	0	1	0	0	11	0	1110.6	ENSCHIP00000009548.1	ENSCHIP00000009548.1	134	144	yes	yes	2	0.001632	102.01	1	0	1				1
DGLILTSR	MNGSHYSYSENRVEKDGLILTSRGPGTSFE	SENRVEKDGLILTSRGPGTSFEFALKIVEV	K	D	G	S	R	G	0	1	0	1	0	0	0	1	0	1	2	0	0	0	0	1	1	0	0	0	0	0	8	0	873.492	ENSCHIP00000025227.1	ENSCHIP00000025227.1	149	156	yes	yes	2	0.007197	119.17	1	0	3		1	1
DGLLAHAFAPGPGVGGDSHFDDDELWTLGEGQVVR	FGRWEHGDGYPFDGKDGLLAHAFAPGPGVG	DDDELWTLGEGQVVRVKYGNADGEYCKFPF	K	D	G	V	R	V	3	1	0	5	0	1	2	7	2	0	4	0	0	2	2	1	1	1	0	3	0	0	35	0	3633.71	ENSCHIP00000015816.1	ENSCHIP00000015816.1	189	223	yes	yes	4	2.7177e-13	71.881	1	0	1			1
DGLLPEDTYIVGYAR	LAKKKIYPTIWWLFRDGLLPEDTYIVGYAR	DGLLPEDTYIVGYARSRLTVADIRKQSEPF	R	D	G	A	R	S	1	1	0	2	0	0	1	2	0	1	2	0	0	0	1	0	1	0	2	1	0	0	15	0	1680.84	ENSCHIP00000013737.1	ENSCHIP00000013737.1	58	72	yes	yes	2	0.00069477	79.741	1	0	1				1
DGLNGLPGPIGPPGPR	AGPRGPPGSAGTPGKDGLNGLPGPIGPPGP	GLNGLPGPIGPPGPRGRTGDAGPAGPPGPP	K	D	G	P	R	G	0	1	1	1	0	0	0	5	0	1	2	0	0	0	5	0	0	0	0	0	0	0	16	0	1512.8	ENSCHIP00000023918.1	ENSCHIP00000023918.1	1152	1167	yes	yes	2	0.017521	63.073	1	0	2	1		1
DGLPGGPGLR	PGPAGPRGVAGEPGRDGLPGGPGLRGIPGS	GEPGRDGLPGGPGLRGIPGSPGGPGSDGKP	R	D	G	L	R	G	0	1	0	1	0	0	0	4	0	0	2	0	0	0	2	0	0	0	0	0	0	0	10	0	937.498	CON__P04258	CON__P04258	527	536	yes	yes	2	0.058713	54.611	1	0	1	1
DGLWSASSQVALHSSSAFQGTDGYLVCEVQHPK	TVSSEKFWTFPEVLRDGLWSASSQVALHSS	QGTDGYLVCEVQHPKGGKPVGTVMVVAPKA	R	D	G	P	K	G	3	0	0	2	1	3	1	3	2	0	3	1	0	1	1	6	1	1	1	3	0	0	33	0	3560.66	ENSCHIP00000013618.1;ENSCHIP00000013630.1;ENSCHIP00000013622.1	ENSCHIP00000013618.1	195	227	yes	no	3;4	2.9214e-137	246.55	1	0	14	3	2	3	1
DGMDNQGGYGSVGR	GGSGMGGSGMGGYGRDGMDNQGGYGSVGRM	RDGMDNQGGYGSVGRMGMGNNYSGGYGTPD	R	D	G	G	R	M	0	1	1	2	0	1	0	5	0	0	0	0	1	0	0	1	0	0	1	1	0	0	14	0	1411.58	ENSCHIP00000032526.1;ENSCHIP00000032523.1	ENSCHIP00000032526.1	288	301	yes	no	2	2.0282e-39	242.97	1	0	3			1	1
DGMLDDEEFALASHLIEAK	NSVLGRIWKLSDVDRDGMLDDEEFALASHL	DDEEFALASHLIEAKLEGHGLPTNLPRRLV	R	D	G	A	K	L	3	0	0	3	0	0	3	1	1	1	3	1	1	1	0	1	0	0	0	0	0	0	19	0	2102.98	ENSCHIP00000008839.1	ENSCHIP00000008839.1	498	516	yes	yes	3	0.00021798	56.149	1	0	3		1	1
DGNASGTTLLEALDCILPPTRPTDK	SANMPWFKGWKVTRKDGNASGTTLLEALDC	EALDCILPPTRPTDKPLRLPLQDVYKIGGI	K	D	G	D	K	P	2	1	1	3	1	0	1	2	0	1	4	1	0	0	3	1	4	0	0	0	0	0	25	1	2654.32	ENSCHIP00000006227.1;ENSCHIP00000015323.1	ENSCHIP00000006227.1	220	244	yes	no	2;3	1.8941e-23	83.701	1	0	4			1	2
DGNASGTTLLEALDCILPPTRPTDKPLR	SANMPWFKGWKVTRKDGNASGTTLLEALDC	DCILPPTRPTDKPLRLPLQDVYKIGGIGTV	K	D	G	L	R	L	2	2	1	3	1	0	1	2	0	1	5	1	0	0	4	1	4	0	0	0	0	0	28	2	3020.56	ENSCHIP00000006227.1;ENSCHIP00000015323.1	ENSCHIP00000006227.1	220	247	yes	no	3;4	1.6949e-69	171.73	1	0	7		1	2	2
DGNGYISAAELR	DSEEEIREAFRVFDKDGNGYISAAELRHVM	FDKDGNGYISAAELRHVMTNLGEKLTDEEV	K	D	G	L	R	H	2	1	1	1	0	0	1	2	0	1	1	0	0	0	0	1	0	0	1	0	0	0	12	0	1264.6	ENSCHIP00000024155.1;ENSCHIP00000007859.1;ENSCHIP00000007868.1;ENSCHIP00000007988.1;ENSCHIP00000007864.1;ENSCHIP00000007994.1	ENSCHIP00000024155.1	96	107	yes	no	2	0.00022327	119.34	1	0	1			1
DGNPGSDGLPGR	QGLPGLAGTAGEPGRDGNPGSDGLPGRDGA	PGRDGNPGSDGLPGRDGAPGAKGDRGENGS	R	D	G	G	R	D	0	1	1	2	0	0	0	4	0	0	1	0	0	0	2	1	0	0	0	0	0	0	12	0	1140.52	CON__P04258	CON__P04258	1013	1024	yes	yes	2	5.3683e-22	172.98	1	0	5	1	1	1	1
DGNVTCEHEAPGADCR	VCLRSHLGRYLAADKDGNVTCEHEAPGADC	GNVTCEHEAPGADCRFLIVAHDDGRWSLQS	K	D	G	C	R	F	2	1	1	2	2	0	2	2	1	0	0	0	0	0	1	0	1	0	0	1	0	0	16	0	1786.7	ENSCHIP00000011555.1	ENSCHIP00000011555.1	75	90	yes	yes	3	1.8279e-05	82.007	1	0	2				1
DGPLNMILDDGGDLTNLIHTK	DEEYLWCIEQTLYFKDGPLNMILDDGGDLT	ILDDGGDLTNLIHTKYPQLLSGIRGISEET	K	D	G	T	K	Y	0	0	2	4	0	0	0	3	1	2	4	1	1	0	1	0	2	0	0	0	0	0	21	0	2251.12	ENSCHIP00000033026.1;ENSCHIP00000033033.1;ENSCHIP00000033037.1	ENSCHIP00000033026.1	122	142	yes	no	2;3	2.3253e-35	149.71	1	0	6		1	2	2
DGPLPGTYR	FNVEFDDSQDKAVLKDGPLPGTYRLVQFHF	DKAVLKDGPLPGTYRLVQFHFHWGSSDDQG	K	D	G	Y	R	L	0	1	0	1	0	0	0	2	0	0	1	0	0	0	2	0	1	0	1	0	0	0	9	0	974.482	ENSCHIP00000015627.1	ENSCHIP00000015627.1	81	89	yes	yes	1	0.0039475	98.629	1	0	1
DGPMCMMDNQGGAPNYYPNSFSAPEHQPSALEHR	PVNCPYRARVANYQRDGPMCMMDNQGGAPN	SFSAPEHQPSALEHRTRFSGDVQRFNSAND	R	D	G	H	R	T	3	1	3	2	1	2	2	3	2	0	1	0	3	1	5	3	0	0	2	0	0	0	34	0	3804.58	ENSCHIP00000023808.1;ENSCHIP00000023773.1;ENSCHIP00000023783.1	ENSCHIP00000023808.1	389	422	yes	no	4	8.0726e-30	97.916	1	0	1
DGPNALTPPPTTPEWVK	NRGLTTARAAEILARDGPNALTPPPTTPEW	PNALTPPPTTPEWVKFCRQLFGGFSMLLWI	R	D	G	V	K	F	1	0	1	1	0	0	1	1	0	0	1	1	0	0	5	0	3	1	0	1	0	0	17	0	1818.92	ENSCHIP00000017886.1;ENSCHIP00000017911.1;ENSCHIP00000017839.1;ENSCHIP00000017920.1;ENSCHIP00000022973.1;ENSCHIP00000023016.1;ENSCHIP00000023006.1;ENSCHIP00000022944.1;ENSCHIP00000033012.1;ENSCHIP00000033007.1	ENSCHIP00000017886.1	73	89	yes	no	2	2.5392e-05	84.892	1	0	2				1
DGQAMLWDLNEGK	VTVSPDGSLCASGGKDGQAMLWDLNEGKHL	GKDGQAMLWDLNEGKHLYTLDGGDIINALC	K	D	G	G	K	H	1	0	1	2	0	1	1	2	0	0	2	1	1	0	0	0	0	1	0	0	0	0	13	0	1475.67	ENSCHIP00000014661.1	ENSCHIP00000014661.1	213	225	yes	yes	2	1.1351e-12	142.72	1	0	3				1
DGQDFSSYLSDGLHLSPK	DCGAEALDLWTLMQKDGQDFSSYLSDGLHL	DFSSYLSDGLHLSPKGNEFVFSHLWPLIEK	K	D	G	P	K	G	0	0	0	3	0	1	0	2	1	0	3	1	0	1	1	4	0	0	1	0	0	0	18	0	1964.91	ENSCHIP00000016070.1	ENSCHIP00000016070.1	187	204	yes	yes	3	4.2489e-06	74.732	1	0	2	1		1
DGQPESEDKYHTAPPQLDADGSYFLYSR	ITGFYPEEVDVEWQRDGQPESEDKYHTAPP	PPQLDADGSYFLYSRLRVNKSSWQEGDTYT	R	D	G	S	R	L	2	1	0	4	0	2	2	2	1	0	2	1	0	1	3	3	1	0	3	0	0	0	28	1	3185.42	ENSCHIP00000012565.1;ENSCHIP00000012690.1;ENSCHIP00000012646.1	ENSCHIP00000012565.1	261	288	no	no	3;4	4.4252e-17	94.275	1	0	6	1	1		2
DGQVINETSQHHDDLE	THSKRTLLIKTVETRDGQVINETSQHHDDL	GQVINETSQHHDDLE_______________	R	D	G	L	E	-	0	0	1	3	0	2	2	1	2	1	1	0	0	0	0	1	1	0	0	1	0	0	16	0	1835.79	ENSCHIP00000022591.1	ENSCHIP00000022591.1	451	466	yes	yes	2;3	8.8403e-25	178.1	1	0	22	3	5	5	3
DGSCGVAYVVQEPGDYEVSVK	VEGPSKAEISFEDRKDGSCGVAYVVQEPGD	AYVVQEPGDYEVSVKFNEEHIPDSPFVVPV	K	D	G	V	K	F	1	0	0	2	1	1	2	3	0	0	0	1	0	0	1	2	0	0	2	5	0	0	21	0	2257.02	ENSCHIP00000007975.1;ENSCHIP00000007945.1	ENSCHIP00000007975.1	2282	2302	yes	no	2	1.1563e-29	141.85	1	0	1				1
DGSGFLINLIDSPGHVDFSSEVTAALR	YELSENDLNFIKQSKDGSGFLINLIDSPGH	PGHVDFSSEVTAALRVTDGALVVVDCVSGV	K	D	G	L	R	V	2	1	1	3	0	0	1	3	1	2	3	0	0	2	1	4	1	0	0	2	0	0	27	0	2816.4	ENSCHIP00000011994.1	ENSCHIP00000011994.1	94	120	yes	yes	3	7.0476e-30	116.35	1	0	1				1
DGSIAIASKPR	GTLVQEGGAPIKYNKDGSIAIASKPREVRE	KYNKDGSIAIASKPREVREFKGQHFILEEA	K	D	G	P	R	E	2	1	0	1	0	0	0	1	0	2	0	1	0	0	1	2	0	0	0	0	0	0	11	1	1113.61	ENSCHIP00000009188.1;ENSCHIP00000009195.1;ENSCHIP00000009193.1	ENSCHIP00000009188.1	158	168	yes	no	3	0.00075675	74.849	1	0	1				1
DGSYGAWLHR	LIQKGYTRIQEFRKRDGSYGAWLHRDSSTW	EFRKRDGSYGAWLHRDSSTWLTAFVLKILS	R	D	G	H	R	D	1	1	0	1	0	0	0	2	1	0	1	0	0	0	0	1	0	1	1	0	0	0	10	0	1160.54	CON__ENSEMBL:ENSBTAP00000007350;ENSCHIP00000024558.1	ENSCHIP00000024558.1	1044	1053	no	no	2;3	0.00037781	120.46	1	0	4				2
DGTGVVEFVR	HMREAGDVCYADVYRDGTGVVEFVRKEDMT	ADVYRDGTGVVEFVRKEDMTYAVRKLDNTK	R	D	G	V	R	K	0	1	0	1	0	0	1	2	0	0	0	0	0	1	0	0	1	0	0	3	0	0	10	0	1077.55	ENSCHIP00000007207.1	ENSCHIP00000007207.1	155	164	yes	yes	2	2.0212e-08	166.52	1	0	6	1	1	1	1
DGTISVQELGTVMQELGLKPSEAELK	VAEFKEAFDKFDKDKDGTISVQELGTVMQE	VMQELGLKPSEAELKVLIARLDTDNNGIIS	K	D	G	L	K	V	1	0	0	1	0	2	4	3	0	1	4	2	1	0	1	2	2	0	0	2	0	0	26	1	2771.43	ENSCHIP00000005970.1	ENSCHIP00000005970.1	25	50	yes	yes	2;3	4.8542e-132	186.28	1	0	4			1	2
DGTPPINAQTK	NERLTLLAPMNSVFKDGTPPINAQTKNLLL	SVFKDGTPPINAQTKNLLLNHMIKDQLASK	K	D	G	T	K	N	1	0	1	1	0	1	0	1	0	1	0	1	0	0	2	0	2	0	0	0	0	0	11	0	1140.58	ENSCHIP00000002243.1;ENSCHIP00000002277.1	ENSCHIP00000002243.1	422	432	yes	no	2	3.7884e-06	127.68	1	0	1				1
DGTVLCELINGLYPEGQAPVK	GRPQPGRENFQNWLKDGTVLCELINGLYPE	ELINGLYPEGQAPVKKIQASTMAFKQMEQI	K	D	G	V	K	K	1	0	1	1	1	1	2	3	0	1	3	1	0	0	2	0	1	0	1	2	0	0	21	0	2272.14	ENSCHIP00000033900.1	ENSCHIP00000033900.1	58	78	yes	yes	2;3	2.7642e-32	167.32	1	0	5	1		1	2
DGTVLCELINGLYPEGQAPVKK	GRPQPGRENFQNWLKDGTVLCELINGLYPE	LINGLYPEGQAPVKKIQASTMAFKQMEQIS	K	D	G	K	K	I	1	0	1	1	1	1	2	3	0	1	3	2	0	0	2	0	1	0	1	2	0	0	22	1	2400.24	ENSCHIP00000033900.1	ENSCHIP00000033900.1	58	79	yes	yes	3	2.22e-11	89.483	1	0	6	1	1	1	1
DGVGQEPVHLESPAHEHR	TCQSPLPALEFQLLKDGVGQEPVHLESPAH	GQEPVHLESPAHEHRFPLGPVTSTTRGLYS	K	D	G	H	R	F	1	1	0	1	0	1	3	2	3	0	1	0	0	0	2	1	0	0	0	2	0	0	18	0	1992.94	ENSCHIP00000033222.1;ENSCHIP00000033226.1;CON__Q2KJF1	ENSCHIP00000033222.1	63	80	yes	no	2;3;4;5	4.3318e-61	275.83	1	0	18	3	3	4	3
DGVVEITGK	DVNHFAPEELTVKTKDGVVEITGKHEERQD	LTVKTKDGVVEITGKHEERQDEHGYISRCF	K	D	G	G	K	H	0	0	0	1	0	0	1	2	0	1	0	1	0	0	0	0	1	0	0	2	0	0	9	0	916.487	ENSCHIP00000015277.1	ENSCHIP00000015277.1	111	119	yes	yes	2	0.0034354	93.143	1	0	3			1	1
DGVWKPTLVILR	VTCGADRNAYVWSQKDGVWKPTLVILRINR	SQKDGVWKPTLVILRINRAATFVKWSPLEN	K	D	G	L	R	I	0	1	0	1	0	0	0	1	0	1	2	1	0	0	1	0	1	1	0	2	0	0	12	1	1395.82	ENSCHIP00000011567.1;ENSCHIP00000025632.1;ENSCHIP00000012316.1;ENSCHIP00000005672.1	ENSCHIP00000011567.1	83	94	yes	no	3	0.08446	36.284	1	0	1				1
DGVYILDLAAK	LYFTYLEINPLVVTKDGVYILDLAAKVDAT	VVTKDGVYILDLAAKVDATADYICKVKWGD	K	D	G	A	K	V	2	0	0	2	0	0	0	1	0	1	2	1	0	0	0	0	0	0	1	1	0	0	11	0	1176.64	ENSCHIP00000027230.1;ENSCHIP00000027213.1;ENSCHIP00000027233.1	ENSCHIP00000027230.1	210	220	yes	no	2	0.096786	50.034	1	0	1				1
DGWAPAPR	GFIPEIRGTEATCTRDGWAPAPRCAWKPCD	TEATCTRDGWAPAPRCAWKPCDYPVIKHGW	R	D	G	P	R	C	2	1	0	1	0	0	0	1	0	0	0	0	0	0	2	0	0	1	0	0	0	0	8	0	868.419	ENSCHIP00000023053.1;ENSCHIP00000023078.1;ENSCHIP00000023069.1	ENSCHIP00000023078.1	312	319	no	no	2	0.007039	97.068	1	0	4	1		1	1
DGWQDIVIGAPQYFDR	ASSFGYDVAVVDLNKDGWQDIVIGAPQYFD	GWQDIVIGAPQYFDRSGEVGGAAYVYINQQ	K	D	G	D	R	S	1	1	0	3	0	2	0	2	0	2	0	0	0	1	1	0	0	1	1	1	0	0	16	0	1878.89	ENSCHIP00000010556.1	ENSCHIP00000010556.1	328	343	yes	yes	2;3	3.4332e-25	209.67	1	0	5			1	2
DGYVLSLNR	DIANDILQDINRDRKDGYVLSLNRVSDARE	INRDRKDGYVLSLNRVSDAREHRQEAGLGS	K	D	G	N	R	V	0	1	1	1	0	0	0	1	0	0	2	0	0	0	0	1	0	0	1	1	0	0	9	0	1035.53	CON__Q58D62	CON__Q58D62	58	66	yes	yes	2	0.0004884	122.18	1	0	4	1	1	1	1
DHADSNIVIMLVGNK	HLTYENVERWLKELRDHADSNIVIMLVGNK	DHADSNIVIMLVGNKSDLRHLRAVPTDEAR	R	D	H	N	K	S	1	0	2	2	0	0	0	1	1	2	1	1	1	0	0	1	0	0	0	2	0	0	15	0	1624.82	ENSCHIP00000009267.1;ENSCHIP00000025855.1	ENSCHIP00000009267.1	111	125	no	no	2;3	2.5059e-17	147.63	1	0	4		1	1	1
DHGLPGYNAWR	RIGLDLPALNMQRSRDHGLPGYNAWRRFCG	QRSRDHGLPGYNAWRRFCGLPEPNTVGELG	R	D	H	W	R	R	1	1	1	1	0	0	0	2	1	0	1	0	0	0	1	0	0	1	1	0	0	0	11	0	1284.6	ENSCHIP00000017737.1;ENSCHIP00000017721.1	ENSCHIP00000017737.1	567	577	yes	no	2	0.085761	65.246	1	0	1				1
DHINDIIK	HQARKRYRERLQYFRDHINDIIKIQAFIRA	ERLQYFRDHINDIIKIQAFIRANKARDDYK	R	D	H	I	K	I	0	0	1	2	0	0	0	0	1	3	0	1	0	0	0	0	0	0	0	0	0	0	8	0	966.513	ENSCHIP00000006181.1;ENSCHIP00000006210.1	ENSCHIP00000006181.1	834	841	yes	no	2	0.0013872	141.39	1	0	3			1	1
DHINLPGFSGENPLR	GLNPNFEVGDIMLIRDHINLPGFSGENPLR	DHINLPGFSGENPLRGPNDERFGVRFPAMS	R	D	H	L	R	G	0	1	2	1	0	0	1	2	1	1	2	0	0	1	2	1	0	0	0	0	0	0	15	0	1664.83	ENSCHIP00000008961.1;ENSCHIP00000006635.1	ENSCHIP00000006635.1	134	148	no	no	2;3	2.9827e-08	91.789	1	0	4			1	2
DHQLLEPIR	CELHLKPHLEGAAFRDHQLLEPIRDFEARK	EGAAFRDHQLLEPIRDFEARKCPLHGKTME	R	D	H	I	R	D	0	1	0	1	0	1	1	0	1	1	2	0	0	0	1	0	0	0	0	0	0	0	9	0	1119.6	ENSCHIP00000031019.1;ENSCHIP00000031026.1	ENSCHIP00000031019.1	210	218	yes	no	2	0.000403	135.83	1	0	1				1
DHQLLEPIRDFEAR	CELHLKPHLEGAAFRDHQLLEPIRDFEARK	RDHQLLEPIRDFEARKCPLHGKTMELFCQT	R	D	H	A	R	K	1	2	0	2	0	1	2	0	1	1	2	0	0	1	1	0	0	0	0	0	0	0	14	1	1737.88	ENSCHIP00000031019.1;ENSCHIP00000031026.1	ENSCHIP00000031019.1	210	223	yes	no	2;3;4	2.6546e-24	154.28	1	0	9		1	2	3
DHSGFNPSVDAEAIR	______________________________	DHSGFNPSVDAEAIRKAIRGIGTDEKTLIS	R	D	H	I	R	K	2	1	1	2	0	0	1	1	1	1	0	0	0	1	1	2	0	0	0	1	0	0	15	0	1613.74	ENSCHIP00000008438.1;ENSCHIP00000008456.1;ENSCHIP00000008466.1	ENSCHIP00000008438.1	14	28	yes	no	2;3	2.3836e-51	245.69	1	0	11	1	2	2	2
DHSGTLGPEEFK	EQMNEFRASFNHFDRDHSGTLGPEEFKACL	FDRDHSGTLGPEEFKACLISLGYDIGNDPQ	R	D	H	F	K	A	0	0	0	1	0	0	2	2	1	0	1	1	0	1	1	1	1	0	0	0	0	0	12	0	1315.6	ENSCHIP00000015198.1;ENSCHIP00000015216.1	ENSCHIP00000015216.1	761	772	no	no	2	0.03489	75.652	1	0	1				1
DHSPCWEEK	GQPVHSQCDLIQFMRDHSPCWEEKCPVYPT	LIQFMRDHSPCWEEKCPVYPTELVFALDQS	R	D	H	E	K	C	0	0	0	1	1	0	2	0	1	0	0	1	0	0	1	1	0	1	0	0	0	0	9	0	1186.47	ENSCHIP00000007394.1;ENSCHIP00000007371.1;ENSCHIP00000007422.1	ENSCHIP00000007394.1	1740	1748	yes	no	2	0.0023526	94.85	1	0	1
DHSPCYGYQWLSEQHEDAYHSANR	TNVKGTSLSIKVKYKDHSPCYGYQWLSEQH	WLSEQHEDAYHSANRVFSRSNSFVYLEPLP	K	D	H	N	R	V	2	1	1	2	1	2	2	1	3	0	1	0	0	0	1	3	0	1	3	0	0	0	24	0	2949.22	ENSCHIP00000015276.1;ENSCHIP00000015296.1	ENSCHIP00000015276.1	427	450	yes	no	4	9.9711e-117	240.85	1	0	2			1	1
DHSPDVLSAQVR	VFFKGSELVVAGKLRDHSPDVLSAQVRGQL	KLRDHSPDVLSAQVRGQLHGENITFVMESH	R	D	H	V	R	G	1	1	0	2	0	1	0	0	1	0	1	0	0	0	1	2	0	0	0	2	0	0	12	0	1322.66	ENSCHIP00000011556.1;ENSCHIP00000011544.1;ENSCHIP00000011528.1;ENSCHIP00000011571.1	ENSCHIP00000011556.1	500	511	yes	no	2	0.043435	59.067	1	0	1				1
DHVLLCEGEDTPDLR	PVAAASPTAHPNKPKDHVLLCEGEDTPDLR	DHVLLCEGEDTPDLRASASPRQEPGEPSGP	K	D	H	L	R	A	0	1	0	3	1	0	2	1	1	0	3	0	0	0	1	0	1	0	0	1	0	0	15	0	1767.81	ENSCHIP00000005794.1;ENSCHIP00000005800.1	ENSCHIP00000005794.1	143	157	yes	no	2	3.0051e-05	102.62	1	0	1			1
DIAAYIK	VDCATQAMEKYNIEKDIAAYIKKEFDKKYN	MEKYNIEKDIAAYIKKEFDKKYNPTWHCIV	K	D	I	I	K	K	2	0	0	1	0	0	0	0	0	2	0	1	0	0	0	0	0	0	1	0	0	0	7	0	792.438	ENSCHIP00000005972.1	ENSCHIP00000005972.1	37	43	yes	yes	1	0.001722	108.24	1	0	1		1
DIANTPHELYR	FAVPPNLKLNEQGLRDIANTPHELYRNNYA	QGLRDIANTPHELYRNNYATMRPDSTEIDQ	R	D	I	Y	R	N	1	1	1	1	0	0	1	0	1	1	1	0	0	0	1	0	1	0	1	0	0	0	11	0	1327.65	ENSCHIP00000018663.1	ENSCHIP00000018663.1	211	221	yes	yes	2;3	1.3263e-34	205.83	1	0	10	1	1	3	3
DIASDTSGDYEK	INRVYREELKRDLAKDIASDTSGDYEKALL	LAKDIASDTSGDYEKALLSLAKGDRSEELA	K	D	I	E	K	A	1	0	0	3	0	0	1	1	0	1	0	1	0	0	0	2	1	0	1	0	0	0	12	0	1299.55	ENSCHIP00000023293.1	ENSCHIP00000023293.1	167	178	yes	yes	2	1.1771e-06	145.89	1	0	6	1	1	1	1
DIASGLIGPLIHCK	NCVTRIYHSHIDAPKDIASGLIGPLIHCKK	KDIASGLIGPLIHCKKDSLDEEKEKNIDKE	K	D	I	C	K	K	1	0	0	1	1	0	0	2	1	3	2	1	0	0	1	1	0	0	0	0	0	0	14	0	1492.81	CON__ENSEMBL:ENSBTAP00000031900;ENSCHIP00000012288.1;ENSCHIP00000012251.1;ENSCHIP00000012266.1	ENSCHIP00000012288.1	188	201	no	no	2;3	1.3641e-05	78.486	1	0	6	2			1
DICEAQVNSLGR	VSLTAFVLIALHEAKDICEAQVNSLGRSIT	EAKDICEAQVNSLGRSITKAGNFLENHYRE	K	D	I	G	R	S	1	1	1	1	1	1	1	1	0	1	1	0	0	0	0	1	0	0	0	1	0	0	12	0	1360.64	CON__Q2UVX4;ENSCHIP00000004335.1;ENSCHIP00000004329.1	ENSCHIP00000004335.1	1155	1166	no	no	2	1.4187e-31	197.27	1	0	2				1
DICNDVLSLLEK	QMAREYREKIETELRDICNDVLSLLEKFLI	ELRDICNDVLSLLEKFLIPNASQAESKVFY	R	D	I	E	K	F	0	0	1	2	1	0	1	0	0	1	3	1	0	0	0	1	0	0	0	1	0	0	12	0	1417.71	ENSCHIP00000022145.1;ENSCHIP00000029550.1;ENSCHIP00000014234.1	ENSCHIP00000022145.1	92	103	yes	no	2;3	8.9682e-10	157.97	1	0	7	1	1	1	2
DIDECDIVQDACK	CTDGYEWDPVRQQCKDIDECDIVQDACKGG	CKDIDECDIVQDACKGGMKCVNHYGGYLCL	K	D	I	C	K	G	1	0	0	4	2	1	1	0	0	2	0	1	0	0	0	0	0	0	0	1	0	0	13	0	1579.65	ENSCHIP00000023571.1;ENSCHIP00000023555.1	ENSCHIP00000023571.1	44	56	yes	no	2	0.00011386	94.616	1	0	1	1
DIDISSPEFK	VTAYTVDVTSREGAKDIDISSPEFKIKIPR	REGAKDIDISSPEFKIKIPRHELTEISTVD	K	D	I	F	K	I	0	0	0	2	0	0	1	0	0	2	0	1	0	1	1	2	0	0	0	0	0	0	10	0	1149.56	ENSCHIP00000014141.1;ENSCHIP00000014168.1;ENSCHIP00000014205.1	ENSCHIP00000014168.1	173	182	no	no	2	0.0011288	128.12	1	0	2				1
DIEALFVSESK	STTCQQQMQELLPAKDIEALFVSESKKTLT	LPAKDIEALFVSESKKTLTRKAVYIKNGDK	K	D	I	S	K	K	1	0	0	1	0	0	2	0	0	1	1	1	0	1	0	2	0	0	0	1	0	0	11	0	1236.62	ENSCHIP00000026727.1;CON__Q3KUS7	ENSCHIP00000026727.1	627	637	yes	no	2	2.2185e-12	179.8	1	0	5	1	1	1	1
DIEDEEAWIQETEPSVASTYLGK	KNKLIDLFHLYEIQRDIEDEEAWIQETEPS	IQETEPSVASTYLGKDLIASKNLLNRHHVI	R	D	I	G	K	D	2	0	0	2	0	1	5	1	0	2	1	1	0	0	1	2	2	1	1	1	0	0	23	0	2609.2	ENSCHIP00000008163.1;ENSCHIP00000008152.1	ENSCHIP00000008163.1	792	814	yes	no	2	2.508e-08	97.417	1	0	1			1
DIEDVFYK	CRIYVGNLPPDIRTKDIEDVFYKYGAIRDI	PPDIRTKDIEDVFYKYGAIRDIDLKNRRGG	K	D	I	Y	K	Y	0	0	0	2	0	0	1	0	0	1	0	1	0	1	0	0	0	0	1	1	0	0	8	0	1027.49	ENSCHIP00000007207.1	ENSCHIP00000007207.1	31	38	yes	yes	2	0.026241	77.674	1	0	5	1	1	1	1
DIEEIIDELK	MVQINDNYYEDLIPKDIEEIIDELKAGKIP	DLIPKDIEEIIDELKAGKIPKPGPRSGRFS	K	D	I	L	K	A	0	0	0	2	0	0	3	0	0	3	1	1	0	0	0	0	0	0	0	0	0	0	10	0	1215.62	ENSCHIP00000031821.1;ENSCHIP00000018633.1;ENSCHIP00000014837.1	ENSCHIP00000031821.1	140	149	yes	no	2	0.00032327	138.4	1	0	1				1
DIELVMSQANVSR	ESEEEEVDETGVEVKDIELVMSQANVSRAK	VKDIELVMSQANVSRAKAVRALKNNSNDIV	K	D	I	S	R	A	1	1	1	1	0	1	1	0	0	1	1	0	1	0	0	2	0	0	0	2	0	0	13	0	1460.73	ENSCHIP00000011549.1;ENSCHIP00000011520.1;ENSCHIP00000011546.1	ENSCHIP00000011549.1	180	192	yes	no	2	2.878e-40	230.65	1	0	5	2		1	1
DIFQAIFEK	STKNTILKAYDGRFKDIFQAIFEKHYKTEF	YDGRFKDIFQAIFEKHYKTEFDKHKIWYEH	K	D	I	E	K	H	1	0	0	1	0	1	1	0	0	2	0	1	0	2	0	0	0	0	0	0	0	0	9	0	1109.58	ENSCHIP00000001938.1;ENSCHIP00000001966.1	ENSCHIP00000001938.1	264	272	yes	no	2	0.0045934	97.431	1	0	2			1	1
DIFTGLIGPMK	VCLAKMYYSAVDPTKDIFTGLIGPMKICQN	DPTKDIFTGLIGPMKICQNGSLLANGRLKN	K	D	I	M	K	I	0	0	0	1	0	0	0	2	0	2	1	1	1	1	1	0	1	0	0	0	0	0	11	0	1190.64	CON__ENSEMBL:ENSBTAP00000031900;ENSCHIP00000012288.1;ENSCHIP00000012251.1;ENSCHIP00000012266.1	ENSCHIP00000012288.1	544	554	no	no	2	0.00050012	124.23	1	0	5	1		1	1
DIGAIAQVHAENGDIIAEEQQR	QLTDSQIYEVLSVIRDIGAIAQVHAENGDI	VHAENGDIIAEEQQRILDLGITGPEGHVLS	R	D	I	Q	R	I	4	1	1	2	0	3	3	2	1	4	0	0	0	0	0	0	0	0	0	1	0	0	22	0	2376.17	ENSCHIP00000033194.1;ENSCHIP00000033191.1	ENSCHIP00000033194.1	190	211	yes	no	2;3	6.4843e-40	158.64	1	0	5			2	2
DIGSALQANPSLTELSLR	VVRLDDCGLTEVRCKDIGSALQANPSLTEL	SALQANPSLTELSLRTNELGDGGVLLVLQG	K	D	I	L	R	T	2	1	1	1	0	1	1	1	0	1	4	0	0	0	1	3	1	0	0	0	0	0	18	0	1884	ENSCHIP00000014734.1	ENSCHIP00000014734.1	42	59	yes	yes	2	2.1566e-69	215.51	1	0	4	1	1	1
DIHYSVKPNK	TKRPYTVILIERAMKDIHYSVKPNKSTKQQ	ERAMKDIHYSVKPNKSTKQQALEVIKQLKE	K	D	I	N	K	S	0	0	1	1	0	0	0	0	1	1	0	2	0	0	1	1	0	0	1	1	0	0	10	1	1199.63	ENSCHIP00000033206.1	ENSCHIP00000033206.1	139	148	yes	yes	3	0.011521	81.525	1	0	1	1
DIIFLLDGSSNVGK	LRTLTGTTEVHVNKRDIIFLLDGSSNVGKT	RDIIFLLDGSSNVGKTNFPYVRDFVMNLVN	R	D	I	G	K	T	0	0	1	2	0	0	0	2	0	2	2	1	0	1	0	2	0	0	0	1	0	0	14	0	1476.78	ENSCHIP00000019322.1;ENSCHIP00000019306.1	ENSCHIP00000019322.1	638	651	yes	no	2	9.362e-24	164.65	1	0	2			1	1
DIITSVVGDLHIR	DQSNDITEQRFNEMRDIITSVVGDLHIRES	MRDIITSVVGDLHIRESNCPVGARVVVLSY	R	D	I	I	R	E	0	1	0	2	0	0	0	1	1	3	1	0	0	0	0	1	1	0	0	2	0	0	13	0	1436.8	ENSCHIP00000007394.1;ENSCHIP00000007371.1;ENSCHIP00000007422.1	ENSCHIP00000007394.1	1776	1788	yes	no	2;3	1.1883e-17	170.04	1	0	6			2	2
DIKEKLCYVALDFEQEMATAASSSSLEK	RGYSFTTTAEREIVRDIKEKLCYVALDFEQ	EQEMATAASSSSLEKSYELPDGQVITIGNE	R	D	I	E	K	S	4	0	0	2	1	1	4	0	0	1	3	3	1	1	0	4	1	0	1	1	0	0	28	2	3162.51	ENSCHIP00000011107.1;ENSCHIP00000011080.1;ENSCHIP00000032903.1;ENSCHIP00000032934.1;ENSCHIP00000032929.1;ENSCHIP00000032942.1	ENSCHIP00000032929.1	211	238	no	no	3;4	1.1608e-21	106.65	1	0	5		1	2	1
DILADLIPK	VLAARHASASSTNLKDILADLIPKEQTRVK	SSTNLKDILADLIPKEQTRVKAFRQQHGKT	K	D	I	P	K	E	1	0	0	2	0	0	0	0	0	2	2	1	0	0	1	0	0	0	0	0	0	0	9	0	996.586	ENSCHIP00000033452.1	ENSCHIP00000033452.1	23	31	yes	yes	2	0.011637	81.296	1	0	5	1	1	1	1
DILGGIR	TVEVPFKGDVEHTIRDILGGIRSTCTYVGA	GDVEHTIRDILGGIRSTCTYVGAAKLKELS	R	D	I	I	R	S	0	1	0	1	0	0	0	2	0	2	1	0	0	0	0	0	0	0	0	0	0	0	7	0	742.434	ENSCHIP00000007438.1	ENSCHIP00000007438.1	307	313	yes	yes	2	0.10431	79.833	1	0	1
DILIQYDR	YYQKYVDEASKKEIKDILIQYDRTLLVADP	ASKKEIKDILIQYDRTLLVADPRRCESKKF	K	D	I	D	R	T	0	1	0	2	0	1	0	0	0	2	1	0	0	0	0	0	0	0	1	0	0	0	8	0	1034.54	ENSCHIP00000028782.1	ENSCHIP00000028782.1	110	117	yes	yes	2	0.003781	112.17	1	0	2			1	1
DILLRPELEELR	DHTVCHLLFANQTEKDILLRPELEELRNEH	TEKDILLRPELEELRNEHSARFKLWYTVDK	K	D	I	L	R	N	0	2	0	1	0	0	3	0	0	1	4	0	0	0	1	0	0	0	0	0	0	0	12	1	1494.84	ENSCHIP00000005517.1;ENSCHIP00000005536.1;ENSCHIP00000005572.1	ENSCHIP00000005517.1	209	220	yes	no	2;3	5.2714e-06	110.39	1	0	5			1	2
DILSHLGMK	LSLPRFSISSDYQLKDILSHLGMKKIFTND	SDYQLKDILSHLGMKKIFTNDADFSGITND	K	D	I	M	K	K	0	0	0	1	0	0	0	1	1	1	2	1	1	0	0	1	0	0	0	0	0	0	9	0	1012.54	ENSCHIP00000005193.1	ENSCHIP00000005193.1	381	389	yes	yes	2	0.0006161	113.5	1	0	6	1	1	1	1
DILTLDLSR	DECFARRAPYPNYDRDILTLDLSRITPNLM	YPNYDRDILTLDLSRITPNLMNHLCGNQRV	R	D	I	S	R	I	0	1	0	2	0	0	0	0	0	1	3	0	0	0	0	1	1	0	0	0	0	0	9	0	1044.58	ENSCHIP00000007362.1	ENSCHIP00000007362.1	384	392	yes	yes	2	0.00098909	127.46	1	0	1			1
DILTSNNIEVEK	GRNPYLPPETVTYLKDILTSNNIEVEKMTI	YLKDILTSNNIEVEKMTITDQVNCPESM__	K	D	I	E	K	M	0	0	2	1	0	0	2	0	0	2	1	1	0	0	0	1	1	0	0	1	0	0	12	0	1373.7	ENSCHIP00000016091.1	ENSCHIP00000016091.1	189	200	yes	yes	2	2.7789e-13	182.46	1	0	4	2	1
DINAVAASLR	AAFAVKLFKSWINEKDINAVAASLRKVSMD	WINEKDINAVAASLRKVSMDNRLMELFPAN	K	D	I	L	R	K	3	1	1	1	0	0	0	0	0	1	1	0	0	0	0	1	0	0	0	1	0	0	10	0	1028.56	ENSCHIP00000021783.1	ENSCHIP00000021783.1	198	207	yes	yes	2	0.069695	47.706	1	0	1	1
DINGLTNAFSR	TLSNMTGGYRFFANKDINGLTNAFSRISSR	FANKDINGLTNAFSRISSRSGSITQQAIQL	K	D	I	S	R	I	1	1	2	1	0	0	0	1	0	1	1	0	0	1	0	1	1	0	0	0	0	0	11	0	1206.6	ENSCHIP00000003718.1;ENSCHIP00000001257.1	ENSCHIP00000001257.1	466	476	no	no	2	0.0018593	100.58	1	0	1				1
DINQEVYNFLATAGAK	IEAQLGGEKDLRRAKDINQEVYNFLATAGA	INQEVYNFLATAGAKYGVGFWRPGSGIIHQ	K	D	I	A	K	Y	3	0	2	1	0	1	1	1	0	1	1	1	0	1	0	0	1	0	1	1	0	0	16	0	1752.87	ENSCHIP00000003947.1	ENSCHIP00000003947.1	145	160	yes	yes	3	7.428e-19	119.56	1	0	1				1
DIPGLTDTTVPR	NLSVLNLVIVKKGEKDIPGLTDTTVPRRLG	GEKDIPGLTDTTVPRRLGPKRGSRIRELFN	K	D	I	P	R	R	0	1	0	2	0	0	0	1	0	1	1	0	0	0	2	0	3	0	0	1	0	0	12	0	1283.67	ENSCHIP00000008320.1;ENSCHIP00000005420.1;ENSCHIP00000001034.1;ENSCHIP00000021756.1;ENSCHIP00000006669.1;ENSCHIP00000027444.1;ENSCHIP00000003989.1	ENSCHIP00000008320.1	120	131	yes	no	2	5.1641e-05	135.43	1	0	2				1
DIPGQASLVFDVALLDLHNPK	TIPPFLAYGEDGDGKDIPGQASLVFDVALL	SLVFDVALLDLHNPKDGISIENKVVPENCE	K	D	I	P	K	D	2	0	1	3	0	1	0	1	1	1	4	1	0	1	2	1	0	0	0	2	0	0	21	0	2261.21	ENSCHIP00000011304.1	ENSCHIP00000011304.1	299	319	yes	yes	3	7.5256e-07	70.907	1	0	4		1	1	1
DIPLVLVSGNHDVGNVPTPETIAEFQR	EQTEDLQRVLRTVDRDIPLVLVSGNHDVGN	VGNVPTPETIAEFQRTWGDDYFSFWVGGVL	R	D	I	Q	R	T	1	1	2	2	0	1	2	2	1	2	2	0	0	1	3	1	2	0	0	4	0	0	27	0	2916.5	ENSCHIP00000020789.1	ENSCHIP00000020789.1	118	144	yes	yes	3	0.00094282	41.763	1	0	1
[truncated: 11,192 more rows]
[truncated: 19 more columns]
