# Supplementary material for: The fiber diameter traits of Tibetan cashmere goats are governed by the inherent differences in stress, hypoxic, and metabolic adaptations: an integrative study of proteome and transcriptome
Source: BMC Genomics. 2022 Mar 7;23:191. doi: 10.1186/s12864-022-08422-x (PMC8903710; doi:10.1186/s12864-022-08422-x)
Supplement: Supplementary file 2 — Additional file 2: Table S2. Overview of proteins identification information. [file 12864_2022_8422_MOESM2_ESM.xlsx]

## Sheet: Supplementary Table S2
Table S2. Overview of proteins identification information.
Protein_ID	F_1	F_2	F_3	C_1	C_2	C_3	Symbol	Description	KEGG_A_class	KEGG_B_class	Pathway	K_ID	GO Component	GO Function	GO Process
ENSCHIP00000000004.1	1783700	0	0	0	1654300	11257000	COX2	cytochrome c oxidase subunit II [Source:NCBI gene;Acc:1485859]	Metabolism;Human Diseases;Human Diseases;Organismal Systems;Human Diseases;Metabolism;Organismal Systems;Human Diseases	Global and overview maps;Neurodegenerative diseases;Neurodegenerative diseases;Environmental adaptation;Neurodegenerative diseases;Energy metabolism;Circulatory system;Endocrine and metabolic diseases	ko01100//Metabolic pathways;ko05016//Huntington disease;ko05010//Alzheimer disease;ko04714//Thermogenesis;ko05012//Parkinson disease;ko00190//Oxidative phosphorylation;ko04260//Cardiac muscle contraction;ko04932//Non-alcoholic fatty liver disease (NAFLD)	K02261;K02261;K02261;K02261;K02261;K02261;K02261;K02261	GO:0005739//mitochondrion;GO:0005743//mitochondrial inner membrane;GO:0016020//membrane;GO:0016021//integral component of membrane;GO:0045277//respiratory chain complex IV;GO:0070469//respiratory chain	GO:0004129//cytochrome-c oxidase activity;GO:0005507//copper ion binding;GO:0016491//oxidoreductase activity;GO:0046872//metal ion binding	GO:0022900//electron transport chain;GO:0055114//oxidation-reduction process;GO:1902600//hydrogen ion transmembrane transport
ENSCHIP00000000038.1	11775000	8549100	3325300	4019500	8591600	14702000	SNRPD3	small nuclear ribonucleoprotein D3 polypeptide [Source:NCBI gene;Acc:102178847]	Human Diseases;Genetic Information Processing	Immune diseases;Transcription	ko05322//Systemic lupus erythematosus;ko03040//Spliceosome	K11088;K11088	GO:0005634//nucleus;GO:0005654//nucleoplasm;GO:0005681//spliceosomal complex;GO:0005683//U7 snRNP;GO:0005685//U1 snRNP;GO:0005687//U4 snRNP;GO:0005689//U12-type spliceosomal complex;GO:0005697//telomerase holoenzyme complex;GO:0005737//cytoplasm;GO:0005829//cytosol;GO:0016604//nuclear body;GO:0034709//methylosome;GO:0034715//pICln-Sm protein complex;GO:0034719//SMN-Sm protein complex;GO:0046540//…	GO:0003723//RNA binding;GO:0019899//enzyme binding;GO:0070034//telomerase RNA binding;GO:0071208//histone pre-mRNA DCP binding;GO:0071209//U7 snRNA binding	GO:0000387//spliceosomal snRNP assembly;GO:0000398//mRNA splicing, via spliceosome;GO:0006396//RNA processing;GO:0006397//mRNA processing;GO:0006479//protein methylation;GO:0008380//RNA splicing
ENSCHIP00000000107.1	47096000	29094000	9912300	12650000	25073000	46313000	-	annexin A8 [Source:NCBI gene;Acc:102176495]	-	-	-	-	-	GO:0005509//calcium ion binding;GO:0005544//calcium-dependent phospholipid binding	-
ENSCHIP00000000131.1	0	144120	0	0	0	0	VPS26A	VPS26, retromer complex component A [Source:NCBI gene;Acc:102189190]	Cellular Processes	Transport and catabolism	ko04144//Endocytosis	K18466	GO:0005764//lysosome;GO:0005768//endosome;GO:0005769//early endosome;GO:0005829//cytosol;GO:0010008//endosome membrane;GO:0030904//retromer complex;GO:0030906//retromer, cargo-selective complex;GO:0031982//vesicle;GO:0097422//tubular endosome	-	GO:0006886//intracellular protein transport;GO:0042147//retrograde transport, endosome to Golgi;GO:1990126//retrograde transport, endosome to plasma membrane
ENSCHIP00000000137.1	2375700	865950	0	0	0	2584300	CNDP2	carnosine dipeptidase 2 [Source:NCBI gene;Acc:102189261]	Metabolism;Metabolism;Metabolism;Metabolism	Global and overview maps;Metabolism of other amino acids;Amino acid metabolism;Amino acid metabolism	ko01100//Metabolic pathways;ko00410//beta-Alanine metabolism;ko00330//Arginine and proline metabolism;ko00340//Histidine metabolism	K08660;K08660;K08660;K08660	-	GO:0008237//metallopeptidase activity;GO:0016787//hydrolase activity;GO:0016805//dipeptidase activity;GO:0046872//metal ion binding	GO:0006508//proteolysis
ENSCHIP00000000156.1	5082800	1894300	5009200	3905400	3084800	5568600	EDF1	endothelial differentiation related factor 1 [Source:NCBI gene;Acc:102184816]	-	-	-	-	GO:0005634//nucleus;GO:0005654//nucleoplasm;GO:0005730//nucleolus;GO:0005737//cytoplasm;GO:0005829//cytosol	GO:0001094//TFIID-class transcription factor binding;GO:0003677//DNA binding;GO:0003713//transcription coactivator activity	GO:0043388//positive regulation of DNA binding;GO:1903508//positive regulation of nucleic acid-templated transcription
ENSCHIP00000000173.1	2019100	919640	0	440550	915870	3054600	ANXA11	annexin A11 [Source:NCBI gene;Acc:102173262]	-	-	-	-	GO:0005635//nuclear envelope;GO:0005654//nucleoplasm;GO:0005737//cytoplasm;GO:0005819//spindle;GO:0005829//cytosol;GO:0030496//midbody;GO:0042581//specific granule;GO:0042582//azurophil granule;GO:0045335//phagocytic vesicle	GO:0005509//calcium ion binding;GO:0005544//calcium-dependent phospholipid binding;GO:0008429//phosphatidylethanolamine binding;GO:0044548//S100 protein binding;GO:0048306//calcium-dependent protein binding	GO:0006909//phagocytosis;GO:0032506//cytokinetic process;GO:0051592//response to calcium ion
ENSCHIP00000000185.1	0	0	351920	0	0	0	SRGN	serglycin [Source:NCBI gene;Acc:102188739]	-	-	-	-	GO:0005615//extracellular space;GO:0005794//Golgi apparatus	-	GO:0008626//granzyme-mediated apoptotic signaling pathway;GO:0030502//negative regulation of bone mineralization
ENSCHIP00000000190.1	9434000	4759900	0	703410	2060900	12186000	-	annexin A7 [Source:NCBI gene;Acc:102183571]	-	-	-	-	-	GO:0005509//calcium ion binding;GO:0005544//calcium-dependent phospholipid binding	-
ENSCHIP00000000203.1	628330	0	1206200	1331900	92545	2067900	CRELD2	cysteine rich with EGF like domains 2 [Source:NCBI gene;Acc:102182020]	-	-	-	-	-	GO:0005509//calcium ion binding	-
ENSCHIP00000000206.1	1221100	365800	0	0	0	0	MAPK1	mitogen-activated protein kinase 1 [Source:NCBI gene;Acc:102186040]	Human Diseases;Human Diseases;Cellular Processes;Cellular Processes;Human Diseases;Environmental Information Processing;Human Diseases;Human Diseases;Environmental Information Processing;Organismal Systems;Organismal Systems;Organismal Systems;Human Diseases;Environmental Information Processing;Organismal Systems;Human Diseases;Human Diseases;Environmental Information Processing;Cellular Processe…	Cancers;Cancers;Cellular community - eukaryotes;Cell motility;Infectious diseases;Signal transduction;Substance dependence;Cancers;Signal transduction;Circulatory system;Endocrine system;Endocrine system;Neurodegenerative diseases;Signal transduction;Immune system;Infectious diseases;Infectious diseases;Signal transduction;Cell growth and death;Cell growth and death;Cell growth and death;Signal t…	ko05200//Pathways in cancer;ko05205//Proteoglycans in cancer;ko04510//Focal adhesion;ko04810//Regulation of actin cytoskeleton;ko05165//Human papillomavirus infection;ko04151//PI3K-Akt signaling pathway;ko05034//Alcoholism;ko05203//Viral carcinogenesis;ko04024//cAMP signaling pathway;ko04261//Adrenergic signaling in cardiomyocytes;ko04915//Estrogen signaling pathway;ko04921//Oxytocin signaling pa…	K04371;K04371;K04371;K04371;K04371;K04371;K04371;K04371;K04371;K04371;K04371;K04371;K04371;K04371;K04371;K04371;K04371;K04371;K04371;K04371;K04371;K04371;K04371;K04371;K04371;K04371;K04371;K04371;K04371;K04371;K04371;K04371;K04371;K04371;K04371;K04371;K04371;K04371;K04371;K04371;K04371;K04371;K04371;K04371;K04371;K04371;K04371;K04371;K04371;K04371;K04371;K04371;K04371;K04371;K04371;K04371;K04371;…	-	GO:0000166//nucleotide binding;GO:0004672//protein kinase activity;GO:0004674//protein serine/threonine kinase activity;GO:0004707//MAP kinase activity;GO:0005524//ATP binding;GO:0016301//kinase activity;GO:0016740//transferase activity	GO:0000165//MAPK cascade;GO:0006468//protein phosphorylation;GO:0016310//phosphorylation
ENSCHIP00000000219.1	841190	0	0	0	0	1216700	-	pyruvate dehydrogenase E1 alpha 1 subunit [Source:NCBI gene;Acc:102168710]	Metabolism;Metabolism;Metabolism;Organismal Systems;Environmental Information Processing;Metabolism;Human Diseases;Metabolism	Global and overview maps;Global and overview maps;Carbohydrate metabolism;Endocrine system;Signal transduction;Carbohydrate metabolism;Cancers;Carbohydrate metabolism	ko01100//Metabolic pathways;ko01200//Carbon metabolism;ko00010//Glycolysis / Gluconeogenesis;ko04922//Glucagon signaling pathway;ko04066//HIF-1 signaling pathway;ko00020//Citrate cycle (TCA cycle);ko05230//Central carbon metabolism in cancer;ko00620//Pyruvate metabolism	K00161;K00161;K00161;K00161;K00161;K00161;K00161;K00161	GO:0043231//intracellular membrane-bounded organelle	GO:0004739//pyruvate dehydrogenase (acetyl-transferring) activity;GO:0016491//oxidoreductase activity;GO:0016624//oxidoreductase activity, acting on the aldehyde or oxo group of donors, disulfide as acceptor	GO:0006086//acetyl-CoA biosynthetic process from pyruvate;GO:0055114//oxidation-reduction process
ENSCHIP00000000262.1	235400	68208	0	0	0	0	FAM83H	family with sequence similarity 83 member H [Source:NCBI gene;Acc:102182985]	-	-	-	-	-	-	-
ENSCHIP00000000271.1	2731700	1660200	0	0	0	0	-	-	-	-	-	-	-	-	GO:0007517//muscle organ development
ENSCHIP00000000301.1	30394000	26316000	96464000	42156000	49476000	72555000	-	-	-	-	-	-	-	-	-
ENSCHIP00000000326.1	0	0	0	309300	774020	0	GP1BB	glycoprotein Ib platelet subunit beta [Source:HGNC Symbol;Acc:HGNC:4440]	-	-	-	-	GO:0016020//membrane;GO:0016021//integral component of membrane	GO:0042802//identical protein binding	-
ENSCHIP00000000347.1	0	4599000	0	0	0	0	-	DExD-box helicase 21 [Source:NCBI gene;Acc:102188192]	-	-	-	-	GO:0005634//nucleus	GO:0003676//nucleic acid binding;GO:0003723//RNA binding;GO:0004386//helicase activity;GO:0005524//ATP binding	-
ENSCHIP00000000387.1	2612300	1056600	2592000	2734800	0	0	LAMP1	lysosomal associated membrane protein 1 [Source:NCBI gene;Acc:102175491]	Cellular Processes;Human Diseases;Cellular Processes;Cellular Processes	Transport and catabolism;Infectious diseases;Transport and catabolism;Transport and catabolism	ko04145//Phagosome;ko05152//Tuberculosis;ko04142//Lysosome;ko04140//Autophagy - animal	K06528;K06528;K06528;K06528	GO:0005737//cytoplasm;GO:0005764//lysosome;GO:0005765//lysosomal membrane;GO:0005768//endosome;GO:0005770//late endosome;GO:0005771//multivesicular body;GO:0005829//cytosol;GO:0005886//plasma membrane;GO:0008021//synaptic vesicle;GO:0009897//external side of plasma membrane;GO:0009986//cell surface;GO:0016020//membrane;GO:0016021//integral component of membrane;GO:0031982//vesicle;GO:0042383//sar…	GO:0019899//enzyme binding;GO:0019904//protein domain specific binding	GO:0008626//granzyme-mediated apoptotic signaling pathway;GO:0043323//positive regulation of natural killer cell degranulation;GO:0045954//positive regulation of natural killer cell mediated cytotoxicity;GO:0050821//protein stabilization;GO:0072594//establishment of protein localization to organelle;GO:0090160//Golgi to lysosome transport;GO:1902513//regulation of organelle transport along microt…
ENSCHIP00000000389.1	966410	1277500	0	0	0	1882700	-	glutamate dehydrogenase 1 [Source:NCBI gene;Acc:102173716]	Metabolism;Metabolism;Cellular Processes;Organismal Systems;Metabolism;Metabolism;Metabolism;Metabolism	Global and overview maps;Global and overview maps;Cell growth and death;Excretory system;Amino acid metabolism;Amino acid metabolism;Energy metabolism;Metabolism of other amino acids	ko01100//Metabolic pathways;ko01200//Carbon metabolism;ko04217//Necroptosis;ko04964//Proximal tubule bicarbonate reclamation;ko00250//Alanine, aspartate and glutamate metabolism;ko00220//Arginine biosynthesis;ko00910//Nitrogen metabolism;ko00471//D-Glutamine and D-glutamate metabolism	K00261;K00261;K00261;K00261;K00261;K00261;K00261;K00261	-	GO:0000166//nucleotide binding;GO:0016491//oxidoreductase activity;GO:0016639//oxidoreductase activity, acting on the CH-NH2 group of donors, NAD or NADP as acceptor	GO:0006520//cellular amino acid metabolic process;GO:0055114//oxidation-reduction process
ENSCHIP00000000403.1	21355000	20625000	612000	20308000	18095000	26218000	CYB5A	cytochrome b5 [Source:NCBI gene;Acc:100861011]	-	-	-	-	GO:0016020//membrane;GO:0016021//integral component of membrane	GO:0020037//heme binding;GO:0046872//metal ion binding	-
ENSCHIP00000000434.1	0	0	0	0	850090	2162700	-	-	-	-	-	-	-	GO:0003676//nucleic acid binding;GO:0003723//RNA binding	-
ENSCHIP00000000438.1	12454000	0	0	0	6056800	20036000	-	family with sequence similarity 25 member A [Source:NCBI gene;Acc:106503710]	-	-	-	-	-	-	-
ENSCHIP00000000444.1	1891600	13455000	0	0	0	0	-	ribosomal protein S24 [Source:NCBI gene;Acc:102171217]	Genetic Information Processing	Translation	ko03010//Ribosome	K02974	GO:0005840//ribosome	GO:0003735//structural constituent of ribosome	GO:0006412//translation
ENSCHIP00000000454.1	10866000	7539900	1349400	490530	8388500	15673000	VCL	vinculin [Source:NCBI gene;Acc:102188740]	Cellular Processes;Cellular Processes;Human Diseases;Human Diseases;Organismal Systems;Cellular Processes	Cellular community - eukaryotes;Cell motility;Infectious diseases;Infectious diseases;Immune system;Cellular community - eukaryotes	ko04510//Focal adhesion;ko04810//Regulation of actin cytoskeleton;ko05100//Bacterial invasion of epithelial cells;ko05146//Amoebiasis;ko04670//Leukocyte transendothelial migration;ko04520//Adherens junction	K05700;K05700;K05700;K05700;K05700;K05700	GO:0015629//actin cytoskeleton	GO:0003779//actin binding;GO:0005198//structural molecule activity;GO:0051015//actin filament binding	GO:0007155//cell adhesion
ENSCHIP00000000482.1	0	0	0	0	0	0	UFD1	ubiquitin recognition factor in ER associated degradation 1 [Source:NCBI gene;Acc:102189335]	Genetic Information Processing	Folding, sorting and degradation	ko04141//Protein processing in endoplasmic reticulum	K14016	GO:0005737//cytoplasm;GO:0034098//VCP-NPL4-UFD1 AAA ATPase complex;GO:0036501//UFD1-NPL4 complex	GO:0036435//K48-linked polyubiquitin binding	GO:0006511//ubiquitin-dependent protein catabolic process;GO:0030970//retrograde protein transport, ER to cytosol;GO:0032480//negative regulation of type I interferon production;GO:0039536//negative regulation of RIG-I signaling pathway;GO:0071712//ER-associated misfolded protein catabolic process
ENSCHIP00000000484.1	66088000	70162000	69288000	68749000	77424000	123380000	-	-	-	-	-	-	GO:0005615//extracellular space	-	-
ENSCHIP00000000488.1	77735000	286180000	257060000	241470000	296930000	286010000	ADIRF	adipogenesis regulatory factor [Source:NCBI gene;Acc:102172601]	-	-	-	-	GO:0005634//nucleus;GO:0005654//nucleoplasm;GO:0005829//cytosol	-	GO:0045600//positive regulation of fat cell differentiation;GO:0045944//positive regulation of transcription from RNA polymerase II promoter;GO:0071478//cellular response to radiation;GO:0072719//cellular response to cisplatin;GO:2001023//regulation of response to drug
ENSCHIP00000000497.1	458350	1477100	888740	1550200	3048700	0	MAPRE2	microtubule associated protein RP/EB family member 2 [Source:NCBI gene;Acc:102176573]	-	-	-	-	GO:0005874//microtubule	GO:0005515//protein binding;GO:0008017//microtubule binding	-
ENSCHIP00000000513.1	0	713800	0	197740	0	449120	-	myelin basic protein [Source:NCBI gene;Acc:106503529]	-	-	-	-	-	GO:0019911//structural constituent of myelin sheath	-
ENSCHIP00000000522.1	3530300	2759900	0	0	0	4137100	-	non-POU domain containing octamer binding [Source:NCBI gene;Acc:102189379]	-	-	-	-	-	GO:0003676//nucleic acid binding;GO:0003723//RNA binding	-
ENSCHIP00000000523.1	0	0	0	0	0	1365100	PHPT1	phosphohistidine phosphatase 1 [Source:NCBI gene;Acc:102185373]	-	-	-	-	GO:0005829//cytosol	GO:0019855//calcium channel inhibitor activity;GO:0044325//ion channel binding;GO:0101006//protein histidine phosphatase activity	GO:0006470//protein dephosphorylation;GO:0035971//peptidyl-histidine dephosphorylation;GO:0050860//negative regulation of T cell receptor signaling pathway;GO:0051350//negative regulation of lyase activity;GO:2000147//positive regulation of cell motility;GO:2000249//regulation of actin cytoskeleton reorganization;GO:2000984//negative regulation of ATP citrate synthase activity
ENSCHIP00000000535.1	0	1200700	520700	0	1950800	1654400	SNCG	synuclein gamma [Source:NCBI gene;Acc:102172328]	-	-	-	-	-	-	-
ENSCHIP00000000540.1	0	3885800	1840100	0	1631100	9757800	PGRMC1	progesterone receptor membrane component 1 [Source:NCBI gene;Acc:102178520]	-	-	-	-	GO:0016020//membrane;GO:0016021//integral component of membrane	-	-
ENSCHIP00000000565.1	2757700	500070	0	0	0	1279400	PFKL	ATP-dependent 6-phosphofructokinase, liver type [Source:NCBI gene;Acc:102187810]	Metabolism;Metabolism;Metabolism;Metabolism;Metabolism;Genetic Information Processing;Environmental Information Processing;Human Diseases;Metabolism;Metabolism	Global and overview maps;Global and overview maps;Carbohydrate metabolism;Global and overview maps;Carbohydrate metabolism;Folding, sorting and degradation;Signal transduction;Cancers;Carbohydrate metabolism;Carbohydrate metabolism	ko01100//Metabolic pathways;ko01200//Carbon metabolism;ko00010//Glycolysis / Gluconeogenesis;ko01230//Biosynthesis of amino acids;ko00030//Pentose phosphate pathway;ko03018//RNA degradation;ko04152//AMPK signaling pathway;ko05230//Central carbon metabolism in cancer;ko00051//Fructose and mannose metabolism;ko00052//Galactose metabolism	K00850;K00850;K00850;K00850;K00850;K00850;K00850;K00850;K00850;K00850	GO:0005737//cytoplasm	GO:0000166//nucleotide binding;GO:0003872//6-phosphofructokinase activity;GO:0005524//ATP binding;GO:0016301//kinase activity;GO:0016740//transferase activity	GO:0006002//fructose 6-phosphate metabolic process;GO:0006096//glycolytic process;GO:0016310//phosphorylation;GO:0061615//glycolytic process through fructose-6-phosphate
ENSCHIP00000000578.1	10045000	7404000	3718200	3831500	7034800	17023000	UBE2L3	ubiquitin conjugating enzyme E2 L3 [Source:NCBI gene;Acc:102187703]	Human Diseases;Genetic Information Processing	Neurodegenerative diseases;Folding, sorting and degradation	ko05012//Parkinson disease;ko04120//Ubiquitin mediated proteolysis	K04552;K04552	GO:0005634//nucleus;GO:0005737//cytoplasm	GO:0000166//nucleotide binding;GO:0003713//transcription coactivator activity;GO:0004842//ubiquitin-protein transferase activity;GO:0005524//ATP binding;GO:0016740//transferase activity;GO:0031625//ubiquitin protein ligase binding;GO:0061631//ubiquitin conjugating enzyme activity;GO:0097027//ubiquitin-protein transferase activator activity	GO:0000209//protein polyubiquitination;GO:0006355//regulation of transcription, DNA-templated;GO:0008283//cell proliferation;GO:0016567//protein ubiquitination;GO:0031398//positive regulation of protein ubiquitination;GO:0044770//cell cycle phase transition;GO:0051443//positive regulation of ubiquitin-protein transferase activity;GO:0070979//protein K11-linked ubiquitination;GO:0071383//cellular …
ENSCHIP00000000580.1	172230000	92728000	83837000	97856000	73285000	281230000	-	cysteine rich protein 1 [Source:NCBI gene;Acc:108634527]	-	-	-	-	-	GO:0046872//metal ion binding	-
ENSCHIP00000000590.1	3591500	3326800	0	808010	1172400	2160200	PRXL2A	peroxiredoxin like 2A [Source:NCBI gene;Acc:102177409]	-	-	-	-	GO:0005737//cytoplasm;GO:0016020//membrane;GO:0016021//integral component of membrane	GO:0016209//antioxidant activity	GO:0045670//regulation of osteoclast differentiation;GO:0055114//oxidation-reduction process;GO:0098869//cellular oxidant detoxification
ENSCHIP00000000619.1	152250	0	0	0	0	0	ANK3	ankyrin 3 [Source:NCBI gene;Acc:102189650]	Human Diseases	Cancers	ko05205//Proteoglycans in cancer	K10380	-	GO:0005515//protein binding	GO:0007165//signal transduction
ENSCHIP00000000680.1	3692100	1145100	0	577620	1176000	2160700	ECHS1	enoyl-CoA hydratase, short chain 1 [Source:NCBI gene;Acc:102185243]	Metabolism;Metabolism;Metabolism;Metabolism;Metabolism;Metabolism;Metabolism;Metabolism;Metabolism;Metabolism;Metabolism	Global and overview maps;Global and overview maps;Amino acid metabolism;Lipid metabolism;Global and overview maps;Metabolism of other amino acids;Carbohydrate metabolism;Amino acid metabolism;Amino acid metabolism;Lipid metabolism;Carbohydrate metabolism	ko01100//Metabolic pathways;ko01200//Carbon metabolism;ko00280//Valine, leucine and isoleucine degradation;ko00071//Fatty acid degradation;ko01212//Fatty acid metabolism;ko00410//beta-Alanine metabolism;ko00640//Propanoate metabolism;ko00310//Lysine degradation;ko00380//Tryptophan metabolism;ko00062//Fatty acid elongation;ko00650//Butanoate metabolism	K07511;K07511;K07511;K07511;K07511;K07511;K07511;K07511;K07511;K07511;K07511	-	GO:0003824//catalytic activity	-
ENSCHIP00000000694.1	3345900	1244400	0	0	0	395010	CLIC3	chloride intracellular channel 3 [Source:NCBI gene;Acc:106502685]	-	-	-	-	GO:0005634//nucleus;GO:0005737//cytoplasm;GO:0016020//membrane;GO:0016604//nuclear body;GO:0034707//chloride channel complex	GO:0005244//voltage-gated ion channel activity;GO:0005254//chloride channel activity;GO:0005515//protein binding	GO:0006811//ion transport;GO:0006821//chloride transport;GO:0034220//ion transmembrane transport;GO:0034765//regulation of ion transmembrane transport;GO:1902476//chloride transmembrane transport
ENSCHIP00000000701.1	15444000	1576800	4106600	0	0	14422000	TMEM109	transmembrane protein 109 [Source:NCBI gene;Acc:102176943]	-	-	-	-	GO:0016020//membrane;GO:0016021//integral component of membrane	-	GO:0042771//intrinsic apoptotic signaling pathway in response to DNA damage by p53 class mediator;GO:0060548//negative regulation of cell death;GO:0071480//cellular response to gamma radiation
ENSCHIP00000000717.1	0	0	0	0	0	0	LAMB3	laminin subunit beta 3 [Source:NCBI gene;Acc:102168376]	Human Diseases;Cellular Processes;Human Diseases;Environmental Information Processing;Environmental Information Processing;Human Diseases;Human Diseases;Human Diseases	Cancers;Cellular community - eukaryotes;Infectious diseases;Signal transduction;Signaling molecules and interaction;Infectious diseases;Infectious diseases;Cancers	ko05200//Pathways in cancer;ko04510//Focal adhesion;ko05165//Human papillomavirus infection;ko04151//PI3K-Akt signaling pathway;ko04512//ECM-receptor interaction;ko05146//Amoebiasis;ko05145//Toxoplasmosis;ko05222//Small cell lung cancer	K06244;K06244;K06244;K06244;K06244;K06244;K06244;K06244	-	-	-
ENSCHIP00000000718.1	649520	739530	0	0	0	383570	HK1	hexokinase 1 [Source:NCBI gene;Acc:102190759]	Metabolism;Metabolism;Metabolism;Environmental Information Processing;Organismal Systems;Human Diseases;Metabolism;Metabolism;Metabolism;Metabolism;Organismal Systems;Human Diseases;Metabolism	Global and overview maps;Global and overview maps;Carbohydrate metabolism;Signal transduction;Endocrine system;Cancers;Carbohydrate metabolism;Carbohydrate metabolism;Carbohydrate metabolism;Carbohydrate metabolism;Digestive system;Endocrine and metabolic diseases;Biosynthesis of other secondary metabolites	ko01100//Metabolic pathways;ko01200//Carbon metabolism;ko00010//Glycolysis / Gluconeogenesis;ko04066//HIF-1 signaling pathway;ko04910//Insulin signaling pathway;ko05230//Central carbon metabolism in cancer;ko00520//Amino sugar and nucleotide sugar metabolism;ko00051//Fructose and mannose metabolism;ko00052//Galactose metabolism;ko00500//Starch and sucrose metabolism;ko04973//Carbohydrate digestio…	K00844;K00844;K00844;K00844;K00844;K00844;K00844;K00844;K00844;K00844;K00844;K00844;K00844	GO:0005623//cell	GO:0000166//nucleotide binding;GO:0004396//hexokinase activity;GO:0005524//ATP binding;GO:0005536//glucose binding;GO:0016301//kinase activity;GO:0016740//transferase activity;GO:0016773//phosphotransferase activity, alcohol group as acceptor	GO:0001678//cellular glucose homeostasis;GO:0005975//carbohydrate metabolic process;GO:0006096//glycolytic process;GO:0016310//phosphorylation;GO:0046835//carbohydrate phosphorylation
ENSCHIP00000000752.1	117930	0	48891	0	0	0	BCLAF1	BCL2 associated transcription factor 1 [Source:NCBI gene;Acc:102180497]	-	-	-	-	GO:0005634//nucleus	-	GO:0006915//apoptotic process;GO:0045892//negative regulation of transcription, DNA-templated;GO:2001022//positive regulation of response to DNA damage stimulus
ENSCHIP00000000736.1	4391600	0	0	0	0	0	-	keratin-associated protein 10-11-like [Source:NCBI gene;Acc:108636561]	-	-	-	-	GO:0005882//intermediate filament;GO:0045095//keratin filament	-	-
ENSCHIP00000000776.1	8248800	0	217350	1973800	1987800	6996500	HEBP1	heme binding protein 1 [Source:NCBI gene;Acc:102173819]	-	-	-	-	-	-	-
ENSCHIP00000000791.1	11838000	7091800	7424100	6392400	8269100	16466000	CANX	calnexin [Source:NCBI gene;Acc:102173831]	Cellular Processes;Genetic Information Processing;Human Diseases;Organismal Systems;Organismal Systems	Transport and catabolism;Folding, sorting and degradation;Infectious diseases;Immune system;Endocrine system	ko04145//Phagosome;ko04141//Protein processing in endoplasmic reticulum;ko05166//HTLV-I infection;ko04612//Antigen processing and presentation;ko04918//Thyroid hormone synthesis	K08054;K08054;K08054;K08054;K08054	GO:0005783//endoplasmic reticulum;GO:0005789//endoplasmic reticulum membrane;GO:0016020//membrane;GO:0016021//integral component of membrane;GO:0044233//ER-mitochondrion membrane contact site;GO:0044322//endoplasmic reticulum quality control compartment;GO:0098793//presynapse	GO:0005509//calcium ion binding;GO:0005515//protein binding;GO:0051082//unfolded protein binding	GO:0006457//protein folding;GO:0048488//synaptic vesicle endocytosis;GO:0072583//clathrin-mediated endocytosis
ENSCHIP00000020807.1	22380000	11536000	5281400	4271900	9207000	45990000	-	60S ribosomal protein L23a pseudogene [Source:NCBI gene;Acc:102176283]	-	-	-	-	GO:0005840//ribosome	GO:0003735//structural constituent of ribosome	GO:0006412//translation
ENSCHIP00000000801.1	1212100	416280	845020	0	0	0	-	-	-	-	-	-	-	-	-
ENSCHIP00000000851.1	65851000	39202000	177200000	64799000	82543000	125020000	H1-5	H1.5 linker histone, cluster member [Source:NCBI gene;Acc:106501755]	-	-	-	-	GO:0000786//nucleosome;GO:0000790//nuclear chromatin;GO:0005634//nucleus;GO:0005694//chromosome;GO:0005720//nuclear heterochromatin	GO:0003677//DNA binding;GO:0031490//chromatin DNA binding;GO:0042826//histone deacetylase binding	GO:0000122//negative regulation of transcription from RNA polymerase II promoter;GO:0006325//chromatin organization;GO:0006334//nucleosome assembly;GO:0030307//positive regulation of cell growth;GO:0050821//protein stabilization;GO:0051574//positive regulation of histone H3-K9 methylation;GO:0071169//establishment of protein localization to chromatin
ENSCHIP00000000916.1	205710000	132250000	77177000	75371000	77589000	220630000	SFN	stratifin [Source:NCBI gene;Acc:102190744]	Organismal Systems;Cellular Processes;Cellular Processes	Excretory system;Cell growth and death;Cell growth and death	ko04960//Aldosterone-regulated sodium reabsorption;ko04110//Cell cycle;ko04115//p53 signaling pathway	K06644;K06644;K06644	GO:0005634//nucleus;GO:0005737//cytoplasm;GO:0005829//cytosol	GO:0019901//protein kinase binding;GO:0019904//protein domain specific binding;GO:0042802//identical protein binding;GO:0051219//phosphoprotein binding	GO:0000079//regulation of cyclin-dependent protein serine/threonine kinase activity;GO:0001836//release of cytochrome c from mitochondria;GO:0003334//keratinocyte development;GO:0008630//intrinsic apoptotic signaling pathway in response to DNA damage;GO:0010482//regulation of epidermal cell division;GO:0010839//negative regulation of keratinocyte proliferation;GO:0030216//keratinocyte differentia…
ENSCHIP00000000919.1	6705100	5747500	4873200	2641000	3303100	5405500	CDC37	cell division cycle 37 [Source:NCBI gene;Acc:102182400]	Environmental Information Processing	Signal transduction	ko04151//PI3K-Akt signaling pathway	K09554	GO:0005737//cytoplasm;GO:0005829//cytosol;GO:1990565//HSP90-CDC37 chaperone complex	GO:0019887//protein kinase regulator activity;GO:0019900//kinase binding;GO:0019901//protein kinase binding;GO:0031072//heat shock protein binding;GO:0051879//Hsp90 protein binding;GO:0097110//scaffold protein binding	GO:0010608//posttranscriptional regulation of gene expression;GO:0045859//regulation of protein kinase activity;GO:0060334//regulation of interferon-gamma-mediated signaling pathway;GO:0060338//regulation of type I interferon-mediated signaling pathway;GO:0098779//mitophagy in response to mitochondrial depolarization
ENSCHIP00000000926.1	2576600000	1733700000	198820000	54087000	676580000	2483200000	KRT5	keratin 5 [Source:NCBI gene;Acc:102175207]	-	-	-	-	GO:0005737//cytoplasm;GO:0005882//intermediate filament;GO:0005886//plasma membrane;GO:0045095//keratin filament	GO:0097110//scaffold protein binding	-
ENSCHIP00000000935.1	0	0	0	0	0	238550	SWAP70	switching B cell complex subunit SWAP70 [Source:NCBI gene;Acc:102179028]	-	-	-	-	GO:0005623//cell;GO:0005634//nucleus;GO:0005737//cytoplasm;GO:0005886//plasma membrane;GO:0015629//actin cytoskeleton	GO:0003677//DNA binding;GO:0005524//ATP binding	GO:0007204//positive regulation of cytosolic calcium ion concentration;GO:0008064//regulation of actin polymerization or depolymerization;GO:0016444//somatic cell DNA recombination;GO:0030835//negative regulation of actin filament depolymerization;GO:0032233//positive regulation of actin filament bundle assembly;GO:0032880//regulation of protein localization;GO:0033633//negative regulation of cel…
ENSCHIP00000001035.1	457840	0	0	0	0	0	PTGS1	prostaglandin-endoperoxide synthase 1 [Source:NCBI gene;Acc:102170328]	Metabolism;Organismal Systems;Organismal Systems;Metabolism;Organismal Systems	Global and overview maps;Immune system;Nervous system;Lipid metabolism;Endocrine system	ko01100//Metabolic pathways;ko04611//Platelet activation;ko04726//Serotonergic synapse;ko00590//Arachidonic acid metabolism;ko04923//Regulation of lipolysis in adipocyte	K00509;K00509;K00509;K00509;K00509	-	GO:0004601//peroxidase activity;GO:0004666//prostaglandin-endoperoxide synthase activity;GO:0020037//heme binding	GO:0001516//prostaglandin biosynthetic process;GO:0006954//inflammatory response;GO:0006979//response to oxidative stress;GO:0008217//regulation of blood pressure;GO:0019371//cyclooxygenase pathway;GO:0055114//oxidation-reduction process;GO:0098869//cellular oxidant detoxification
ENSCHIP00000000986.1	3821700	697850	0	0	0	0	RPN2	ribophorin II [Source:NCBI gene;Acc:102181316]	Metabolism;Genetic Information Processing;Metabolism	Global and overview maps;Folding, sorting and degradation;Glycan biosynthesis and metabolism	ko01100//Metabolic pathways;ko04141//Protein processing in endoplasmic reticulum;ko00510//N-Glycan biosynthesis	K12667;K12667;K12667	GO:0005783//endoplasmic reticulum;GO:0005789//endoplasmic reticulum membrane;GO:0008250//oligosaccharyltransferase complex;GO:0016020//membrane;GO:0016021//integral component of membrane	-	GO:0006486//protein glycosylation;GO:0006487//protein N-linked glycosylation
ENSCHIP00000001013.1	0	0	0	0	0	478190	SRM	spermidine synthase [Source:NCBI gene;Acc:102169500]	Metabolism;Metabolism;Metabolism;Metabolism;Metabolism	Global and overview maps;Metabolism of other amino acids;Metabolism of other amino acids;Amino acid metabolism;Amino acid metabolism	ko01100//Metabolic pathways;ko00480//Glutathione metabolism;ko00410//beta-Alanine metabolism;ko00330//Arginine and proline metabolism;ko00270//Cysteine and methionine metabolism	K00797;K00797;K00797;K00797;K00797	-	GO:0003824//catalytic activity;GO:0016740//transferase activity	GO:0006595//polyamine metabolic process;GO:0006596//polyamine biosynthetic process
ENSCHIP00000001040.1	12979000	2798200	0	0	0	1412600	RAB7A	RAB7A, member RAS oncogene family [Source:NCBI gene;Acc:102168869]	Cellular Processes;Cellular Processes;Human Diseases;Human Diseases;Human Diseases;Cellular Processes;Cellular Processes	Transport and catabolism;Transport and catabolism;Infectious diseases;Infectious diseases;Infectious diseases;Transport and catabolism;Transport and catabolism	ko04144//Endocytosis;ko04145//Phagosome;ko05152//Tuberculosis;ko05146//Amoebiasis;ko05132//Salmonella infection;ko04140//Autophagy - animal;ko04137//Mitophagy - animal	K07897;K07897;K07897;K07897;K07897;K07897;K07897	GO:0005623//cell;GO:0005737//cytoplasm;GO:0005764//lysosome;GO:0005768//endosome;GO:0005770//late endosome;GO:0005794//Golgi apparatus;GO:0005811//lipid particle;GO:0005829//cytosol;GO:0010008//endosome membrane;GO:0030904//retromer complex;GO:0031902//late endosome membrane;GO:0032419//extrinsic component of lysosome membrane;GO:0034045//pre-autophagosomal structure membrane;GO:0045335//phagocyt…	GO:0003924//GTPase activity;GO:0005525//GTP binding;GO:0019003//GDP binding	GO:0000045//autophagosome assembly;GO:0006622//protein targeting to lysosome;GO:0007174//epidermal growth factor catabolic process;GO:0008333//endosome to lysosome transport;GO:0019076//viral release from host cell;GO:0022615//protein to membrane docking;GO:0042147//retrograde transport, endosome to Golgi;GO:0045022//early endosome to late endosome transport;GO:0045732//positive regulation of pro…
ENSCHIP00000001041.1	50658000	0	0	0	0	0	KRTAP3-1	keratin associated protein 3-1 [Source:NCBI gene;Acc:100861180]	-	-	-	-	GO:0045095//keratin filament	GO:0005198//structural molecule activity	-
ENSCHIP00000001100.1	18917000	12323000	665660	820640	3078100	18715000	-	ribosomal protein L13 [Source:NCBI gene;Acc:102178653]	Genetic Information Processing	Translation	ko03010//Ribosome	K02873	GO:0005840//ribosome	GO:0003735//structural constituent of ribosome	GO:0006412//translation
ENSCHIP00000001101.1	0	0	0	0	0	0	-	staufen double-stranded RNA binding protein 1 [Source:NCBI gene;Acc:102188514]	-	-	-	-	-	GO:0003723//RNA binding	-
ENSCHIP00000001117.1	0	0	179160	0	0	0	VASN	vasorin [Source:NCBI gene;Acc:106501844]	-	-	-	-	GO:0005615//extracellular space;GO:0005739//mitochondrion;GO:0005886//plasma membrane;GO:0009986//cell surface;GO:0016020//membrane;GO:0016021//integral component of membrane;GO:0070062//extracellular exosome	GO:0005515//protein binding;GO:0050431//transforming growth factor beta binding	GO:0010719//negative regulation of epithelial to mesenchymal transition;GO:0030512//negative regulation of transforming growth factor beta receptor signaling pathway;GO:0071456//cellular response to hypoxia;GO:0071461//cellular response to redox state
ENSCHIP00000001160.1	0	0	0	0	350890	0	CHIC2	cysteine rich hydrophobic domain 2 [Source:NCBI gene;Acc:102173724]	-	-	-	-	GO:0005794//Golgi apparatus;GO:0005798//Golgi-associated vesicle;GO:0005886//plasma membrane;GO:0016020//membrane;GO:0016021//integral component of membrane;GO:0043231//intracellular membrane-bounded organelle	-	-
ENSCHIP00000001223.1	677350	0	0	0	0	787250	-	-	-	-	-	-	GO:0016020//membrane	GO:0016651//oxidoreductase activity, acting on NAD(P)H;GO:0051539//4 iron, 4 sulfur cluster binding	GO:0055114//oxidation-reduction process
ENSCHIP00000014206.1	626200	1579500	829620	3523700	3994200	1161900	SKP1	S-phase kinase associated protein 1 [Source:NCBI gene;Acc:108633185]	Human Diseases;Genetic Information Processing;Cellular Processes;Human Diseases;Environmental Information Processing;Genetic Information Processing;Environmental Information Processing;Cellular Processes;Organismal Systems	Cancers;Folding, sorting and degradation;Cell growth and death;Infectious diseases;Signal transduction;Folding, sorting and degradation;Signal transduction;Cell growth and death;Environmental adaptation	ko05200//Pathways in cancer;ko04141//Protein processing in endoplasmic reticulum;ko04114//Oocyte meiosis;ko05168//Herpes simplex infection;ko04310//Wnt signaling pathway;ko04120//Ubiquitin mediated proteolysis;ko04350//TGF-beta signaling pathway;ko04110//Cell cycle;ko04710//Circadian rhythm	K03094;K03094;K03094;K03094;K03094;K03094;K03094;K03094;K03094	GO:0005634//nucleus;GO:0005737//cytoplasm;GO:0019005//SCF ubiquitin ligase complex;GO:0031467//Cul7-RING ubiquitin ligase complex;GO:0031519//PcG protein complex	GO:0004842//ubiquitin-protein transferase activity;GO:0008013//beta-catenin binding;GO:0019904//protein domain specific binding;GO:0061630//ubiquitin protein ligase activity;GO:0097602//cullin family protein binding	GO:0006511//ubiquitin-dependent protein catabolic process;GO:0016567//protein ubiquitination;GO:0031146//SCF-dependent proteasomal ubiquitin-dependent protein catabolic process;GO:0035518//histone H2A monoubiquitination;GO:0051457//maintenance of protein location in nucleus
ENSCHIP00000001257.1	33662000	13930000	974850	5299300	912120	3767700	-	epithelial chloride channel protein-like [Source:NCBI gene;Acc:102185525]	Organismal Systems;Organismal Systems	Digestive system;Endocrine system	ko04972//Pancreatic secretion;ko04924//Renin secretion	K05030;K05030	-	GO:0005229//intracellular calcium activated chloride channel activity	GO:0006821//chloride transport;GO:1902476//chloride transmembrane transport
ENSCHIP00000001267.1	163700000	97860000	3660200	8222400	46597000	213340000	TUBA4A	tubulin alpha-4A chain [Source:NCBI gene;Acc:102177846]	Cellular Processes;Cellular Processes;Cellular Processes;Cellular Processes	Transport and catabolism;Cellular community - eukaryotes;Cell growth and death;Cellular community - eukaryotes	ko04145//Phagosome;ko04530//Tight junction;ko04210//Apoptosis;ko04540//Gap junction	K07374;K07374;K07374;K07374	GO:0005737//cytoplasm;GO:0005856//cytoskeleton;GO:0005874//microtubule	GO:0000166//nucleotide binding;GO:0003924//GTPase activity;GO:0005200//structural constituent of cytoskeleton;GO:0005525//GTP binding	GO:0007010//cytoskeleton organization;GO:0007017//microtubule-based process
ENSCHIP00000001279.1	0	166660	0	677160	0	0	-	cytochrome P450 2A13 [Source:NCBI gene;Acc:102168381]	Metabolism;Human Diseases	Xenobiotics biodegradation and metabolism;Cancers	ko00980//Metabolism of xenobiotics by cytochrome P450;ko05204//Chemical carcinogenesis	K17685;K17685	-	GO:0004497//monooxygenase activity;GO:0005506//iron ion binding;GO:0016491//oxidoreductase activity;GO:0016705//oxidoreductase activity, acting on paired donors, with incorporation or reduction of molecular oxygen;GO:0016712//oxidoreductase activity, acting on paired donors, with incorporation or reduction of molecular oxygen, reduced flavin or flavoprotein as one donor, and incorporation of one …	GO:0055114//oxidation-reduction process
ENSCHIP00000001293.1	2133700	931150	2063500	3041900	4831600	2696600	-	apolipoprotein F [Source:NCBI gene;Acc:102189464]	-	-	-	-	-	-	-
ENSCHIP00000025943.1	2673900	2089800	0	499670	0	4626100	RPS15A	ribosomal protein S15a [Source:NCBI gene;Acc:100861065]	Genetic Information Processing	Translation	ko03010//Ribosome	K02957	GO:0005737//cytoplasm;GO:0005840//ribosome;GO:0022627//cytosolic small ribosomal subunit	GO:0003735//structural constituent of ribosome	GO:0006412//translation;GO:0008284//positive regulation of cell proliferation;GO:0009615//response to virus;GO:0045787//positive regulation of cell cycle
ENSCHIP00000001306.1	352270	663900	1961600	1922100	933690	880250	MAN2B1	mannosidase alpha class 2B member 1 [Source:NCBI gene;Acc:102183410]	Cellular Processes;Metabolism	Transport and catabolism;Glycan biosynthesis and metabolism	ko04142//Lysosome;ko00511//Other glycan degradation	K12311;K12311	-	GO:0003824//catalytic activity;GO:0004559//alpha-mannosidase activity;GO:0030246//carbohydrate binding	GO:0005975//carbohydrate metabolic process;GO:0006013//mannose metabolic process;GO:0007611//learning or memory
ENSCHIP00000001314.1	0	1535900	2798600	2676400	3286800	2396300	PPP6C	protein phosphatase 6 catalytic subunit [Source:NCBI gene;Acc:102184162]	-	-	-	-	-	GO:0004721//phosphoprotein phosphatase activity;GO:0016787//hydrolase activity	GO:0006470//protein dephosphorylation
ENSCHIP00000001329.1	4676600	1741100	0	0	0	595870	HNRNPA0	heterogeneous nuclear ribonucleoprotein A0 [Source:NCBI gene;Acc:102183787]	-	-	-	-	GO:0005654//nucleoplasm	GO:0003676//nucleic acid binding;GO:0003723//RNA binding;GO:0019901//protein kinase binding;GO:0035925//mRNA 3'-UTR AU-rich region binding	-
ENSCHIP00000001358.1	2960200	0	0	0	0	1350600	GNB2	G protein subunit beta 2 [Source:NCBI gene;Acc:102188463]	-	-	-	-	GO:0048471//perinuclear region of cytoplasm	GO:0005515//protein binding;GO:0044877//macromolecular complex binding;GO:0051020//GTPase binding	GO:0007165//signal transduction
ENSCHIP00000007113.1	56215000	27150000	0	1266200	0	112470000	-	histone H3.1-like [Source:NCBI gene;Acc:102181641]	Human Diseases;Human Diseases;Human Diseases	Immune diseases;Substance dependence;Cancers	ko05322//Systemic lupus erythematosus;ko05034//Alcoholism;ko05202//Transcriptional misregulation in cancers	K11253;K11253;K11253	GO:0000786//nucleosome;GO:0005634//nucleus;GO:0005694//chromosome	GO:0003677//DNA binding;GO:0046982//protein heterodimerization activity	-
ENSCHIP00000001398.1	0	0	158770	0	0	0	SCARA5	scavenger receptor class A member 5 [Source:NCBI gene;Acc:102189585]	-	-	-	-	GO:0005623//cell;GO:0005886//plasma membrane;GO:0005887//integral component of plasma membrane;GO:0009986//cell surface;GO:0016020//membrane;GO:0016021//integral component of membrane	GO:0005044//scavenger receptor activity;GO:0070287//ferritin receptor activity	GO:0006811//ion transport;GO:0006879//cellular iron ion homeostasis;GO:0006897//endocytosis;GO:0034605//cellular response to heat;GO:0034755//iron ion transmembrane transport;GO:0055072//iron ion homeostasis;GO:0070207//protein homotrimerization
ENSCHIP00000001400.1	51013000	57216000	11218000	11926000	57835000	112660000	SERPINH1	serpin family H member 1 [Source:NCBI gene;Acc:102171265]	-	-	-	-	GO:0005615//extracellular space	GO:0004867//serine-type endopeptidase inhibitor activity;GO:0005518//collagen binding	GO:0010951//negative regulation of endopeptidase activity
ENSCHIP00000001409.1	40657000	1278200	0	0	0	20730000	KRTAP11-1	keratin associated protein 11-1 [Source:NCBI gene;Acc:100861173]	-	-	-	-	GO:0005882//intermediate filament	-	-
ENSCHIP00000001440.1	8071100	6295500	18933000	11750000	10924000	22776000	ANP32E	acidic nuclear phosphoprotein 32 family member E [Source:NCBI gene;Acc:102191664]	-	-	-	-	-	GO:0005515//protein binding	-
ENSCHIP00000001433.1	19221000	38844000	33441000	82008000	35826000	64933000	H1-0	histone H1.0 [Source:NCBI gene;Acc:102178051]	-	-	-	-	GO:0000786//nucleosome;GO:0000790//nuclear chromatin;GO:0005634//nucleus;GO:0005654//nucleoplasm;GO:0005694//chromosome;GO:0005719//nuclear euchromatin;GO:0005794//Golgi apparatus;GO:0015629//actin cytoskeleton;GO:0016604//nuclear body;GO:0017053//transcriptional repressor complex	GO:0003677//DNA binding;GO:0003680//AT DNA binding;GO:0003690//double-stranded DNA binding;GO:0031490//chromatin DNA binding	GO:0000122//negative regulation of transcription from RNA polymerase II promoter;GO:0006334//nucleosome assembly;GO:0006342//chromatin silencing;GO:2000679//positive regulation of transcription regulatory region DNA binding
ENSCHIP00000001445.1	2983900	546290	0	0	387680	2384500	ECHDC1	ethylmalonyl-CoA decarboxylase 1 [Source:NCBI gene;Acc:102178542]	Metabolism	Carbohydrate metabolism	ko00640//Propanoate metabolism	K18426	-	GO:0003824//catalytic activity	-
ENSCHIP00000011074.1	1897800000	1440300000	608990000	1187200000	1134600000	2291200000	-	-	-	-	-	-	GO:0000786//nucleosome;GO:0005634//nucleus;GO:0005694//chromosome	GO:0003677//DNA binding;GO:0046982//protein heterodimerization activity	GO:0006352//DNA-templated transcription, initiation
ENSCHIP00000001520.1	1374900	0	0	0	0	0	NANS	N-acetylneuraminate synthase [Source:NCBI gene;Acc:102171423]	Metabolism;Metabolism	Global and overview maps;Carbohydrate metabolism	ko01100//Metabolic pathways;ko00520//Amino sugar and nucleotide sugar metabolism	K05304;K05304	GO:0005829//cytosol	GO:0003824//catalytic activity;GO:0047444//N-acylneuraminate-9-phosphate synthase activity	GO:0016051//carbohydrate biosynthetic process
ENSCHIP00000016575.1	2863300	0	0	0	0	12634000	-	-	-	-	-	-	GO:0016020//membrane;GO:0016021//integral component of membrane	GO:0004129//cytochrome-c oxidase activity	GO:0022900//electron transport chain;GO:1902600//hydrogen ion transmembrane transport
ENSCHIP00000001596.1	17911000	14878000	8694700	13588000	14104000	22135000	-	CD59 molecule (CD59 blood group) [Source:NCBI gene;Acc:102191722]	Organismal Systems;Organismal Systems	Immune system;Immune system	ko04610//Complement and coagulation cascades;ko04640//Hematopoietic cell lineage	K04008;K04008	-	-	GO:0001971//negative regulation of activation of membrane attack complex
ENSCHIP00000032244.1	3837100	0	0	0	0	3384400	-	cytochrome b-c1 complex subunit 9 [Source:NCBI gene;Acc:102187154]	Metabolism;Human Diseases;Human Diseases;Organismal Systems;Human Diseases;Metabolism;Organismal Systems;Human Diseases	Global and overview maps;Neurodegenerative diseases;Neurodegenerative diseases;Environmental adaptation;Neurodegenerative diseases;Energy metabolism;Circulatory system;Endocrine and metabolic diseases	ko01100//Metabolic pathways;ko05016//Huntington disease;ko05010//Alzheimer disease;ko04714//Thermogenesis;ko05012//Parkinson disease;ko00190//Oxidative phosphorylation;ko04260//Cardiac muscle contraction;ko04932//Non-alcoholic fatty liver disease (NAFLD)	K00419;K00419;K00419;K00419;K00419;K00419;K00419;K00419	GO:0005743//mitochondrial inner membrane;GO:0005750//mitochondrial respiratory chain complex III;GO:0016020//membrane;GO:0016021//integral component of membrane	-	GO:0006122//mitochondrial electron transport, ubiquinol to cytochrome c
ENSCHIP00000001634.1	0	0	0	623770	0	962110	TIMM13	translocase of inner mitochondrial membrane 13 [Source:NCBI gene;Acc:102183955]	-	-	-	-	GO:0001650//fibrillar center;GO:0005739//mitochondrion;GO:0005743//mitochondrial inner membrane;GO:0005758//mitochondrial intermembrane space	GO:0046872//metal ion binding	GO:0015031//protein transport;GO:0072321//chaperone-mediated protein transport
ENSCHIP00000001636.1	6968900	0	0	0	0	2161500	ARL8A	ADP ribosylation factor like GTPase 8A [Source:NCBI gene;Acc:108637800]	-	-	-	-	GO:0005737//cytoplasm;GO:0030496//midbody;GO:0051233//spindle midzone;GO:1904115//axon cytoplasm	GO:0000166//nucleotide binding;GO:0005525//GTP binding	GO:0008089//anterograde axonal transport
ENSCHIP00000001697.1	472530	750010	0	410480	0	0	BAHCC1	BAH domain and coiled-coil containing 1 [Source:NCBI gene;Acc:106504045]	-	-	-	-	-	GO:0003682//chromatin binding	-
ENSCHIP00000010464.1	0	1886400	1355000	1209100	0	8149900	-	cytochrome c oxidase subunit 4 isoform 1, mitochondrial [Source:NCBI gene;Acc:102188434]	Metabolism;Human Diseases;Human Diseases;Organismal Systems;Human Diseases;Metabolism;Organismal Systems;Human Diseases	Global and overview maps;Neurodegenerative diseases;Neurodegenerative diseases;Environmental adaptation;Neurodegenerative diseases;Energy metabolism;Circulatory system;Endocrine and metabolic diseases	ko01100//Metabolic pathways;ko05016//Huntington disease;ko05010//Alzheimer disease;ko04714//Thermogenesis;ko05012//Parkinson disease;ko00190//Oxidative phosphorylation;ko04260//Cardiac muscle contraction;ko04932//Non-alcoholic fatty liver disease (NAFLD)	K02263;K02263;K02263;K02263;K02263;K02263;K02263;K02263	GO:0016020//membrane;GO:0016021//integral component of membrane	GO:0004129//cytochrome-c oxidase activity	GO:0022900//electron transport chain;GO:1902600//hydrogen ion transmembrane transport
ENSCHIP00000001671.1	4196300	2271800	0	0	0	2497100	EIF3G	eukaryotic translation initiation factor 3 subunit G [Source:NCBI gene;Acc:102180304]	Genetic Information Processing	Translation	ko03013//RNA transport	K03248	GO:0005634//nucleus;GO:0005737//cytoplasm;GO:0005829//cytosol;GO:0005852//eukaryotic translation initiation factor 3 complex;GO:0016282//eukaryotic 43S preinitiation complex;GO:0033290//eukaryotic 48S preinitiation complex;GO:0048471//perinuclear region of cytoplasm	GO:0003676//nucleic acid binding;GO:0003723//RNA binding;GO:0003743//translation initiation factor activity	GO:0001732//formation of cytoplasmic translation initiation complex;GO:0002183//cytoplasmic translational initiation;GO:0006412//translation;GO:0006413//translational initiation;GO:0075525//viral translational termination-reinitiation
ENSCHIP00000002525.1	6952200	2777400	1841200	0	2231200	5378700	-	up-regulated during skeletal muscle growth protein 5 [Source:NCBI gene;Acc:102181948]	-	-	-	-	GO:0005753//mitochondrial proton-transporting ATP synthase complex;GO:0016020//membrane;GO:0016021//integral component of membrane	-	-
ENSCHIP00000018007.1	55673000	50574000	76157000	182760000	102120000	111250000	-	-	-	-	-	-	-	-	-
ENSCHIP00000001693.1	1168400	1450900	0	0	155210	3026300	SHMT2	serine hydroxymethyltransferase 2 [Source:NCBI gene;Acc:102179919]	Metabolism;Metabolism;Metabolism;Metabolism;Metabolism;Human Diseases;Metabolism	Global and overview maps;Global and overview maps;Global and overview maps;Carbohydrate metabolism;Amino acid metabolism;Drug resistance;Metabolism of cofactors and vitamins	ko01100//Metabolic pathways;ko01200//Carbon metabolism;ko01230//Biosynthesis of amino acids;ko00630//Glyoxylate and dicarboxylate metabolism;ko00260//Glycine, serine and threonine metabolism;ko01523//Antifolate resistance;ko00670//One carbon pool by folate	K00600;K00600;K00600;K00600;K00600;K00600;K00600	GO:0005634//nucleus;GO:0005737//cytoplasm;GO:0005739//mitochondrion;GO:0005743//mitochondrial inner membrane;GO:0005759//mitochondrial matrix;GO:0015630//microtubule cytoskeleton;GO:0042645//mitochondrial nucleoid;GO:0070552//BRISC complex	GO:0003682//chromatin binding;GO:0003824//catalytic activity;GO:0004372//glycine hydroxymethyltransferase activity;GO:0016740//transferase activity;GO:0030170//pyridoxal phosphate binding	GO:0002082//regulation of oxidative phosphorylation;GO:0006544//glycine metabolic process;GO:0006563//L-serine metabolic process;GO:0006730//one-carbon metabolic process;GO:0019264//glycine biosynthetic process from serine;GO:0034340//response to type I interferon;GO:0035999//tetrahydrofolate interconversion;GO:0046653//tetrahydrofolate metabolic process;GO:0051262//protein tetramerization;GO:005…
ENSCHIP00000001696.1	1067700	646530	0	201440	0	1339600	FH	fumarate hydratase [Source:NCBI gene;Acc:102188964]	Metabolism;Human Diseases;Metabolism;Metabolism;Human Diseases;Metabolism;Human Diseases	Global and overview maps;Cancers;Global and overview maps;Carbohydrate metabolism;Endocrine and metabolic diseases;Carbohydrate metabolism;Cancers	ko01100//Metabolic pathways;ko05200//Pathways in cancer;ko01200//Carbon metabolism;ko00020//Citrate cycle (TCA cycle);ko04934//Cushing syndrome;ko00620//Pyruvate metabolism;ko05211//Renal cell carcinoma	K01679;K01679;K01679;K01679;K01679;K01679;K01679	GO:0045239//tricarboxylic acid cycle enzyme complex	GO:0003824//catalytic activity;GO:0004333//fumarate hydratase activity;GO:0016829//lyase activity	GO:0006099//tricarboxylic acid cycle;GO:0006106//fumarate metabolic process
ENSCHIP00000006562.1	19271000	2450600	0	0	0	6967600	-	40S ribosomal protein S27-like [Source:NCBI gene;Acc:102168949]	Genetic Information Processing	Translation	ko03010//Ribosome	K02978	GO:0005840//ribosome	GO:0003735//structural constituent of ribosome;GO:0046872//metal ion binding	GO:0006412//translation
ENSCHIP00000001761.1	524710	68486	0	0	0	0	-	ladinin 1 [Source:NCBI gene;Acc:102184988]	-	-	-	-	-	GO:0005198//structural molecule activity	-
ENSCHIP00000001765.1	0	0	0	0	216000	0	CHI3L1	chitinase 3 like 1 [Source:NCBI gene;Acc:100860825]	-	-	-	-	GO:0005615//extracellular space	GO:0008061//chitin binding	GO:0005975//carbohydrate metabolic process;GO:0045766//positive regulation of angiogenesis
ENSCHIP00000001769.1	0	0	97646	0	0	0	HEXIM1	HEXIM P-TEFb complex subunit 1 [Source:NCBI gene;Acc:102188895]	-	-	-	-	GO:0005634//nucleus;GO:0005654//nucleoplasm;GO:0005737//cytoplasm;GO:0043231//intracellular membrane-bounded organelle	GO:0004861//cyclin-dependent protein serine/threonine kinase inhibitor activity;GO:0017069//snRNA binding;GO:0097322//7SK snRNA binding	GO:0000122//negative regulation of transcription from RNA polymerase II promoter;GO:0002218//activation of innate immune response;GO:0007507//heart development;GO:0045736//negative regulation of cyclin-dependent protein serine/threonine kinase activity;GO:0045892//negative regulation of transcription, DNA-templated;GO:1901798//positive regulation of signal transduction by p53 class mediator
ENSCHIP00000001806.1	0	0	0	856180	0	1194300	KERA	keratocan [Source:NCBI gene;Acc:102175745]	-	-	-	-	-	GO:0005515//protein binding	-
ENSCHIP00000001799.1	0	0	0	0	0	0	-	ecto-ADP-ribosyltransferase 5 [Source:NCBI gene;Acc:102169116]	-	-	-	-	-	GO:0003956//NAD(P)+-protein-arginine ADP-ribosyltransferase activity;GO:0016740//transferase activity;GO:0016757//transferase activity, transferring glycosyl groups	GO:0006471//protein ADP-ribosylation
ENSCHIP00000033595.1	2117500	0	0	0	0	0	-	ATPase Na+/K+ transporting subunit beta 3 [Source:NCBI gene;Acc:102188357]	Environmental Information Processing;Organismal Systems;Environmental Information Processing;Organismal Systems;Organismal Systems;Organismal Systems;Organismal Systems;Organismal Systems;Organismal Systems;Organismal Systems;Organismal Systems;Organismal Systems;Organismal Systems;Organismal Systems;Organismal Systems;Organismal Systems;Organismal Systems;Organismal Systems	Signal transduction;Circulatory system;Signal transduction;Endocrine system;Digestive system;Digestive system;Endocrine system;Excretory system;Endocrine system;Circulatory system;Digestive system;Digestive system;Digestive system;Endocrine system;Excretory system;Digestive system;Excretory system;Digestive system	ko04024//cAMP signaling pathway;ko04261//Adrenergic signaling in cardiomyocytes;ko04022//cGMP - PKG signaling pathway;ko04925//Aldosterone synthesis and secretion;ko04971//Gastric acid secretion;ko04970//Salivary secretion;ko04919//Thyroid hormone signaling pathway;ko04961//Endocrine and other factor-regulated calcium reabsorption;ko04911//Insulin secretion;ko04260//Cardiac muscle contraction;ko0…	K01540;K01540;K01540;K01540;K01540;K01540;K01540;K01540;K01540;K01540;K01540;K01540;K01540;K01540;K01540;K01540;K01540;K01540	GO:0005890//sodium:potassium-exchanging ATPase complex;GO:0016020//membrane;GO:0016021//integral component of membrane	-	GO:0006811//ion transport;GO:0006813//potassium ion transport;GO:0006814//sodium ion transport
ENSCHIP00000001866.1	1160900	419630	0	0	0	690170	PSMD3	proteasome 26S subunit, non-ATPase 3 [Source:NCBI gene;Acc:102176558]	Human Diseases;Genetic Information Processing	Infectious diseases;Folding, sorting and degradation	ko05169//Epstein-Barr virus infection;ko03050//Proteasome	K03033;K03033	GO:0000502//proteasome complex	GO:0030234//enzyme regulator activity	GO:0042176//regulation of protein catabolic process;GO:0050790//regulation of catalytic activity
ENSCHIP00000001868.1	1991300	953810	0	0	0	1426600	-	eukaryotic translation initiation factor 2 subunit gamma [Source:NCBI gene;Acc:102182292]	Genetic Information Processing	Translation	ko03013//RNA transport	K03242	-	GO:0003924//GTPase activity;GO:0005525//GTP binding	-
ENSCHIP00000001879.1	1994500	0	0	183490	285940	2287000	GJA1	gap junction protein alpha 1 [Source:NCBI gene;Acc:102191242]	Human Diseases;Cellular Processes	Cardiovascular diseases;Cellular community - eukaryotes	ko05412//Arrhythmogenic right ventricular cardiomyopathy (ARVC);ko04540//Gap junction	K07372;K07372	GO:0005623//cell;GO:0005654//nucleoplasm;GO:0005737//cytoplasm;GO:0005739//mitochondrion;GO:0005886//plasma membrane;GO:0005921//gap junction;GO:0005922//connexon complex;GO:0014704//intercalated disc;GO:0016020//membrane;GO:0016021//integral component of membrane;GO:0030054//cell junction;GO:0043231//intracellular membrane-bounded organelle;GO:0044291//cell-cell contact zone;GO:0070160//occludin…	GO:0005243//gap junction channel activity;GO:0008013//beta-catenin binding;GO:0015075//ion transmembrane transporter activity;GO:0015631//tubulin binding;GO:0022857//transmembrane transporter activity;GO:0055077//gap junction hemi-channel activity;GO:1903763//gap junction channel activity involved in cell communication by electrical coupling	GO:0000132//establishment of mitotic spindle orientation;GO:0007154//cell communication;GO:0007165//signal transduction;GO:0007267//cell-cell signaling;GO:0007507//heart development;GO:0010644//cell communication by electrical coupling;GO:0032277//negative regulation of gonadotropin secretion;GO:0034220//ion transmembrane transport;GO:0034613//cellular protein localization;GO:1901164//negative re…
ENSCHIP00000001890.1	2663100	0	4257000	3136800	4789600	0	-	-	-	-	-	-	GO:0005634//nucleus;GO:0005681//spliceosomal complex	GO:0003723//RNA binding	GO:0006397//mRNA processing;GO:0008380//RNA splicing
ENSCHIP00000001902.1	0	0	0	0	0	0	ARFGAP2	ADP ribosylation factor GTPase activating protein 2 [Source:NCBI gene;Acc:102170622]	Cellular Processes	Transport and catabolism	ko04144//Endocytosis	K12493	-	GO:0005096//GTPase activator activity;GO:0046872//metal ion binding	GO:0043547//positive regulation of GTPase activity
ENSCHIP00000001915.1	489410	0	0	0	0	0	SORBS3	sorbin and SH3 domain containing 3 [Source:NCBI gene;Acc:102180041]	-	-	-	-	GO:0005634//nucleus;GO:0005737//cytoplasm;GO:0005925//focal adhesion	GO:0005515//protein binding;GO:0008134//transcription factor binding;GO:0017166//vinculin binding	GO:0000122//negative regulation of transcription from RNA polymerase II promoter;GO:0007015//actin filament organization;GO:0007155//cell adhesion;GO:0031589//cell-substrate adhesion;GO:0043410//positive regulation of MAPK cascade;GO:0051496//positive regulation of stress fiber assembly
ENSCHIP00000001933.1	0	0	5596800	10963000	7946600	5763800	AHSP	alpha hemoglobin stabilizing protein [Source:NCBI gene;Acc:102181463]	-	-	-	-	-	GO:0030492//hemoglobin binding	GO:0006457//protein folding;GO:0030218//erythrocyte differentiation;GO:0050821//protein stabilization
ENSCHIP00000001947.1	471240	0	0	166680	308190	754200	DBN1	drebrin 1 [Source:NCBI gene;Acc:102186583]	-	-	-	-	-	GO:0003779//actin binding	GO:0007015//actin filament organization
ENSCHIP00000028522.1	0	4316800	0	5508100	4222300	7217400	-	small nuclear ribonucleoprotein polypeptide E [Source:NCBI gene;Acc:100861346]	Genetic Information Processing	Transcription	ko03040//Spliceosome	K11097	GO:0005634//nucleus;GO:0005681//spliceosomal complex;GO:0005682//U5 snRNP;GO:0005685//U1 snRNP;GO:0005686//U2 snRNP;GO:0005687//U4 snRNP;GO:0005829//cytosol;GO:0046540//U4/U6 x U5 tri-snRNP complex	GO:0003723//RNA binding	GO:0000387//spliceosomal snRNP assembly;GO:0000398//mRNA splicing, via spliceosome;GO:0006397//mRNA processing;GO:0008380//RNA splicing
ENSCHIP00000001938.1	3699700	584190	0	0	342990	5797900	IDH2	isocitrate dehydrogenase (NADP(+)) 2 [Source:NCBI gene;Acc:102168943]	Metabolism;Metabolism;Metabolism;Metabolism;Metabolism;Cellular Processes;Metabolism	Global and overview maps;Global and overview maps;Global and overview maps;Metabolism of other amino acids;Carbohydrate metabolism;Transport and catabolism;Global and overview maps	ko01100//Metabolic pathways;ko01200//Carbon metabolism;ko01230//Biosynthesis of amino acids;ko00480//Glutathione metabolism;ko00020//Citrate cycle (TCA cycle);ko04146//Peroxisome;ko01210//2-Oxocarboxylic acid metabolism	K00031;K00031;K00031;K00031;K00031;K00031;K00031	GO:0005739//mitochondrion;GO:0005777//peroxisome;GO:0005829//cytosol	GO:0000287//magnesium ion binding;GO:0004448//isocitrate dehydrogenase activity;GO:0004450//isocitrate dehydrogenase (NADP+) activity;GO:0016491//oxidoreductase activity;GO:0016616//oxidoreductase activity, acting on the CH-OH group of donors, NAD or NADP as acceptor;GO:0046872//metal ion binding;GO:0051287//NAD binding	GO:0006099//tricarboxylic acid cycle;GO:0006102//isocitrate metabolic process;GO:0055114//oxidation-reduction process
ENSCHIP00000002001.1	316390	175950	0	0	0	0	DPP3	dipeptidyl peptidase 3 [Source:NCBI gene;Acc:102177139]	-	-	-	-	GO:0005737//cytoplasm	GO:0004177//aminopeptidase activity;GO:0008233//peptidase activity;GO:0008237//metallopeptidase activity;GO:0008239//dipeptidyl-peptidase activity;GO:0016787//hydrolase activity;GO:0046872//metal ion binding	GO:0006508//proteolysis
ENSCHIP00000001988.1	23873000	7903200	0	0	0	20371000	-	ribosomal protein L7a [Source:NCBI gene;Acc:102169679]	Genetic Information Processing	Translation	ko03010//Ribosome	K02936	GO:1990904//ribonucleoprotein complex	-	GO:0042254//ribosome biogenesis
ENSCHIP00000002019.1	15658000	11252000	2077300	9550300	7778900	45617000	FUS	FUS RNA binding protein [Source:NCBI gene;Acc:102171834]	Human Diseases	Cancers	ko05202//Transcriptional misregulation in cancers	K13098	-	GO:0003676//nucleic acid binding;GO:0003723//RNA binding;GO:0046872//metal ion binding	GO:0006355//regulation of transcription, DNA-templated
ENSCHIP00000002020.1	7545100	3869100	5092900	3977300	7307700	16264000	HSPD1	heat shock protein family D (Hsp60) member 1 [Source:NCBI gene;Acc:100861238]	Human Diseases;Genetic Information Processing;Human Diseases;Human Diseases	Infectious diseases;Folding, sorting and degradation;Infectious diseases;Endocrine and metabolic diseases	ko05152//Tuberculosis;ko03018//RNA degradation;ko05134//Legionellosis;ko04940//Type I diabetes mellitus	K04077;K04077;K04077;K04077	GO:0005615//extracellular space;GO:0005737//cytoplasm;GO:0005739//mitochondrion;GO:0005759//mitochondrial matrix;GO:0005769//early endosome;GO:0005829//cytosol;GO:0005886//plasma membrane;GO:0005905//coated pit;GO:0009986//cell surface;GO:0016020//membrane;GO:0030135//coated vesicle;GO:0030141//secretory granule;GO:0032991//macromolecular complex;GO:0043231//intracellular membrane-bounded organel…	GO:0001530//lipopolysaccharide binding;GO:0002039//p53 binding;GO:0003725//double-stranded RNA binding;GO:0005524//ATP binding;GO:0008035//high-density lipoprotein particle binding;GO:0019899//enzyme binding;GO:0031625//ubiquitin protein ligase binding;GO:0034185//apolipoprotein binding;GO:0034186//apolipoprotein A-I binding;GO:0051087//chaperone binding	GO:0002368//B cell cytokine production;GO:0002755//MyD88-dependent toll-like receptor signaling pathway;GO:0002842//positive regulation of T cell mediated immune response to tumor cell;GO:0006457//protein folding;GO:0006919//activation of cysteine-type endopeptidase activity involved in apoptotic process;GO:0006986//response to unfolded protein;GO:0032727//positive regulation of interferon-alpha …
ENSCHIP00000008174.1	0	0	0	0	0	0	-	vacuolar protein sorting 4 homolog A [Source:NCBI gene;Acc:102182624]	Cellular Processes;Cellular Processes	Transport and catabolism;Cell growth and death	ko04144//Endocytosis;ko04217//Necroptosis	K12196;K12196	-	GO:0000166//nucleotide binding;GO:0005524//ATP binding	-
ENSCHIP00000002110.1	0	0	0	0	0	0	RAB21	RAB21, member RAS oncogene family [Source:NCBI gene;Acc:102176098]	-	-	-	-	GO:0016020//membrane	GO:0000166//nucleotide binding;GO:0003924//GTPase activity;GO:0005525//GTP binding	GO:0007165//signal transduction;GO:0032482//Rab protein signal transduction
ENSCHIP00000004717.1	653890	0	0	0	0	0	-	transmembrane p24 trafficking protein 9 [Source:NCBI gene;Acc:102188936]	-	-	-	-	GO:0005789//endoplasmic reticulum membrane;GO:0016020//membrane;GO:0016021//integral component of membrane	-	-
ENSCHIP00000002124.1	1371400	0	0	0	0	471750	PSAPL1	prosaposin like 1 [Source:NCBI gene;Acc:102175754]	Cellular Processes	Transport and catabolism	ko04142//Lysosome	K12382	GO:0005764//lysosome;GO:0005829//cytosol	-	GO:0006629//lipid metabolic process;GO:0006665//sphingolipid metabolic process
ENSCHIP00000002137.1	0	0	0	0	0	0	UTRN	utrophin [Source:NCBI gene;Acc:102183243]	-	-	-	-	GO:0005654//nucleoplasm;GO:0005737//cytoplasm;GO:0005856//cytoskeleton;GO:0005886//plasma membrane;GO:0016010//dystrophin-associated glycoprotein complex;GO:0016020//membrane;GO:0030054//cell junction;GO:0030175//filopodium;GO:0031527//filopodium membrane;GO:0031594//neuromuscular junction;GO:0032991//macromolecular complex;GO:0042383//sarcolemma;GO:0045202//synapse;GO:0045211//postsynaptic membr…	GO:0003779//actin binding;GO:0005178//integrin binding;GO:0005515//protein binding;GO:0008270//zinc ion binding;GO:0017166//vinculin binding;GO:0019901//protein kinase binding;GO:0046872//metal ion binding	GO:0001954//positive regulation of cell-matrix adhesion
ENSCHIP00000002143.1	7638100	2369800	233270	259890	614500	6371200	DDX39B	DExD-box helicase 39B [Source:NCBI gene;Acc:102188099]	Genetic Information Processing;Genetic Information Processing;Genetic Information Processing;Human Diseases	Translation;Transcription;Translation;Infectious diseases	ko03013//RNA transport;ko03040//Spliceosome;ko03015//mRNA surveillance pathway;ko05164//Influenza A	K12812;K12812;K12812;K12812	GO:0000346//transcription export complex;GO:0005634//nucleus;GO:0005681//spliceosomal complex;GO:0005687//U4 snRNP;GO:0005688//U6 snRNP;GO:0005737//cytoplasm;GO:0016607//nuclear speck	GO:0003676//nucleic acid binding;GO:0003724//RNA helicase activity;GO:0005524//ATP binding;GO:0008186//RNA-dependent ATPase activity;GO:0017070//U6 snRNA binding;GO:0030621//U4 snRNA binding;GO:0042802//identical protein binding;GO:0043008//ATP-dependent protein binding	GO:0000245//spliceosomal complex assembly;GO:0000398//mRNA splicing, via spliceosome;GO:0006406//mRNA export from nucleus;GO:0008380//RNA splicing;GO:0010501//RNA secondary structure unwinding;GO:0032786//positive regulation of DNA-templated transcription, elongation;GO:0046784//viral mRNA export from host cell nucleus;GO:2000002//negative regulation of DNA damage checkpoint
ENSCHIP00000002146.1	0	0	0	1045700	0	0	-	protein phosphatase 3 regulatory subunit B, alpha [Source:NCBI gene;Acc:102182602]	Organismal Systems;Human Diseases;Environmental Information Processing;Environmental Information Processing;Human Diseases;Human Diseases;Cellular Processes;Cellular Processes;Organismal Systems;Human Diseases;Organismal Systems;Environmental Information Processing;Organismal Systems;Environmental Information Processing;Human Diseases;Human Diseases;Organismal Systems;Organismal Systems;Organisma…	Endocrine system;Neurodegenerative diseases;Signal transduction;Signal transduction;Infectious diseases;Infectious diseases;Cell growth and death;Cell growth and death;Endocrine system;Infectious diseases;Nervous system;Signal transduction;Development;Signal transduction;Substance dependence;Infectious diseases;Immune system;Immune system;Nervous system;Endocrine system;Immune system;Immune syste…	ko04921//Oxytocin signaling pathway;ko05010//Alzheimer disease;ko04022//cGMP - PKG signaling pathway;ko04020//Calcium signaling pathway;ko05152//Tuberculosis;ko05163//Human cytomegalovirus infection;ko04114//Oocyte meiosis;ko04218//Cellular senescence;ko04922//Glucagon signaling pathway;ko05166//HTLV-I infection;ko04720//Long-term potentiation;ko04010//MAPK signaling pathway;ko04360//Axon guidanc…	K06268;K06268;K06268;K06268;K06268;K06268;K06268;K06268;K06268;K06268;K06268;K06268;K06268;K06268;K06268;K06268;K06268;K06268;K06268;K06268;K06268;K06268;K06268;K06268;K06268;K06268;K06268	GO:0005955//calcineurin complex;GO:0042383//sarcolemma;GO:0045202//synapse;GO:0098794//postsynapse	GO:0004721//phosphoprotein phosphatase activity;GO:0005509//calcium ion binding;GO:0019902//phosphatase binding	GO:0001569//patterning of blood vessels;GO:0001837//epithelial to mesenchymal transition;GO:0006470//protein dephosphorylation;GO:0006606//protein import into nucleus;GO:0007507//heart development;GO:0014044//Schwann cell development;GO:0022011//myelination in peripheral nervous system;GO:0033173//calcineurin-NFAT signaling cascade;GO:0034504//protein localization to nucleus;GO:0060487//lung epit…
ENSCHIP00000002153.1	0	0	110650	0	0	0	CTSF	cathepsin F [Source:NCBI gene;Acc:102178045]	Cellular Processes;Cellular Processes	Cell growth and death;Transport and catabolism	ko04210//Apoptosis;ko04142//Lysosome	K01373;K01373	-	GO:0008234//cysteine-type peptidase activity	GO:0006508//proteolysis
ENSCHIP00000022771.1	1428600	1204600	1422700	1346800	1563000	2657700	STAM2	signal transducing adaptor molecule 2 [Source:NCBI gene;Acc:102178775]	Cellular Processes;Environmental Information Processing	Transport and catabolism;Signal transduction	ko04144//Endocytosis;ko04630//Jak-STAT signaling pathway	K04705;K04705	-	GO:0005515//protein binding	GO:0006886//intracellular protein transport
ENSCHIP00000002186.1	942040	0	0	0	0	3842300	-	-	-	-	-	-	GO:0005634//nucleus;GO:0035145//exon-exon junction complex	-	GO:0008380//RNA splicing
ENSCHIP00000002197.1	15694000	0	0	0	0	10169000	-	HOP homeobox [Source:NCBI gene;Acc:102178715]	-	-	-	-	GO:0005634//nucleus	GO:0003677//DNA binding	GO:0000122//negative regulation of transcription from RNA polymerase II promoter;GO:0001829//trophectodermal cell differentiation;GO:0007507//heart development;GO:0008016//regulation of heart contraction;GO:0016575//histone deacetylation;GO:0030154//cell differentiation;GO:0043393//regulation of protein binding;GO:0043415//positive regulation of skeletal muscle tissue regeneration;GO:0048286//lun…
ENSCHIP00000002203.1	6938100	5115200	1996500	3019900	4814800	12309000	-	carbonyl reductase [NADPH] 1 [Source:NCBI gene;Acc:108633281]	Metabolism;Metabolism;Human Diseases;Metabolism;Metabolism	Global and overview maps;Xenobiotics biodegradation and metabolism;Cancers;Lipid metabolism;Metabolism of cofactors and vitamins	ko01100//Metabolic pathways;ko00980//Metabolism of xenobiotics by cytochrome P450;ko05204//Chemical carcinogenesis;ko00590//Arachidonic acid metabolism;ko00790//Folate biosynthesis	K00079;K00079;K00079;K00079;K00079	-	GO:0016491//oxidoreductase activity	GO:0055114//oxidation-reduction process
ENSCHIP00000002230.1	173720000	24430000	560390	4587300	274510	40355000	-	trichohyalin [Source:NCBI gene;Acc:102188454]	-	-	-	-	-	GO:0005509//calcium ion binding;GO:0046872//metal ion binding;GO:0046914//transition metal ion binding	-
ENSCHIP00000002234.1	12111000	9623900	0	76084	0	6936800	HNRNPU	heterogeneous nuclear ribonucleoprotein U [Source:NCBI gene;Acc:102172177]	Genetic Information Processing	Transcription	ko03040//Spliceosome	K12888	GO:0000228//nuclear chromosome;GO:0000776//kinetochore;GO:0005634//nucleus;GO:0005654//nucleoplasm;GO:0005697//telomerase holoenzyme complex;GO:0005813//centrosome;GO:0009986//cell surface;GO:0016363//nuclear matrix;GO:0016607//nuclear speck;GO:0030496//midbody;GO:0032839//dendrite cytoplasm;GO:0032991//macromolecular complex;GO:0036464//cytoplasmic ribonucleoprotein granule;GO:0070937//CRD-media…	GO:0000978//RNA polymerase II core promoter proximal region sequence-specific DNA binding;GO:0000993//RNA polymerase II core binding;GO:0001097//TFIIH-class transcription factor binding;GO:0003677//DNA binding;GO:0003682//chromatin binding;GO:0003690//double-stranded DNA binding;GO:0003697//single-stranded DNA binding;GO:0003714//transcription corepressor activity;GO:0003723//RNA binding;GO:00037…	GO:0000122//negative regulation of transcription from RNA polymerase II promoter;GO:0000381//regulation of alternative mRNA splicing, via spliceosome;GO:0007346//regulation of mitotic cell cycle;GO:0009048//dosage compensation by inactivation of X chromosome;GO:0016071//mRNA metabolic process;GO:0032211//negative regulation of telomere maintenance via telomerase;GO:0032922//circadian regulation o…
ENSCHIP00000002243.1	37465000	10653000	0	325320	1280800	13718000	TGFBI	transforming growth factor beta induced [Source:NCBI gene;Acc:102182971]	-	-	-	-	GO:0005615//extracellular space;GO:0005802//trans-Golgi network;GO:0031012//extracellular matrix	GO:0005178//integrin binding;GO:0005515//protein binding;GO:0005518//collagen binding;GO:0050840//extracellular matrix binding	GO:0001525//angiogenesis;GO:0007155//cell adhesion;GO:0008283//cell proliferation;GO:0030198//extracellular matrix organization
ENSCHIP00000002250.1	0	0	0	0	0	0	GALK1	galactokinase 1 [Source:NCBI gene;Acc:102172661]	Metabolism;Metabolism;Metabolism	Global and overview maps;Carbohydrate metabolism;Carbohydrate metabolism	ko01100//Metabolic pathways;ko00520//Amino sugar and nucleotide sugar metabolism;ko00052//Galactose metabolism	K00849;K00849;K00849	GO:0005737//cytoplasm	GO:0004335//galactokinase activity;GO:0005524//ATP binding;GO:0005534//galactose binding;GO:0016301//kinase activity;GO:0016773//phosphotransferase activity, alcohol group as acceptor	GO:0006012//galactose metabolic process;GO:0019402//galactitol metabolic process;GO:0046835//carbohydrate phosphorylation;GO:0061623//glycolytic process from galactose
ENSCHIP00000002302.1	95154	0	0	146540	374900	158630	FAP	fibroblast activation protein alpha [Source:NCBI gene;Acc:102183462]	-	-	-	-	-	GO:0004252//serine-type endopeptidase activity;GO:0008233//peptidase activity;GO:0008236//serine-type peptidase activity	GO:0006508//proteolysis
ENSCHIP00000002286.1	501230	0	0	0	0	0	SEC14L6	putative SEC14-like protein 6 [Source:NCBI gene;Acc:102190250]	-	-	-	-	-	-	-
ENSCHIP00000002326.1	380040000	200750000	1120200	3202700	4883000	250390000	-	-	-	-	-	-	-	-	-
ENSCHIP00000002335.1	51197000	98137000	79666000	82653000	126410000	119050000	HPX	hemopexin [Source:NCBI gene;Acc:102179029]	-	-	-	-	GO:0005576//extracellular region;GO:0005615//extracellular space;GO:0005623//cell	GO:0015232//heme transporter activity;GO:0046872//metal ion binding	GO:0002639//positive regulation of immunoglobulin production;GO:0002925//positive regulation of humoral immune response mediated by circulating immunoglobulin;GO:0006879//cellular iron ion homeostasis;GO:0015886//heme transport;GO:0020027//hemoglobin metabolic process;GO:0042168//heme metabolic process;GO:0042531//positive regulation of tyrosine phosphorylation of STAT protein;GO:0051246//regulat…
ENSCHIP00000002336.1	1644800	0	0	0	0	0	SPIN4	spindlin family member 4 [Source:NCBI gene;Acc:102180204]	-	-	-	-	-	GO:0035064//methylated histone binding	GO:0007276//gamete generation
ENSCHIP00000002345.1	218370	130980	0	0	0	401380	SEC31A	SEC31 homolog A, COPII coat complex component [Source:NCBI gene;Acc:102175381]	Genetic Information Processing	Folding, sorting and degradation	ko04141//Protein processing in endoplasmic reticulum	K14005	GO:0005737//cytoplasm	GO:0005515//protein binding	GO:0006888//ER to Golgi vesicle-mediated transport
ENSCHIP00000002372.1	0	0	0	0	0	0	IST1	IST1 factor associated with ESCRT-III [Source:NCBI gene;Acc:102177184]	Cellular Processes	Transport and catabolism	ko04144//Endocytosis	K19476	GO:0000785//chromatin;GO:0005793//endoplasmic reticulum-Golgi intermediate compartment;GO:0005813//centrosome;GO:0005829//cytosol;GO:0030496//midbody;GO:0043231//intracellular membrane-bounded organelle;GO:0090543//Flemming body	GO:0019904//protein domain specific binding;GO:0044877//macromolecular complex binding;GO:0090541//MIT domain binding	GO:0008104//protein localization;GO:0009838//abscission;GO:0015031//protein transport;GO:0019076//viral release from host cell;GO:0045184//establishment of protein localization;GO:0045862//positive regulation of proteolysis;GO:0046745//viral capsid secondary envelopment;GO:0048672//positive regulation of collateral sprouting;GO:0051301//cell division;GO:0061640//cytoskeleton-dependent cytokinesis
ENSCHIP00000002377.1	405170	438940	0	0	0	0	F12	coagulation factor XII [Source:NCBI gene;Acc:102178999]	Organismal Systems	Immune system	ko04610//Complement and coagulation cascades	K01328	GO:0005576//extracellular region;GO:0005615//extracellular space	GO:0004252//serine-type endopeptidase activity;GO:0005509//calcium ion binding;GO:0008233//peptidase activity;GO:0008236//serine-type peptidase activity;GO:0016787//hydrolase activity	GO:0002353//plasma kallikrein-kinin cascade;GO:0002542//Factor XII activation;GO:0006508//proteolysis;GO:0007596//blood coagulation;GO:0010756//positive regulation of plasminogen activation;GO:0016485//protein processing;GO:0016540//protein autoprocessing;GO:0030194//positive regulation of blood coagulation;GO:0031638//zymogen activation;GO:0051788//response to misfolded protein;GO:0051919//posit…
ENSCHIP00000002388.1	5223100	0	0	0	0	0	SNRPD1	small nuclear ribonucleoprotein D1 polypeptide [Source:NCBI gene;Acc:102191007]	Human Diseases;Genetic Information Processing	Immune diseases;Transcription	ko05322//Systemic lupus erythematosus;ko03040//Spliceosome	K11087;K11087	GO:0005634//nucleus;GO:0005685//U1 snRNP;GO:0005687//U4 snRNP;GO:0005689//U12-type spliceosomal complex;GO:0005737//cytoplasm;GO:0005829//cytosol;GO:0034709//methylosome;GO:0034715//pICln-Sm protein complex;GO:0034719//SMN-Sm protein complex;GO:0046540//U4/U6 x U5 tri-snRNP complex;GO:0071005//U2-type precatalytic spliceosome;GO:0071007//U2-type catalytic step 2 spliceosome;GO:0071013//catalytic …	-	GO:0000387//spliceosomal snRNP assembly;GO:0000398//mRNA splicing, via spliceosome;GO:0006396//RNA processing;GO:0006397//mRNA processing;GO:0008380//RNA splicing
ENSCHIP00000002402.1	0	670310	1204000	0	1107100	0	IFI30	IFI30 lysosomal thiol reductase [Source:NCBI gene;Acc:106502275]	Organismal Systems	Immune system	ko04612//Antigen processing and presentation	K08059	GO:0005764//lysosome;GO:0005829//cytosol;GO:0030054//cell junction;GO:0043231//intracellular membrane-bounded organelle	GO:0016667//oxidoreductase activity, acting on a sulfur group of donors	GO:0055114//oxidation-reduction process
ENSCHIP00000002404.1	0	0	0	1111700	0	2245900	HBM	hemoglobin subunit mu [Source:NCBI gene;Acc:102185886]	-	-	-	-	GO:0005833//hemoglobin complex	GO:0005344//oxygen transporter activity;GO:0019825//oxygen binding;GO:0020037//heme binding;GO:0046872//metal ion binding	GO:0015671//oxygen transport
ENSCHIP00000002461.1	2198700	819550	3499000	4764800	2804000	4915000	SCP2	sterol carrier protein 2 [Source:NCBI gene;Acc:102182369]	Metabolism;Organismal Systems;Cellular Processes;Metabolism	Global and overview maps;Endocrine system;Transport and catabolism;Lipid metabolism	ko01100//Metabolic pathways;ko03320//PPAR signaling pathway;ko04146//Peroxisome;ko00120//Primary bile acid biosynthesis	K08764;K08764;K08764;K08764	-	GO:0003824//catalytic activity;GO:0016740//transferase activity;GO:0016746//transferase activity, transferring acyl groups;GO:0016747//transferase activity, transferring acyl groups other than amino-acyl groups	-
ENSCHIP00000002434.1	23940000	10128000	16403000	18062000	20174000	27011000	-	cathepsin D [Source:NCBI gene;Acc:106504021]	Organismal Systems;Human Diseases;Cellular Processes;Cellular Processes;Cellular Processes;Environmental Information Processing	Endocrine system;Infectious diseases;Cell growth and death;Transport and catabolism;Transport and catabolism;Signal transduction	ko04915//Estrogen signaling pathway;ko05152//Tuberculosis;ko04210//Apoptosis;ko04142//Lysosome;ko04140//Autophagy - animal;ko04071//Sphingolipid signaling pathway	K01379;K01379;K01379;K01379;K01379;K01379	GO:0005764//lysosome	GO:0004190//aspartic-type endopeptidase activity;GO:0008233//peptidase activity;GO:0016787//hydrolase activity	GO:0006508//proteolysis
ENSCHIP00000002500.1	5943900	2944500	0	0	740960	7171700	CTNNA1	catenin alpha 1 [Source:NCBI gene;Acc:102189579]	Human Diseases;Human Diseases;Human Diseases;Organismal Systems;Cellular Processes;Environmental Information Processing;Human Diseases;Human Diseases	Cancers;Infectious diseases;Cardiovascular diseases;Immune system;Cellular community - eukaryotes;Signal transduction;Cancers;Cancers	ko05200//Pathways in cancer;ko05100//Bacterial invasion of epithelial cells;ko05412//Arrhythmogenic right ventricular cardiomyopathy (ARVC);ko04670//Leukocyte transendothelial migration;ko04520//Adherens junction;ko04390//Hippo signaling pathway;ko05226//Gastric cancer;ko05213//Endometrial cancer	K05691;K05691;K05691;K05691;K05691;K05691;K05691;K05691	GO:0015629//actin cytoskeleton	GO:0005198//structural molecule activity;GO:0045296//cadherin binding;GO:0051015//actin filament binding	GO:0007155//cell adhesion
ENSCHIP00000002521.1	7636100	2605900	5217500	3625600	2904100	5372800	PSAP	prosaposin [Source:NCBI gene;Acc:102173365]	Cellular Processes	Transport and catabolism	ko04142//Lysosome	K12382	GO:0005615//extracellular space;GO:0005764//lysosome	-	GO:0006629//lipid metabolic process;GO:0006665//sphingolipid metabolic process;GO:0007193//adenylate cyclase-inhibiting G-protein coupled receptor signaling pathway;GO:0019216//regulation of lipid metabolic process;GO:0060736//prostate gland growth;GO:0060742//epithelial cell differentiation involved in prostate gland development
ENSCHIP00000031698.1	0	0	0	72040	0	373910	-	-	-	-	-	-	-	-	-
ENSCHIP00000018684.1	33601000	11482000	1573400	0	4328800	21141000	-	ADP ribosylation factor 4 [Source:NCBI gene;Acc:102168396]	-	-	-	-	-	GO:0000166//nucleotide binding;GO:0005525//GTP binding	-
ENSCHIP00000002566.1	19020000	5517200	247950	620400	840320	9660700	AKR1A1	aldo-keto reductase family 1 member A1 [Source:NCBI gene;Acc:102181747]	Metabolism;Metabolism;Metabolism;Metabolism	Global and overview maps;Carbohydrate metabolism;Lipid metabolism;Carbohydrate metabolism	ko01100//Metabolic pathways;ko00010//Glycolysis / Gluconeogenesis;ko00561//Glycerolipid metabolism;ko00040//Pentose and glucuronate interconversions	K00002;K00002;K00002;K00002	-	GO:0016491//oxidoreductase activity	GO:0055114//oxidation-reduction process
ENSCHIP00000002574.1	0	0	2335800	0	0	0	-	prostaglandin-H2 D-isomerase [Source:NCBI gene;Acc:106502686]	Metabolism;Metabolism	Global and overview maps;Lipid metabolism	ko01100//Metabolic pathways;ko00590//Arachidonic acid metabolism	K01830;K01830	-	GO:0036094//small molecule binding	-
ENSCHIP00000002587.1	0	600170	0	0	0	0	-	-	-	-	-	-	-	-	-
ENSCHIP00000002622.1	358690	0	0	0	0	0	CPNE3	copine 3 [Source:NCBI gene;Acc:102171172]	-	-	-	-	GO:0005634//nucleus;GO:0005654//nucleoplasm;GO:0005730//nucleolus;GO:0005737//cytoplasm;GO:0005739//mitochondrion;GO:0005829//cytosol;GO:0005886//plasma membrane;GO:0005925//focal adhesion;GO:0030054//cell junction	GO:0004674//protein serine/threonine kinase activity;GO:0005544//calcium-dependent phospholipid binding;GO:0030971//receptor tyrosine kinase binding;GO:0048306//calcium-dependent protein binding	GO:0006468//protein phosphorylation;GO:0030335//positive regulation of cell migration;GO:0038128//ERBB2 signaling pathway;GO:0071277//cellular response to calcium ion;GO:0071363//cellular response to growth factor stimulus
ENSCHIP00000002620.1	875370000	683880000	560810000	426360000	736320000	1267600000	-	annexin A2 [Source:NCBI gene;Acc:102176424]	-	-	-	-	-	GO:0004859//phospholipase inhibitor activity;GO:0005509//calcium ion binding;GO:0005544//calcium-dependent phospholipid binding;GO:0008092//cytoskeletal protein binding	GO:0043086//negative regulation of catalytic activity
ENSCHIP00000002643.1	29320000	18949000	0	24395000	0	0	H2AC21	histone H2A type 2-B [Source:NCBI gene;Acc:102171944]	Human Diseases;Human Diseases;Cellular Processes	Immune diseases;Substance dependence;Cell growth and death	ko05322//Systemic lupus erythematosus;ko05034//Alcoholism;ko04217//Necroptosis	K11251;K11251;K11251	GO:0000786//nucleosome;GO:0005634//nucleus;GO:0005694//chromosome	GO:0003677//DNA binding;GO:0046982//protein heterodimerization activity	-
ENSCHIP00000002651.1	3997400	4010800	4844300	4369300	2408200	5477000	CD34	CD34 molecule [Source:NCBI gene;Acc:100861223]	Environmental Information Processing;Organismal Systems	Signaling molecules and interaction;Immune system	ko04514//Cell adhesion molecules (CAMs);ko04640//Hematopoietic cell lineage	K06474;K06474	GO:0016020//membrane;GO:0016021//integral component of membrane	-	GO:0007155//cell adhesion
ENSCHIP00000002669.1	0	0	521900	0	0	0	-	-	-	-	-	-	-	GO:0008430//selenium binding	-
ENSCHIP00000002710.1	0	0	685170	0	779630	998360	SRP9	signal recognition particle 9 [Source:NCBI gene;Acc:102188242]	Genetic Information Processing	Folding, sorting and degradation	ko03060//Protein export	K03109	GO:0005737//cytoplasm;GO:0005786//signal recognition particle, endoplasmic reticulum targeting;GO:0048500//signal recognition particle	GO:0003723//RNA binding;GO:0008312//7S RNA binding	GO:0006614//SRP-dependent cotranslational protein targeting to membrane;GO:0045900//negative regulation of translational elongation
ENSCHIP00000002713.1	207340000	371520000	752710000	659350000	600250000	761340000	H1-4	H1.4 linker histone, cluster member [Source:NCBI gene;Acc:102184297]	-	-	-	-	GO:0000786//nucleosome;GO:0005634//nucleus;GO:0005694//chromosome;GO:0005720//nuclear heterochromatin	GO:0003677//DNA binding;GO:0031490//chromatin DNA binding	GO:0000122//negative regulation of transcription from RNA polymerase II promoter;GO:0006334//nucleosome assembly;GO:0006357//regulation of transcription from RNA polymerase II promoter;GO:0016584//nucleosome positioning;GO:0080182//histone H3-K4 trimethylation;GO:0098532//histone H3-K27 trimethylation
ENSCHIP00000004593.1	23892000	3012100	0	0	266730	4429700	-	keratin, high-sulfur matrix protein, IIIA3-like [Source:NCBI gene;Acc:102177561]	-	-	-	-	GO:0045095//keratin filament	-	-
ENSCHIP00000002774.1	0	0	0	159410	0	0	SLC44A2	solute carrier family 44 member 2 [Source:NCBI gene;Acc:102189576]	Human Diseases	Cancers	ko05231//Choline metabolism in cancer	K15377	GO:0016020//membrane;GO:0016021//integral component of membrane	-	-
ENSCHIP00000029719.1	0	0	359880	0	950730	784800	-	D-aminoacyl-tRNA deacylase 1 [Source:NCBI gene;Acc:102180946]	-	-	-	-	GO:0005737//cytoplasm	GO:0000049//tRNA binding;GO:0002161//aminoacyl-tRNA editing activity;GO:0003723//RNA binding;GO:0016787//hydrolase activity;GO:0051499//D-aminoacyl-tRNA deacylase activity	GO:0006399//tRNA metabolic process
ENSCHIP00000002750.1	1131000	0	2333600	8584400	2376800	0	-	nuclear ubiquitous casein and cyclin-dependent kinase substrate 1 pseudogene [Source:NCBI gene;Acc:106502849]	-	-	-	-	-	-	-
ENSCHIP00000002767.1	1788800	1032300	2076800	1300900	1319100	2266800	-	programmed cell death 5 [Source:NCBI gene;Acc:102188702]	-	-	-	-	-	GO:0003677//DNA binding	-
ENSCHIP00000002773.1	0	0	0	0	0	259690	BCKDHB	branched chain keto acid dehydrogenase E1 subunit beta [Source:NCBI gene;Acc:102171071]	Metabolism;Metabolism;Metabolism	Global and overview maps;Amino acid metabolism;Carbohydrate metabolism	ko01100//Metabolic pathways;ko00280//Valine, leucine and isoleucine degradation;ko00640//Propanoate metabolism	K00167;K00167;K00167	GO:0005730//nucleolus;GO:0005739//mitochondrion;GO:0005947//mitochondrial alpha-ketoglutarate dehydrogenase complex	GO:0003824//catalytic activity;GO:0003826//alpha-ketoacid dehydrogenase activity	GO:0009083//branched-chain amino acid catabolic process;GO:0055114//oxidation-reduction process
ENSCHIP00000002782.1	969170	0	0	0	0	0	-	-	-	-	-	-	-	GO:0005515//protein binding	GO:0030198//extracellular matrix organization;GO:0030199//collagen fibril organization
ENSCHIP00000024612.1	3526600	2698100	0	0	0	9057800	RPL21	ribosomal protein L21 [Source:NCBI gene;Acc:100860777]	Genetic Information Processing	Translation	ko03010//Ribosome	K02889	GO:0005737//cytoplasm;GO:0005783//endoplasmic reticulum;GO:0005829//cytosol;GO:0005840//ribosome	GO:0003735//structural constituent of ribosome	GO:0006412//translation
ENSCHIP00000002794.1	30833000	37298000	55472000	41529000	57567000	67106000	S100A13	S100 calcium binding protein A13 [Source:NCBI gene;Acc:102188551]	-	-	-	-	GO:0005615//extracellular space;GO:0005634//nucleus;GO:0005654//nucleoplasm;GO:0005730//nucleolus;GO:0005737//cytoplasm;GO:0005829//cytosol;GO:0005886//plasma membrane;GO:0048471//perinuclear region of cytoplasm	GO:0005507//copper ion binding;GO:0005509//calcium ion binding;GO:0008270//zinc ion binding;GO:0017134//fibroblast growth factor binding;GO:0042803//protein homodimerization activity;GO:0050786//RAGE receptor binding	GO:0043123//positive regulation of I-kappaB kinase/NF-kappaB signaling;GO:0050663//cytokine secretion;GO:0050703//interleukin-1 alpha secretion
ENSCHIP00000002807.1	0	0	0	0	0	4682000	WDR35	WD repeat domain 35 [Source:NCBI gene;Acc:102176432]	-	-	-	-	GO:0005737//cytoplasm;GO:0005815//microtubule organizing center;GO:0005856//cytoskeleton;GO:0005929//cilium;GO:0030991//intraciliary transport particle A;GO:0036064//ciliary basal body;GO:0042995//cell projection	GO:0005515//protein binding	GO:0030030//cell projection organization;GO:0035721//intraciliary retrograde transport
ENSCHIP00000002804.1	731550	547850	0	0	0	0	-	inositol polyphosphate-1-phosphatase [Source:NCBI gene;Acc:102176832]	Metabolism;Environmental Information Processing;Metabolism	Global and overview maps;Signal transduction;Carbohydrate metabolism	ko01100//Metabolic pathways;ko04070//Phosphatidylinositol signaling system;ko00562//Inositol phosphate metabolism	K01107;K01107;K01107	-	-	GO:0046854//phosphatidylinositol phosphorylation
ENSCHIP00000002834.1	2691700	0	0	0	0	0	-	-	-	-	-	-	-	-	GO:0030198//extracellular matrix organization;GO:0030199//collagen fibril organization
ENSCHIP00000017681.1	0	0	0	0	0	0	-	-	-	-	-	-	-	-	-
ENSCHIP00000002844.1	134390000	79224000	63029000	65498000	89235000	160540000	MYL6B	myosin light chain 6 [Source:NCBI gene;Acc:102170394]	Cellular Processes;Organismal Systems;Organismal Systems	Cellular community - eukaryotes;Endocrine system;Circulatory system	ko04530//Tight junction;ko04921//Oxytocin signaling pathway;ko04270//Vascular smooth muscle contraction	K12751;K12751;K12751	-	GO:0005509//calcium ion binding	-
ENSCHIP00000010860.1	768340000	786530000	1237800000	814200000	1060200000	1447500000	-	histone H2B type 1 [Source:NCBI gene;Acc:102184017]	Human Diseases;Human Diseases;Human Diseases	Immune diseases;Substance dependence;Cancers	ko05322//Systemic lupus erythematosus;ko05034//Alcoholism;ko05203//Viral carcinogenesis	K11252;K11252;K11252	GO:0000786//nucleosome;GO:0005634//nucleus;GO:0005694//chromosome	GO:0003677//DNA binding;GO:0046982//protein heterodimerization activity	-
ENSCHIP00000002914.1	4112100	2202600	0	0	0	728900	ITGB4	integrin subunit beta 4 [Source:NCBI gene;Acc:102191175]	Cellular Processes;Cellular Processes;Human Diseases;Environmental Information Processing;Environmental Information Processing;Human Diseases;Human Diseases;Human Diseases	Cellular community - eukaryotes;Cell motility;Infectious diseases;Signal transduction;Signaling molecules and interaction;Cardiovascular diseases;Cardiovascular diseases;Cardiovascular diseases	ko04510//Focal adhesion;ko04810//Regulation of actin cytoskeleton;ko05165//Human papillomavirus infection;ko04151//PI3K-Akt signaling pathway;ko04512//ECM-receptor interaction;ko05412//Arrhythmogenic right ventricular cardiomyopathy (ARVC);ko05414//Dilated cardiomyopathy (DCM);ko05410//Hypertrophic cardiomyopathy (HCM)	K06525;K06525;K06525;K06525;K06525;K06525;K06525;K06525	GO:0008305//integrin complex;GO:0016020//membrane;GO:0016021//integral component of membrane	GO:0005515//protein binding	GO:0007154//cell communication;GO:0007155//cell adhesion;GO:0007160//cell-matrix adhesion;GO:0007229//integrin-mediated signaling pathway;GO:0031581//hemidesmosome assembly;GO:0048870//cell motility
ENSCHIP00000002866.1	3883100	3902200	1511800	5347700	1890900	4677900	-	membrane primary amine oxidase [Source:NCBI gene;Acc:102168295]	Metabolism;Metabolism;Metabolism;Metabolism;Metabolism	Global and overview maps;Metabolism of other amino acids;Amino acid metabolism;Amino acid metabolism;Amino acid metabolism	ko01100//Metabolic pathways;ko00410//beta-Alanine metabolism;ko00260//Glycine, serine and threonine metabolism;ko00350//Tyrosine metabolism;ko00360//Phenylalanine metabolism	K00276;K00276;K00276;K00276;K00276	-	GO:0005507//copper ion binding;GO:0008131//primary amine oxidase activity;GO:0016491//oxidoreductase activity;GO:0046872//metal ion binding;GO:0048038//quinone binding	GO:0009308//amine metabolic process;GO:0055114//oxidation-reduction process
ENSCHIP00000002877.1	0	1183800	0	0	631160	0	MYL6B	myosin light chain 6 [Source:NCBI gene;Acc:102170394]	Cellular Processes;Organismal Systems;Organismal Systems	Cellular community - eukaryotes;Endocrine system;Circulatory system	ko04530//Tight junction;ko04921//Oxytocin signaling pathway;ko04270//Vascular smooth muscle contraction	K12751;K12751;K12751	-	GO:0005509//calcium ion binding	-
ENSCHIP00000018287.1	23610000	16989000	22018000	11029000	24092000	59131000	-	-	-	-	-	-	GO:0005840//ribosome	-	-
ENSCHIP00000002899.1	7425800	1370600	0	180640	1644400	11259000	-	-	-	-	-	-	-	GO:0003676//nucleic acid binding;GO:0003723//RNA binding	-
ENSCHIP00000002938.1	22302000	6850500	494970	0	85234	5271800	DSC1	desmocollin 1 [Source:NCBI gene;Acc:102183746]	-	-	-	-	GO:0005886//plasma membrane;GO:0016020//membrane;GO:0016021//integral component of membrane	GO:0005509//calcium ion binding	GO:0007155//cell adhesion;GO:0007156//homophilic cell adhesion via plasma membrane adhesion molecules
ENSCHIP00000002933.1	819960	337780	0	0	0	968330	PGM5	phosphoglucomutase 5 [Source:NCBI gene;Acc:102179194]	-	-	-	-	GO:0001725//stress fiber;GO:0005913//cell-cell adherens junction;GO:0005914//spot adherens junction;GO:0005925//focal adhesion;GO:0009898//cytoplasmic side of plasma membrane;GO:0014704//intercalated disc;GO:0016010//dystrophin-associated glycoprotein complex;GO:0030018//Z disc;GO:0030055//cell-substrate junction;GO:0042383//sarcolemma;GO:0043034//costamere	GO:0000287//magnesium ion binding;GO:0016868//intramolecular transferase activity, phosphotransferases;GO:0046872//metal ion binding	GO:0005975//carbohydrate metabolic process;GO:0071704//organic substance metabolic process
ENSCHIP00000002941.1	2235300	492330	0	0	388680	1062200	-	proteasome 26S subunit, non-ATPase 13 [Source:NCBI gene;Acc:102181192]	Human Diseases;Genetic Information Processing	Infectious diseases;Folding, sorting and degradation	ko05169//Epstein-Barr virus infection;ko03050//Proteasome	K03039;K03039	-	-	-
ENSCHIP00000002953.1	2668800	1878000	0	0	0	206910	ZYX	zyxin [Source:NCBI gene;Acc:102185146]	Cellular Processes	Cellular community - eukaryotes	ko04510//Focal adhesion	K06273	-	GO:0046872//metal ion binding	-
ENSCHIP00000002976.1	34669000	23423000	1245100	767620	1517600	25222000	-	GTP-binding nuclear protein Ran-like [Source:NCBI gene;Acc:108637516]	Genetic Information Processing;Human Diseases;Human Diseases;Genetic Information Processing	Translation;Infectious diseases;Infectious diseases;Translation	ko03013//RNA transport;ko05169//Epstein-Barr virus infection;ko05166//HTLV-I infection;ko03008//Ribosome biogenesis in eukaryotes	K07936;K07936;K07936;K07936	GO:0005634//nucleus	GO:0000166//nucleotide binding;GO:0003924//GTPase activity;GO:0005525//GTP binding	GO:0006913//nucleocytoplasmic transport;GO:0015031//protein transport
ENSCHIP00000002992.1	1552600	0	0	0	0	0	-	-	-	-	-	-	GO:0005882//intermediate filament;GO:0045095//keratin filament	-	-
ENSCHIP00000031287.1	1992000	0	0	0	0	0	-	ring-box 1 [Source:NCBI gene;Acc:102187112]	Human Diseases;Genetic Information Processing;Cellular Processes;Environmental Information Processing;Environmental Information Processing;Genetic Information Processing;Environmental Information Processing;Human Diseases;Cellular Processes;Genetic Information Processing;Organismal Systems	Cancers;Folding, sorting and degradation;Cell growth and death;Signal transduction;Signal transduction;Folding, sorting and degradation;Signal transduction;Cancers;Cell growth and death;Replication and repair;Environmental adaptation	ko05200//Pathways in cancer;ko04141//Protein processing in endoplasmic reticulum;ko04114//Oocyte meiosis;ko04066//HIF-1 signaling pathway;ko04310//Wnt signaling pathway;ko04120//Ubiquitin mediated proteolysis;ko04350//TGF-beta signaling pathway;ko05211//Renal cell carcinoma;ko04110//Cell cycle;ko03420//Nucleotide excision repair;ko04710//Circadian rhythm	K03868;K03868;K03868;K03868;K03868;K03868;K03868;K03868;K03868;K03868;K03868	-	GO:0008270//zinc ion binding	-
ENSCHIP00000003019.1	10880000	5732200	966050	1976700	3712000	8386200	SYPL1	synaptophysin like 1 [Source:NCBI gene;Acc:102172409]	-	-	-	-	GO:0008021//synaptic vesicle;GO:0016020//membrane;GO:0016021//integral component of membrane;GO:0030141//secretory granule	-	-
ENSCHIP00000003069.1	2619600	2150500	0	0	0	2089900	TLN1	talin 1 [Source:NCBI gene;Acc:102179669]	Cellular Processes;Organismal Systems;Environmental Information Processing;Human Diseases	Cellular community - eukaryotes;Immune system;Signal transduction;Infectious diseases	ko04510//Focal adhesion;ko04611//Platelet activation;ko04015//Rap1 signaling pathway;ko05166//HTLV-I infection	K06271;K06271;K06271;K06271	GO:0001726//ruffle;GO:0005623//cell;GO:0005856//cytoskeleton;GO:0005925//focal adhesion	GO:0003779//actin binding;GO:0005200//structural constituent of cytoskeleton;GO:0051015//actin filament binding	GO:0007016//cytoskeletal anchoring at plasma membrane;GO:0007155//cell adhesion
ENSCHIP00000003045.1	3687000	0	0	0	0	8018000	SSR4	signal sequence receptor subunit 4 [Source:NCBI gene;Acc:102191120]	Genetic Information Processing	Folding, sorting and degradation	ko04141//Protein processing in endoplasmic reticulum	K04571	GO:0005783//endoplasmic reticulum;GO:0016021//integral component of membrane	-	-
ENSCHIP00000003058.1	0	0	0	0	0	0	UBXN1	UBX domain protein 1 [Source:NCBI gene;Acc:102183667]	-	-	-	-	-	GO:0005515//protein binding	-
ENSCHIP00000003054.1	0	818040	14656000	3933800	5960500	7433800	BASP1	brain abundant membrane attached signal protein 1 [Source:NCBI gene;Acc:102175442]	-	-	-	-	GO:0005634//nucleus;GO:0005737//cytoplasm;GO:0005886//plasma membrane;GO:0008180//COP9 signalosome;GO:0016607//nuclear speck;GO:0030054//cell junction	GO:0003714//transcription corepressor activity;GO:0019904//protein domain specific binding;GO:0044212//transcription regulatory region DNA binding	GO:0045892//negative regulation of transcription, DNA-templated;GO:0072112//glomerular visceral epithelial cell differentiation
ENSCHIP00000003104.1	374200	0	0	0	0	0	OGDH	oxoglutarate dehydrogenase [Source:NCBI gene;Acc:102183291]	Metabolism;Metabolism;Metabolism;Metabolism;Metabolism	Global and overview maps;Global and overview maps;Carbohydrate metabolism;Amino acid metabolism;Amino acid metabolism	ko01100//Metabolic pathways;ko01200//Carbon metabolism;ko00020//Citrate cycle (TCA cycle);ko00310//Lysine degradation;ko00380//Tryptophan metabolism	K00164;K00164;K00164;K00164;K00164	-	GO:0004591//oxoglutarate dehydrogenase (succinyl-transferring) activity;GO:0016624//oxidoreductase activity, acting on the aldehyde or oxo group of donors, disulfide as acceptor;GO:0030976//thiamine pyrophosphate binding	GO:0006099//tricarboxylic acid cycle;GO:0055114//oxidation-reduction process
ENSCHIP00000003111.1	650390	310180	208700	239490	315870	469940	AGRN	agrin [Source:NCBI gene;Acc:102169403]	Environmental Information Processing	Signaling molecules and interaction	ko04512//ECM-receptor interaction	K06254	GO:0016020//membrane;GO:0016021//integral component of membrane	GO:0005509//calcium ion binding;GO:0005515//protein binding	-
ENSCHIP00000003123.1	8233400	11980000	3384600	13898000	7430200	13440000	-	complement factor I [Source:NCBI gene;Acc:102183858]	Organismal Systems;Human Diseases	Immune system;Infectious diseases	ko04610//Complement and coagulation cascades;ko05150//Staphylococcus aureus infection	K01333;K01333	GO:0016020//membrane	GO:0004252//serine-type endopeptidase activity;GO:0005044//scavenger receptor activity;GO:0005515//protein binding;GO:0008233//peptidase activity;GO:0008236//serine-type peptidase activity;GO:0016787//hydrolase activity	GO:0006508//proteolysis;GO:0006897//endocytosis
ENSCHIP00000003128.1	4408100	1888500	723850	573020	640270	3941000	COMT	catechol-O-methyltransferase [Source:NCBI gene;Acc:102191825]	Metabolism;Organismal Systems;Metabolism;Metabolism	Global and overview maps;Nervous system;Amino acid metabolism;Lipid metabolism	ko01100//Metabolic pathways;ko04728//Dopaminergic synapse;ko00350//Tyrosine metabolism;ko00140//Steroid hormone biosynthesis	K00545;K00545;K00545;K00545	GO:0016020//membrane;GO:0016021//integral component of membrane;GO:0043231//intracellular membrane-bounded organelle	GO:0000287//magnesium ion binding;GO:0008168//methyltransferase activity;GO:0008171//O-methyltransferase activity;GO:0016206//catechol O-methyltransferase activity;GO:0016740//transferase activity;GO:0046872//metal ion binding	GO:0006584//catecholamine metabolic process;GO:0016036//cellular response to phosphate starvation;GO:0032259//methylation;GO:0042135//neurotransmitter catabolic process;GO:0042417//dopamine metabolic process;GO:0042420//dopamine catabolic process;GO:0042424//catecholamine catabolic process
ENSCHIP00000003161.1	0	0	0	0	0	0	PACSIN3	protein kinase C and casein kinase substrate in neurons 3 [Source:NCBI gene;Acc:102185585]	-	-	-	-	GO:0005737//cytoplasm;GO:0005829//cytosol;GO:0005886//plasma membrane	GO:0005515//protein binding;GO:0008092//cytoskeletal protein binding;GO:0008289//lipid binding;GO:0019855//calcium channel inhibitor activity	GO:0045806//negative regulation of endocytosis;GO:0051044//positive regulation of membrane protein ectodomain proteolysis;GO:0051926//negative regulation of calcium ion transport;GO:0097320//membrane tubulation
ENSCHIP00000003171.1	51835000	19427000	41661000	29307000	21275000	63271000	BGN	biglycan [Source:NCBI gene;Acc:102183219]	-	-	-	-	-	GO:0005515//protein binding	-
ENSCHIP00000003176.1	2355900	0	0	0	0	434860	EWSR1	EWS RNA binding protein 1 [Source:NCBI gene;Acc:102185022]	Human Diseases	Cancers	ko05202//Transcriptional misregulation in cancers	K13209	-	GO:0003676//nucleic acid binding;GO:0003723//RNA binding;GO:0046872//metal ion binding	GO:0006355//regulation of transcription, DNA-templated
ENSCHIP00000003183.1	42526000	29061000	6584800	10294000	15755000	45289000	CRIP2	cysteine-rich protein 2 [Source:NCBI gene;Acc:106503400]	-	-	-	-	-	GO:0046872//metal ion binding	-
ENSCHIP00000003187.1	645540	146100	0	0	0	0	EPHX2	epoxide hydrolase 2 [Source:NCBI gene;Acc:102185835]	Metabolism;Cellular Processes;Metabolism	Global and overview maps;Transport and catabolism;Lipid metabolism	ko01100//Metabolic pathways;ko04146//Peroxisome;ko00590//Arachidonic acid metabolism	K08726;K08726;K08726	-	GO:0016787//hydrolase activity	-
ENSCHIP00000003186.1	245440	0	0	0	0	0	AP1G1	adaptor related protein complex 1 subunit gamma 1 [Source:NCBI gene;Acc:102179509]	Cellular Processes	Transport and catabolism	ko04142//Lysosome	K12391	GO:0005737//cytoplasm;GO:0005794//Golgi apparatus;GO:0005829//cytosol;GO:0016020//membrane;GO:0030117//membrane coat;GO:0030121//AP-1 adaptor complex;GO:0030136//clathrin-coated vesicle;GO:0031410//cytoplasmic vesicle;GO:0043231//intracellular membrane-bounded organelle;GO:0055037//recycling endosome	GO:0017137//Rab GTPase binding;GO:0019894//kinesin binding;GO:0030742//GTP-dependent protein binding	GO:0006886//intracellular protein transport;GO:0015031//protein transport;GO:0016192//vesicle-mediated transport;GO:0035646//endosome to melanosome transport;GO:0043323//positive regulation of natural killer cell degranulation;GO:0045954//positive regulation of natural killer cell mediated cytotoxicity;GO:0090160//Golgi to lysosome transport
ENSCHIP00000003199.1	26108000	10283000	0	2822000	7057700	15604000	RTN4	reticulon 4 [Source:NCBI gene;Acc:102186405]	Human Diseases	Neurodegenerative diseases	ko05010//Alzheimer disease	K20720	GO:0005783//endoplasmic reticulum;GO:0005789//endoplasmic reticulum membrane;GO:0016020//membrane;GO:0016021//integral component of membrane	-	-
ENSCHIP00000003201.1	0	529160	860340	1147700	0	0	-	-	-	-	-	-	-	-	-
ENSCHIP00000025158.1	8276600	2191800	6782400	5738400	6680700	14829000	-	ATP synthase peripheral stalk subunit F6 [Source:NCBI gene;Acc:102187983]	Metabolism;Human Diseases;Human Diseases;Organismal Systems;Human Diseases;Metabolism	Global and overview maps;Neurodegenerative diseases;Neurodegenerative diseases;Environmental adaptation;Neurodegenerative diseases;Energy metabolism	ko01100//Metabolic pathways;ko05016//Huntington disease;ko05010//Alzheimer disease;ko04714//Thermogenesis;ko05012//Parkinson disease;ko00190//Oxidative phosphorylation	K02131;K02131;K02131;K02131;K02131;K02131	GO:0000276//mitochondrial proton-transporting ATP synthase complex, coupling factor F(o);GO:0005739//mitochondrion;GO:0005743//mitochondrial inner membrane;GO:0016020//membrane	GO:0015078//hydrogen ion transmembrane transporter activity	GO:0006811//ion transport;GO:0015986//ATP synthesis coupled proton transport
ENSCHIP00000003227.1	0	570670	0	0	99814	0	LMOD1	leiomodin 1 [Source:NCBI gene;Acc:102170047]	-	-	-	-	GO:0005829//cytosol;GO:0030016//myofibril	GO:0003779//actin binding;GO:0005523//tropomyosin binding	GO:0006936//muscle contraction;GO:0030838//positive regulation of actin filament polymerization;GO:0045010//actin nucleation;GO:0051694//pointed-end actin filament capping
ENSCHIP00000003239.1	0	271430	0	0	0	0	CNP	2',3'-cyclic nucleotide 3' phosphodiesterase [Source:NCBI gene;Acc:102182826]	-	-	-	-	GO:0016020//membrane;GO:0042470//melanosome	GO:0003723//RNA binding;GO:0004113//2',3'-cyclic-nucleotide 3'-phosphodiesterase activity;GO:0016787//hydrolase activity	GO:0009214//cyclic nucleotide catabolic process
ENSCHIP00000003273.1	0	0	0	0	0	1025400	-	carbonyl reductase [NADPH] 1 [Source:NCBI gene;Acc:102172669]	Metabolism;Metabolism;Human Diseases;Metabolism;Metabolism	Global and overview maps;Xenobiotics biodegradation and metabolism;Cancers;Lipid metabolism;Metabolism of cofactors and vitamins	ko01100//Metabolic pathways;ko00980//Metabolism of xenobiotics by cytochrome P450;ko05204//Chemical carcinogenesis;ko00590//Arachidonic acid metabolism;ko00790//Folate biosynthesis	K00079;K00079;K00079;K00079;K00079	-	-	-
ENSCHIP00000003281.1	9536400	4408800	0	407360	695400	7745000	-	apurinic/apyrimidinic endodeoxyribonuclease 1 [Source:NCBI gene;Acc:100860967]	Genetic Information Processing	Replication and repair	ko03410//Base excision repair	K10771	GO:0005634//nucleus;GO:0005737//cytoplasm;GO:0005739//mitochondrion	GO:0003677//DNA binding;GO:0004518//nuclease activity;GO:0004519//endonuclease activity;GO:0016787//hydrolase activity;GO:0016829//lyase activity;GO:0046872//metal ion binding	GO:0006281//DNA repair;GO:0006974//cellular response to DNA damage stimulus;GO:0090305//nucleic acid phosphodiester bond hydrolysis
ENSCHIP00000003284.1	0	1222400	2147300	2308200	1837600	5372600	-	protein phosphatase 1 regulatory inhibitor subunit 2 [Source:NCBI gene;Acc:102181337]	-	-	-	-	-	GO:0004864//protein phosphatase inhibitor activity	GO:0009966//regulation of signal transduction;GO:0032515//negative regulation of phosphoprotein phosphatase activity;GO:0043666//regulation of phosphoprotein phosphatase activity
ENSCHIP00000003434.1	2330300	855690	0	482150	0	2547500	SAFB	scaffold attachment factor B [Source:NCBI gene;Acc:102169953]	-	-	-	-	-	GO:0003676//nucleic acid binding;GO:0003723//RNA binding	GO:0006355//regulation of transcription, DNA-templated;GO:0050684//regulation of mRNA processing
ENSCHIP00000003296.1	0	0	0	1290900	0	0	-	hemoglobin subunit epsilon-2 [Source:NCBI gene;Acc:102176442]	-	-	-	-	GO:0005833//hemoglobin complex	GO:0005344//oxygen transporter activity;GO:0019825//oxygen binding;GO:0020037//heme binding;GO:0046872//metal ion binding	GO:0015671//oxygen transport
ENSCHIP00000003302.1	4315600	2194000	5129100	4025700	6687900	7056000	-	nucleosome assembly protein 1-like 1 [Source:NCBI gene;Acc:102176008]	-	-	-	-	GO:0005634//nucleus	-	GO:0006334//nucleosome assembly
ENSCHIP00000003316.1	10520000	5237100	1658600	4098500	5488700	9358900	HSPB6	heat shock protein family B (small) member 6 [Source:NCBI gene;Acc:102172571]	-	-	-	-	GO:0005576//extracellular region;GO:0005634//nucleus;GO:0005730//nucleolus;GO:0005737//cytoplasm;GO:0005794//Golgi apparatus;GO:0005829//cytosol	GO:0005212//structural constituent of eye lens;GO:0051082//unfolded protein binding;GO:0051087//chaperone binding	GO:0045766//positive regulation of angiogenesis;GO:0061077//chaperone-mediated protein folding
ENSCHIP00000003335.1	1791000	4551800	0	788190	4271400	1336900	COCH	cochlin [Source:NCBI gene;Acc:102191086]	-	-	-	-	-	-	GO:0042742//defense response to bacterium;GO:0045089//positive regulation of innate immune response
ENSCHIP00000003432.1	0	0	0	0	0	200750	PPP1R12A	protein phosphatase 1 regulatory subunit 12A [Source:NCBI gene;Acc:102183294]	Human Diseases;Cellular Processes;Cellular Processes;Environmental Information Processing;Organismal Systems;Environmental Information Processing;Organismal Systems;Organismal Systems	Cancers;Cellular community - eukaryotes;Cell motility;Signal transduction;Endocrine system;Signal transduction;Immune system;Circulatory system	ko05205//Proteoglycans in cancer;ko04510//Focal adhesion;ko04810//Regulation of actin cytoskeleton;ko04024//cAMP signaling pathway;ko04921//Oxytocin signaling pathway;ko04022//cGMP - PKG signaling pathway;ko04611//Platelet activation;ko04270//Vascular smooth muscle contraction	K06270;K06270;K06270;K06270;K06270;K06270;K06270;K06270	GO:0005737//cytoplasm	GO:0005515//protein binding;GO:0019208//phosphatase regulator activity;GO:0019901//protein kinase binding	GO:0007165//signal transduction;GO:0050790//regulation of catalytic activity
ENSCHIP00000003442.1	0	0	0	0	0	0	GPLD1	glycosylphosphatidylinositol specific phospholipase D1 [Source:NCBI gene;Acc:102169718]	Metabolism;Metabolism	Global and overview maps;Glycan biosynthesis and metabolism	ko01100//Metabolic pathways;ko00563//Glycosylphosphatidylinositol(GPI)-anchor biosynthesis	K01127;K01127	GO:0005576//extracellular region	GO:0004621//glycosylphosphatidylinositol phospholipase D activity	-
ENSCHIP00000027350.1	950980000	833080000	179230000	373140000	267810000	1237100000	-	histone H3.3 [Source:NCBI gene;Acc:102190909]	Human Diseases;Human Diseases;Human Diseases	Immune diseases;Substance dependence;Cancers	ko05322//Systemic lupus erythematosus;ko05034//Alcoholism;ko05202//Transcriptional misregulation in cancers	K11253;K11253;K11253	GO:0000786//nucleosome;GO:0005634//nucleus;GO:0005694//chromosome	GO:0003677//DNA binding;GO:0046982//protein heterodimerization activity	-
ENSCHIP00000003489.1	3056300	328310	0	0	0	3039600	-	ribophorin I [Source:NCBI gene;Acc:102175536]	Metabolism;Genetic Information Processing;Metabolism	Global and overview maps;Folding, sorting and degradation;Glycan biosynthesis and metabolism	ko01100//Metabolic pathways;ko04141//Protein processing in endoplasmic reticulum;ko00510//N-Glycan biosynthesis	K12666;K12666;K12666	GO:0005783//endoplasmic reticulum;GO:0005789//endoplasmic reticulum membrane;GO:0016020//membrane;GO:0016021//integral component of membrane	GO:0004579//dolichyl-diphosphooligosaccharide-protein glycotransferase activity	GO:0006486//protein glycosylation
ENSCHIP00000006590.1	2156700000	1773100000	1171500000	1781800000	1398400000	4651400000	-	histone H2A type 2-C [Source:NCBI gene;Acc:102171676]	Human Diseases;Human Diseases;Cellular Processes	Immune diseases;Substance dependence;Cell growth and death	ko05322//Systemic lupus erythematosus;ko05034//Alcoholism;ko04217//Necroptosis	K11251;K11251;K11251	GO:0000786//nucleosome;GO:0005634//nucleus;GO:0005694//chromosome	GO:0003677//DNA binding;GO:0046982//protein heterodimerization activity	-
ENSCHIP00000003496.1	0	175570	0	0	0	0	CCAR2	cell cycle and apoptosis regulator 2 [Source:NCBI gene;Acc:102175019]	-	-	-	-	GO:0044609//DBIRD complex	-	GO:0006355//regulation of transcription, DNA-templated;GO:0008380//RNA splicing;GO:0043065//positive regulation of apoptotic process
ENSCHIP00000003514.1	1850700	0	0	0	0	0	ACO1	aconitase 1 [Source:NCBI gene;Acc:102184057]	Metabolism;Metabolism;Metabolism;Metabolism;Metabolism;Metabolism	Global and overview maps;Global and overview maps;Global and overview maps;Carbohydrate metabolism;Carbohydrate metabolism;Global and overview maps	ko01100//Metabolic pathways;ko01200//Carbon metabolism;ko01230//Biosynthesis of amino acids;ko00020//Citrate cycle (TCA cycle);ko00630//Glyoxylate and dicarboxylate metabolism;ko01210//2-Oxocarboxylic acid metabolism	K01681;K01681;K01681;K01681;K01681;K01681	GO:0005623//cell;GO:0005737//cytoplasm	GO:0003994//aconitate hydratase activity;GO:0051536//iron-sulfur cluster binding;GO:0051539//4 iron, 4 sulfur cluster binding	GO:0006879//cellular iron ion homeostasis;GO:0010040//response to iron(II) ion
ENSCHIP00000003536.1	5216500	3343100	0	125930	0	0	ANK1	ankyrin 1 [Source:NCBI gene;Acc:102186831]	Human Diseases	Cancers	ko05205//Proteoglycans in cancer	K10380	GO:0005737//cytoplasm;GO:0005886//plasma membrane;GO:0009898//cytoplasmic side of plasma membrane;GO:0014731//spectrin-associated cytoskeleton	GO:0005515//protein binding;GO:0008093//cytoskeletal adaptor activity;GO:0019899//enzyme binding;GO:0019903//protein phosphatase binding;GO:0030507//spectrin binding;GO:0051117//ATPase binding	GO:0006888//ER to Golgi vesicle-mediated transport;GO:0007165//signal transduction;GO:0072659//protein localization to plasma membrane
ENSCHIP00000020934.1	0	0	0	0	823580	0	-	FUN14 domain containing 2 [Source:NCBI gene;Acc:108634597]	-	-	-	-	-	-	-
ENSCHIP00000003578.1	2424100	2423300	0	1635900	0	207870	APEH	acylaminoacyl-peptide hydrolase [Source:NCBI gene;Acc:102177845]	-	-	-	-	GO:0005829//cytosol;GO:0031965//nuclear membrane	GO:0004252//serine-type endopeptidase activity;GO:0008236//serine-type peptidase activity;GO:0008242//omega peptidase activity;GO:0042802//identical protein binding	GO:0006508//proteolysis;GO:0050435//beta-amyloid metabolic process
ENSCHIP00000003591.1	749450	207010	0	0	0	73479	NUMA1	nuclear mitotic apparatus protein 1 [Source:NCBI gene;Acc:102171630]	-	-	-	-	GO:0000139//Golgi membrane;GO:0000922//spindle pole;GO:0005623//cell;GO:0005634//nucleus;GO:0005654//nucleoplasm;GO:0005813//centrosome;GO:0005829//cytosol;GO:0005876//spindle microtubule;GO:0005938//cell cortex;GO:0016363//nuclear matrix;GO:0019897//extrinsic component of plasma membrane;GO:0031616//spindle pole centrosome;GO:0032991//macromolecular complex;GO:0035371//microtubule plus-end;GO:00…	GO:0008017//microtubule binding;GO:0008022//protein C-terminus binding;GO:0015631//tubulin binding;GO:0019904//protein domain specific binding;GO:0035091//phosphatidylinositol binding;GO:0044877//macromolecular complex binding;GO:0051010//microtubule plus-end binding;GO:0051011//microtubule minus-end binding;GO:0070840//dynein complex binding	GO:0000132//establishment of mitotic spindle orientation;GO:0001578//microtubule bundle formation;GO:0030513//positive regulation of BMP signaling pathway;GO:0030953//astral microtubule organization;GO:0031116//positive regulation of microtubule polymerization;GO:0032388//positive regulation of intracellular transport;GO:0045618//positive regulation of keratinocyte differentiation;GO:0051798//pos…
ENSCHIP00000003654.1	0	0	765400	0	0	0	HYPK	huntingtin interacting protein K [Source:NCBI gene;Acc:102185509]	-	-	-	-	GO:0005634//nucleus;GO:0005654//nucleoplasm;GO:0005737//cytoplasm;GO:0015630//microtubule cytoskeleton;GO:0032991//macromolecular complex	GO:0047485//protein N-terminus binding	GO:0043066//negative regulation of apoptotic process;GO:0050821//protein stabilization
ENSCHIP00000003664.1	182050	525280	0	1127700	1154300	1521600	MRC2	mannose receptor C type 2 [Source:NCBI gene;Acc:102171371]	Cellular Processes;Human Diseases	Transport and catabolism;Infectious diseases	ko04145//Phagosome;ko05152//Tuberculosis	K06560;K06560	GO:0016020//membrane;GO:0016021//integral component of membrane	GO:0030246//carbohydrate binding	-
ENSCHIP00000003682.1	0	0	46420	0	0	53379	TCOF1	treacle ribosome biogenesis factor 1 [Source:NCBI gene;Acc:102174025]	Genetic Information Processing	Translation	ko03008//Ribosome biogenesis in eukaryotes	K14562	GO:0001650//fibrillar center;GO:0005654//nucleoplasm;GO:0005730//nucleolus;GO:0005829//cytosol	GO:0001042//RNA polymerase I core binding;GO:0005515//protein binding;GO:0046982//protein heterodimerization activity;GO:0097110//scaffold protein binding	GO:0006417//regulation of translation;GO:0014029//neural crest formation;GO:0014032//neural crest cell development
ENSCHIP00000003718.1	0	69146	0	327880	0	0	-	epithelial chloride channel protein-like [Source:NCBI gene;Acc:102185237]	Organismal Systems;Organismal Systems	Digestive system;Endocrine system	ko04972//Pancreatic secretion;ko04924//Renin secretion	K05030;K05030	-	GO:0005229//intracellular calcium activated chloride channel activity	GO:0006821//chloride transport;GO:1902476//chloride transmembrane transport
ENSCHIP00000007853.1	5401200	1594300	0	0	0	2280100	-	actin-related protein 2/3 complex subunit 2 pseudogene [Source:NCBI gene;Acc:102168811]	-	-	-	-	GO:0005737//cytoplasm;GO:0005856//cytoskeleton;GO:0005885//Arp2/3 protein complex;GO:0015629//actin cytoskeleton	GO:0003779//actin binding	GO:0030041//actin filament polymerization;GO:0030833//regulation of actin filament polymerization;GO:0034314//Arp2/3 complex-mediated actin nucleation
ENSCHIP00000003735.1	19434000	8546600	497820	745910	2478700	19346000	PCBP1	poly(rC) binding protein 1 [Source:NCBI gene;Acc:102188775]	Genetic Information Processing;Cellular Processes	Transcription;Cell growth and death	ko03040//Spliceosome;ko04216//Ferroptosis	K12889;K12889	GO:0005634//nucleus;GO:0005654//nucleoplasm;GO:0005737//cytoplasm;GO:0005829//cytosol;GO:0016607//nuclear speck;GO:0036464//cytoplasmic ribonucleoprotein granule	GO:0000981//RNA polymerase II transcription factor activity, sequence-specific DNA binding;GO:0003676//nucleic acid binding;GO:0003697//single-stranded DNA binding;GO:0003723//RNA binding;GO:0003729//mRNA binding;GO:0098847//sequence-specific single stranded DNA binding	GO:0039694//viral RNA genome replication;GO:0045944//positive regulation of transcription from RNA polymerase II promoter
ENSCHIP00000003737.1	12435000	7783200	0	2032900	4632400	19911000	-	putative 60S ribosomal protein L37a [Source:NCBI gene;Acc:108636730]	Genetic Information Processing	Translation	ko03010//Ribosome	K02921	GO:0005840//ribosome	GO:0003735//structural constituent of ribosome	GO:0006412//translation
ENSCHIP00000003764.1	14652000	8048900	2393500	4333000	8477900	20412000	PDIA6	protein disulfide isomerase family A member 6 [Source:NCBI gene;Acc:102183699]	Genetic Information Processing	Folding, sorting and degradation	ko04141//Protein processing in endoplasmic reticulum	K09584	GO:0005615//extracellular space;GO:0005623//cell;GO:0005783//endoplasmic reticulum;GO:0005793//endoplasmic reticulum-Golgi intermediate compartment;GO:0005829//cytosol	GO:0015037//peptide disulfide oxidoreductase activity;GO:0016853//isomerase activity	GO:0045454//cell redox homeostasis;GO:0055114//oxidation-reduction process
ENSCHIP00000003767.1	20069000	9145100	130510	430500	3444600	12784000	LCP1	lymphocyte cytosolic protein 1 [Source:NCBI gene;Acc:102181402]	-	-	-	-	GO:0001725//stress fiber;GO:0001726//ruffle;GO:0001891//phagocytic cup;GO:0002102//podosome;GO:0005737//cytoplasm;GO:0005829//cytosol;GO:0005884//actin filament;GO:0005886//plasma membrane;GO:0005925//focal adhesion;GO:0015629//actin cytoskeleton;GO:0030175//filopodium;GO:0032432//actin filament bundle;GO:0048471//perinuclear region of cytoplasm	GO:0003779//actin binding;GO:0005178//integrin binding;GO:0005509//calcium ion binding;GO:0005515//protein binding;GO:0042802//identical protein binding;GO:0051015//actin filament binding;GO:0051020//GTPase binding	GO:0002286//T cell activation involved in immune response;GO:0010737//protein kinase A signaling;GO:0016477//cell migration;GO:0022617//extracellular matrix disassembly;GO:0033157//regulation of intracellular protein transport;GO:0051017//actin filament bundle assembly;GO:0071803//positive regulation of podosome assembly
ENSCHIP00000003783.1	0	0	0	874910	806330	0	SF3B5	splicing factor 3b subunit 5 [Source:NCBI gene;Acc:102182507]	Genetic Information Processing	Transcription	ko03040//Spliceosome	K12832	GO:0005634//nucleus;GO:0005654//nucleoplasm;GO:0005681//spliceosomal complex;GO:0005686//U2 snRNP;GO:0005689//U12-type spliceosomal complex;GO:0071005//U2-type precatalytic spliceosome;GO:0071011//precatalytic spliceosome	GO:0003723//RNA binding	GO:0000398//mRNA splicing, via spliceosome;GO:0006397//mRNA processing;GO:0008380//RNA splicing
ENSCHIP00000003796.1	0	0	4151600	1037400	3364800	1675000	-	-	-	-	-	-	GO:0005960//glycine cleavage complex	-	GO:0019464//glycine decarboxylation via glycine cleavage system
ENSCHIP00000003811.1	996280	343860	0	0	0	95980	MVP	major vault protein [Source:NCBI gene;Acc:102190839]	-	-	-	-	GO:0005634//nucleus;GO:0005737//cytoplasm;GO:0005829//cytosol;GO:0005856//cytoskeleton;GO:0048471//perinuclear region of cytoplasm	GO:0019901//protein kinase binding;GO:0019903//protein phosphatase binding;GO:0042802//identical protein binding	GO:0023057//negative regulation of signaling;GO:0031953//negative regulation of protein autophosphorylation;GO:0038127//ERBB signaling pathway;GO:0061099//negative regulation of protein tyrosine kinase activity
ENSCHIP00000003815.1	7546300	1820900	0	0	0	8366700	LAP3	leucine aminopeptidase 3 [Source:NCBI gene;Acc:102190033]	Metabolism;Metabolism;Metabolism	Global and overview maps;Metabolism of other amino acids;Amino acid metabolism	ko01100//Metabolic pathways;ko00480//Glutathione metabolism;ko00330//Arginine and proline metabolism	K11142;K11142;K11142	GO:0005654//nucleoplasm;GO:0005737//cytoplasm;GO:0005829//cytosol;GO:0030496//midbody	GO:0004177//aminopeptidase activity;GO:0008235//metalloexopeptidase activity;GO:0030145//manganese ion binding	GO:0006508//proteolysis;GO:0019538//protein metabolic process
ENSCHIP00000003827.1	4096100	1323800	0	0	0	1191700	RAB10	RAB10, member RAS oncogene family [Source:NCBI gene;Acc:102189316]	Cellular Processes;Environmental Information Processing	Transport and catabolism;Signal transduction	ko04144//Endocytosis;ko04152//AMPK signaling pathway	K07903;K07903	-	GO:0003924//GTPase activity;GO:0005525//GTP binding	-
ENSCHIP00000003841.1	0	0	0	0	0	0	RER1	retention in endoplasmic reticulum sorting receptor 1 [Source:NCBI gene;Acc:102185488]	-	-	-	-	GO:0005793//endoplasmic reticulum-Golgi intermediate compartment;GO:0005794//Golgi apparatus;GO:0005886//plasma membrane;GO:0009986//cell surface;GO:0016020//membrane;GO:0016021//integral component of membrane;GO:0030173//integral component of Golgi membrane	GO:0033130//acetylcholine receptor binding	GO:0006890//retrograde vesicle-mediated transport, Golgi to ER;GO:0007528//neuromuscular junction development;GO:0071340//skeletal muscle acetylcholine-gated channel clustering;GO:1903078//positive regulation of protein localization to plasma membrane
ENSCHIP00000003872.1	0	0	6046500	1115500	1696100	4959600	-	PEST proteolytic signal containing nuclear protein [Source:NCBI gene;Acc:102169907]	-	-	-	-	-	-	GO:0016567//protein ubiquitination
ENSCHIP00000003881.1	6571500	2242400	2997700	2729000	1894500	10857000	-	-	-	-	-	-	GO:0005783//endoplasmic reticulum;GO:0005784//Sec61 translocon complex;GO:0016020//membrane;GO:0016021//integral component of membrane	-	GO:0006886//intracellular protein transport;GO:0015031//protein transport
ENSCHIP00000003910.1	0	0	0	0	0	450110	BCAT2	branched chain amino acid transaminase 2 [Source:NCBI gene;Acc:102186149]	Metabolism;Metabolism;Metabolism;Metabolism;Metabolism;Metabolism;Metabolism	Global and overview maps;Global and overview maps;Amino acid metabolism;Amino acid metabolism;Global and overview maps;Metabolism of cofactors and vitamins;Amino acid metabolism	ko01100//Metabolic pathways;ko01230//Biosynthesis of amino acids;ko00280//Valine, leucine and isoleucine degradation;ko00270//Cysteine and methionine metabolism;ko01210//2-Oxocarboxylic acid metabolism;ko00770//Pantothenate and CoA biosynthesis;ko00290//Valine, leucine and isoleucine biosynthesis	K00826;K00826;K00826;K00826;K00826;K00826;K00826	GO:0005739//mitochondrion	GO:0003824//catalytic activity;GO:0004084//branched-chain-amino-acid transaminase activity;GO:0008483//transaminase activity;GO:0016740//transferase activity;GO:0052654//L-leucine transaminase activity;GO:0052655//L-valine transaminase activity;GO:0052656//L-isoleucine transaminase activity	GO:0006549//isoleucine metabolic process;GO:0006550//isoleucine catabolic process;GO:0006551//leucine metabolic process;GO:0006573//valine metabolic process;GO:0008652//cellular amino acid biosynthetic process;GO:0009081//branched-chain amino acid metabolic process;GO:0009082//branched-chain amino acid biosynthetic process;GO:0009083//branched-chain amino acid catabolic process;GO:0010817//regula…
ENSCHIP00000003915.1	0	0	0	0	0	679960	PSME3	proteasome activator subunit 3 [Source:NCBI gene;Acc:102191267]	Genetic Information Processing;Organismal Systems;Human Diseases	Folding, sorting and degradation;Immune system;Infectious diseases	ko03050//Proteasome;ko04612//Antigen processing and presentation;ko05160//Hepatitis C	K06698;K06698;K06698	GO:0005654//nucleoplasm;GO:0005829//cytosol;GO:0008537//proteasome activator complex	GO:0002039//p53 binding;GO:0042802//identical protein binding;GO:0061133//endopeptidase activator activity;GO:0097371//MDM2/MDM4 family protein binding	GO:0010950//positive regulation of endopeptidase activity;GO:0061136//regulation of proteasomal protein catabolic process;GO:2001237//negative regulation of extrinsic apoptotic signaling pathway
ENSCHIP00000003941.1	0	0	0	0	858360	0	SVBP	small vasohibin binding protein [Source:NCBI gene;Acc:102175735]	-	-	-	-	GO:0045177//apical part of cell	-	GO:0006508//proteolysis;GO:0009306//protein secretion;GO:0010596//negative regulation of endothelial cell migration;GO:0031397//negative regulation of protein ubiquitination
ENSCHIP00000003947.1	2415000	1095100	0	0	51165	2225700	ACO2	aconitase 2 [Source:NCBI gene;Acc:102190495]	Metabolism;Metabolism;Metabolism;Metabolism;Metabolism;Metabolism	Global and overview maps;Global and overview maps;Global and overview maps;Carbohydrate metabolism;Carbohydrate metabolism;Global and overview maps	ko01100//Metabolic pathways;ko01200//Carbon metabolism;ko01230//Biosynthesis of amino acids;ko00020//Citrate cycle (TCA cycle);ko00630//Glyoxylate and dicarboxylate metabolism;ko01210//2-Oxocarboxylic acid metabolism	K01681;K01681;K01681;K01681;K01681;K01681	GO:0005739//mitochondrion	GO:0003994//aconitate hydratase activity;GO:0005506//iron ion binding;GO:0016829//lyase activity;GO:0046872//metal ion binding;GO:0051536//iron-sulfur cluster binding;GO:0051539//4 iron, 4 sulfur cluster binding	GO:0006099//tricarboxylic acid cycle;GO:0006101//citrate metabolic process
ENSCHIP00000003959.1	0	0	0	0	0	0	CUL3	cullin 3 [Source:NCBI gene;Acc:102188094]	Genetic Information Processing;Environmental Information Processing	Folding, sorting and degradation;Signal transduction	ko04120//Ubiquitin mediated proteolysis;ko04340//Hedgehog signaling pathway	K03869;K03869	GO:0031461//cullin-RING ubiquitin ligase complex	GO:0031625//ubiquitin protein ligase binding	GO:0006511//ubiquitin-dependent protein catabolic process
ENSCHIP00000003973.1	4833600	4853800	4483700	4615700	7789900	12078000	LRRC59	leucine rich repeat containing 59 [Source:NCBI gene;Acc:102182626]	-	-	-	-	GO:0005783//endoplasmic reticulum;GO:0042645//mitochondrial nucleoid	GO:0005515//protein binding	-
ENSCHIP00000004021.1	3394700	1022900	0	0	602100	1817900	NIBAN2	niban apoptosis regulator 2 [Source:NCBI gene;Acc:102187601]	-	-	-	-	-	-	-
ENSCHIP00000027969.1	6680700	2736800	0	0	0	3685100	PPP2CA	protein phosphatase 2 catalytic subunit alpha [Source:NCBI gene;Acc:102175016]	Human Diseases;Environmental Information Processing;Organismal Systems;Cellular Processes;Organismal Systems;Cellular Processes;Genetic Information Processing;Environmental Information Processing;Environmental Information Processing;Cellular Processes;Human Diseases;Environmental Information Processing;Organismal Systems;Human Diseases;Environmental Information Processing;Cellular Processes	Infectious diseases;Signal transduction;Circulatory system;Cellular community - eukaryotes;Nervous system;Cell growth and death;Translation;Signal transduction;Signal transduction;Transport and catabolism;Infectious diseases;Signal transduction;Nervous system;Infectious diseases;Signal transduction;Transport and catabolism	ko05165//Human papillomavirus infection;ko04151//PI3K-Akt signaling pathway;ko04261//Adrenergic signaling in cardiomyocytes;ko04530//Tight junction;ko04728//Dopaminergic synapse;ko04114//Oocyte meiosis;ko03015//mRNA surveillance pathway;ko04390//Hippo signaling pathway;ko04152//AMPK signaling pathway;ko04140//Autophagy - animal;ko05142//Chagas disease (American trypanosomiasis);ko04071//Sphingoli…	K04382;K04382;K04382;K04382;K04382;K04382;K04382;K04382;K04382;K04382;K04382;K04382;K04382;K04382;K04382;K04382	GO:0000159//protein phosphatase type 2A complex;GO:0000775//chromosome, centromeric region;GO:0005737//cytoplasm;GO:0005829//cytosol;GO:0005886//plasma membrane;GO:0045121//membrane raft;GO:0045202//synapse	GO:0004721//phosphoprotein phosphatase activity;GO:0004722//protein serine/threonine phosphatase activity;GO:0008022//protein C-terminus binding;GO:0016787//hydrolase activity;GO:0046982//protein heterodimerization activity;GO:0050811//GABA receptor binding	GO:0007498//mesoderm development;GO:0010719//negative regulation of epithelial to mesenchymal transition;GO:0035970//peptidyl-threonine dephosphorylation;GO:0071902//positive regulation of protein serine/threonine kinase activity
ENSCHIP00000004034.1	2261800	595030	0	254420	401850	2708300	PSMD11	proteasome 26S subunit, non-ATPase 11 [Source:NCBI gene;Acc:102187430]	Human Diseases;Genetic Information Processing	Infectious diseases;Folding, sorting and degradation	ko05169//Epstein-Barr virus infection;ko03050//Proteasome	K03036;K03036	GO:0000502//proteasome complex;GO:0005838//proteasome regulatory particle;GO:0022624//proteasome accessory complex	GO:0005515//protein binding	GO:0006511//ubiquitin-dependent protein catabolic process;GO:0043248//proteasome assembly;GO:0048863//stem cell differentiation
ENSCHIP00000009586.1	3958900	3524600	0	0	0	1983700	-	60S ribosomal protein L7 pseudogene [Source:NCBI gene;Acc:102175637]	-	-	-	-	GO:0022625//cytosolic large ribosomal subunit	GO:0003735//structural constituent of ribosome	GO:0000463//maturation of LSU-rRNA from tricistronic rRNA transcript (SSU-rRNA, 5.8S rRNA, LSU-rRNA)
ENSCHIP00000004122.1	3488300	1723500	0	0	896010	8086300	ALDH7A1	aldehyde dehydrogenase 7 family member A1 [Source:NCBI gene;Acc:102187125]	Metabolism;Metabolism;Metabolism;Metabolism;Metabolism;Metabolism;Metabolism;Metabolism;Metabolism;Metabolism;Metabolism;Metabolism;Metabolism	Global and overview maps;Carbohydrate metabolism;Amino acid metabolism;Lipid metabolism;Metabolism of other amino acids;Carbohydrate metabolism;Amino acid metabolism;Amino acid metabolism;Amino acid metabolism;Amino acid metabolism;Amino acid metabolism;Lipid metabolism;Carbohydrate metabolism	ko01100//Metabolic pathways;ko00010//Glycolysis / Gluconeogenesis;ko00280//Valine, leucine and isoleucine degradation;ko00071//Fatty acid degradation;ko00410//beta-Alanine metabolism;ko00620//Pyruvate metabolism;ko00330//Arginine and proline metabolism;ko00310//Lysine degradation;ko00380//Tryptophan metabolism;ko00260//Glycine, serine and threonine metabolism;ko00340//Histidine metabolism;ko00561…	K14085;K14085;K14085;K14085;K14085;K14085;K14085;K14085;K14085;K14085;K14085;K14085;K14085	-	GO:0016491//oxidoreductase activity;GO:0016620//oxidoreductase activity, acting on the aldehyde or oxo group of donors, NAD or NADP as acceptor	GO:0055114//oxidation-reduction process
ENSCHIP00000004118.1	58812000	20410000	55106000	28772000	46058000	120090000	FABP4	adipocyte fatty acid-binding protein [Source:NCBI gene;Acc:100861279]	Organismal Systems;Organismal Systems	Endocrine system;Endocrine system	ko03320//PPAR signaling pathway;ko04923//Regulation of lipolysis in adipocyte	K08753;K08753	GO:0005634//nucleus;GO:0005737//cytoplasm	GO:0005324//long-chain fatty acid transporter activity;GO:0005504//fatty acid binding;GO:0008289//lipid binding;GO:0036041//long-chain fatty acid binding;GO:0051427//hormone receptor binding	GO:0001816//cytokine production;GO:0006469//negative regulation of protein kinase activity;GO:0009617//response to bacterium;GO:0015909//long-chain fatty acid transport;GO:0042632//cholesterol homeostasis;GO:0045892//negative regulation of transcription, DNA-templated;GO:0050727//regulation of inflammatory response;GO:0050729//positive regulation of inflammatory response;GO:0050872//white fat cel…
ENSCHIP00000004119.1	5148200	0	0	0	0	0	MYADM	myeloid associated differentiation marker [Source:NCBI gene;Acc:102170725]	-	-	-	-	GO:0001726//ruffle;GO:0005886//plasma membrane;GO:0005911//cell-cell junction;GO:0016020//membrane;GO:0016021//integral component of membrane;GO:0030864//cortical actin cytoskeleton;GO:0045121//membrane raft	-	GO:0001933//negative regulation of protein phosphorylation;GO:0010629//negative regulation of gene expression;GO:0030335//positive regulation of cell migration;GO:0030837//negative regulation of actin filament polymerization;GO:0031579//membrane raft organization;GO:0034115//negative regulation of heterotypic cell-cell adhesion;GO:0061028//establishment of endothelial barrier;GO:0072659//protein …
ENSCHIP00000004168.1	814870	0	701060	606430	565170	1459500	TMEM74	transmembrane protein 74 [Source:HGNC Symbol;Acc:HGNC:26409]	-	-	-	-	GO:0016020//membrane;GO:0016021//integral component of membrane	-	GO:0006914//autophagy;GO:0016236//macroautophagy
ENSCHIP00000004187.1	115790000	50040000	0	3892500	8376700	55011000	POSTN	periostin [Source:NCBI gene;Acc:102172638]	-	-	-	-	-	GO:0005515//protein binding	-
ENSCHIP00000004191.1	3214200	6329000	0	0	0	3355400	NEDD8	NEDD8 ubiquitin like modifier [Source:NCBI gene;Acc:102188139]	-	-	-	-	GO:0005634//nucleus;GO:0005654//nucleoplasm;GO:0005829//cytosol	GO:0005515//protein binding;GO:0031625//ubiquitin protein ligase binding	GO:0006357//regulation of transcription from RNA polymerase II promoter;GO:0008104//protein localization;GO:0045116//protein neddylation
ENSCHIP00000004238.1	15985000	12459000	5992400	4456200	22914000	13154000	DES	desmin [Source:NCBI gene;Acc:102180712]	Human Diseases;Human Diseases;Human Diseases	Cardiovascular diseases;Cardiovascular diseases;Cardiovascular diseases	ko05412//Arrhythmogenic right ventricular cardiomyopathy (ARVC);ko05414//Dilated cardiomyopathy (DCM);ko05410//Hypertrophic cardiomyopathy (HCM)	K07610;K07610;K07610	GO:0005634//nucleus;GO:0005737//cytoplasm;GO:0005856//cytoskeleton;GO:0005882//intermediate filament;GO:0005911//cell-cell junction;GO:0005916//fascia adherens;GO:0014704//intercalated disc;GO:0030018//Z disc;GO:0031594//neuromuscular junction;GO:0042383//sarcolemma;GO:0043292//contractile fiber;GO:0045111//intermediate filament cytoskeleton;GO:0097512//cardiac myofibril	GO:0008092//cytoskeletal protein binding;GO:0042802//identical protein binding	GO:0045109//intermediate filament organization
ENSCHIP00000004281.1	0	0	0	0	0	379140	-	beta-hexosaminidase subunit beta [Source:NCBI gene;Acc:102181993]	Metabolism;Cellular Processes;Metabolism;Metabolism;Metabolism;Metabolism;Metabolism	Global and overview maps;Transport and catabolism;Carbohydrate metabolism;Glycan biosynthesis and metabolism;Glycan biosynthesis and metabolism;Glycan biosynthesis and metabolism;Glycan biosynthesis and metabolism	ko01100//Metabolic pathways;ko04142//Lysosome;ko00520//Amino sugar and nucleotide sugar metabolism;ko00531//Glycosaminoglycan degradation;ko00511//Other glycan degradation;ko00603//Glycosphingolipid biosynthesis - globo and isoglobo series;ko00604//Glycosphingolipid biosynthesis - ganglio series	K12373;K12373;K12373;K12373;K12373;K12373;K12373	-	GO:0004553//hydrolase activity, hydrolyzing O-glycosyl compounds;GO:0004563//beta-N-acetylhexosaminidase activity;GO:0016787//hydrolase activity;GO:0016798//hydrolase activity, acting on glycosyl bonds	GO:0005975//carbohydrate metabolic process;GO:0008152//metabolic process
ENSCHIP00000028632.1	0	0	0	0	0	0	-	-	-	-	-	-	GO:0016020//membrane;GO:0016021//integral component of membrane;GO:0043231//intracellular membrane-bounded organelle	GO:0051537//2 iron, 2 sulfur cluster binding	-
ENSCHIP00000004287.1	0	0	0	420350	0	338750	NMT1	N-myristoyltransferase 1 [Source:NCBI gene;Acc:102187801]	-	-	-	-	GO:0005737//cytoplasm;GO:0005829//cytosol;GO:0005886//plasma membrane;GO:0019898//extrinsic component of membrane	GO:0004379//glycylpeptide N-tetradecanoyltransferase activity;GO:0016740//transferase activity;GO:0016746//transferase activity, transferring acyl groups;GO:0019107//myristoyltransferase activity	GO:0001701//in utero embryonic development;GO:0006499//N-terminal protein myristoylation;GO:0018008//N-terminal peptidyl-glycine N-myristoylation;GO:0042180//cellular ketone metabolic process
ENSCHIP00000004290.1	24240000	17006000	29288000	12034000	21827000	43145000	SUB1	SUB1 regulator of transcription [Source:NCBI gene;Acc:102180427]	-	-	-	-	GO:0005654//nucleoplasm;GO:0005667//transcription factor complex;GO:0005730//nucleolus	GO:0000978//RNA polymerase II core promoter proximal region sequence-specific DNA binding;GO:0003677//DNA binding;GO:0003678//DNA helicase activity;GO:0003690//double-stranded DNA binding;GO:0003697//single-stranded DNA binding;GO:0003713//transcription coactivator activity;GO:0033613//activating transcription factor binding;GO:0042802//identical protein binding	GO:0006355//regulation of transcription, DNA-templated;GO:0006357//regulation of transcription from RNA polymerase II promoter;GO:0032508//DNA duplex unwinding;GO:0051053//negative regulation of DNA metabolic process;GO:0051260//protein homooligomerization;GO:0060395//SMAD protein signal transduction;GO:1903508//positive regulation of nucleic acid-templated transcription
ENSCHIP00000004294.1	1228100	0	0	0	0	1043000	VPS29	VPS29 retromer complex component [Source:NCBI gene;Acc:102176153]	Cellular Processes	Transport and catabolism	ko04144//Endocytosis	K18467	GO:0005829//cytosol;GO:0030904//retromer complex	-	GO:0015031//protein transport;GO:0042147//retrograde transport, endosome to Golgi
ENSCHIP00000004335.1	117030000	52627000	77516	1633000	39345	11766000	C3	complement C3 [Source:NCBI gene;Acc:100860826]	Cellular Processes;Human Diseases;Human Diseases;Organismal Systems;Human Diseases;Human Diseases;Human Diseases;Human Diseases;Human Diseases;Human Diseases;Human Diseases;Human Diseases	Transport and catabolism;Immune diseases;Cancers;Immune system;Infectious diseases;Infectious diseases;Infectious diseases;Infectious diseases;Infectious diseases;Infectious diseases;Infectious diseases;Infectious diseases	ko04145//Phagosome;ko05322//Systemic lupus erythematosus;ko05203//Viral carcinogenesis;ko04610//Complement and coagulation cascades;ko05152//Tuberculosis;ko05168//Herpes simplex infection;ko05133//Pertussis;ko05167//Kaposi sarcoma-associated herpesvirus infection;ko05150//Staphylococcus aureus infection;ko05134//Legionellosis;ko05142//Chagas disease (American trypanosomiasis);ko05140//Leishmanias…	K03990;K03990;K03990;K03990;K03990;K03990;K03990;K03990;K03990;K03990;K03990;K03990	GO:0005576//extracellular region;GO:0005615//extracellular space	GO:0004866//endopeptidase inhibitor activity;GO:0005515//protein binding	GO:0006954//inflammatory response;GO:0006956//complement activation;GO:0010951//negative regulation of endopeptidase activity
ENSCHIP00000011303.1	391370	359110	0	0	0	0	-	-	-	-	-	-	-	GO:0031072//heat shock protein binding;GO:0046872//metal ion binding;GO:0051082//unfolded protein binding	GO:0006457//protein folding
ENSCHIP00000004365.1	0	0	0	0	0	0	-	-	-	-	-	-	-	-	-
ENSCHIP00000004377.1	601800	308960	0	0	0	0	-	ATP synthase subunit alpha, mitochondrial pseudogene [Source:NCBI gene;Acc:102183240]	-	-	-	-	GO:0045261//proton-transporting ATP synthase complex, catalytic core F(1)	GO:0000166//nucleotide binding;GO:0005524//ATP binding;GO:0032559//adenyl ribonucleotide binding;GO:0046933//proton-transporting ATP synthase activity, rotational mechanism	GO:0006754//ATP biosynthetic process;GO:0006811//ion transport;GO:0015986//ATP synthesis coupled proton transport;GO:0046034//ATP metabolic process;GO:1902600//hydrogen ion transmembrane transport
ENSCHIP00000004380.1	3118600	1060900	0	0	341180	3395400	BLMH	bleomycin hydrolase [Source:NCBI gene;Acc:102172384]	-	-	-	-	-	GO:0004197//cysteine-type endopeptidase activity	GO:0006508//proteolysis
ENSCHIP00000004404.1	2060100	0	2726100	3571400	1425400	4834300	-	glutathione S-transferase A2 [Source:NCBI gene;Acc:102173702]	Human Diseases;Human Diseases;Human Diseases;Metabolism;Metabolism;Metabolism;Human Diseases;Metabolism;Human Diseases	Cancers;Cardiovascular diseases;Cancers;Xenobiotics biodegradation and metabolism;Metabolism of other amino acids;Xenobiotics biodegradation and metabolism;Cancers;Xenobiotics biodegradation and metabolism;Drug resistance	ko05200//Pathways in cancer;ko05418//Fluid shear stress and atherosclerosis;ko05225//Hepatocellular carcinoma;ko00983//Drug metabolism - other enzymes;ko00480//Glutathione metabolism;ko00980//Metabolism of xenobiotics by cytochrome P450;ko05204//Chemical carcinogenesis;ko00982//Drug metabolism - cytochrome P450;ko01524//Platinum drug resistance	K00799;K00799;K00799;K00799;K00799;K00799;K00799;K00799;K00799	-	GO:0004364//glutathione transferase activity;GO:0005515//protein binding	-
ENSCHIP00000004466.1	18396000	6358000	1418000	946440	2881600	5516500	CDSN	corneodesmosin [Source:HGNC Symbol;Acc:HGNC:1802]	-	-	-	-	-	-	GO:0043589//skin morphogenesis
ENSCHIP00000004584.1	5630900	0	0	0	0	3165400	-	ADP ribosylation factor 6 [Source:NCBI gene;Acc:102183333]	Cellular Processes;Environmental Information Processing;Environmental Information Processing;Organismal Systems	Transport and catabolism;Signal transduction;Signal transduction;Immune system	ko04144//Endocytosis;ko04014//Ras signaling pathway;ko04072//Phospholipase D signaling pathway;ko04666//Fc gamma R-mediated phagocytosis	K07941;K07941;K07941;K07941	-	GO:0000166//nucleotide binding;GO:0003924//GTPase activity;GO:0005525//GTP binding	-
ENSCHIP00000004601.1	3751400	0	395290	0	0	0	XIRP2	xin actin binding repeat containing 2 [Source:HGNC Symbol;Acc:HGNC:14303]	-	-	-	-	GO:0001725//stress fiber;GO:0005925//focal adhesion;GO:0030018//Z disc;GO:0030054//cell junction	GO:0003779//actin binding;GO:0046872//metal ion binding;GO:0051015//actin filament binding;GO:0051393//alpha-actinin binding	GO:0003281//ventricular septum development;GO:0007507//heart development;GO:0030036//actin cytoskeleton organization;GO:0045216//cell-cell junction organization;GO:0055008//cardiac muscle tissue morphogenesis
ENSCHIP00000004602.1	0	0	0	0	0	0	TMX4	thioredoxin related transmembrane protein 4 [Source:NCBI gene;Acc:102180234]	-	-	-	-	GO:0005623//cell;GO:0016020//membrane;GO:0016021//integral component of membrane	-	GO:0045454//cell redox homeostasis
ENSCHIP00000004633.1	19669000	11961000	15886000	13555000	7713300	37700000	CTSV	cathepsin V [Source:NCBI gene;Acc:102190225]	Human Diseases;Cellular Processes;Human Diseases;Cellular Processes;Cellular Processes;Organismal Systems;Cellular Processes;Human Diseases	Cancers;Transport and catabolism;Cardiovascular diseases;Cell growth and death;Transport and catabolism;Immune system;Transport and catabolism;Immune diseases	ko05205//Proteoglycans in cancer;ko04145//Phagosome;ko05418//Fluid shear stress and atherosclerosis;ko04210//Apoptosis;ko04142//Lysosome;ko04612//Antigen processing and presentation;ko04140//Autophagy - animal;ko05323//Rheumatoid arthritis	K01365;K01365;K01365;K01365;K01365;K01365;K01365;K01365	-	GO:0008233//peptidase activity;GO:0008234//cysteine-type peptidase activity;GO:0016787//hydrolase activity	GO:0006508//proteolysis
ENSCHIP00000004636.1	1233400	1261300	0	0	0	1783600	RAB18	RAB18, member RAS oncogene family [Source:NCBI gene;Acc:102186880]	-	-	-	-	GO:0071782//endoplasmic reticulum tubular network	GO:0003924//GTPase activity;GO:0005525//GTP binding;GO:0019003//GDP binding	GO:0034389//lipid particle organization;GO:0071786//endoplasmic reticulum tubular network organization
ENSCHIP00000004647.1	1951300	859680	1369300	1588800	1103300	2534500	-	CD151 molecule (Raph blood group) [Source:NCBI gene;Acc:102183301]	-	-	-	-	GO:0016020//membrane;GO:0016021//integral component of membrane	-	-
ENSCHIP00000020179.1	18443000	21963000	9427900	5536600	19765000	17670000	-	beta-2-microglobulin [Source:NCBI gene;Acc:102168547]	Human Diseases;Organismal Systems	Infectious diseases;Immune system	ko05163//Human cytomegalovirus infection;ko04612//Antigen processing and presentation	K08055;K08055	GO:0005576//extracellular region;GO:0042612//MHC class I protein complex	-	GO:0002376//immune system process;GO:0002474//antigen processing and presentation of peptide antigen via MHC class I;GO:0006955//immune response
ENSCHIP00000004682.1	0	0	0	0	64931	0	P3H1	prolyl 3-hydroxylase 1 [Source:NCBI gene;Acc:102176848]	-	-	-	-	-	GO:0005506//iron ion binding;GO:0005515//protein binding;GO:0016491//oxidoreductase activity;GO:0016705//oxidoreductase activity, acting on paired donors, with incorporation or reduction of molecular oxygen;GO:0019797//procollagen-proline 3-dioxygenase activity;GO:0031418//L-ascorbic acid binding	GO:0019511//peptidyl-proline hydroxylation;GO:0032963//collagen metabolic process;GO:0055114//oxidation-reduction process
ENSCHIP00000004684.1	434270000	482140000	110200000	349750000	362330000	679590000	-	peroxiredoxin 2 [Source:NCBI gene;Acc:102170687]	-	-	-	-	GO:0005623//cell	GO:0016209//antioxidant activity;GO:0016491//oxidoreductase activity;GO:0051920//peroxiredoxin activity	GO:0045454//cell redox homeostasis;GO:0055114//oxidation-reduction process;GO:0098869//cellular oxidant detoxification
ENSCHIP00000004738.1	692080	215200	0	0	0	0	PDLIM5	PDZ and LIM domain 5 [Source:NCBI gene;Acc:102189198]	-	-	-	-	-	GO:0005515//protein binding;GO:0046872//metal ion binding	-
ENSCHIP00000004730.1	996780	480760	0	0	0	152110	TNKS1BP1	tankyrase 1 binding protein 1 [Source:NCBI gene;Acc:102179688]	-	-	-	-	GO:0005634//nucleus;GO:0005720//nuclear heterochromatin;GO:0005737//cytoplasm;GO:0005913//cell-cell adherens junction;GO:0030014//CCR4-NOT complex	GO:0019899//enzyme binding;GO:0044877//macromolecular complex binding;GO:0071532//ankyrin repeat binding	GO:0006302//double-strand break repair;GO:0010800//positive regulation of peptidyl-threonine phosphorylation;GO:0031954//positive regulation of protein autophosphorylation;GO:0033138//positive regulation of peptidyl-serine phosphorylation;GO:0071479//cellular response to ionizing radiation
ENSCHIP00000017212.1	0	0	0	0	1170100	5147700	-	ATP synthase membrane subunit g [Source:NCBI gene;Acc:102168558]	Metabolism;Organismal Systems;Metabolism	Global and overview maps;Environmental adaptation;Energy metabolism	ko01100//Metabolic pathways;ko04714//Thermogenesis;ko00190//Oxidative phosphorylation	K02140;K02140;K02140	GO:0000276//mitochondrial proton-transporting ATP synthase complex, coupling factor F(o);GO:0005739//mitochondrion;GO:0016020//membrane;GO:0045263//proton-transporting ATP synthase complex, coupling factor F(o)	GO:0015078//hydrogen ion transmembrane transporter activity	GO:0006754//ATP biosynthetic process;GO:0006811//ion transport;GO:0015986//ATP synthesis coupled proton transport
ENSCHIP00000004779.1	590620	0	684670	1370900	523610	0	PSPH	phosphoserine phosphatase [Source:NCBI gene;Acc:102184397]	Metabolism;Metabolism;Metabolism;Metabolism	Global and overview maps;Global and overview maps;Global and overview maps;Amino acid metabolism	ko01100//Metabolic pathways;ko01200//Carbon metabolism;ko01230//Biosynthesis of amino acids;ko00260//Glycine, serine and threonine metabolism	K01079;K01079;K01079;K01079	-	GO:0000287//magnesium ion binding;GO:0004647//phosphoserine phosphatase activity;GO:0005509//calcium ion binding;GO:0042803//protein homodimerization activity	GO:0001701//in utero embryonic development;GO:0006563//L-serine metabolic process;GO:0006564//L-serine biosynthetic process;GO:0016311//dephosphorylation
ENSCHIP00000004782.1	107860000	62605000	14257000	31434000	53458000	82951000	CD9	CD9 molecule [Source:NCBI gene;Acc:100860808]	Organismal Systems	Immune system	ko04640//Hematopoietic cell lineage	K06460	GO:0005886//plasma membrane;GO:0009897//external side of plasma membrane;GO:0016020//membrane;GO:0016021//integral component of membrane;GO:0032991//macromolecular complex;GO:0070062//extracellular exosome	GO:0005178//integrin binding	GO:0007155//cell adhesion;GO:0007338//single fertilization;GO:0007342//fusion of sperm to egg plasma membrane;GO:0008285//negative regulation of cell proliferation;GO:0014905//myoblast fusion involved in skeletal muscle regeneration;GO:0030913//paranodal junction assembly;GO:0031623//receptor internalization;GO:0035036//sperm-egg recognition;GO:0051271//negative regulation of cellular component m…
ENSCHIP00000004864.1	90670	46014	1871500	0	3215200	0	MACF1	microtubule-actin cross-linking factor 1 [Source:NCBI gene;Acc:102169353]	-	-	-	-	GO:0005856//cytoskeleton	GO:0003779//actin binding;GO:0005509//calcium ion binding;GO:0005515//protein binding;GO:0008017//microtubule binding;GO:0008092//cytoskeletal protein binding	GO:0007010//cytoskeleton organization
ENSCHIP00000004870.1	92414000	47747000	13601000	26314000	28217000	74920000	-	FKBP prolyl isomerase 1A [Source:NCBI gene;Acc:102172367]	-	-	-	-	GO:0005623//cell	GO:0003755//peptidyl-prolyl cis-trans isomerase activity;GO:0016853//isomerase activity	GO:0000413//protein peptidyl-prolyl isomerization
ENSCHIP00000004887.1	7277200	4470000	1256000	3315800	1514100	15678000	RBM3	RNA binding motif protein 3 [Source:NCBI gene;Acc:102176209]	-	-	-	-	-	GO:0003676//nucleic acid binding;GO:0003723//RNA binding	-
ENSCHIP00000004894.1	0	0	0	1652100	0	0	-	aldo-keto reductase family 1 member B10 [Source:NCBI gene;Acc:102187646]	Metabolism;Metabolism;Metabolism;Metabolism;Metabolism;Metabolism	Global and overview maps;Carbohydrate metabolism;Carbohydrate metabolism;Lipid metabolism;Carbohydrate metabolism;Metabolism of cofactors and vitamins	ko01100//Metabolic pathways;ko00051//Fructose and mannose metabolism;ko00052//Galactose metabolism;ko00561//Glycerolipid metabolism;ko00040//Pentose and glucuronate interconversions;ko00790//Folate biosynthesis	K00011;K00011;K00011;K00011;K00011;K00011	-	GO:0016491//oxidoreductase activity	GO:0055114//oxidation-reduction process
ENSCHIP00000004889.1	29263000	8211800	0	0	0	8117400	-	cell division control protein 42 homolog pseudogene [Source:NCBI gene;Acc:102176514]	-	-	-	-	-	GO:0000166//nucleotide binding;GO:0003924//GTPase activity;GO:0005525//GTP binding	GO:0007264//small GTPase mediated signal transduction
ENSCHIP00000004890.1	0	0	0	0	637590	0	LRRN4CL	LRRN4 C-terminal like [Source:NCBI gene;Acc:108634222]	-	-	-	-	GO:0016020//membrane;GO:0016021//integral component of membrane	GO:0005515//protein binding	-
ENSCHIP00000004924.1	97263000	4234200	184550000	49828000	3582100	0	-	short palate, lung and nasal epithelium carcinoma-associated protein 2B [Source:NCBI gene;Acc:102171351]	-	-	-	-	-	GO:0008289//lipid binding	-
ENSCHIP00000004917.1	12300000	0	0	0	0	0	M6PR	mannose-6-phosphate receptor, cation dependent [Source:NCBI gene;Acc:102175838]	Cellular Processes;Cellular Processes	Transport and catabolism;Transport and catabolism	ko04145//Phagosome;ko04142//Lysosome	K10089;K10089	GO:0005768//endosome;GO:0005794//Golgi apparatus;GO:0016020//membrane;GO:0016021//integral component of membrane	GO:0019904//protein domain specific binding	GO:0006622//protein targeting to lysosome
ENSCHIP00000004914.1	957810	1137100	802010	0	0	773810	SNRPB2	small nuclear ribonucleoprotein polypeptide B2 [Source:NCBI gene;Acc:102168839]	Genetic Information Processing	Transcription	ko03040//Spliceosome	K11094	GO:0001650//fibrillar center;GO:0005634//nucleus;GO:0005681//spliceosomal complex;GO:0005686//U2 snRNP;GO:0016607//nuclear speck;GO:0036464//cytoplasmic ribonucleoprotein granule;GO:0071005//U2-type precatalytic spliceosome;GO:0071007//U2-type catalytic step 2 spliceosome;GO:0071013//catalytic step 2 spliceosome	GO:0003676//nucleic acid binding;GO:0003723//RNA binding	GO:0000398//mRNA splicing, via spliceosome
ENSCHIP00000004921.1	10550000	3150900	0	0	416140	4830800	ALDOC	aldolase, fructose-bisphosphate C [Source:NCBI gene;Acc:102187622]	Metabolism;Metabolism;Metabolism;Metabolism;Metabolism;Metabolism	Global and overview maps;Global and overview maps;Carbohydrate metabolism;Global and overview maps;Carbohydrate metabolism;Carbohydrate metabolism	ko01100//Metabolic pathways;ko01200//Carbon metabolism;ko00010//Glycolysis / Gluconeogenesis;ko01230//Biosynthesis of amino acids;ko00030//Pentose phosphate pathway;ko00051//Fructose and mannose metabolism	K01623;K01623;K01623;K01623;K01623;K01623	-	GO:0003824//catalytic activity;GO:0004332//fructose-bisphosphate aldolase activity;GO:0016829//lyase activity	GO:0006096//glycolytic process
ENSCHIP00000004940.1	5558000	0	0	0	0	0	CST3	cystatin-C [Source:NCBI gene;Acc:102184534]	Organismal Systems	Digestive system	ko04970//Salivary secretion	K13899	GO:0005576//extracellular region;GO:0005615//extracellular space;GO:0005794//Golgi apparatus;GO:0005886//plasma membrane	GO:0001540//beta-amyloid binding;GO:0002020//protease binding;GO:0004866//endopeptidase inhibitor activity;GO:0004869//cysteine-type endopeptidase inhibitor activity;GO:0030414//peptidase inhibitor activity;GO:0042802//identical protein binding	GO:0006952//defense response;GO:0010466//negative regulation of peptidase activity;GO:0010711//negative regulation of collagen catabolic process;GO:0010716//negative regulation of extracellular matrix disassembly;GO:0010951//negative regulation of endopeptidase activity;GO:0034103//regulation of tissue remodeling;GO:0045861//negative regulation of proteolysis;GO:0060311//negative regulation of el…
ENSCHIP00000004943.1	0	0	234800	383150	0	0	AZU1	azurocidin 1 [Source:NCBI gene;Acc:102185651]	-	-	-	-	-	GO:0004252//serine-type endopeptidase activity	GO:0006508//proteolysis
ENSCHIP00000004947.1	14398000	34046000	53227000	51437000	74174000	67051000	AZGP1	alpha-2-glycoprotein 1, zinc-binding [Source:NCBI gene;Acc:102168230]	-	-	-	-	GO:0005615//extracellular space	-	GO:0001580//detection of chemical stimulus involved in sensory perception of bitter taste;GO:0007155//cell adhesion
ENSCHIP00000004968.1	0	0	2841600	995050	6406500	2712800	CRABP2	cellular retinoic acid binding protein 2 [Source:NCBI gene;Acc:102174348]	-	-	-	-	GO:0005634//nucleus;GO:0005654//nucleoplasm;GO:0005737//cytoplasm;GO:0005783//endoplasmic reticulum;GO:0005829//cytosol	GO:0001972//retinoic acid binding;GO:0008289//lipid binding	GO:0035115//embryonic forelimb morphogenesis;GO:0042573//retinoic acid metabolic process;GO:0048385//regulation of retinoic acid receptor signaling pathway;GO:0048672//positive regulation of collateral sprouting
ENSCHIP00000015133.1	1480900	1249600	4777500	1794100	0	2512200	-	serine and arginine rich splicing factor 6 [Source:NCBI gene;Acc:102171331]	Genetic Information Processing;Human Diseases	Transcription;Infectious diseases	ko03040//Spliceosome;ko05168//Herpes simplex infection	K12893;K12893	-	GO:0003676//nucleic acid binding;GO:0003723//RNA binding	-
ENSCHIP00000005053.1	0	0	0	0	0	7044100	-	lysophospholipase 1 [Source:NCBI gene;Acc:102182422]	Human Diseases;Metabolism	Cancers;Lipid metabolism	ko05231//Choline metabolism in cancer;ko00564//Glycerophospholipid metabolism	K06128;K06128	-	GO:0016787//hydrolase activity	-
ENSCHIP00000005059.1	6312600	2828300	0	1058900	908440	10830000	-	proliferation-associated 2G4 [Source:NCBI gene;Acc:102172971]	-	-	-	-	GO:0005737//cytoplasm	-	-
ENSCHIP00000005062.1	3783600	0	0	0	0	723220	GLOD4	glyoxalase domain containing 4 [Source:NCBI gene;Acc:102175437]	-	-	-	-	-	-	-
ENSCHIP00000005132.1	74724000	49280000	57364000	56181000	47275000	68804000	S100A11	S100 calcium binding protein A11 [Source:NCBI gene;Acc:102189643]	-	-	-	-	-	GO:0005509//calcium ion binding;GO:0046872//metal ion binding;GO:0048306//calcium-dependent protein binding	GO:0042127//regulation of cell proliferation
ENSCHIP00000005144.1	0	194660	0	0	271030	188950	CRK	CRK proto-oncogene, adaptor protein [Source:NCBI gene;Acc:102174330]	Human Diseases;Cellular Processes;Cellular Processes;Human Diseases;Human Diseases;Environmental Information Processing;Organismal Systems;Environmental Information Processing;Organismal Systems;Human Diseases;Organismal Systems;Environmental Information Processing;Organismal Systems;Human Diseases;Human Diseases	Cancers;Cellular community - eukaryotes;Cell motility;Infectious diseases;Infectious diseases;Signal transduction;Endocrine system;Signal transduction;Nervous system;Cancers;Immune system;Signal transduction;Immune system;Cancers;Cancers	ko05200//Pathways in cancer;ko04510//Focal adhesion;ko04810//Regulation of actin cytoskeleton;ko05100//Bacterial invasion of epithelial cells;ko05163//Human cytomegalovirus infection;ko04015//Rap1 signaling pathway;ko04910//Insulin signaling pathway;ko04010//MAPK signaling pathway;ko04722//Neurotrophin signaling pathway;ko05206//MicroRNAs in cancer;ko04666//Fc gamma R-mediated phagocytosis;ko0401…	K04438;K04438;K04438;K04438;K04438;K04438;K04438;K04438;K04438;K04438;K04438;K04438;K04438;K04438;K04438	GO:0015629//actin cytoskeleton;GO:0032991//macromolecular complex	GO:0001784//phosphotyrosine binding;GO:0005070//SH3/SH2 adaptor activity;GO:0005515//protein binding;GO:0017124//SH3 domain binding;GO:0042169//SH2 domain binding;GO:0043621//protein self-association;GO:0045309//protein phosphorylated amino acid binding;GO:0046875//ephrin receptor binding;GO:1990782//protein tyrosine kinase binding	GO:0001764//neuron migration;GO:0002685//regulation of leukocyte migration;GO:0006629//lipid metabolic process;GO:0008360//regulation of cell shape;GO:0009966//regulation of signal transduction;GO:0009967//positive regulation of signal transduction;GO:0016358//dendrite development;GO:0021766//hippocampus development;GO:0021987//cerebral cortex development;GO:0030010//establishment of cell polarit…
ENSCHIP00000005165.1	9942100000	5186000000	5102700000	7186800000	6797000000	6792100000	-	-	-	-	-	-	-	-	-
ENSCHIP00000005186.1	2150000000	1490800000	4174800000	2190700000	2255600000	3424200000	-	major allergen I polypeptide chain 1-like [Source:NCBI gene;Acc:108637981]	-	-	-	-	-	-	-
ENSCHIP00000005192.1	14315000	8510600	6584100	10459000	11567000	22556000	PSMA5	proteasome 20S subunit alpha 5 [Source:NCBI gene;Acc:102186449]	Genetic Information Processing	Folding, sorting and degradation	ko03050//Proteasome	K02729	GO:0000502//proteasome complex;GO:0005634//nucleus;GO:0005737//cytoplasm;GO:0005829//cytosol;GO:0005839//proteasome core complex;GO:0019773//proteasome core complex, alpha-subunit complex	GO:0004175//endopeptidase activity;GO:0004298//threonine-type endopeptidase activity;GO:0008233//peptidase activity;GO:0016787//hydrolase activity	GO:0006508//proteolysis;GO:0006511//ubiquitin-dependent protein catabolic process;GO:0043161//proteasome-mediated ubiquitin-dependent protein catabolic process;GO:0051603//proteolysis involved in cellular protein catabolic process
ENSCHIP00000005193.1	143540000	141660000	53108000	72004000	137380000	164970000	-	serpin A3-7 [Source:NCBI gene;Acc:102174926]	-	-	-	-	GO:0005615//extracellular space	-	-
ENSCHIP00000005209.1	0	0	0	0	0	754510	GSPT1	G1 to S phase transition 1 [Source:NCBI gene;Acc:102169540]	Genetic Information Processing	Translation	ko03015//mRNA surveillance pathway	K03267	-	GO:0003924//GTPase activity;GO:0005525//GTP binding	-
ENSCHIP00000005212.1	0	4660100	769480	2290500	3173400	5607800	PURA	purine rich element binding protein A [Source:NCBI gene;Acc:102172993]	-	-	-	-	GO:0005634//nucleus;GO:0005662//DNA replication factor A complex;GO:0005737//cytoplasm;GO:0030425//dendrite;GO:0032839//dendrite cytoplasm;GO:0043025//neuronal cell body;GO:0098794//postsynapse	GO:0000900//translation repressor activity, nucleic acid binding;GO:0000977//RNA polymerase II regulatory region sequence-specific DNA binding;GO:0003677//DNA binding;GO:0003690//double-stranded DNA binding;GO:0003691//double-stranded telomeric DNA binding;GO:0003697//single-stranded DNA binding;GO:0003700//transcription factor activity, sequence-specific DNA binding;GO:0003723//RNA binding;GO:00…	GO:0006268//DNA unwinding involved in DNA replication;GO:0007399//nervous system development;GO:0008284//positive regulation of cell proliferation;GO:0017148//negative regulation of translation;GO:0030154//cell differentiation;GO:0042127//regulation of cell proliferation;GO:0045892//negative regulation of transcription, DNA-templated;GO:0046651//lymphocyte proliferation;GO:0050673//epithelial cel…
ENSCHIP00000005214.1	0	3687000	0	0	4792000	71984000	-	-	-	-	-	-	-	-	-
ENSCHIP00000005265.1	0	2947800	2735600	1992500	4797600	4612400	HMGN4	high mobility group nucleosome-binding domain-containing protein 4 [Source:NCBI gene;Acc:102179149]	-	-	-	-	GO:0000785//chromatin;GO:0005634//nucleus	GO:0031492//nucleosomal DNA binding	-
ENSCHIP00000005270.1	806740	0	0	0	0	0	PSMD10	proteasome 26S subunit, non-ATPase 10 [Source:NCBI gene;Acc:102175751]	-	-	-	-	GO:0000502//proteasome complex;GO:0005634//nucleus;GO:0005737//cytoplasm;GO:0005829//cytosol;GO:0008540//proteasome regulatory particle, base subcomplex;GO:0045111//intermediate filament cytoskeleton	GO:0005515//protein binding;GO:0008134//transcription factor binding	GO:0000122//negative regulation of transcription from RNA polymerase II promoter;GO:0007253//cytoplasmic sequestering of NF-kappaB;GO:0030307//positive regulation of cell growth;GO:0031398//positive regulation of protein ubiquitination;GO:0032088//negative regulation of NF-kappaB transcription factor activity;GO:0032436//positive regulation of proteasomal ubiquitin-dependent protein catabolic pro…
ENSCHIP00000005272.1	1168600	332380	0	50014	621950	1720700	-	heat shock protein family A (Hsp70) member 4 [Source:NCBI gene;Acc:102172434]	Cellular Processes;Organismal Systems	Cellular community - eukaryotes;Immune system	ko04530//Tight junction;ko04612//Antigen processing and presentation	K09489;K09489	-	-	-
ENSCHIP00000005278.1	9906200	11187000	45219000	16971000	4122400	26325000	MARCKS	myristoylated alanine rich protein kinase C substrate [Source:NCBI gene;Acc:108636721]	Human Diseases;Organismal Systems	Cancers;Immune system	ko05206//MicroRNAs in cancer;ko04666//Fc gamma R-mediated phagocytosis	K12561;K12561	GO:0005737//cytoplasm;GO:0005813//centrosome;GO:0005938//cell cortex;GO:0016020//membrane;GO:0032432//actin filament bundle;GO:0042585//germinal vesicle	GO:0005080//protein kinase C binding;GO:0005516//calmodulin binding;GO:0042802//identical protein binding;GO:0051015//actin filament binding	GO:0051017//actin filament bundle assembly;GO:0051260//protein homooligomerization;GO:0051764//actin crosslink formation
ENSCHIP00000005293.1	7886500	0	9913400	2414400	25584000	40335000	-	-	-	-	-	-	-	-	-
ENSCHIP00000005341.1	13653000	3843300	0	0	653030	6605100	GSTM3	glutathione S-transferase mu 3 [Source:NCBI gene;Acc:102188913]	Human Diseases;Human Diseases;Human Diseases;Metabolism;Metabolism;Metabolism;Human Diseases;Metabolism;Human Diseases	Cancers;Cardiovascular diseases;Cancers;Xenobiotics biodegradation and metabolism;Metabolism of other amino acids;Xenobiotics biodegradation and metabolism;Cancers;Xenobiotics biodegradation and metabolism;Drug resistance	ko05200//Pathways in cancer;ko05418//Fluid shear stress and atherosclerosis;ko05225//Hepatocellular carcinoma;ko00983//Drug metabolism - other enzymes;ko00480//Glutathione metabolism;ko00980//Metabolism of xenobiotics by cytochrome P450;ko05204//Chemical carcinogenesis;ko00982//Drug metabolism - cytochrome P450;ko01524//Platinum drug resistance	K00799;K00799;K00799;K00799;K00799;K00799;K00799;K00799;K00799	-	GO:0004364//glutathione transferase activity;GO:0005515//protein binding;GO:0016740//transferase activity	-
ENSCHIP00000033239.1	0	0	872450	0	0	0	-	zinc finger Ran-binding domain-containing protein 2 pseudogene [Source:NCBI gene;Acc:102187440]	-	-	-	-	GO:0005634//nucleus	GO:0003723//RNA binding;GO:0046872//metal ion binding	-
ENSCHIP00000005356.1	32767000	22305000	34526000	26042000	32688000	60204000	-	heat shock protein family E (Hsp10) member 1 [Source:NCBI gene;Acc:102173048]	-	-	-	-	-	GO:0005524//ATP binding	GO:0006457//protein folding
ENSCHIP00000024270.1	5164300	0	0	0	0	6022500	-	EBP cholestenol delta-isomerase [Source:NCBI gene;Acc:102177226]	Metabolism;Metabolism	Global and overview maps;Lipid metabolism	ko01100//Metabolic pathways;ko00100//Steroid biosynthesis	K01824;K01824	GO:0016020//membrane;GO:0016021//integral component of membrane	GO:0047750//cholestenol delta-isomerase activity	GO:0016125//sterol metabolic process
ENSCHIP00000005408.1	1282900	0	364870	0	0	0	-	eukaryotic translation initiation factor 4E [Source:NCBI gene;Acc:102184413]	Environmental Information Processing;Genetic Information Processing;Environmental Information Processing;Organismal Systems;Environmental Information Processing;Human Diseases;Organismal Systems	Signal transduction;Translation;Signal transduction;Endocrine system;Signal transduction;Drug resistance;Aging	ko04151//PI3K-Akt signaling pathway;ko03013//RNA transport;ko04066//HIF-1 signaling pathway;ko04910//Insulin signaling pathway;ko04150//mTOR signaling pathway;ko01521//EGFR tyrosine kinase inhibitor resistance;ko04211//Longevity regulating pathway - mammal	K03259;K03259;K03259;K03259;K03259;K03259;K03259	GO:0005737//cytoplasm	GO:0003723//RNA binding;GO:0003743//translation initiation factor activity	GO:0006412//translation;GO:0006413//translational initiation
ENSCHIP00000005418.1	139720000	77514000	77771000	87865000	103250000	107120000	MYL12B	myosin regulatory light chain 12B [Source:NCBI gene;Acc:102175348]	Cellular Processes;Cellular Processes;Cellular Processes;Organismal Systems;Organismal Systems	Cellular community - eukaryotes;Cell motility;Cellular community - eukaryotes;Immune system;Immune system	ko04510//Focal adhesion;ko04810//Regulation of actin cytoskeleton;ko04530//Tight junction;ko04611//Platelet activation;ko04670//Leukocyte transendothelial migration	K12757;K12757;K12757;K12757;K12757	GO:0001725//stress fiber;GO:0005903//brush border;GO:0016460//myosin II complex;GO:0030018//Z disc;GO:0045177//apical part of cell;GO:0099738//cell cortex region	GO:0005509//calcium ion binding;GO:0032036//myosin heavy chain binding	GO:0008360//regulation of cell shape
ENSCHIP00000005458.1	0	0	0	0	0	591300	KLK6	kallikrein related peptidase 6 [Source:NCBI gene;Acc:102178298]	-	-	-	-	GO:0005576//extracellular region;GO:0005737//cytoplasm	GO:0004252//serine-type endopeptidase activity;GO:0008233//peptidase activity;GO:0008236//serine-type peptidase activity;GO:0016787//hydrolase activity	GO:0006508//proteolysis;GO:0045745//positive regulation of G-protein coupled receptor protein signaling pathway
ENSCHIP00000005470.1	0	988530	5496100	3661600	1724600	5814100	TPM4	tropomyosin 4 [Source:NCBI gene;Acc:102180482]	Organismal Systems;Human Diseases;Human Diseases;Organismal Systems	Circulatory system;Cardiovascular diseases;Cardiovascular diseases;Circulatory system	ko04261//Adrenergic signaling in cardiomyocytes;ko05414//Dilated cardiomyopathy (DCM);ko05410//Hypertrophic cardiomyopathy (HCM);ko04260//Cardiac muscle contraction	K10375;K10375;K10375;K10375	GO:0001725//stress fiber	-	-
ENSCHIP00000005490.1	82815000	95887000	176770000	134860000	128690000	201820000	TPM4	tropomyosin 4 [Source:NCBI gene;Acc:102180482]	Organismal Systems;Human Diseases;Human Diseases;Organismal Systems	Circulatory system;Cardiovascular diseases;Cardiovascular diseases;Circulatory system	ko04261//Adrenergic signaling in cardiomyocytes;ko05414//Dilated cardiomyopathy (DCM);ko05410//Hypertrophic cardiomyopathy (HCM);ko04260//Cardiac muscle contraction	K10375;K10375;K10375;K10375	-	-	-
ENSCHIP00000005504.1	2495600	4403000	527690	3345000	3201100	3954900	-	BOLA class I histocompatibility antigen, alpha chain BL3-7-like [Source:NCBI gene;Acc:108633459]	Cellular Processes;Human Diseases;Cellular Processes;Human Diseases;Human Diseases;Human Diseases;Cellular Processes;Human Diseases;Human Diseases;Environmental Information Processing;Organismal Systems;Human Diseases;Organismal Systems;Human Diseases;Human Diseases;Human Diseases;Human Diseases;Human Diseases	Transport and catabolism;Infectious diseases;Transport and catabolism;Cancers;Infectious diseases;Infectious diseases;Cell growth and death;Infectious diseases;Infectious diseases;Signaling molecules and interaction;Immune system;Infectious diseases;Immune system;Cardiovascular diseases;Endocrine and metabolic diseases;Immune diseases;Immune diseases;Immune diseases	ko04144//Endocytosis;ko05165//Human papillomavirus infection;ko04145//Phagosome;ko05203//Viral carcinogenesis;ko05169//Epstein-Barr virus infection;ko05163//Human cytomegalovirus infection;ko04218//Cellular senescence;ko05166//HTLV-I infection;ko05168//Herpes simplex infection;ko04514//Cell adhesion molecules (CAMs);ko04612//Antigen processing and presentation;ko05167//Kaposi sarcoma-associated h…	K06751;K06751;K06751;K06751;K06751;K06751;K06751;K06751;K06751;K06751;K06751;K06751;K06751;K06751;K06751;K06751;K06751;K06751	GO:0016020//membrane;GO:0016021//integral component of membrane	-	GO:0006955//immune response;GO:0019882//antigen processing and presentation
ENSCHIP00000005517.1	31655000	13711000	0	0	0	9535900	-	NADH-cytochrome b5 reductase 3 [Source:NCBI gene;Acc:102173645]	Metabolism	Carbohydrate metabolism	ko00520//Amino sugar and nucleotide sugar metabolism	K00326	-	GO:0004128//cytochrome-b5 reductase activity, acting on NAD(P)H;GO:0016491//oxidoreductase activity	GO:0055114//oxidation-reduction process
ENSCHIP00000005541.1	3241900	770990	1284600	1450900	2478300	3176500	ASAH1	N-acylsphingosine amidohydrolase 1 [Source:NCBI gene;Acc:102169733]	Metabolism;Cellular Processes;Environmental Information Processing;Metabolism	Global and overview maps;Transport and catabolism;Signal transduction;Lipid metabolism	ko01100//Metabolic pathways;ko04142//Lysosome;ko04071//Sphingolipid signaling pathway;ko00600//Sphingolipid metabolism	K12348;K12348;K12348;K12348	GO:0005764//lysosome	GO:0016787//hydrolase activity;GO:0016810//hydrolase activity, acting on carbon-nitrogen (but not peptide) bonds	GO:0006629//lipid metabolic process
ENSCHIP00000005571.1	0	0	1292700	1549500	0	0	-	-	-	-	-	-	-	GO:0003676//nucleic acid binding;GO:0003723//RNA binding	-
ENSCHIP00000005620.1	15921000	9241400	1477200	10428000	10879000	17916000	CD81	CD81 molecule [Source:NCBI gene;Acc:100860811]	Human Diseases;Human Diseases;Organismal Systems	Infectious diseases;Infectious diseases;Immune system	ko05144//Malaria;ko05160//Hepatitis C;ko04662//B cell receptor signaling pathway	K06508;K06508;K06508	GO:0001772//immunological synapse;GO:0005886//plasma membrane;GO:0005887//integral component of plasma membrane;GO:0016020//membrane;GO:0016021//integral component of membrane;GO:0016323//basolateral plasma membrane;GO:0031982//vesicle;GO:0070062//extracellular exosome;GO:0097197//tetraspanin-enriched microdomain	GO:0001618//virus receptor activity;GO:0005178//integrin binding;GO:0015485//cholesterol binding;GO:0042289//MHC class II protein binding;GO:1990459//transferrin receptor binding	GO:0000187//activation of MAPK activity;GO:0001771//immunological synapse formation;GO:0002455//humoral immune response mediated by circulating immunoglobulin;GO:0002863//positive regulation of inflammatory response to antigenic stimulus;GO:0008104//protein localization;GO:0008284//positive regulation of cell proliferation;GO:0014905//myoblast fusion involved in skeletal muscle regeneration;GO:00…
ENSCHIP00000005629.1	295080	0	0	0	0	0	ETF1	eukaryotic translation termination factor 1 [Source:NCBI gene;Acc:102188586]	Genetic Information Processing	Translation	ko03015//mRNA surveillance pathway	K03265	GO:0005737//cytoplasm	GO:0003747//translation release factor activity;GO:0008079//translation termination factor activity;GO:1990825//sequence-specific mRNA binding	GO:0006415//translational termination;GO:0006449//regulation of translational termination;GO:0006479//protein methylation
ENSCHIP00000005687.1	117490000	75067000	1410200	4106800	2620000	82741000	SLC4A1	solute carrier family 4 member 1 (Diego blood group) [Source:NCBI gene;Acc:102187078]	Organismal Systems	Excretory system	ko04966//Collecting duct acid secretion	K06573	GO:0016020//membrane;GO:0016021//integral component of membrane	GO:0005452//inorganic anion exchanger activity;GO:0008509//anion transmembrane transporter activity	GO:0006811//ion transport;GO:0006820//anion transport;GO:0015698//inorganic anion transport;GO:0098656//anion transmembrane transport
ENSCHIP00000005688.1	56398000	30052000	4260700	4290500	15401000	52315000	PGK1	phosphoglycerate kinase 1 [Source:NCBI gene;Acc:102185725]	Metabolism;Metabolism;Metabolism;Metabolism	Global and overview maps;Global and overview maps;Carbohydrate metabolism;Global and overview maps	ko01100//Metabolic pathways;ko01200//Carbon metabolism;ko00010//Glycolysis / Gluconeogenesis;ko01230//Biosynthesis of amino acids	K00927;K00927;K00927;K00927	-	GO:0004618//phosphoglycerate kinase activity;GO:0005524//ATP binding;GO:0016301//kinase activity;GO:0016740//transferase activity	GO:0006096//glycolytic process;GO:0016310//phosphorylation
ENSCHIP00000005708.1	0	0	0	0	0	0	-	-	-	-	-	-	GO:0000276//mitochondrial proton-transporting ATP synthase complex, coupling factor F(o);GO:0005739//mitochondrion;GO:0005743//mitochondrial inner membrane;GO:0016020//membrane	GO:0015078//hydrogen ion transmembrane transporter activity	GO:0006811//ion transport;GO:0015986//ATP synthesis coupled proton transport
ENSCHIP00000005780.1	0	0	0	0	0	0	ITGAV	integrin subunit alpha V [Source:NCBI gene;Acc:102187813]	Human Diseases;Human Diseases;Cellular Processes;Cellular Processes;Human Diseases;Cellular Processes;Environmental Information Processing;Environmental Information Processing;Human Diseases;Human Diseases;Human Diseases;Human Diseases;Environmental Information Processing;Human Diseases;Organismal Systems;Human Diseases	Cancers;Cancers;Cellular community - eukaryotes;Cell motility;Infectious diseases;Transport and catabolism;Signal transduction;Signaling molecules and interaction;Infectious diseases;Cardiovascular diseases;Cardiovascular diseases;Cardiovascular diseases;Signaling molecules and interaction;Cardiovascular diseases;Endocrine system;Cancers	ko05200//Pathways in cancer;ko05205//Proteoglycans in cancer;ko04510//Focal adhesion;ko04810//Regulation of actin cytoskeleton;ko05165//Human papillomavirus infection;ko04145//Phagosome;ko04151//PI3K-Akt signaling pathway;ko04512//ECM-receptor interaction;ko05163//Human cytomegalovirus infection;ko05418//Fluid shear stress and atherosclerosis;ko05412//Arrhythmogenic right ventricular cardiomyopat…	K06487;K06487;K06487;K06487;K06487;K06487;K06487;K06487;K06487;K06487;K06487;K06487;K06487;K06487;K06487;K06487	GO:0008305//integrin complex;GO:0016020//membrane;GO:0016021//integral component of membrane	-	GO:0007155//cell adhesion;GO:0007229//integrin-mediated signaling pathway
ENSCHIP00000005782.1	6656300	5915700	3036400	4127800	5183900	10835000	PSME1	proteasome activator subunit 1 [Source:NCBI gene;Acc:102179390]	Genetic Information Processing;Organismal Systems	Folding, sorting and degradation;Immune system	ko03050//Proteasome;ko04612//Antigen processing and presentation	K06696;K06696	GO:0008537//proteasome activator complex	GO:0061133//endopeptidase activator activity	GO:0010950//positive regulation of endopeptidase activity;GO:0019884//antigen processing and presentation of exogenous antigen
ENSCHIP00000005792.1	0	0	0	899290	0	0	NUDC	nuclear distribution C, dynein complex regulator [Source:NCBI gene;Acc:102188269]	-	-	-	-	GO:0005737//cytoplasm;GO:0005829//cytosol	-	-
ENSCHIP00000005794.1	645860	491260	511000	521880	1430900	5196500	JPT2	Jupiter microtubule associated homolog 2 [Source:NCBI gene;Acc:102181460]	-	-	-	-	GO:0005829//cytosol;GO:0005886//plasma membrane	-	-
ENSCHIP00000005807.1	19595000	5450300	0	0	588630	14258000	-	40S ribosomal protein S4, X isoform [Source:NCBI gene;Acc:102180169]	Genetic Information Processing	Translation	ko03010//Ribosome	K02987	GO:0005840//ribosome	GO:0003723//RNA binding;GO:0003735//structural constituent of ribosome;GO:0019843//rRNA binding	GO:0006412//translation
ENSCHIP00000005895.1	0	72578	0	0	0	589630	GLG1	golgi glycoprotein 1 [Source:NCBI gene;Acc:102175323]	Environmental Information Processing	Signaling molecules and interaction	ko04514//Cell adhesion molecules (CAMs)	K06816	GO:0000139//Golgi membrane;GO:0016020//membrane;GO:0016021//integral component of membrane	-	-
ENSCHIP00000005834.1	515450	0	767270	432930	531050	0	-	putative RNA-binding protein Luc7-like 2 [Source:NCBI gene;Acc:102172789]	-	-	-	-	GO:0005685//U1 snRNP	GO:0003729//mRNA binding	GO:0006376//mRNA splice site selection
ENSCHIP00000005841.1	2390100	1577000	749050	2888700	2534900	3252600	TFG	trafficking from ER to golgi regulator [Source:NCBI gene;Acc:102181812]	Human Diseases;Human Diseases	Cancers;Cancers	ko05200//Pathways in cancer;ko05216//Thyroid cancer	K09292;K09292	GO:0000139//Golgi membrane;GO:0005737//cytoplasm;GO:0005829//cytosol;GO:0043231//intracellular membrane-bounded organelle;GO:0070971//endoplasmic reticulum exit site	GO:0005515//protein binding;GO:0042802//identical protein binding	GO:0006888//ER to Golgi vesicle-mediated transport;GO:0048208//COPII vesicle coating
ENSCHIP00000005866.1	25906000	15612000	4365800	9584100	13581000	34977000	HSP90B1	heat shock protein 90 beta family member 1 [Source:NCBI gene;Acc:102179454]	Human Diseases;Environmental Information Processing;Genetic Information Processing;Organismal Systems;Human Diseases;Organismal Systems;Organismal Systems;Human Diseases	Cancers;Signal transduction;Folding, sorting and degradation;Endocrine system;Cardiovascular diseases;Endocrine system;Immune system;Cancers	ko05200//Pathways in cancer;ko04151//PI3K-Akt signaling pathway;ko04141//Protein processing in endoplasmic reticulum;ko04915//Estrogen signaling pathway;ko05418//Fluid shear stress and atherosclerosis;ko04918//Thyroid hormone synthesis;ko04657//IL-17 signaling pathway;ko05215//Prostate cancer	K09487;K09487;K09487;K09487;K09487;K09487;K09487;K09487	-	GO:0005524//ATP binding;GO:0051082//unfolded protein binding	GO:0006457//protein folding
ENSCHIP00000005920.1	0	0	0	0	0	0	NCKAP1	NCK associated protein 1 [Source:NCBI gene;Acc:102182076]	Cellular Processes	Cell motility	ko04810//Regulation of actin cytoskeleton	K05750	-	-	-
ENSCHIP00000005880.1	6369200	2464300	2408800	0	3032400	4513500	CMPK1	cytidine/uridine monophosphate kinase 1 [Source:NCBI gene;Acc:102191483]	Metabolism;Metabolism;Metabolism	Global and overview maps;Xenobiotics biodegradation and metabolism;Nucleotide metabolism	ko01100//Metabolic pathways;ko00983//Drug metabolism - other enzymes;ko00240//Pyrimidine metabolism	K13800;K13800;K13800	GO:0005634//nucleus;GO:0005654//nucleoplasm;GO:0005730//nucleolus;GO:0005737//cytoplasm	GO:0000166//nucleotide binding;GO:0004127//cytidylate kinase activity;GO:0004550//nucleoside diphosphate kinase activity;GO:0005524//ATP binding;GO:0009041//uridylate kinase activity;GO:0016301//kinase activity;GO:0016740//transferase activity;GO:0019205//nucleobase-containing compound kinase activity	GO:0006139//nucleobase-containing compound metabolic process;GO:0006165//nucleoside diphosphate phosphorylation;GO:0006207//'de novo' pyrimidine nucleobase biosynthetic process;GO:0006221//pyrimidine nucleotide biosynthetic process;GO:0009142//nucleoside triphosphate biosynthetic process;GO:0016310//phosphorylation;GO:0046940//nucleoside monophosphate phosphorylation
ENSCHIP00000005934.1	971650	0	0	0	0	357700	-	calcium/calmodulin dependent protein kinase II delta [Source:NCBI gene;Acc:102175934]	Human Diseases;Human Diseases;Environmental Information Processing;Cellular Processes;Organismal Systems;Organismal Systems;Environmental Information Processing;Human Diseases;Organismal Systems;Cellular Processes;Organismal Systems;Environmental Information Processing;Organismal Systems;Organismal Systems;Organismal Systems;Organismal Systems;Environmental Information Processing;Organismal Syste…	Cancers;Cancers;Signal transduction;Cell growth and death;Circulatory system;Endocrine system;Signal transduction;Infectious diseases;Nervous system;Cell growth and death;Endocrine system;Signal transduction;Endocrine system;Nervous system;Digestive system;Development;Signal transduction;Environmental adaptation;Substance dependence;Endocrine system;Nervous system;Endocrine system;Nervous system;…	ko05200//Pathways in cancer;ko05205//Proteoglycans in cancer;ko04024//cAMP signaling pathway;ko04217//Necroptosis;ko04261//Adrenergic signaling in cardiomyocytes;ko04921//Oxytocin signaling pathway;ko04020//Calcium signaling pathway;ko05152//Tuberculosis;ko04728//Dopaminergic synapse;ko04114//Oocyte meiosis;ko04922//Glucagon signaling pathway;ko04066//HIF-1 signaling pathway;ko04925//Aldosterone …	K04515;K04515;K04515;K04515;K04515;K04515;K04515;K04515;K04515;K04515;K04515;K04515;K04515;K04515;K04515;K04515;K04515;K04515;K04515;K04515;K04515;K04515;K04515;K04515;K04515;K04515;K04515;K04515;K04515	-	GO:0000166//nucleotide binding;GO:0004672//protein kinase activity;GO:0004674//protein serine/threonine kinase activity;GO:0004683//calmodulin-dependent protein kinase activity;GO:0005516//calmodulin binding;GO:0005524//ATP binding	GO:0006468//protein phosphorylation
ENSCHIP00000005932.1	614790	0	0	0	0	398450	EIF4G1	eukaryotic translation initiation factor 4 gamma 1 [Source:NCBI gene;Acc:102183267]	Genetic Information Processing;Human Diseases	Translation;Cardiovascular diseases	ko03013//RNA transport;ko05416//Viral myocarditis	K03260;K03260	-	GO:0003723//RNA binding;GO:0003729//mRNA binding;GO:0003743//translation initiation factor activity;GO:0005515//protein binding	GO:0006413//translational initiation
ENSCHIP00000005968.1	18002000	9835700	0	0	3079900	14537000	GNAI2	G protein subunit alpha i2 [Source:NCBI gene;Acc:100860765]	Human Diseases;Human Diseases;Environmental Information Processing;Organismal Systems;Organismal Systems;Organismal Systems;Environmental Information Processing;Organismal Systems;Human Diseases;Environmental Information Processing;Organismal Systems;Human Diseases;Organismal Systems;Organismal Systems;Organismal Systems;Organismal Systems;Human Diseases;Organismal Systems;Environmental Informati…	Cancers;Substance dependence;Signal transduction;Circulatory system;Endocrine system;Endocrine system;Signal transduction;Immune system;Infectious diseases;Signal transduction;Nervous system;Neurodegenerative diseases;Digestive system;Development;Immune system;Environmental adaptation;Infectious diseases;Endocrine system;Signal transduction;Cellular community - eukaryotes;Nervous system;Endocrine…	ko05200//Pathways in cancer;ko05034//Alcoholism;ko04024//cAMP signaling pathway;ko04261//Adrenergic signaling in cardiomyocytes;ko04915//Estrogen signaling pathway;ko04921//Oxytocin signaling pathway;ko04022//cGMP - PKG signaling pathway;ko04611//Platelet activation;ko05163//Human cytomegalovirus infection;ko04015//Rap1 signaling pathway;ko04728//Dopaminergic synapse;ko05012//Parkinson disease;ko…	K04630;K04630;K04630;K04630;K04630;K04630;K04630;K04630;K04630;K04630;K04630;K04630;K04630;K04630;K04630;K04630;K04630;K04630;K04630;K04630;K04630;K04630;K04630;K04630;K04630;K04630;K04630;K04630;K04630;K04630;K04630;K04630;K04630;K04630;K04630;K04630;K04630;K04630	-	GO:0000166//nucleotide binding;GO:0003924//GTPase activity;GO:0005525//GTP binding;GO:0019001//guanyl nucleotide binding;GO:0031683//G-protein beta/gamma-subunit complex binding;GO:0046872//metal ion binding	GO:0007165//signal transduction;GO:0007186//G-protein coupled receptor signaling pathway;GO:0007188//adenylate cyclase-modulating G-protein coupled receptor signaling pathway
ENSCHIP00000005962.1	66028000	41796000	1222100	14150000	26181000	105080000	-	peroxiredoxin 1 [Source:NCBI gene;Acc:102183385]	Cellular Processes	Transport and catabolism	ko04146//Peroxisome	K13279	GO:0005623//cell	GO:0016209//antioxidant activity;GO:0016491//oxidoreductase activity;GO:0051920//peroxiredoxin activity	GO:0045454//cell redox homeostasis;GO:0055114//oxidation-reduction process;GO:0098869//cellular oxidant detoxification
ENSCHIP00000005970.1	142730000	60425000	117580000	104180000	112390000	190710000	CALML5	calmodulin [Source:NCBI gene;Acc:102175311]	Human Diseases;Human Diseases;Environmental Information Processing;Organismal Systems;Organismal Systems;Organismal Systems;Human Diseases;Environmental Information Processing;Environmental Information Processing;Human Diseases;Human Diseases;Environmental Information Processing;Organismal Systems;Human Diseases;Cellular Processes;Cellular Processes;Organismal Systems;Organismal Systems;Organisma…	Cancers;Substance dependence;Signal transduction;Circulatory system;Endocrine system;Endocrine system;Neurodegenerative diseases;Signal transduction;Signal transduction;Infectious diseases;Infectious diseases;Signal transduction;Nervous system;Cardiovascular diseases;Cell growth and death;Cell growth and death;Endocrine system;Endocrine system;Endocrine system;Nervous system;Digestive system;Dige…	ko05200//Pathways in cancer;ko05034//Alcoholism;ko04024//cAMP signaling pathway;ko04261//Adrenergic signaling in cardiomyocytes;ko04915//Estrogen signaling pathway;ko04921//Oxytocin signaling pathway;ko05010//Alzheimer disease;ko04022//cGMP - PKG signaling pathway;ko04020//Calcium signaling pathway;ko05152//Tuberculosis;ko05163//Human cytomegalovirus infection;ko04015//Rap1 signaling pathway;ko04…	K02183;K02183;K02183;K02183;K02183;K02183;K02183;K02183;K02183;K02183;K02183;K02183;K02183;K02183;K02183;K02183;K02183;K02183;K02183;K02183;K02183;K02183;K02183;K02183;K02183;K02183;K02183;K02183;K02183;K02183;K02183;K02183;K02183;K02183;K02183;K02183;K02183;K02183;K02183	-	GO:0005509//calcium ion binding	-
ENSCHIP00000005972.1	41490000	24184000	14802000	20544000	28826000	37598000	DYNLL2	dynein light chain LC8-type 2 [Source:NCBI gene;Acc:102183538]	Organismal Systems	Excretory system	ko04962//Vasopressin-regulated water reabsorption	K10418	GO:0005737//cytoplasm;GO:0005813//centrosome;GO:0005856//cytoskeleton;GO:0005868//cytoplasmic dynein complex;GO:0005874//microtubule;GO:0005875//microtubule associated complex;GO:0030286//dynein complex;GO:0031475//myosin V complex;GO:0098794//postsynapse	GO:0003774//motor activity	GO:0007017//microtubule-based process
ENSCHIP00000005983.1	607680	0	0	0	0	0	GNAI2	G protein subunit alpha i2 [Source:NCBI gene;Acc:100860765]	Human Diseases;Human Diseases;Environmental Information Processing;Organismal Systems;Organismal Systems;Organismal Systems;Environmental Information Processing;Organismal Systems;Human Diseases;Environmental Information Processing;Organismal Systems;Human Diseases;Organismal Systems;Organismal Systems;Organismal Systems;Organismal Systems;Human Diseases;Organismal Systems;Environmental Informati…	Cancers;Substance dependence;Signal transduction;Circulatory system;Endocrine system;Endocrine system;Signal transduction;Immune system;Infectious diseases;Signal transduction;Nervous system;Neurodegenerative diseases;Digestive system;Development;Immune system;Environmental adaptation;Infectious diseases;Endocrine system;Signal transduction;Cellular community - eukaryotes;Nervous system;Endocrine…	ko05200//Pathways in cancer;ko05034//Alcoholism;ko04024//cAMP signaling pathway;ko04261//Adrenergic signaling in cardiomyocytes;ko04915//Estrogen signaling pathway;ko04921//Oxytocin signaling pathway;ko04022//cGMP - PKG signaling pathway;ko04611//Platelet activation;ko05163//Human cytomegalovirus infection;ko04015//Rap1 signaling pathway;ko04728//Dopaminergic synapse;ko05012//Parkinson disease;ko…	K04630;K04630;K04630;K04630;K04630;K04630;K04630;K04630;K04630;K04630;K04630;K04630;K04630;K04630;K04630;K04630;K04630;K04630;K04630;K04630;K04630;K04630;K04630;K04630;K04630;K04630;K04630;K04630;K04630;K04630;K04630;K04630;K04630;K04630;K04630;K04630;K04630;K04630	-	GO:0000166//nucleotide binding;GO:0003924//GTPase activity;GO:0005525//GTP binding;GO:0019001//guanyl nucleotide binding;GO:0031683//G-protein beta/gamma-subunit complex binding;GO:0046872//metal ion binding	GO:0007165//signal transduction;GO:0007186//G-protein coupled receptor signaling pathway;GO:0007188//adenylate cyclase-modulating G-protein coupled receptor signaling pathway
ENSCHIP00000005984.1	1753500	0	0	0	0	657610	GAMT	guanidinoacetate N-methyltransferase [Source:NCBI gene;Acc:102176603]	Metabolism;Metabolism;Metabolism	Global and overview maps;Amino acid metabolism;Amino acid metabolism	ko01100//Metabolic pathways;ko00330//Arginine and proline metabolism;ko00260//Glycine, serine and threonine metabolism	K00542;K00542;K00542	-	GO:0008168//methyltransferase activity;GO:0016740//transferase activity;GO:0030731//guanidinoacetate N-methyltransferase activity	GO:0006601//creatine biosynthetic process;GO:0007283//spermatogenesis;GO:0009887//organ morphogenesis;GO:0032259//methylation;GO:0040014//regulation of multicellular organism growth
ENSCHIP00000006057.1	1418200	900020	949540	2271800	3486300	5730100	-	cytochrome c oxidase subunit 5A, mitochondrial [Source:NCBI gene;Acc:102191741]	Metabolism;Human Diseases;Human Diseases;Organismal Systems;Human Diseases;Metabolism;Organismal Systems;Human Diseases	Global and overview maps;Neurodegenerative diseases;Neurodegenerative diseases;Environmental adaptation;Neurodegenerative diseases;Energy metabolism;Circulatory system;Endocrine and metabolic diseases	ko01100//Metabolic pathways;ko05016//Huntington disease;ko05010//Alzheimer disease;ko04714//Thermogenesis;ko05012//Parkinson disease;ko00190//Oxidative phosphorylation;ko04260//Cardiac muscle contraction;ko04932//Non-alcoholic fatty liver disease (NAFLD)	K02264;K02264;K02264;K02264;K02264;K02264;K02264;K02264	GO:0005743//mitochondrial inner membrane	GO:0004129//cytochrome-c oxidase activity	GO:0022900//electron transport chain;GO:1902600//hydrogen ion transmembrane transport
ENSCHIP00000006074.1	2806900	1143800	0	0	0	0	-	60S ribosomal protein L7a [Source:NCBI gene;Acc:102175205]	Genetic Information Processing	Translation	ko03010//Ribosome	K02936	GO:1990904//ribonucleoprotein complex	-	GO:0042254//ribosome biogenesis
ENSCHIP00000006079.1	0	0	200810	510390	0	0	-	complement factor H-related protein 2 [Source:NCBI gene;Acc:102169690]	-	-	-	-	-	-	-
ENSCHIP00000006106.1	3366400	0	0	0	2792300	2917100	CBX3	chromobox 3 [Source:NCBI gene;Acc:102171761]	-	-	-	-	GO:0000775//chromosome, centromeric region;GO:0000785//chromatin;GO:0005634//nucleus;GO:0005719//nuclear euchromatin;GO:0005720//nuclear heterochromatin;GO:0005819//spindle	GO:0019899//enzyme binding;GO:0019904//protein domain specific binding;GO:0042802//identical protein binding;GO:1990226//histone methyltransferase binding	GO:0006974//cellular response to DNA damage stimulus;GO:0045892//negative regulation of transcription, DNA-templated
ENSCHIP00000006116.1	1380400	387750	0	0	0	1232800	EIF3B	eukaryotic translation initiation factor 3 subunit B [Source:NCBI gene;Acc:102168598]	Genetic Information Processing	Translation	ko03013//RNA transport	K03253	GO:0005737//cytoplasm;GO:0005852//eukaryotic translation initiation factor 3 complex;GO:0016282//eukaryotic 43S preinitiation complex;GO:0033290//eukaryotic 48S preinitiation complex;GO:0045202//synapse;GO:0071541//eukaryotic translation initiation factor 3 complex, eIF3m	GO:0003676//nucleic acid binding;GO:0003723//RNA binding;GO:0003743//translation initiation factor activity;GO:0005515//protein binding;GO:0031369//translation initiation factor binding	GO:0001732//formation of cytoplasmic translation initiation complex;GO:0002183//cytoplasmic translational initiation;GO:0006412//translation;GO:0006413//translational initiation;GO:0006446//regulation of translational initiation;GO:0075522//IRES-dependent viral translational initiation;GO:0075525//viral translational termination-reinitiation
ENSCHIP00000006131.1	839070	8314500	14836000	8233100	14657000	3573400	-	superoxide dismutase 2 [Source:NCBI gene;Acc:100860856]	Human Diseases;Cellular Processes;Organismal Systems;Environmental Information Processing;Organismal Systems	Neurodegenerative diseases;Transport and catabolism;Aging;Signal transduction;Aging	ko05016//Huntington disease;ko04146//Peroxisome;ko04213//Longevity regulating pathway - multiple species;ko04068//FoxO signaling pathway;ko04211//Longevity regulating pathway - mammal	K04564;K04564;K04564;K04564;K04564	-	GO:0004784//superoxide dismutase activity;GO:0016491//oxidoreductase activity;GO:0046872//metal ion binding	GO:0006801//superoxide metabolic process;GO:0019430//removal of superoxide radicals;GO:0055114//oxidation-reduction process
ENSCHIP00000006132.1	5447400	968840	294920	0	1113500	2279800	FKBP4	FKBP prolyl isomerase 4 [Source:NCBI gene;Acc:102171413]	Organismal Systems	Endocrine system	ko04915//Estrogen signaling pathway	K09571	GO:0005654//nucleoplasm;GO:0005829//cytosol	GO:0003755//peptidyl-prolyl cis-trans isomerase activity;GO:0005515//protein binding;GO:0005528//FK506 binding;GO:0016853//isomerase activity;GO:0031072//heat shock protein binding	GO:0000413//protein peptidyl-prolyl isomerization;GO:0061077//chaperone-mediated protein folding
ENSCHIP00000006147.1	4696700	1883600	3504100	2091400	7496100	4805700	ANPEP	alanyl aminopeptidase, membrane [Source:NCBI gene;Acc:102185784]	Metabolism;Metabolism;Organismal Systems;Organismal Systems	Global and overview maps;Metabolism of other amino acids;Immune system;Endocrine system	ko01100//Metabolic pathways;ko00480//Glutathione metabolism;ko04640//Hematopoietic cell lineage;ko04614//Renin-angiotensin system	K11140;K11140;K11140;K11140	GO:0005615//extracellular space;GO:0005793//endoplasmic reticulum-Golgi intermediate compartment;GO:0005886//plasma membrane;GO:0009897//external side of plasma membrane;GO:0070062//extracellular exosome	GO:0004177//aminopeptidase activity;GO:0008233//peptidase activity;GO:0008237//metallopeptidase activity;GO:0008270//zinc ion binding;GO:0016787//hydrolase activity;GO:0046872//metal ion binding	GO:0006508//proteolysis
ENSCHIP00000006167.1	231610000	344100000	161340000	327730000	619380000	787080000	TTR	transthyretin [Source:NCBI gene;Acc:102182555]	Organismal Systems	Endocrine system	ko04918//Thyroid hormone synthesis	K20731	GO:0005576//extracellular region	GO:0070324//thyroid hormone binding	GO:0042572//retinol metabolic process;GO:0070327//thyroid hormone transport
ENSCHIP00000010882.1	23698000	16674000	0	0	0	0	-	-	-	-	-	-	GO:0000786//nucleosome;GO:0005634//nucleus;GO:0005694//chromosome	GO:0003677//DNA binding;GO:0046982//protein heterodimerization activity	-
ENSCHIP00000006181.1	15227000	7576400	0	0	0	7982400	IQGAP1	IQ motif containing GTPase activating protein 1 [Source:NCBI gene;Acc:102172668]	Human Diseases;Cellular Processes;Cellular Processes	Cancers;Cell motility;Cellular community - eukaryotes	ko05205//Proteoglycans in cancer;ko04810//Regulation of actin cytoskeleton;ko04520//Adherens junction	K16848;K16848;K16848	GO:0001726//ruffle;GO:0005634//nucleus;GO:0005737//cytoplasm;GO:0005874//microtubule;GO:0005886//plasma membrane;GO:0005911//cell-cell junction;GO:0016328//lateral plasma membrane;GO:0030496//midbody;GO:0031234//extrinsic component of cytoplasmic side of plasma membrane;GO:0031252//cell leading edge;GO:0036464//cytoplasmic ribonucleoprotein granule;GO:0043005//neuron projection;GO:1990904//ribonu…	GO:0005515//protein binding;GO:0005516//calmodulin binding;GO:0005547//phosphatidylinositol-3,4,5-trisphosphate binding;GO:0017048//Rho GTPase binding;GO:0019901//protein kinase binding;GO:0019903//protein phosphatase binding;GO:0019904//protein domain specific binding;GO:0031267//small GTPase binding;GO:0043539//protein serine/threonine kinase activator activity;GO:0044548//S100 protein binding;…	GO:0001817//regulation of cytokine production;GO:0007165//signal transduction;GO:0007173//epidermal growth factor receptor signaling pathway;GO:0007346//regulation of mitotic cell cycle;GO:0008543//fibroblast growth factor receptor signaling pathway;GO:0016477//cell migration;GO:0035305//negative regulation of dephosphorylation;GO:0036120//cellular response to platelet-derived growth factor stimu…
ENSCHIP00000006188.1	4275100	1149200	0	0	1423900	3568600	-	ATP synthase peripheral stalk subunit OSCP [Source:NCBI gene;Acc:102170632]	Metabolism;Human Diseases;Human Diseases;Organismal Systems;Human Diseases;Metabolism	Global and overview maps;Neurodegenerative diseases;Neurodegenerative diseases;Environmental adaptation;Neurodegenerative diseases;Energy metabolism	ko01100//Metabolic pathways;ko05016//Huntington disease;ko05010//Alzheimer disease;ko04714//Thermogenesis;ko05012//Parkinson disease;ko00190//Oxidative phosphorylation	K02137;K02137;K02137;K02137;K02137;K02137	GO:0016020//membrane	GO:0046933//proton-transporting ATP synthase activity, rotational mechanism	GO:0015986//ATP synthesis coupled proton transport
ENSCHIP00000006216.1	0	987290	0	0	0	0	TIMP1	TIMP metallopeptidase inhibitor 1 [Source:NCBI gene;Acc:100860924]	Environmental Information Processing	Signal transduction	ko04066//HIF-1 signaling pathway	K16451	GO:0005576//extracellular region;GO:0005604//basement membrane;GO:0005615//extracellular space;GO:0031012//extracellular matrix	GO:0005125//cytokine activity;GO:0005515//protein binding;GO:0008191//metalloendopeptidase inhibitor activity;GO:0008270//zinc ion binding;GO:0030414//peptidase inhibitor activity	GO:0002248//connective tissue replacement involved in inflammatory response wound healing;GO:0007165//signal transduction;GO:0008284//positive regulation of cell proliferation;GO:0010951//negative regulation of endopeptidase activity;GO:0043086//negative regulation of catalytic activity;GO:0051045//negative regulation of membrane protein ectodomain proteolysis;GO:1901164//negative regulation of t…
ENSCHIP00000006219.1	1675300	0	0	0	634630	4014500	SEC22B	SEC22 homolog B, vesicle trafficking protein [Source:NCBI gene;Acc:102173624]	Cellular Processes;Human Diseases;Genetic Information Processing	Transport and catabolism;Infectious diseases;Folding, sorting and degradation	ko04145//Phagosome;ko05134//Legionellosis;ko04130//SNARE interactions in vesicular transport	K08517;K08517;K08517	GO:0000139//Golgi membrane;GO:0005789//endoplasmic reticulum membrane;GO:0005793//endoplasmic reticulum-Golgi intermediate compartment;GO:0012507//ER to Golgi transport vesicle membrane;GO:0016020//membrane;GO:0016021//integral component of membrane	-	GO:0016192//vesicle-mediated transport;GO:0045732//positive regulation of protein catabolic process;GO:1902902//negative regulation of autophagosome assembly
ENSCHIP00000006227.1	271520000	108380000	3122300	10853000	13555000	194440000	-	eukaryotic translation elongation factor 1 alpha 1 [Source:NCBI gene;Acc:100860780]	Genetic Information Processing;Human Diseases	Translation;Infectious diseases	ko03013//RNA transport;ko05134//Legionellosis	K03231;K03231	-	GO:0000166//nucleotide binding;GO:0003746//translation elongation factor activity;GO:0003924//GTPase activity;GO:0005525//GTP binding	GO:0006414//translational elongation
ENSCHIP00000006292.1	4700600	1262700	14634000	6554900	4601400	5484200	-	-	-	-	-	-	-	-	-
ENSCHIP00000006306.1	0	0	0	0	0	289430	TCHHL1	trichohyalin like 1 [Source:NCBI gene;Acc:102189362]	-	-	-	-	-	GO:0046914//transition metal ion binding	-
ENSCHIP00000006317.1	0	0	537620	464300	0	0	-	15 kDa protein B-like [Source:NCBI gene;Acc:102173049]	-	-	-	-	GO:0005576//extracellular region	-	GO:0006952//defense response
ENSCHIP00000006438.1	0	516040	42583	59675	28149	183570	EPB41L2	erythrocyte membrane protein band 4.1 like 2 [Source:NCBI gene;Acc:102190693]	-	-	-	-	GO:0005856//cytoskeleton	GO:0003779//actin binding;GO:0005198//structural molecule activity;GO:0008092//cytoskeletal protein binding	GO:0030866//cortical actin cytoskeleton organization
ENSCHIP00000006348.1	0	0	0	0	237710	0	PRRX1	paired related homeobox 1 [Source:NCBI gene;Acc:102190342]	-	-	-	-	GO:0005634//nucleus	GO:0003677//DNA binding;GO:0043565//sequence-specific DNA binding	GO:0006355//regulation of transcription, DNA-templated
ENSCHIP00000006405.1	0	0	0	0	595030	0	HNMT	histamine N-methyltransferase [Source:NCBI gene;Acc:102169059]	Metabolism	Amino acid metabolism	ko00340//Histidine metabolism	K00546	GO:0005654//nucleoplasm;GO:0005737//cytoplasm;GO:0005813//centrosome;GO:0005829//cytosol	GO:0008170//N-methyltransferase activity;GO:0046539//histamine N-methyltransferase activity	GO:0001695//histamine catabolic process;GO:0032259//methylation
ENSCHIP00000006425.1	1710600	0	0	0	0	657420	CYP4B1	cytochrome P450 4B1-like [Source:NCBI gene;Acc:102172960]	-	-	-	-	GO:0016020//membrane;GO:0016021//integral component of membrane	GO:0004497//monooxygenase activity;GO:0005506//iron ion binding;GO:0016491//oxidoreductase activity;GO:0016705//oxidoreductase activity, acting on paired donors, with incorporation or reduction of molecular oxygen;GO:0020037//heme binding;GO:0046872//metal ion binding	GO:0055114//oxidation-reduction process
ENSCHIP00000006429.1	3058700	2549500	0	0	845950	549430	-	heterogeneous nuclear ribonucleoprotein D like [Source:NCBI gene;Acc:102173828]	-	-	-	-	-	GO:0003676//nucleic acid binding;GO:0003723//RNA binding	-
ENSCHIP00000006441.1	1102400	554120	0	0	303320	2848900	PSMC3	proteasome 26S subunit, ATPase 3 [Source:NCBI gene;Acc:102187246]	Human Diseases;Genetic Information Processing	Infectious diseases;Folding, sorting and degradation	ko05169//Epstein-Barr virus infection;ko03050//Proteasome	K03065;K03065	GO:0000502//proteasome complex;GO:0000932//cytoplasmic mRNA processing body;GO:0005634//nucleus;GO:0005737//cytoplasm;GO:0022624//proteasome accessory complex	GO:0000166//nucleotide binding;GO:0005524//ATP binding;GO:0016787//hydrolase activity;GO:0042802//identical protein binding	GO:0001824//blastocyst development;GO:0030163//protein catabolic process;GO:0043921//modulation by host of viral transcription;GO:0045944//positive regulation of transcription from RNA polymerase II promoter
ENSCHIP00000006502.1	0	0	2978600	0	0	1307400	FLII	FLII actin remodeling protein [Source:NCBI gene;Acc:102169130]	-	-	-	-	-	GO:0005515//protein binding;GO:0051015//actin filament binding	GO:0030036//actin cytoskeleton organization;GO:0051014//actin filament severing
ENSCHIP00000006520.1	327880	73004	58591	0	115690	737940	PLIN4	perilipin 4 [Source:NCBI gene;Acc:102171863]	Organismal Systems	Endocrine system	ko03320//PPAR signaling pathway	K20254	-	-	-
ENSCHIP00000006623.1	1891200	0	0	0	0	0	RAB5B	RAB5B, member RAS oncogene family [Source:NCBI gene;Acc:102174814]	Cellular Processes;Cellular Processes;Human Diseases;Human Diseases;Environmental Information Processing;Organismal Systems	Transport and catabolism;Transport and catabolism;Infectious diseases;Infectious diseases;Signal transduction;Excretory system	ko04144//Endocytosis;ko04145//Phagosome;ko05152//Tuberculosis;ko05146//Amoebiasis;ko04014//Ras signaling pathway;ko04962//Vasopressin-regulated water reabsorption	K07888;K07888;K07888;K07888;K07888;K07888	GO:0005768//endosome;GO:0030139//endocytic vesicle;GO:0043231//intracellular membrane-bounded organelle;GO:0070062//extracellular exosome	GO:0003924//GTPase activity;GO:0005525//GTP binding;GO:0019003//GDP binding;GO:0030742//GTP-dependent protein binding	GO:0007032//endosome organization;GO:0019882//antigen processing and presentation;GO:0030100//regulation of endocytosis;GO:0048227//plasma membrane to endosome transport
ENSCHIP00000006635.1	2434400	1843600	0	0	0	0	-	purine nucleoside phosphorylase-like [Source:NCBI gene;Acc:102176691]	Metabolism;Metabolism;Metabolism;Metabolism	Global and overview maps;Nucleotide metabolism;Nucleotide metabolism;Metabolism of cofactors and vitamins	ko01100//Metabolic pathways;ko00230//Purine metabolism;ko00240//Pyrimidine metabolism;ko00760//Nicotinate and nicotinamide metabolism	K03783;K03783;K03783;K03783	-	GO:0003824//catalytic activity;GO:0004731//purine-nucleoside phosphorylase activity;GO:0016740//transferase activity;GO:0016757//transferase activity, transferring glycosyl groups;GO:0016763//transferase activity, transferring pentosyl groups	GO:0006139//nucleobase-containing compound metabolic process;GO:0009116//nucleoside metabolic process
ENSCHIP00000008134.1	20495000	11059000	914960	773300	12971000	33005000	-	ribosomal protein L9 [Source:NCBI gene;Acc:102170403]	Genetic Information Processing	Translation	ko03010//Ribosome	K02940	GO:0005840//ribosome	GO:0003735//structural constituent of ribosome;GO:0019843//rRNA binding	GO:0006412//translation
ENSCHIP00000006718.1	554730	0	0	0	0	0	ACAA1	acetyl-CoA acyltransferase 1 [Source:NCBI gene;Acc:102184764]	Metabolism;Metabolism;Metabolism;Metabolism;Organismal Systems;Cellular Processes;Metabolism;Metabolism	Global and overview maps;Amino acid metabolism;Lipid metabolism;Global and overview maps;Endocrine system;Transport and catabolism;Lipid metabolism;Lipid metabolism	ko01100//Metabolic pathways;ko00280//Valine, leucine and isoleucine degradation;ko00071//Fatty acid degradation;ko01212//Fatty acid metabolism;ko03320//PPAR signaling pathway;ko04146//Peroxisome;ko01040//Biosynthesis of unsaturated fatty acids;ko00592//alpha-Linolenic acid metabolism	K07513;K07513;K07513;K07513;K07513;K07513;K07513;K07513	GO:0005777//peroxisome;GO:0043231//intracellular membrane-bounded organelle	GO:0003824//catalytic activity;GO:0016401//palmitoyl-CoA oxidase activity;GO:0016740//transferase activity;GO:0016746//transferase activity, transferring acyl groups;GO:0016747//transferase activity, transferring acyl groups other than amino-acyl groups	GO:0000038//very long-chain fatty acid metabolic process;GO:0006635//fatty acid beta-oxidation;GO:0008206//bile acid metabolic process
ENSCHIP00000006722.1	12177000	7373900	6365300	6945000	6822800	8489000	QDPR	quinoid dihydropteridine reductase [Source:NCBI gene;Acc:102176029]	Metabolism;Metabolism	Global and overview maps;Metabolism of cofactors and vitamins	ko01100//Metabolic pathways;ko00790//Folate biosynthesis	K00357;K00357	GO:0005737//cytoplasm	GO:0016491//oxidoreductase activity	GO:0055114//oxidation-reduction process
ENSCHIP00000006727.1	983810	0	0	0	0	0	SLC25A20	solute carrier family 25 member 20 [Source:NCBI gene;Acc:102186811]	Organismal Systems	Environmental adaptation	ko04714//Thermogenesis	K15109	GO:0005739//mitochondrion;GO:0005829//cytosol;GO:0016020//membrane;GO:0016021//integral component of membrane	-	GO:0001701//in utero embryonic development
ENSCHIP00000006792.1	1946800	2746700	51948	811720	1446700	5315300	PTDSS2	phosphatidylserine synthase 2 [Source:NCBI gene;Acc:106503774]	Metabolism;Metabolism	Global and overview maps;Lipid metabolism	ko01100//Metabolic pathways;ko00564//Glycerophospholipid metabolism	K08730;K08730	GO:0016020//membrane;GO:0016021//integral component of membrane	-	GO:0006659//phosphatidylserine biosynthetic process
ENSCHIP00000006854.1	0	0	0	0	0	0	SRRT	serrate, RNA effector molecule [Source:NCBI gene;Acc:102179726]	-	-	-	-	-	GO:0003676//nucleic acid binding	GO:0006397//mRNA processing
ENSCHIP00000006823.1	31751000	9672000	0	0	0	9914800	-	G protein subunit beta 1 [Source:NCBI gene;Acc:102187070]	Human Diseases;Environmental Information Processing;Human Diseases;Human Diseases;Organismal Systems;Environmental Information Processing;Organismal Systems;Human Diseases;Environmental Information Processing;Organismal Systems;Organismal Systems;Organismal Systems;Organismal Systems;Organismal Systems;Organismal Systems;Organismal Systems;Organismal Systems;Human Diseases;Organismal Systems	Cancers;Signal transduction;Substance dependence;Infectious diseases;Nervous system;Signal transduction;Environmental adaptation;Infectious diseases;Signal transduction;Nervous system;Nervous system;Sensory system;Nervous system;Endocrine system;Immune system;Nervous system;Nervous system;Substance dependence;Sensory system	ko05200//Pathways in cancer;ko04151//PI3K-Akt signaling pathway;ko05034//Alcoholism;ko05163//Human cytomegalovirus infection;ko04728//Dopaminergic synapse;ko04014//Ras signaling pathway;ko04713//Circadian entrainment;ko05167//Kaposi sarcoma-associated herpesvirus infection;ko04371//Apelin signaling pathway;ko04725//Cholinergic synapse;ko04723//Retrograde endocannabinoid signaling;ko04740//Olfacto…	K04536;K04536;K04536;K04536;K04536;K04536;K04536;K04536;K04536;K04536;K04536;K04536;K04536;K04536;K04536;K04536;K04536;K04536;K04536	-	GO:0005515//protein binding	GO:0007165//signal transduction
ENSCHIP00000006827.1	66043000	45537000	50866000	55707000	48375000	106800000	RPLP1	ribosomal protein lateral stalk subunit P1 [Source:NCBI gene;Acc:102172449]	Genetic Information Processing	Translation	ko03010//Ribosome	K02942	GO:0005840//ribosome;GO:0022625//cytosolic large ribosomal subunit	GO:0003735//structural constituent of ribosome	GO:0006414//translational elongation
ENSCHIP00000006832.1	24711000	11637000	0	879620	2656300	15219000	-	lactate dehydrogenase B [Source:NCBI gene;Acc:102188750]	Metabolism;Metabolism;Organismal Systems;Metabolism;Metabolism;Metabolism	Global and overview maps;Carbohydrate metabolism;Endocrine system;Carbohydrate metabolism;Carbohydrate metabolism;Amino acid metabolism	ko01100//Metabolic pathways;ko00010//Glycolysis / Gluconeogenesis;ko04922//Glucagon signaling pathway;ko00640//Propanoate metabolism;ko00620//Pyruvate metabolism;ko00270//Cysteine and methionine metabolism	K00016;K00016;K00016;K00016;K00016;K00016	GO:0005737//cytoplasm	GO:0003824//catalytic activity;GO:0004459//L-lactate dehydrogenase activity;GO:0016491//oxidoreductase activity;GO:0016616//oxidoreductase activity, acting on the CH-OH group of donors, NAD or NADP as acceptor	GO:0005975//carbohydrate metabolic process;GO:0019752//carboxylic acid metabolic process;GO:0055114//oxidation-reduction process
ENSCHIP00000006857.1	0	0	1390900	0	0	0	-	high mobility group box 3 [Source:NCBI gene;Acc:102169745]	-	-	-	-	GO:0005634//nucleus	GO:0003677//DNA binding	-
ENSCHIP00000006847.1	639420	138500	0	0	0	0	HSPA2	heat shock protein family A (Hsp70) member 2 [Source:NCBI gene;Acc:102186695]	Cellular Processes;Genetic Information Processing;Organismal Systems;Human Diseases;Genetic Information Processing;Environmental Information Processing;Organismal Systems;Human Diseases;Human Diseases;Human Diseases;Organismal Systems;Human Diseases	Transport and catabolism;Folding, sorting and degradation;Endocrine system;Infectious diseases;Transcription;Signal transduction;Immune system;Infectious diseases;Infectious diseases;Infectious diseases;Aging;Infectious diseases	ko04144//Endocytosis;ko04141//Protein processing in endoplasmic reticulum;ko04915//Estrogen signaling pathway;ko05169//Epstein-Barr virus infection;ko03040//Spliceosome;ko04010//MAPK signaling pathway;ko04612//Antigen processing and presentation;ko05145//Toxoplasmosis;ko05134//Legionellosis;ko05164//Influenza A;ko04213//Longevity regulating pathway - multiple species;ko05162//Measles	K03283;K03283;K03283;K03283;K03283;K03283;K03283;K03283;K03283;K03283;K03283;K03283	GO:0000795//synaptonemal complex;GO:0001673//male germ cell nucleus;GO:0005829//cytosol;GO:0009986//cell surface;GO:0036128//CatSper complex;GO:0072687//meiotic spindle	GO:0000166//nucleotide binding;GO:0005524//ATP binding;GO:0019899//enzyme binding;GO:0051082//unfolded protein binding;GO:0051861//glycolipid binding	GO:0001934//positive regulation of protein phosphorylation;GO:0007140//male meiosis;GO:0007141//male meiosis I;GO:0007283//spermatogenesis;GO:0007286//spermatid development;GO:0010971//positive regulation of G2/M transition of mitotic cell cycle;GO:0032781//positive regulation of ATPase activity;GO:0042026//protein refolding;GO:0070194//synaptonemal complex disassembly;GO:0090084//negative regula…
ENSCHIP00000018729.1	0	0	903640	0	0	0	-	-	-	-	-	-	-	GO:0000287//magnesium ion binding;GO:0004170//dUTP diphosphatase activity	GO:0006226//dUMP biosynthetic process;GO:0046081//dUTP catabolic process
ENSCHIP00000006890.1	33574000	21521000	14672000	23646000	11696000	33647000	RNASE4	ribonuclease 4 [Source:NCBI gene;Acc:102176126]	-	-	-	-	GO:0005576//extracellular region	GO:0003676//nucleic acid binding;GO:0004518//nuclease activity;GO:0004519//endonuclease activity;GO:0016787//hydrolase activity	GO:0090305//nucleic acid phosphodiester bond hydrolysis
ENSCHIP00000008530.1	4731300	4451800	626630	692710	853510	10465000	-	60S ribosomal protein L19 pseudogene [Source:NCBI gene;Acc:102183112]	-	-	-	-	GO:0005840//ribosome;GO:0022625//cytosolic large ribosomal subunit	GO:0003723//RNA binding;GO:0003735//structural constituent of ribosome	GO:0006412//translation
ENSCHIP00000006942.1	119770000	40572000	91668000	125770000	66715000	191940000	CST6	cystatin E/M [Source:NCBI gene;Acc:102176023]	-	-	-	-	GO:0001533//cornified envelope	GO:0004869//cysteine-type endopeptidase inhibitor activity	GO:0008544//epidermis development;GO:0010951//negative regulation of endopeptidase activity
ENSCHIP00000032566.1	68213000	34883000	59971000	50990000	73177000	88756000	-	small ubiquitin like modifier 2 [Source:NCBI gene;Acc:102174875]	Genetic Information Processing;Human Diseases	Translation;Cardiovascular diseases	ko03013//RNA transport;ko05418//Fluid shear stress and atherosclerosis	K12160;K12160	GO:0005634//nucleus	GO:0005515//protein binding	-
ENSCHIP00000006985.1	0	0	1099600	709440	0	0	GREM1	gremlin 1, DAN family BMP antagonist [Source:HGNC Symbol;Acc:HGNC:2001]	-	-	-	-	GO:0005576//extracellular region;GO:0005615//extracellular space;GO:0009986//cell surface	GO:0005125//cytokine activity;GO:0030297//transmembrane receptor protein tyrosine kinase activator activity;GO:0036122//BMP binding;GO:0042803//protein homodimerization activity;GO:0043184//vascular endothelial growth factor receptor 2 binding;GO:0048018//receptor agonist activity	GO:0000902//cell morphogenesis;GO:0001525//angiogenesis;GO:0002042//cell migration involved in sprouting angiogenesis;GO:0002092//positive regulation of receptor internalization;GO:0003257//positive regulation of transcription from RNA polymerase II promoter involved in myocardial precursor cell differentiation;GO:0003337//mesenchymal to epithelial transition involved in metanephros morphogenesis…
ENSCHIP00000007010.1	25043000	14058000	33814000	14626000	12392000	17018000	-	-	-	-	-	-	-	-	-
ENSCHIP00000007035.1	15102000	3152400	6667900	5266400	0	25605000	-	-	-	-	-	-	GO:0005840//ribosome	GO:0003735//structural constituent of ribosome;GO:0008270//zinc ion binding	GO:0006412//translation
ENSCHIP00000007102.1	0	0	0	0	0	0	TBCC	tubulin folding cofactor C [Source:NCBI gene;Acc:102169813]	-	-	-	-	GO:0005737//cytoplasm;GO:0005829//cytosol;GO:0032391//photoreceptor connecting cilium	GO:0000166//nucleotide binding;GO:0003924//GTPase activity;GO:0005525//GTP binding;GO:0015631//tubulin binding	GO:0000902//cell morphogenesis;GO:0007023//post-chaperonin tubulin folding pathway
ENSCHIP00000007106.1	0	1816400	4336000	479280	726040	3256200	MAP28	MAP28 protein [Source:NCBI gene;Acc:100861192]	Human Diseases;Organismal Systems;Organismal Systems	Infectious diseases;Digestive system;Immune system	ko05152//Tuberculosis;ko04970//Salivary secretion;ko04621//NOD-like receptor signaling pathway	K13916;K13916;K13916	GO:0005576//extracellular region	-	GO:0006952//defense response
ENSCHIP00000007123.1	974320	0	0	0	0	0	TSN	translin [Source:NCBI gene;Acc:102186639]	-	-	-	-	GO:0005634//nucleus;GO:0005654//nucleoplasm;GO:0005737//cytoplasm;GO:0005783//endoplasmic reticulum	GO:0003697//single-stranded DNA binding;GO:0003723//RNA binding;GO:0003729//mRNA binding;GO:0042802//identical protein binding;GO:0043565//sequence-specific DNA binding	GO:0016070//RNA metabolic process
ENSCHIP00000007139.1	1441900	364960	0	0	0	1838900	CAND1	cullin associated and neddylation dissociated 1 [Source:NCBI gene;Acc:102177308]	-	-	-	-	-	-	GO:0010265//SCF complex assembly
ENSCHIP00000007140.1	0	0	460470	0	0	0	CCDC58	coiled-coil domain containing 58 [Source:NCBI gene;Acc:102186341]	-	-	-	-	-	-	-
ENSCHIP00000007152.1	58530000	31598000	4202200	5474500	23416000	80564000	ATP5F1B	ATP synthase F1 subunit beta [Source:NCBI gene;Acc:102186463]	Metabolism;Human Diseases;Human Diseases;Organismal Systems;Human Diseases;Metabolism	Global and overview maps;Neurodegenerative diseases;Neurodegenerative diseases;Environmental adaptation;Neurodegenerative diseases;Energy metabolism	ko01100//Metabolic pathways;ko05016//Huntington disease;ko05010//Alzheimer disease;ko04714//Thermogenesis;ko05012//Parkinson disease;ko00190//Oxidative phosphorylation	K02133;K02133;K02133;K02133;K02133;K02133	GO:0005623//cell;GO:0005739//mitochondrion;GO:0005753//mitochondrial proton-transporting ATP synthase complex;GO:0005886//plasma membrane;GO:0009986//cell surface;GO:0016020//membrane;GO:0031966//mitochondrial membrane;GO:0042645//mitochondrial nucleoid;GO:0045259//proton-transporting ATP synthase complex;GO:0045261//proton-transporting ATP synthase complex, catalytic core F(1)	GO:0000166//nucleotide binding;GO:0005524//ATP binding;GO:0042288//MHC class I protein binding;GO:0043532//angiostatin binding;GO:0046933//proton-transporting ATP synthase activity, rotational mechanism;GO:0046961//proton-transporting ATPase activity, rotational mechanism	GO:0001525//angiogenesis;GO:0006629//lipid metabolic process;GO:0006754//ATP biosynthetic process;GO:0006933//negative regulation of cell adhesion involved in substrate-bound cell migration;GO:0015986//ATP synthesis coupled proton transport;GO:0042776//mitochondrial ATP synthesis coupled proton transport;GO:0043536//positive regulation of blood vessel endothelial cell migration;GO:0046034//ATP me…
ENSCHIP00000007173.1	5309400	2619000	1022900	0	1641700	2675800	PRDX5	peroxiredoxin 5 [Source:NCBI gene;Acc:100861117]	Cellular Processes	Transport and catabolism	ko04146//Peroxisome	K11187	GO:0005623//cell	GO:0004601//peroxidase activity;GO:0016209//antioxidant activity;GO:0016491//oxidoreductase activity;GO:0051920//peroxiredoxin activity	GO:0045454//cell redox homeostasis;GO:0055114//oxidation-reduction process;GO:0098869//cellular oxidant detoxification
ENSCHIP00000007181.1	20907000	16567000	0	0	1741700	13999000	MYH11	myosin heavy chain 11 [Source:NCBI gene;Acc:102177493]	Cellular Processes	Cellular community - eukaryotes	ko04530//Tight junction	K10352	GO:0016459//myosin complex	GO:0000166//nucleotide binding;GO:0003774//motor activity;GO:0003779//actin binding;GO:0005515//protein binding;GO:0005524//ATP binding;GO:0008307//structural constituent of muscle;GO:0051015//actin filament binding	GO:0048251//elastic fiber assembly;GO:0048739//cardiac muscle fiber development
ENSCHIP00000027291.1	29909000	25003000	23727000	19201000	31159000	63898000	-	-	-	-	-	-	-	-	-
ENSCHIP00000007192.1	1235100	0	0	0	0	0	-	BOLA class I histocompatibility antigen, alpha chain BL3-7-like [Source:NCBI gene;Acc:108633460]	Cellular Processes;Human Diseases;Cellular Processes;Human Diseases;Human Diseases;Human Diseases;Cellular Processes;Human Diseases;Human Diseases;Environmental Information Processing;Organismal Systems;Human Diseases;Organismal Systems;Human Diseases;Human Diseases;Human Diseases;Human Diseases;Human Diseases	Transport and catabolism;Infectious diseases;Transport and catabolism;Cancers;Infectious diseases;Infectious diseases;Cell growth and death;Infectious diseases;Infectious diseases;Signaling molecules and interaction;Immune system;Infectious diseases;Immune system;Cardiovascular diseases;Endocrine and metabolic diseases;Immune diseases;Immune diseases;Immune diseases	ko04144//Endocytosis;ko05165//Human papillomavirus infection;ko04145//Phagosome;ko05203//Viral carcinogenesis;ko05169//Epstein-Barr virus infection;ko05163//Human cytomegalovirus infection;ko04218//Cellular senescence;ko05166//HTLV-I infection;ko05168//Herpes simplex infection;ko04514//Cell adhesion molecules (CAMs);ko04612//Antigen processing and presentation;ko05167//Kaposi sarcoma-associated h…	K06751;K06751;K06751;K06751;K06751;K06751;K06751;K06751;K06751;K06751;K06751;K06751;K06751;K06751;K06751;K06751;K06751;K06751	GO:0016020//membrane;GO:0016021//integral component of membrane	-	GO:0006955//immune response;GO:0019882//antigen processing and presentation
ENSCHIP00000007202.1	374770	216500	0	0	0	0	CPSF6	cleavage and polyadenylation specific factor 6 [Source:NCBI gene;Acc:102186747]	Genetic Information Processing	Translation	ko03015//mRNA surveillance pathway	K14398	GO:0005849//mRNA cleavage factor complex	GO:0003676//nucleic acid binding;GO:0003723//RNA binding	-
ENSCHIP00000007222.1	479180	0	0	0	0	1304000	-	cystathionine beta-synthase [Source:NCBI gene;Acc:102184667]	Metabolism;Metabolism;Metabolism;Metabolism	Global and overview maps;Global and overview maps;Amino acid metabolism;Amino acid metabolism	ko01100//Metabolic pathways;ko01230//Biosynthesis of amino acids;ko00270//Cysteine and methionine metabolism;ko00260//Glycine, serine and threonine metabolism	K01697;K01697;K01697;K01697	GO:0005737//cytoplasm	GO:0004122//cystathionine beta-synthase activity;GO:0016829//lyase activity	GO:0006535//cysteine biosynthetic process from serine;GO:0008652//cellular amino acid biosynthetic process;GO:0019343//cysteine biosynthetic process via cystathionine;GO:0019344//cysteine biosynthetic process
ENSCHIP00000007200.1	0	0	10130000	4697000	2383600	0	MAP34-B	MAP34-B protein [Source:NCBI gene;Acc:100861275]	Human Diseases;Organismal Systems;Organismal Systems	Infectious diseases;Digestive system;Immune system	ko05152//Tuberculosis;ko04970//Salivary secretion;ko04621//NOD-like receptor signaling pathway	K13916;K13916;K13916	GO:0005576//extracellular region	-	GO:0006952//defense response;GO:0042742//defense response to bacterium
ENSCHIP00000007207.1	10131000	5822400	24920000	13149000	11263000	19560000	-	serine and arginine rich splicing factor 1 [Source:NCBI gene;Acc:102183176]	Genetic Information Processing;Human Diseases;Organismal Systems	Transcription;Infectious diseases;Immune system	ko03040//Spliceosome;ko05168//Herpes simplex infection;ko04657//IL-17 signaling pathway	K12890;K12890;K12890	GO:0005634//nucleus;GO:0016607//nuclear speck	GO:0003676//nucleic acid binding;GO:0003723//RNA binding;GO:0050733//RS domain binding	GO:0001701//in utero embryonic development;GO:0008380//RNA splicing;GO:0060048//cardiac muscle contraction
ENSCHIP00000007238.1	13713000	9632400	29693000	15794000	12734000	18528000	H1-3	histone H1.3 [Source:NCBI gene;Acc:102180549]	-	-	-	-	GO:0000786//nucleosome;GO:0000790//nuclear chromatin;GO:0005634//nucleus;GO:0005694//chromosome;GO:0005719//nuclear euchromatin	GO:0003677//DNA binding;GO:0031490//chromatin DNA binding	GO:0006334//nucleosome assembly
ENSCHIP00000007301.1	5698500	2645200	913090	862380	2397800	4594200	-	stress induced phosphoprotein 1 [Source:NCBI gene;Acc:102188564]	Human Diseases	Neurodegenerative diseases	ko05020//Prion diseases	K09553	-	GO:0005515//protein binding	-
ENSCHIP00000007321.1	0	816850	775050	1103400	1876200	756640	HYI	hydroxypyruvate isomerase (putative) [Source:NCBI gene;Acc:102180992]	Metabolism;Metabolism	Global and overview maps;Carbohydrate metabolism	ko01100//Metabolic pathways;ko00630//Glyoxylate and dicarboxylate metabolism	K01816;K01816	-	GO:0008903//hydroxypyruvate isomerase activity;GO:0016853//isomerase activity	-
ENSCHIP00000007374.1	1876300	1303100	1658100	0	1842200	4032800	YBX3	Y-box binding protein 3 [Source:NCBI gene;Acc:102172132]	Cellular Processes	Cellular community - eukaryotes	ko04530//Tight junction	K06099	-	GO:0003676//nucleic acid binding	-
ENSCHIP00000007362.1	2950800	3213700	2781000	3785700	5788600	8016800	ECM1	extracellular matrix protein 1 [Source:NCBI gene;Acc:102186921]	-	-	-	-	GO:0005576//extracellular region;GO:0005615//extracellular space	GO:0002020//protease binding;GO:0005134//interleukin-2 receptor binding;GO:0008022//protein C-terminus binding;GO:0019899//enzyme binding;GO:0043236//laminin binding	GO:0001938//positive regulation of endothelial cell proliferation;GO:0001960//negative regulation of cytokine-mediated signaling pathway;GO:0002063//chondrocyte development;GO:0002828//regulation of type 2 immune response;GO:0003416//endochondral bone growth;GO:0006357//regulation of transcription from RNA polymerase II promoter;GO:0006954//inflammatory response;GO:0007165//signal transduction;GO…
ENSCHIP00000007394.1	10304000	5947000	0	0	0	2509000	COL6A5	collagen type VI alpha 5 chain [Source:NCBI gene;Acc:102178669]	Cellular Processes;Human Diseases;Environmental Information Processing;Environmental Information Processing;Organismal Systems	Cellular community - eukaryotes;Infectious diseases;Signal transduction;Signaling molecules and interaction;Digestive system	ko04510//Focal adhesion;ko05165//Human papillomavirus infection;ko04151//PI3K-Akt signaling pathway;ko04512//ECM-receptor interaction;ko04974//Protein digestion and absorption	K06238;K06238;K06238;K06238;K06238	-	-	-
ENSCHIP00000007413.1	485780	924120	0	393230	0	545790	HP1BP3	heterochromatin protein 1 binding protein 3 [Source:NCBI gene;Acc:102190830]	-	-	-	-	GO:0000786//nucleosome;GO:0005634//nucleus;GO:0005694//chromosome	GO:0003677//DNA binding;GO:0003682//chromatin binding	GO:0006334//nucleosome assembly;GO:0006355//regulation of transcription, DNA-templated;GO:0070828//heterochromatin organization
ENSCHIP00000007423.1	17364000	19939000	29546000	7982400	17210000	22190000	TALDO1	transaldolase [Source:NCBI gene;Acc:102184409]	Metabolism;Metabolism;Metabolism;Metabolism	Global and overview maps;Global and overview maps;Global and overview maps;Carbohydrate metabolism	ko01100//Metabolic pathways;ko01200//Carbon metabolism;ko01230//Biosynthesis of amino acids;ko00030//Pentose phosphate pathway	K00616;K00616;K00616;K00616	GO:0005737//cytoplasm	GO:0003824//catalytic activity;GO:0004801//sedoheptulose-7-phosphate:D-glyceraldehyde-3-phosphate glyceronetransferase activity;GO:0016740//transferase activity	GO:0005975//carbohydrate metabolic process;GO:0006098//pentose-phosphate shunt
ENSCHIP00000007425.1	7597900	4795100	8262000	9489400	4659400	16870000	-	nucleolin [Source:NCBI gene;Acc:102177204]	-	-	-	-	-	GO:0003676//nucleic acid binding;GO:0003723//RNA binding	-
ENSCHIP00000007426.1	0	0	1072800	0	0	0	-	LSM4 homolog, U6 small nuclear RNA and mRNA degradation associated [Source:NCBI gene;Acc:106502273]	Genetic Information Processing;Genetic Information Processing	Transcription;Folding, sorting and degradation	ko03040//Spliceosome;ko03018//RNA degradation	K12623;K12623	GO:0005634//nucleus;GO:0005681//spliceosomal complex;GO:0005829//cytosol;GO:0016020//membrane;GO:0032991//macromolecular complex;GO:0046540//U4/U6 x U5 tri-snRNP complex;GO:0071005//U2-type precatalytic spliceosome	GO:0003723//RNA binding;GO:0042731//PH domain binding	GO:0000398//mRNA splicing, via spliceosome;GO:0000956//nuclear-transcribed mRNA catabolic process;GO:0006396//RNA processing;GO:0006397//mRNA processing;GO:0008380//RNA splicing
ENSCHIP00000007430.1	994500	347360	0	0	160890	379670	-	peptidylprolyl isomerase D [Source:NCBI gene;Acc:102191163]	Cellular Processes;Cellular Processes	Cell growth and death;Cell growth and death	ko04217//Necroptosis;ko04218//Cellular senescence	K05864;K05864	-	GO:0003755//peptidyl-prolyl cis-trans isomerase activity;GO:0005515//protein binding	GO:0000413//protein peptidyl-prolyl isomerization;GO:0006457//protein folding
ENSCHIP00000007433.1	431260	644050	1610700	1102100	1339400	2485800	PACSIN2	protein kinase C and casein kinase substrate in neurons 2 [Source:NCBI gene;Acc:102174281]	-	-	-	-	-	GO:0005515//protein binding	GO:0030036//actin cytoskeleton organization;GO:0070836//caveola assembly;GO:0097320//membrane tubulation
ENSCHIP00000007438.1	502200	0	0	0	617110	0	GMPR2	guanosine monophosphate reductase 2 [Source:NCBI gene;Acc:102187320]	Metabolism	Nucleotide metabolism	ko00230//Purine metabolism	K00364	GO:1902560//GMP reductase complex	GO:0003824//catalytic activity;GO:0003920//GMP reductase activity;GO:0016491//oxidoreductase activity;GO:0046872//metal ion binding	GO:0006144//purine nucleobase metabolic process;GO:0006163//purine nucleotide metabolic process;GO:0009117//nucleotide metabolic process;GO:0055114//oxidation-reduction process
ENSCHIP00000020706.1	13133000	3458500	631290	833740	2411800	17430000	-	ADP ribosylation factor 3 [Source:NCBI gene;Acc:102180285]	Cellular Processes	Transport and catabolism	ko04144//Endocytosis	K07938	GO:0005794//Golgi apparatus	GO:0000166//nucleotide binding;GO:0005525//GTP binding	-
ENSCHIP00000007470.1	8682300	6143100	1600900	6643000	8220100	12954000	-	glutathione S-transferase omega-1 [Source:NCBI gene;Acc:102190016]	Human Diseases;Human Diseases;Human Diseases;Metabolism;Metabolism;Metabolism;Human Diseases;Metabolism;Human Diseases	Cancers;Cardiovascular diseases;Cancers;Xenobiotics biodegradation and metabolism;Metabolism of other amino acids;Xenobiotics biodegradation and metabolism;Cancers;Xenobiotics biodegradation and metabolism;Drug resistance	ko05200//Pathways in cancer;ko05418//Fluid shear stress and atherosclerosis;ko05225//Hepatocellular carcinoma;ko00983//Drug metabolism - other enzymes;ko00480//Glutathione metabolism;ko00980//Metabolism of xenobiotics by cytochrome P450;ko05204//Chemical carcinogenesis;ko00982//Drug metabolism - cytochrome P450;ko01524//Platinum drug resistance	K00799;K00799;K00799;K00799;K00799;K00799;K00799;K00799;K00799	GO:0005737//cytoplasm	GO:0004364//glutathione transferase activity;GO:0005515//protein binding	-
ENSCHIP00000007489.1	2487700	1516800	1865200	2865700	1198100	5500500	ITGB1	integrin subunit beta 1 [Source:NCBI gene;Acc:102178060]	Human Diseases;Human Diseases;Cellular Processes;Cellular Processes;Human Diseases;Cellular Processes;Environmental Information Processing;Cellular Processes;Environmental Information Processing;Human Diseases;Organismal Systems;Environmental Information Processing;Human Diseases;Human Diseases;Organismal Systems;Environmental Information Processing;Organismal Systems;Human Diseases;Human Disease…	Cancers;Cancers;Cellular community - eukaryotes;Cell motility;Infectious diseases;Transport and catabolism;Signal transduction;Cellular community - eukaryotes;Signaling molecules and interaction;Infectious diseases;Immune system;Signal transduction;Cardiovascular diseases;Cardiovascular diseases;Development;Signaling molecules and interaction;Immune system;Cardiovascular diseases;Infectious disea…	ko05200//Pathways in cancer;ko05205//Proteoglycans in cancer;ko04510//Focal adhesion;ko04810//Regulation of actin cytoskeleton;ko05165//Human papillomavirus infection;ko04145//Phagosome;ko04151//PI3K-Akt signaling pathway;ko04530//Tight junction;ko04512//ECM-receptor interaction;ko05100//Bacterial invasion of epithelial cells;ko04611//Platelet activation;ko04015//Rap1 signaling pathway;ko05412//A…	K05719;K05719;K05719;K05719;K05719;K05719;K05719;K05719;K05719;K05719;K05719;K05719;K05719;K05719;K05719;K05719;K05719;K05719;K05719;K05719;K05719;K05719	GO:0008305//integrin complex;GO:0016020//membrane;GO:0016021//integral component of membrane	GO:0038023//signaling receptor activity	GO:0007155//cell adhesion;GO:0007160//cell-matrix adhesion;GO:0007229//integrin-mediated signaling pathway
ENSCHIP00000007484.1	25440000	13847000	0	0	2363900	12893000	SERPINB5	serpin family B member 5 [Source:NCBI gene;Acc:102178683]	Human Diseases;Cellular Processes	Cancers;Cell growth and death	ko05206//MicroRNAs in cancer;ko04115//p53 signaling pathway	K10139;K10139	GO:0005615//extracellular space;GO:0005737//cytoplasm	GO:0004867//serine-type endopeptidase inhibitor activity	GO:0002009//morphogenesis of an epithelium;GO:0010951//negative regulation of endopeptidase activity;GO:0030198//extracellular matrix organization;GO:0050678//regulation of epithelial cell proliferation;GO:0060512//prostate gland morphogenesis
ENSCHIP00000007496.1	2158300	7674900	17626000	28623000	21714000	30637000	RCN3	reticulocalbin 3 [Source:NCBI gene;Acc:102171002]	-	-	-	-	-	GO:0005509//calcium ion binding	-
ENSCHIP00000021871.1	10201000	5220600	5034200	4829600	4227500	14111000	-	-	-	-	-	-	GO:0005634//nucleus	-	-
ENSCHIP00000007506.1	0	0	196400	654010	0	372540	-	serpin A3-8 [Source:NCBI gene;Acc:102174291]	-	-	-	-	GO:0005615//extracellular space	-	-
ENSCHIP00000010450.1	9442500	45817000	13961000	36868000	9144400	17574000	H2BC21	histone H2B type 2-E [Source:NCBI gene;Acc:102171395]	Human Diseases;Human Diseases;Human Diseases	Immune diseases;Substance dependence;Cancers	ko05322//Systemic lupus erythematosus;ko05034//Alcoholism;ko05203//Viral carcinogenesis	K11252;K11252;K11252	GO:0000786//nucleosome;GO:0005615//extracellular space;GO:0005634//nucleus;GO:0005654//nucleoplasm;GO:0005694//chromosome;GO:0005829//cytosol	GO:0003677//DNA binding;GO:0046982//protein heterodimerization activity	GO:0002227//innate immune response in mucosa;GO:0019731//antibacterial humoral response;GO:0050830//defense response to Gram-positive bacterium
ENSCHIP00000007552.1	1207900	127240	0	0	0	534120	COPG1	coatomer protein complex subunit gamma 1 [Source:NCBI gene;Acc:102174707]	-	-	-	-	GO:0000139//Golgi membrane;GO:0005737//cytoplasm;GO:0005794//Golgi apparatus;GO:0016020//membrane;GO:0030117//membrane coat;GO:0030126//COPI vesicle coat;GO:0030663//COPI-coated vesicle membrane;GO:0031410//cytoplasmic vesicle	GO:0005198//structural molecule activity	GO:0006886//intracellular protein transport;GO:0015031//protein transport;GO:0016192//vesicle-mediated transport
ENSCHIP00000007591.1	1432000	330860	0	0	0	1048900	DARS1	aspartyl-tRNA synthetase 1 [Source:NCBI gene;Acc:102170188]	Genetic Information Processing	Translation	ko00970//Aminoacyl-tRNA biosynthesis	K22503	GO:0005737//cytoplasm;GO:0005829//cytosol;GO:0017101//aminoacyl-tRNA synthetase multienzyme complex;GO:0045202//synapse	GO:0000166//nucleotide binding;GO:0003676//nucleic acid binding;GO:0004812//aminoacyl-tRNA ligase activity;GO:0004815//aspartate-tRNA ligase activity;GO:0005524//ATP binding	GO:0006418//tRNA aminoacylation for protein translation;GO:0006422//aspartyl-tRNA aminoacylation
ENSCHIP00000007600.1	1450300	1375300	3650700	2223900	3476600	3050800	-	-	-	-	-	-	GO:0005615//extracellular space	-	-
ENSCHIP00000007615.1	1039500	332610	0	0	0	122940	C5	complement C5 [Source:NCBI gene;Acc:102183419]	Human Diseases;Organismal Systems;Human Diseases;Human Diseases;Human Diseases;Human Diseases	Immune diseases;Immune system;Infectious diseases;Infectious diseases;Infectious diseases;Neurodegenerative diseases	ko05322//Systemic lupus erythematosus;ko04610//Complement and coagulation cascades;ko05168//Herpes simplex infection;ko05133//Pertussis;ko05150//Staphylococcus aureus infection;ko05020//Prion diseases	K03994;K03994;K03994;K03994;K03994;K03994	GO:0005576//extracellular region;GO:0005579//membrane attack complex;GO:0005615//extracellular space	GO:0004866//endopeptidase inhibitor activity;GO:0005515//protein binding	GO:0006954//inflammatory response;GO:0006956//complement activation;GO:0010575//positive regulation of vascular endothelial growth factor production;GO:0010760//negative regulation of macrophage chemotaxis;GO:0010951//negative regulation of endopeptidase activity;GO:0090197//positive regulation of chemokine secretion
ENSCHIP00000007622.1	0	0	0	1709500	0	1726500	-	CD209 molecule [Source:NCBI gene;Acc:102172254]	Cellular Processes;Human Diseases;Organismal Systems;Human Diseases	Transport and catabolism;Infectious diseases;Immune system;Infectious diseases	ko04145//Phagosome;ko05152//Tuberculosis;ko04625//C-type lectin receptor signaling pathway;ko05162//Measles	K06563;K06563;K06563;K06563	GO:0016020//membrane;GO:0016021//integral component of membrane	GO:0030246//carbohydrate binding	-
ENSCHIP00000007635.1	591240	637180	0	0	0	795070	EIF2S1	eukaryotic translation initiation factor 2 subunit alpha [Source:NCBI gene;Acc:100861133]	Genetic Information Processing;Genetic Information Processing;Cellular Processes;Human Diseases;Human Diseases;Human Diseases;Cellular Processes;Human Diseases;Human Diseases	Folding, sorting and degradation;Translation;Cell growth and death;Infectious diseases;Endocrine and metabolic diseases;Infectious diseases;Transport and catabolism;Infectious diseases;Infectious diseases	ko04141//Protein processing in endoplasmic reticulum;ko03013//RNA transport;ko04210//Apoptosis;ko05168//Herpes simplex infection;ko04932//Non-alcoholic fatty liver disease (NAFLD);ko05164//Influenza A;ko04140//Autophagy - animal;ko05160//Hepatitis C;ko05162//Measles	K03237;K03237;K03237;K03237;K03237;K03237;K03237;K03237;K03237	GO:0005634//nucleus;GO:0005737//cytoplasm;GO:0005829//cytosol;GO:0005850//eukaryotic translation initiation factor 2 complex;GO:0005851//eukaryotic translation initiation factor 2B complex;GO:0010494//cytoplasmic stress granule;GO:0045202//synapse	GO:0003676//nucleic acid binding;GO:0003723//RNA binding;GO:0003743//translation initiation factor activity;GO:0043022//ribosome binding	GO:0006412//translation;GO:0006413//translational initiation;GO:0032057//negative regulation of translational initiation in response to stress;GO:0034063//stress granule assembly;GO:0034198//cellular response to amino acid starvation;GO:0034599//cellular response to oxidative stress;GO:0034644//cellular response to UV;GO:0034976//response to endoplasmic reticulum stress;GO:0043558//regulation of …
ENSCHIP00000007661.1	0	0	0	118820	0	0	-	-	-	-	-	-	GO:0005576//extracellular region;GO:0016020//membrane;GO:0016021//integral component of membrane	GO:0005044//scavenger receptor activity	GO:0006897//endocytosis
ENSCHIP00000007694.1	1694900	0	0	0	0	1269000	VARS1	valyl-tRNA synthetase 1 [Source:NCBI gene;Acc:102179148]	Genetic Information Processing	Translation	ko00970//Aminoacyl-tRNA biosynthesis	K01873	GO:0005737//cytoplasm	GO:0000166//nucleotide binding;GO:0002161//aminoacyl-tRNA editing activity;GO:0004812//aminoacyl-tRNA ligase activity;GO:0004832//valine-tRNA ligase activity;GO:0005524//ATP binding;GO:0016874//ligase activity	GO:0006412//translation;GO:0006418//tRNA aminoacylation for protein translation;GO:0006438//valyl-tRNA aminoacylation
ENSCHIP00000007683.1	21597000	12397000	2276100	2521000	7004900	36528000	RPL32	ribosomal protein L32 [Source:NCBI gene;Acc:108638634]	Genetic Information Processing	Translation	ko03010//Ribosome	K02912	GO:0005840//ribosome;GO:0022625//cytosolic large ribosomal subunit;GO:0042788//polysomal ribosome	GO:0003735//structural constituent of ribosome	GO:0002181//cytoplasmic translation;GO:0006412//translation
ENSCHIP00000007696.1	23236000	16462000	180100000	135970000	132400000	62034000	-	high mobility group box 2 [Source:NCBI gene;Acc:102171064]	-	-	-	-	GO:0005634//nucleus	GO:0003677//DNA binding	-
ENSCHIP00000007744.1	447830	0	0	0	0	447120	DDX1	DEAD-box helicase 1 [Source:NCBI gene;Acc:102179778]	-	-	-	-	GO:0005634//nucleus;GO:0005654//nucleoplasm;GO:0005737//cytoplasm;GO:0005739//mitochondrion;GO:0005829//cytosol;GO:0010494//cytoplasmic stress granule;GO:0071920//cleavage body;GO:0072669//tRNA-splicing ligase complex;GO:1990904//ribonucleoprotein complex	GO:0003676//nucleic acid binding;GO:0003682//chromatin binding;GO:0003712//transcription cofactor activity;GO:0003725//double-stranded RNA binding;GO:0004386//helicase activity;GO:0004518//nuclease activity;GO:0005515//protein binding;GO:0005524//ATP binding;GO:0008143//poly(A) binding;GO:0033677//DNA/RNA helicase activity	GO:0002735//positive regulation of myeloid dendritic cell cytokine production;GO:0006302//double-strand break repair;GO:0006388//tRNA splicing, via endonucleolytic cleavage and ligation;GO:0007275//multicellular organism development;GO:0009615//response to virus;GO:0032508//DNA duplex unwinding;GO:0043123//positive regulation of I-kappaB kinase/NF-kappaB signaling;GO:0043330//response to exogenou…
ENSCHIP00000007819.1	256520	0	0	0	0	241010	STUB1	STIP1 homology and U-box containing protein 1 [Source:NCBI gene;Acc:102173988]	Genetic Information Processing;Genetic Information Processing	Folding, sorting and degradation;Folding, sorting and degradation	ko04141//Protein processing in endoplasmic reticulum;ko04120//Ubiquitin mediated proteolysis	K09561;K09561	GO:0000151//ubiquitin ligase complex;GO:0005654//nucleoplasm;GO:0005737//cytoplasm;GO:0005783//endoplasmic reticulum;GO:0005829//cytosol;GO:0030018//Z disc;GO:0042405//nuclear inclusion body	GO:0001664//G-protein coupled receptor binding;GO:0004842//ubiquitin-protein transferase activity;GO:0005515//protein binding;GO:0019899//enzyme binding;GO:0019900//kinase binding;GO:0030544//Hsp70 protein binding;GO:0030911//TPR domain binding;GO:0031072//heat shock protein binding;GO:0031625//ubiquitin protein ligase binding;GO:0034450//ubiquitin-ubiquitin ligase activity;GO:0042803//protein ho…	GO:0000209//protein polyubiquitination;GO:0006511//ubiquitin-dependent protein catabolic process;GO:0006515//misfolded or incompletely synthesized protein catabolic process;GO:0016567//protein ubiquitination;GO:0030433//ER-associated ubiquitin-dependent protein catabolic process;GO:0030512//negative regulation of transforming growth factor beta receptor signaling pathway;GO:0030579//ubiquitin-dep…
ENSCHIP00000007834.1	849650	1118200	0	0	0	0	AK1	adenylate kinase 1 [Source:NCBI gene;Acc:102169601]	Metabolism;Metabolism;Metabolism	Global and overview maps;Nucleotide metabolism;Metabolism of cofactors and vitamins	ko01100//Metabolic pathways;ko00230//Purine metabolism;ko00730//Thiamine metabolism	K00939;K00939;K00939	GO:0001520//outer dense fiber;GO:0005737//cytoplasm;GO:0005829//cytosol;GO:0005886//plasma membrane;GO:0036126//sperm flagellum	GO:0000166//nucleotide binding;GO:0004017//adenylate kinase activity;GO:0004550//nucleoside diphosphate kinase activity;GO:0005524//ATP binding;GO:0016301//kinase activity;GO:0016740//transferase activity;GO:0019205//nucleobase-containing compound kinase activity	GO:0006139//nucleobase-containing compound metabolic process;GO:0006165//nucleoside diphosphate phosphorylation;GO:0006172//ADP biosynthetic process;GO:0007050//cell cycle arrest;GO:0009142//nucleoside triphosphate biosynthetic process;GO:0016310//phosphorylation;GO:0046033//AMP metabolic process;GO:0046034//ATP metabolic process;GO:0046940//nucleoside monophosphate phosphorylation
ENSCHIP00000007843.1	32073000	6150300	0	567770	0	1765000	PLG	plasminogen [Source:NCBI gene;Acc:102184723]	Organismal Systems;Human Diseases;Human Diseases;Environmental Information Processing	Immune system;Infectious diseases;Infectious diseases;Signaling molecules and interaction	ko04610//Complement and coagulation cascades;ko05150//Staphylococcus aureus infection;ko05164//Influenza A;ko04080//Neuroactive ligand-receptor interaction	K01315;K01315;K01315;K01315	GO:0005576//extracellular region;GO:0005615//extracellular space;GO:0005623//cell;GO:0009986//cell surface;GO:0019897//extrinsic component of plasma membrane;GO:0031232//extrinsic component of external side of plasma membrane;GO:0044218//other organism cell membrane	GO:0004175//endopeptidase activity;GO:0004252//serine-type endopeptidase activity;GO:0005102//receptor binding;GO:0008233//peptidase activity;GO:0008236//serine-type peptidase activity;GO:0016787//hydrolase activity;GO:0019899//enzyme binding;GO:0019900//kinase binding;GO:0019904//protein domain specific binding;GO:0034185//apolipoprotein binding;GO:0051087//chaperone binding;GO:1904854//proteaso…	GO:0006508//proteolysis;GO:0007596//blood coagulation;GO:0007599//hemostasis;GO:0010812//negative regulation of cell-substrate adhesion;GO:0022617//extracellular matrix disassembly;GO:0042246//tissue regeneration;GO:0042730//fibrinolysis;GO:0045445//myoblast differentiation;GO:0046716//muscle cell cellular homeostasis;GO:0048771//tissue remodeling;GO:0051702//interaction with symbiont;GO:0051918/…
ENSCHIP00000007863.1	32819000	19776000	836360	309370	9949300	38356000	ACTN4	actinin alpha 4 [Source:NCBI gene;Acc:102179802]	Cellular Processes;Cellular Processes;Human Diseases;Human Diseases;Cellular Processes;Human Diseases;Organismal Systems;Cellular Processes	Cellular community - eukaryotes;Cell motility;Immune diseases;Cancers;Cellular community - eukaryotes;Infectious diseases;Immune system;Cellular community - eukaryotes	ko04510//Focal adhesion;ko04810//Regulation of actin cytoskeleton;ko05322//Systemic lupus erythematosus;ko05203//Viral carcinogenesis;ko04530//Tight junction;ko05146//Amoebiasis;ko04670//Leukocyte transendothelial migration;ko04520//Adherens junction	K05699;K05699;K05699;K05699;K05699;K05699;K05699;K05699	-	GO:0003779//actin binding;GO:0005509//calcium ion binding;GO:0005515//protein binding	-
ENSCHIP00000007861.1	6755200	5357000	216600	0	2136700	4717700	SPTB	spectrin beta, erythrocytic [Source:NCBI gene;Acc:102188225]	-	-	-	-	GO:0005737//cytoplasm;GO:0005856//cytoskeleton;GO:0008091//spectrin	GO:0003779//actin binding;GO:0005200//structural constituent of cytoskeleton;GO:0005515//protein binding	GO:0007010//cytoskeleton organization;GO:0051693//actin filament capping
ENSCHIP00000024155.1	162700000	128500000	325630000	194680000	204630000	356630000	-	calmodulin 1 [Source:NCBI gene;Acc:102185007]	Human Diseases;Human Diseases;Environmental Information Processing;Organismal Systems;Organismal Systems;Organismal Systems;Human Diseases;Environmental Information Processing;Environmental Information Processing;Human Diseases;Human Diseases;Environmental Information Processing;Organismal Systems;Human Diseases;Cellular Processes;Cellular Processes;Organismal Systems;Organismal Systems;Organisma…	Cancers;Substance dependence;Signal transduction;Circulatory system;Endocrine system;Endocrine system;Neurodegenerative diseases;Signal transduction;Signal transduction;Infectious diseases;Infectious diseases;Signal transduction;Nervous system;Cardiovascular diseases;Cell growth and death;Cell growth and death;Endocrine system;Endocrine system;Endocrine system;Nervous system;Digestive system;Dige…	ko05200//Pathways in cancer;ko05034//Alcoholism;ko04024//cAMP signaling pathway;ko04261//Adrenergic signaling in cardiomyocytes;ko04915//Estrogen signaling pathway;ko04921//Oxytocin signaling pathway;ko05010//Alzheimer disease;ko04022//cGMP - PKG signaling pathway;ko04020//Calcium signaling pathway;ko05152//Tuberculosis;ko05163//Human cytomegalovirus infection;ko04015//Rap1 signaling pathway;ko04…	K02183;K02183;K02183;K02183;K02183;K02183;K02183;K02183;K02183;K02183;K02183;K02183;K02183;K02183;K02183;K02183;K02183;K02183;K02183;K02183;K02183;K02183;K02183;K02183;K02183;K02183;K02183;K02183;K02183;K02183;K02183;K02183;K02183;K02183;K02183;K02183;K02183;K02183;K02183	-	GO:0005509//calcium ion binding;GO:0046872//metal ion binding	GO:0019722//calcium-mediated signaling
ENSCHIP00000007866.1	0	0	0	0	0	0	NDUFAB1	NADH:ubiquinone oxidoreductase subunit AB1 [Source:NCBI gene;Acc:102170842]	Metabolism;Human Diseases;Human Diseases;Organismal Systems;Human Diseases;Metabolism;Human Diseases;Organismal Systems	Global and overview maps;Neurodegenerative diseases;Neurodegenerative diseases;Environmental adaptation;Neurodegenerative diseases;Energy metabolism;Endocrine and metabolic diseases;Nervous system	ko01100//Metabolic pathways;ko05016//Huntington disease;ko05010//Alzheimer disease;ko04714//Thermogenesis;ko05012//Parkinson disease;ko00190//Oxidative phosphorylation;ko04932//Non-alcoholic fatty liver disease (NAFLD);ko04723//Retrograde endocannabinoid signaling	K03955;K03955;K03955;K03955;K03955;K03955;K03955;K03955	GO:0005654//nucleoplasm;GO:0005739//mitochondrion;GO:0005747//mitochondrial respiratory chain complex I;GO:0005762//mitochondrial large ribosomal subunit	-	GO:0006633//fatty acid biosynthetic process;GO:0009249//protein lipoylation;GO:0032981//mitochondrial respiratory chain complex I assembly
ENSCHIP00000007931.1	1224700	331130	0	0	0	645670	SUN2	Sad1 and UNC84 domain containing 2 [Source:NCBI gene;Acc:102183492]	-	-	-	-	GO:0005639//integral component of nuclear inner membrane;GO:0016020//membrane;GO:0016021//integral component of membrane;GO:0034993//LINC complex	-	-
ENSCHIP00000007913.1	9388300	8093900	7275000	5947900	7571900	9408200	CDH13	cadherin 13 [Source:NCBI gene;Acc:102183172]	-	-	-	-	GO:0005615//extracellular space;GO:0005737//cytoplasm;GO:0005886//plasma membrane;GO:0005901//caveola;GO:0009897//external side of plasma membrane;GO:0016020//membrane;GO:0043005//neuron projection	GO:0005509//calcium ion binding;GO:0030169//low-density lipoprotein particle binding;GO:0042803//protein homodimerization activity;GO:0045296//cadherin binding;GO:0055100//adiponectin binding;GO:0071813//lipoprotein particle binding	GO:0001938//positive regulation of endothelial cell proliferation;GO:0001954//positive regulation of cell-matrix adhesion;GO:0002040//sprouting angiogenesis;GO:0007155//cell adhesion;GO:0007156//homophilic cell adhesion via plasma membrane adhesion molecules;GO:0007162//negative regulation of cell adhesion;GO:0007266//Rho protein signal transduction;GO:0008285//negative regulation of cell prolife…
ENSCHIP00000009395.1	4249700	3390000	0	0	0	6503500	-	-	-	-	-	-	GO:0005840//ribosome	GO:0003735//structural constituent of ribosome	GO:0006412//translation
ENSCHIP00000007930.1	0	0	0	0	0	0	UBE2G1	ubiquitin conjugating enzyme E2 G1 [Source:NCBI gene;Acc:102181159]	Genetic Information Processing;Human Diseases;Genetic Information Processing	Folding, sorting and degradation;Neurodegenerative diseases;Folding, sorting and degradation	ko04141//Protein processing in endoplasmic reticulum;ko05012//Parkinson disease;ko04120//Ubiquitin mediated proteolysis	K10575;K10575;K10575	-	GO:0000166//nucleotide binding;GO:0004842//ubiquitin-protein transferase activity;GO:0005524//ATP binding;GO:0016740//transferase activity;GO:0031625//ubiquitin protein ligase binding;GO:0061631//ubiquitin conjugating enzyme activity	GO:0044257//cellular protein catabolic process;GO:0070534//protein K63-linked ubiquitination;GO:0070936//protein K48-linked ubiquitination
ENSCHIP00000007975.1	22690000	975300	0	0	0	122570	FLNA	filamin A [Source:NCBI gene;Acc:102176601]	Human Diseases;Cellular Processes;Environmental Information Processing;Human Diseases	Cancers;Cellular community - eukaryotes;Signal transduction;Infectious diseases	ko05205//Proteoglycans in cancer;ko04510//Focal adhesion;ko04010//MAPK signaling pathway;ko05132//Salmonella infection	K04437;K04437;K04437;K04437	-	GO:0003779//actin binding;GO:0005515//protein binding	-
ENSCHIP00000007947.1	0	0	0	0	2785100	3589600	-	histone H1.4-like [Source:NCBI gene;Acc:102181348]	-	-	-	-	GO:0000786//nucleosome;GO:0005634//nucleus;GO:0005694//chromosome	GO:0003677//DNA binding	GO:0006334//nucleosome assembly
ENSCHIP00000007964.1	10876000	6228600	0	8692400	21980000	29000000	PTGES3	prostaglandin E synthase 3 [Source:HGNC Symbol;Acc:HGNC:16049]	-	-	-	-	-	-	-
ENSCHIP00000007976.1	0	0	0	0	0	1871200	-	alcohol dehydrogenase 1 [Source:NCBI gene;Acc:102181374]	-	-	-	-	-	GO:0008270//zinc ion binding;GO:0016491//oxidoreductase activity;GO:0046872//metal ion binding	GO:0055114//oxidation-reduction process
ENSCHIP00000007986.1	790070	0	0	0	0	1711100	TMPO	thymopoietin [Source:NCBI gene;Acc:102185249]	-	-	-	-	GO:0016020//membrane;GO:0016021//integral component of membrane	GO:0003677//DNA binding	-
ENSCHIP00000008027.1	3151400	724210	4810700	5663100	1012400	1439200	EIF6	eukaryotic translation initiation factor 6 [Source:NCBI gene;Acc:102171621]	Genetic Information Processing	Translation	ko03008//Ribosome biogenesis in eukaryotes	K03264	GO:0005634//nucleus;GO:0005638//lamin filament;GO:0005654//nucleoplasm;GO:0005730//nucleolus;GO:0005737//cytoplasm;GO:0005882//intermediate filament	GO:0003743//translation initiation factor activity;GO:0043022//ribosome binding;GO:0043023//ribosomal large subunit binding	GO:0000054//ribosomal subunit export from nucleus;GO:0006110//regulation of glycolytic process;GO:0006412//translation;GO:0006413//translational initiation;GO:0032868//response to insulin;GO:0035195//gene silencing by miRNA;GO:0035278//miRNA mediated inhibition of translation;GO:0042254//ribosome biogenesis;GO:0042256//mature ribosome assembly;GO:0042273//ribosomal large subunit biogenesis;GO:004…
ENSCHIP00000008046.1	0	4529500	5089800	11424000	8998000	16896000	SH3BGRL	SH3 domain binding glutamate rich protein like [Source:NCBI gene;Acc:102181280]	-	-	-	-	-	-	-
ENSCHIP00000008048.1	1561600	467870	0	0	0	0	PON3	paraoxonase 3 [Source:NCBI gene;Acc:102189455]	-	-	-	-	-	GO:0004064//arylesterase activity;GO:0042803//protein homodimerization activity	GO:0019439//aromatic compound catabolic process;GO:0032929//negative regulation of superoxide anion generation;GO:0046395//carboxylic acid catabolic process
ENSCHIP00000008057.1	1692200	1049300	1766700	1250900	1928800	4795300	-	3-hydroxyisobutyrate dehydrogenase [Source:NCBI gene;Acc:102171487]	Metabolism;Metabolism	Global and overview maps;Amino acid metabolism	ko01100//Metabolic pathways;ko00280//Valine, leucine and isoleucine degradation	K00020;K00020	-	GO:0008442//3-hydroxyisobutyrate dehydrogenase activity;GO:0016491//oxidoreductase activity;GO:0050661//NADP binding;GO:0051287//NAD binding	GO:0055114//oxidation-reduction process
ENSCHIP00000008065.1	0	0	0	0	0	741560	PURB	purine rich element binding protein B [Source:NCBI gene;Acc:102175923]	-	-	-	-	GO:0005634//nucleus;GO:0005654//nucleoplasm;GO:0005662//DNA replication factor A complex	GO:0000977//RNA polymerase II regulatory region sequence-specific DNA binding;GO:0001227//transcriptional repressor activity, RNA polymerase II transcription regulatory region sequence-specific binding;GO:0003690//double-stranded DNA binding;GO:0003697//single-stranded DNA binding;GO:0003700//transcription factor activity, sequence-specific DNA binding;GO:0003723//RNA binding;GO:0003729//mRNA bin…	GO:0000122//negative regulation of transcription from RNA polymerase II promoter;GO:0008283//cell proliferation;GO:0030154//cell differentiation;GO:0045892//negative regulation of transcription, DNA-templated
ENSCHIP00000008074.1	1746900	422910	0	0	0	643110	IMPDH2	inosine monophosphate dehydrogenase 2 [Source:NCBI gene;Acc:102184671]	Metabolism;Metabolism;Metabolism	Global and overview maps;Xenobiotics biodegradation and metabolism;Nucleotide metabolism	ko01100//Metabolic pathways;ko00983//Drug metabolism - other enzymes;ko00230//Purine metabolism	K00088;K00088;K00088	GO:0005634//nucleus;GO:0005737//cytoplasm;GO:0005829//cytosol	GO:0000166//nucleotide binding;GO:0003824//catalytic activity;GO:0003938//IMP dehydrogenase activity;GO:0016491//oxidoreductase activity;GO:0046872//metal ion binding	GO:0006164//purine nucleotide biosynthetic process;GO:0006177//GMP biosynthetic process;GO:0007623//circadian rhythm;GO:0046651//lymphocyte proliferation;GO:0055114//oxidation-reduction process;GO:0071353//cellular response to interleukin-4
ENSCHIP00000008078.1	6838600	0	0	0	0	2381900	-	60S ribosomal protein L35a pseudogene [Source:NCBI gene;Acc:106503036]	-	-	-	-	GO:0005840//ribosome	GO:0003735//structural constituent of ribosome	GO:0006412//translation
ENSCHIP00000008079.1	2307100	1076400	1537300	11292000	6785300	2619500	-	PITH domain containing 1 [Source:NCBI gene;Acc:102185048]	-	-	-	-	-	-	-
ENSCHIP00000008093.1	7761800	7804700	3129400	9031100	8924100	17641000	KNG1	kininogen 1 [Source:NCBI gene;Acc:102174978]	Organismal Systems	Immune system	ko04610//Complement and coagulation cascades	K03898	GO:0005615//extracellular space;GO:0005623//cell	GO:0004869//cysteine-type endopeptidase inhibitor activity;GO:0005102//receptor binding	GO:0007162//negative regulation of cell adhesion;GO:0007204//positive regulation of cytosolic calcium ion concentration;GO:0010951//negative regulation of endopeptidase activity;GO:0030195//negative regulation of blood coagulation;GO:0045861//negative regulation of proteolysis
ENSCHIP00000008120.1	16397000	5820400	2204800	733450	5048000	14045000	FAM180B	family with sequence similarity 180 member B [Source:NCBI gene;Acc:102174231]	-	-	-	-	GO:0016020//membrane;GO:0016021//integral component of membrane	-	-
ENSCHIP00000008155.1	4706000	1503100	0	0	0	497810	GDI1	GDP dissociation inhibitor 1 [Source:NCBI gene;Acc:102173081]	-	-	-	-	GO:0005737//cytoplasm	GO:0005092//GDP-dissociation inhibitor activity;GO:0005093//Rab GDP-dissociation inhibitor activity;GO:0005096//GTPase activator activity	GO:0007264//small GTPase mediated signal transduction;GO:0015031//protein transport;GO:0043547//positive regulation of GTPase activity;GO:0050790//regulation of catalytic activity
ENSCHIP00000008142.1	1551900	1111400	0	1972700	3330400	3819400	CTSZ	cathepsin Z [Source:NCBI gene;Acc:102175417]	Cellular Processes;Cellular Processes	Cell growth and death;Transport and catabolism	ko04210//Apoptosis;ko04142//Lysosome	K08568;K08568	GO:0005615//extracellular space;GO:0005764//lysosome;GO:0005783//endoplasmic reticulum;GO:0031410//cytoplasmic vesicle;GO:0043231//intracellular membrane-bounded organelle;GO:0099738//cell cortex region	GO:0004180//carboxypeptidase activity;GO:0008234//cysteine-type peptidase activity	GO:0006508//proteolysis;GO:0010757//negative regulation of plasminogen activation;GO:0032091//negative regulation of protein binding;GO:0060441//epithelial tube branching involved in lung morphogenesis;GO:1901214//regulation of neuron death
ENSCHIP00000008163.1	7599400	5895900	93179	0	3166300	6976900	SPTA1	spectrin alpha, erythrocytic 1 [Source:NCBI gene;Acc:102173984]	Cellular Processes	Cell growth and death	ko04210//Apoptosis	K06114	-	GO:0005509//calcium ion binding;GO:0005515//protein binding	-
ENSCHIP00000008210.1	19772000	4387000	421140	640530	0	3631600	-	60S ribosomal protein L5 pseudogene [Source:NCBI gene;Acc:102179869]	-	-	-	-	GO:0005840//ribosome	GO:0003735//structural constituent of ribosome;GO:0008097//5S rRNA binding	GO:0006412//translation
ENSCHIP00000008240.1	767190	1614500	3109800	3284200	2868600	0	ENSA	endosulfine alpha [Source:NCBI gene;Acc:102185326]	-	-	-	-	GO:0005737//cytoplasm	GO:0004864//protein phosphatase inhibitor activity;GO:0005102//receptor binding;GO:0019870//potassium channel inhibitor activity	GO:0007049//cell cycle;GO:0032515//negative regulation of phosphoprotein phosphatase activity;GO:0050796//regulation of insulin secretion;GO:0051301//cell division
ENSCHIP00000008269.1	2716400	695770	0	498790	616030	2920200	PSMB5	proteasome 20S subunit beta 5 [Source:NCBI gene;Acc:102175024]	Genetic Information Processing	Folding, sorting and degradation	ko03050//Proteasome	K02737	GO:0000502//proteasome complex;GO:0005634//nucleus;GO:0005654//nucleoplasm;GO:0005737//cytoplasm;GO:0005813//centrosome;GO:0005839//proteasome core complex	GO:0004175//endopeptidase activity;GO:0004298//threonine-type endopeptidase activity;GO:0008233//peptidase activity;GO:0016787//hydrolase activity	GO:0006508//proteolysis;GO:0006979//response to oxidative stress;GO:0043161//proteasome-mediated ubiquitin-dependent protein catabolic process;GO:0051603//proteolysis involved in cellular protein catabolic process
ENSCHIP00000008275.1	238350000	183380000	194520000	308370000	145710000	51329000	-	-	-	-	-	-	-	-	-
ENSCHIP00000008281.1	0	248930	0	0	0	864620	PRKAR1A	protein kinase cAMP-dependent type I regulatory subunit alpha [Source:NCBI gene;Acc:102178945]	Organismal Systems	Endocrine system	ko04910//Insulin signaling pathway	K04739	GO:0001772//immunological synapse;GO:0005737//cytoplasm;GO:0005930//axoneme;GO:0005952//cAMP-dependent protein kinase complex;GO:0031588//nucleotide-activated protein kinase complex;GO:0031594//neuromuscular junction;GO:0032991//macromolecular complex;GO:0044853//plasma membrane raft;GO:0045202//synapse	GO:0000166//nucleotide binding;GO:0004862//cAMP-dependent protein kinase inhibitor activity;GO:0008603//cAMP-dependent protein kinase regulator activity;GO:0019904//protein domain specific binding;GO:0030552//cAMP binding;GO:0031625//ubiquitin protein ligase binding;GO:0034236//protein kinase A catalytic subunit binding	GO:0001707//mesoderm formation;GO:0001932//regulation of protein phosphorylation;GO:0006469//negative regulation of protein kinase activity;GO:0007507//heart development;GO:0045214//sarcomere organization;GO:0046007//negative regulation of activated T cell proliferation;GO:0060038//cardiac muscle cell proliferation;GO:2000480//negative regulation of cAMP-dependent protein kinase activity
ENSCHIP00000008316.1	20984000	6593800	15346000	20430000	15965000	23028000	-	-	-	-	-	-	-	GO:0046872//metal ion binding	GO:0030001//metal ion transport
ENSCHIP00000008320.1	15415000	6296700	0	0	0	7289800	-	40S ribosomal protein S6 pseudogene [Source:NCBI gene;Acc:102171417]	-	-	-	-	GO:0005840//ribosome	GO:0003735//structural constituent of ribosome	GO:0006412//translation
ENSCHIP00000008348.1	0	0	0	0	0	446750	IDH3B	isocitrate dehydrogenase (NAD(+)) 3 non-catalytic subunit beta [Source:NCBI gene;Acc:102172823]	Metabolism;Metabolism;Metabolism;Metabolism;Metabolism	Global and overview maps;Global and overview maps;Global and overview maps;Carbohydrate metabolism;Global and overview maps	ko01100//Metabolic pathways;ko01200//Carbon metabolism;ko01230//Biosynthesis of amino acids;ko00020//Citrate cycle (TCA cycle);ko01210//2-Oxocarboxylic acid metabolism	K00030;K00030;K00030;K00030;K00030	GO:0005739//mitochondrion	GO:0000287//magnesium ion binding;GO:0004449//isocitrate dehydrogenase (NAD+) activity;GO:0016616//oxidoreductase activity, acting on the CH-OH group of donors, NAD or NADP as acceptor;GO:0051287//NAD binding	GO:0006099//tricarboxylic acid cycle;GO:0055114//oxidation-reduction process
ENSCHIP00000008366.1	2723800	283000	0	0	0	0	-	plakophilin 3 [Source:NCBI gene;Acc:108633226]	-	-	-	-	GO:0005634//nucleus;GO:0030057//desmosome	GO:0005515//protein binding	GO:0007155//cell adhesion;GO:0098609//cell-cell adhesion
ENSCHIP00000008368.1	49419000	14911000	0	1233700	6483700	16357000	LGALS3	galectin 3 [Source:NCBI gene;Acc:102186125]	-	-	-	-	-	GO:0030246//carbohydrate binding	-
ENSCHIP00000008373.1	11226000	3202500	8928500	3519500	4387600	6620800	TXNDC17	thioredoxin domain containing 17 [Source:NCBI gene;Acc:102191830]	-	-	-	-	GO:0005829//cytosol	GO:0004601//peroxidase activity;GO:0047134//protein-disulfide reductase activity	GO:0033209//tumor necrosis factor-mediated signaling pathway;GO:0055114//oxidation-reduction process;GO:0098869//cellular oxidant detoxification
ENSCHIP00000008374.1	0	0	1018100	0	0	0	CTSK	cathepsin K [Source:NCBI gene;Acc:102183473]	Cellular Processes;Cellular Processes;Organismal Systems;Human Diseases;Organismal Systems	Cell growth and death;Transport and catabolism;Development;Immune diseases;Immune system	ko04210//Apoptosis;ko04142//Lysosome;ko04380//Osteoclast differentiation;ko05323//Rheumatoid arthritis;ko04620//Toll-like receptor signaling pathway	K01371;K01371;K01371;K01371;K01371	GO:0005615//extracellular space;GO:0005654//nucleoplasm;GO:0005764//lysosome;GO:0009897//external side of plasma membrane;GO:0043231//intracellular membrane-bounded organelle	GO:0001968//fibronectin binding;GO:0004197//cysteine-type endopeptidase activity;GO:0005518//collagen binding;GO:0008233//peptidase activity;GO:0008234//cysteine-type peptidase activity;GO:0016787//hydrolase activity;GO:0043394//proteoglycan binding	GO:0006508//proteolysis;GO:0006590//thyroid hormone generation;GO:0030574//collagen catabolic process;GO:0045453//bone resorption;GO:0051603//proteolysis involved in cellular protein catabolic process;GO:0061037//negative regulation of cartilage development
ENSCHIP00000008379.1	23737000	12986000	10290000	11909000	9461000	27122000	EEF1D	eukaryotic translation elongation factor 1 delta [Source:NCBI gene;Acc:102173019]	Human Diseases	Infectious diseases	ko05168//Herpes simplex infection	K15410	GO:0005853//eukaryotic translation elongation factor 1 complex	GO:0003746//translation elongation factor activity	GO:0006412//translation;GO:0006414//translational elongation
ENSCHIP00000008409.1	4771200	1241100	0	0	0	2346500	-	-	-	-	-	-	-	-	-
ENSCHIP00000008427.1	0	0	129850	0	0	0	IGFBP5	insulin like growth factor binding protein 5 [Source:NCBI gene;Acc:100860950]	-	-	-	-	GO:0005576//extracellular region;GO:0042567//insulin-like growth factor ternary complex	GO:0001968//fibronectin binding;GO:0005520//insulin-like growth factor binding;GO:0031994//insulin-like growth factor I binding	GO:0001558//regulation of cell growth;GO:0001649//osteoblast differentiation;GO:0007565//female pregnancy;GO:0014912//negative regulation of smooth muscle cell migration;GO:0017148//negative regulation of translation;GO:0030336//negative regulation of cell migration;GO:0031069//hair follicle morphogenesis;GO:0040008//regulation of growth;GO:0042593//glucose homeostasis;GO:0043568//positive regula…
ENSCHIP00000008429.1	1082000	0	77059	0	0	0	C1orf68	chromosome 3 C1orf68 homolog [Source:NCBI gene;Acc:102186072]	-	-	-	-	-	-	-
ENSCHIP00000008447.1	0	0	0	0	0	0	UBTF	upstream binding transcription factor [Source:NCBI gene;Acc:102182440]	-	-	-	-	GO:0005634//nucleus	GO:0003677//DNA binding	-
ENSCHIP00000008438.1	6092500	6767900	3881200	3124500	6912200	9535800	ANXA3	annexin A3 [Source:NCBI gene;Acc:102169468]	-	-	-	-	GO:0005737//cytoplasm;GO:0005829//cytosol;GO:0005886//plasma membrane;GO:0016020//membrane;GO:0030670//phagocytic vesicle membrane;GO:0042581//specific granule	GO:0004859//phospholipase inhibitor activity;GO:0005509//calcium ion binding;GO:0005544//calcium-dependent phospholipid binding;GO:0048306//calcium-dependent protein binding	GO:0006909//phagocytosis;GO:0010595//positive regulation of endothelial cell migration;GO:0042742//defense response to bacterium;GO:0043086//negative regulation of catalytic activity;GO:0043312//neutrophil degranulation;GO:0045766//positive regulation of angiogenesis;GO:0051091//positive regulation of sequence-specific DNA binding transcription factor activity
ENSCHIP00000008457.1	0	0	591010	0	0	0	-	D-aminoacyl-tRNA deacylase 2 [Source:NCBI gene;Acc:102177665]	-	-	-	-	GO:0005737//cytoplasm	GO:0002161//aminoacyl-tRNA editing activity;GO:0051499//D-aminoacyl-tRNA deacylase activity	-
ENSCHIP00000008461.1	0	0	0	0	261140	0	ADPRHL2	ADP-ribosylhydrolase like 2 [Source:NCBI gene;Acc:102179907]	-	-	-	-	GO:0005634//nucleus;GO:0005654//nucleoplasm;GO:0005737//cytoplasm;GO:0005739//mitochondrion;GO:0016604//nuclear body	GO:0000287//magnesium ion binding;GO:0004553//hydrolase activity, hydrolyzing O-glycosyl compounds;GO:0004649//poly(ADP-ribose) glycohydrolase activity;GO:0061463//O-acetyl-ADP-ribose deacetylase activity	GO:0006281//DNA repair;GO:0071451//cellular response to superoxide
ENSCHIP00000008473.1	0	0	649770	0	312450	3312800	RGN	regucalcin [Source:NCBI gene;Acc:102188205]	Metabolism;Metabolism;Metabolism;Metabolism	Global and overview maps;Global and overview maps;Carbohydrate metabolism;Carbohydrate metabolism	ko01100//Metabolic pathways;ko01200//Carbon metabolism;ko00030//Pentose phosphate pathway;ko00053//Ascorbate and aldarate metabolism	K01053;K01053;K01053;K01053	-	GO:0005509//calcium ion binding;GO:0030234//enzyme regulator activity	GO:0050790//regulation of catalytic activity
ENSCHIP00000008472.1	963120000	423060000	960180000	697200000	830890000	670540000	-	-	-	-	-	-	-	-	-
ENSCHIP00000008481.1	0	0	0	0	0	0	PDLIM4	PDZ and LIM domain 4 [Source:NCBI gene;Acc:102181769]	-	-	-	-	GO:0001725//stress fiber;GO:0005634//nucleus;GO:0005737//cytoplasm;GO:0005856//cytoskeleton;GO:0030027//lamellipodium;GO:0031941//filamentous actin;GO:0048471//perinuclear region of cytoplasm	GO:0005515//protein binding;GO:0019903//protein phosphatase binding;GO:0042803//protein homodimerization activity;GO:0046872//metal ion binding;GO:0051393//alpha-actinin binding	GO:0031532//actin cytoskeleton reorganization
ENSCHIP00000008522.1	24799000	6718200	0	483990	3043900	34308000	RPL17-C18orf32	60S ribosomal protein L17 [Source:NCBI gene;Acc:100861018]	Genetic Information Processing	Translation	ko03010//Ribosome	K02880	GO:0005840//ribosome;GO:0015934//large ribosomal subunit	GO:0003735//structural constituent of ribosome	GO:0006412//translation
ENSCHIP00000008533.1	1541900	1689500	0	0	676360	6322200	CCT3	chaperonin containing TCP1 subunit 3 [Source:NCBI gene;Acc:102176572]	-	-	-	-	GO:0002199//zona pellucida receptor complex;GO:0005737//cytoplasm;GO:0005829//cytosol;GO:0005832//chaperonin-containing T-complex;GO:0005874//microtubule;GO:0005886//plasma membrane;GO:0044297//cell body	GO:0000166//nucleotide binding;GO:0005524//ATP binding;GO:0051082//unfolded protein binding	GO:0006457//protein folding;GO:0007339//binding of sperm to zona pellucida;GO:0032212//positive regulation of telomere maintenance via telomerase;GO:0046931//pore complex assembly;GO:0050821//protein stabilization;GO:1901998//toxin transport;GO:1904851//positive regulation of establishment of protein localization to telomere
ENSCHIP00000008538.1	10853000	6552900	476860	786060	4557200	24104000	RPL24	ribosomal protein L24 [Source:NCBI gene;Acc:102185310]	Genetic Information Processing	Translation	ko03010//Ribosome	K02896	-	-	-
ENSCHIP00000008544.1	1360500	0	0	0	0	839440	EIF3H	eukaryotic translation initiation factor 3 subunit H [Source:NCBI gene;Acc:102184540]	Genetic Information Processing;Human Diseases	Translation;Infectious diseases	ko03013//RNA transport;ko05162//Measles	K03247;K03247	GO:0005737//cytoplasm;GO:0005852//eukaryotic translation initiation factor 3 complex;GO:0016282//eukaryotic 43S preinitiation complex;GO:0033290//eukaryotic 48S preinitiation complex;GO:0071541//eukaryotic translation initiation factor 3 complex, eIF3m	GO:0003743//translation initiation factor activity;GO:0005515//protein binding	GO:0001732//formation of cytoplasmic translation initiation complex;GO:0002183//cytoplasmic translational initiation;GO:0006412//translation;GO:0006413//translational initiation
ENSCHIP00000008557.1	0	0	0	0	0	0	-	eukaryotic translation initiation factor 2 subunit 2 pseudogene [Source:NCBI gene;Acc:108633166]	-	-	-	-	-	GO:0003743//translation initiation factor activity	GO:0006413//translational initiation
ENSCHIP00000008563.1	10515000	4183300	0	0	171220	5243800	CLIC4	chloride intracellular channel 4 [Source:NCBI gene;Acc:102183927]	-	-	-	-	GO:0005623//cell;GO:0005737//cytoplasm;GO:0005739//mitochondrion;GO:0005813//centrosome;GO:0005829//cytosol;GO:0005886//plasma membrane;GO:0005902//microvillus;GO:0005911//cell-cell junction;GO:0009986//cell surface;GO:0015630//microtubule cytoskeleton;GO:0016020//membrane;GO:0016363//nuclear matrix;GO:0030496//midbody;GO:0034707//chloride channel complex;GO:0045177//apical part of cell;GO:004847…	GO:0005244//voltage-gated ion channel activity;GO:0005254//chloride channel activity	GO:0001525//angiogenesis;GO:0001886//endothelial cell morphogenesis;GO:0006811//ion transport;GO:0006821//chloride transport;GO:0007035//vacuolar acidification;GO:0009566//fertilization;GO:0030216//keratinocyte differentiation;GO:0030336//negative regulation of cell migration;GO:0034220//ion transmembrane transport;GO:0034765//regulation of ion transmembrane transport;GO:0035264//multicellular or…
ENSCHIP00000008581.1	0	0	913070	0	0	0	CREBRF	CREB3 regulatory factor [Source:NCBI gene;Acc:102190172]	-	-	-	-	GO:0005654//nucleoplasm;GO:0016604//nuclear body	GO:0000977//RNA polymerase II regulatory region sequence-specific DNA binding;GO:0001228//transcriptional activator activity, RNA polymerase II transcription regulatory region sequence-specific binding;GO:0003700//transcription factor activity, sequence-specific DNA binding	GO:0006355//regulation of transcription, DNA-templated;GO:0006986//response to unfolded protein;GO:0042711//maternal behavior;GO:0045944//positive regulation of transcription from RNA polymerase II promoter;GO:1900170//negative regulation of glucocorticoid mediated signaling pathway;GO:1902213//positive regulation of prolactin signaling pathway
ENSCHIP00000008600.1	50815000	34012000	35518000	19129000	29253000	52776000	ARHGDIB	Rho GDP dissociation inhibitor beta [Source:NCBI gene;Acc:108636040]	Organismal Systems;Organismal Systems	Nervous system;Excretory system	ko04722//Neurotrophin signaling pathway;ko04962//Vasopressin-regulated water reabsorption	K12462;K12462	GO:0005737//cytoplasm;GO:0005829//cytosol	GO:0003924//GTPase activity;GO:0005094//Rho GDP-dissociation inhibitor activity;GO:0048365//Rac GTPase binding	GO:0035023//regulation of Rho protein signal transduction;GO:0050790//regulation of catalytic activity;GO:1901164//negative regulation of trophoblast cell migration;GO:2000249//regulation of actin cytoskeleton reorganization
ENSCHIP00000008618.1	0	235190	58592	0	0	0	-	farnesyltransferase, CAAX box, alpha [Source:NCBI gene;Acc:102191016]	Metabolism	Metabolism of terpenoids and polyketides	ko00900//Terpenoid backbone biosynthesis	K05955	-	GO:0008318//protein prenyltransferase activity	GO:0018342//protein prenylation
ENSCHIP00000008704.1	6456000	2910000	0	0	0	3679400	PPL	periplakin [Source:NCBI gene;Acc:102168596]	-	-	-	-	GO:0005856//cytoskeleton	-	-
ENSCHIP00000008689.1	0	0	0	0	0	559180	COPS3	COP9 signalosome subunit 3 [Source:NCBI gene;Acc:102171913]	-	-	-	-	GO:0005654//nucleoplasm;GO:0005737//cytoplasm;GO:0005829//cytosol;GO:0008180//COP9 signalosome	-	GO:0000338//protein deneddylation;GO:0001701//in utero embryonic development
ENSCHIP00000008698.1	10374000	0	54154000	25973000	0	0	-	-	-	-	-	-	-	-	-
ENSCHIP00000008699.1	2382700	477760	0	0	0	0	-	keratin, type I microfibrillar, 47.6 kDa [Source:NCBI gene;Acc:102179881]	Organismal Systems	Endocrine system	ko04915//Estrogen signaling pathway	K07604	GO:0005882//intermediate filament	GO:0005198//structural molecule activity	-
ENSCHIP00000008711.1	7198800	3430500	0	0	774160	3983200	HSD17B12	hydroxysteroid 17-beta dehydrogenase 12 [Source:NCBI gene;Acc:102186887]	Metabolism;Metabolism;Metabolism;Metabolism;Metabolism	Global and overview maps;Global and overview maps;Lipid metabolism;Lipid metabolism;Lipid metabolism	ko01100//Metabolic pathways;ko01212//Fatty acid metabolism;ko00062//Fatty acid elongation;ko01040//Biosynthesis of unsaturated fatty acids;ko00140//Steroid hormone biosynthesis	K10251;K10251;K10251;K10251;K10251	GO:0016020//membrane;GO:0016021//integral component of membrane;GO:0031012//extracellular matrix	GO:0001968//fibronectin binding;GO:0005518//collagen binding;GO:0008201//heparin binding;GO:0016491//oxidoreductase activity	GO:0010811//positive regulation of cell-substrate adhesion;GO:0030198//extracellular matrix organization;GO:0055114//oxidation-reduction process
ENSCHIP00000008720.1	3523800	3251700	579080	5722200	3651200	8154500	STOM	stomatin [Source:NCBI gene;Acc:102184720]	-	-	-	-	GO:0005887//integral component of plasma membrane;GO:0016020//membrane;GO:0016021//integral component of membrane	-	-
ENSCHIP00000008714.1	3380600	2152500	1301800	1689700	516450	3757200	-	-	-	-	-	-	-	GO:0005509//calcium ion binding	-
ENSCHIP00000008768.1	623830	410880	0	0	257920	0	-	guanine nucleotide-binding protein G(s) subunit alpha isoforms short [Source:NCBI gene;Acc:102188874]	Human Diseases;Human Diseases;Human Diseases;Environmental Information Processing;Organismal Systems;Organismal Systems;Organismal Systems;Organismal Systems;Organismal Systems;Environmental Information Processing;Human Diseases;Environmental Information Processing;Organismal Systems;Human Diseases;Organismal Systems;Organismal Systems;Organismal Systems;Human Diseases;Organismal Systems;Organism…	Cancers;Infectious diseases;Substance dependence;Signal transduction;Circulatory system;Endocrine system;Endocrine system;Environmental adaptation;Immune system;Signal transduction;Infectious diseases;Signal transduction;Nervous system;Infectious diseases;Endocrine system;Endocrine system;Digestive system;Cardiovascular diseases;Digestive system;Environmental adaptation;Substance dependence;Endoc…	ko05200//Pathways in cancer;ko05165//Human papillomavirus infection;ko05034//Alcoholism;ko04024//cAMP signaling pathway;ko04261//Adrenergic signaling in cardiomyocytes;ko04915//Estrogen signaling pathway;ko04921//Oxytocin signaling pathway;ko04714//Thermogenesis;ko04611//Platelet activation;ko04020//Calcium signaling pathway;ko05163//Human cytomegalovirus infection;ko04015//Rap1 signaling pathway…	K04632;K04632;K04632;K04632;K04632;K04632;K04632;K04632;K04632;K04632;K04632;K04632;K04632;K04632;K04632;K04632;K04632;K04632;K04632;K04632;K04632;K04632;K04632;K04632;K04632;K04632;K04632;K04632;K04632;K04632;K04632;K04632;K04632;K04632;K04632;K04632;K04632;K04632;K04632;K04632;K04632;K04632;K04632;K04632;K04632;K04632;K04632	-	GO:0000166//nucleotide binding;GO:0003924//GTPase activity;GO:0005525//GTP binding;GO:0019001//guanyl nucleotide binding;GO:0031683//G-protein beta/gamma-subunit complex binding	GO:0007165//signal transduction;GO:0007186//G-protein coupled receptor signaling pathway
ENSCHIP00000008769.1	0	0	0	0	0	156840	DDX5	DEAD-box helicase 5 [Source:NCBI gene;Acc:102181158]	Human Diseases;Genetic Information Processing;Human Diseases	Cancers;Transcription;Cancers	ko05205//Proteoglycans in cancer;ko03040//Spliceosome;ko05202//Transcriptional misregulation in cancers	K12823;K12823;K12823	-	GO:0000166//nucleotide binding;GO:0003676//nucleic acid binding;GO:0004386//helicase activity;GO:0005524//ATP binding;GO:0016787//hydrolase activity	-
ENSCHIP00000008785.1	73085	0	0	0	0	0	SUPT16H	SPT16 homolog, facilitates chromatin remodeling subunit [Source:NCBI gene;Acc:100860965]	-	-	-	-	GO:0005654//nucleoplasm;GO:0035101//FACT complex	-	-
ENSCHIP00000008790.1	2246700	0	9135300	3197100	2122600	3255800	-	canopy FGF signaling regulator 2 [Source:NCBI gene;Acc:102168330]	-	-	-	-	-	-	GO:0010629//negative regulation of gene expression;GO:0010988//regulation of low-density lipoprotein particle clearance;GO:0045716//positive regulation of low-density lipoprotein particle receptor biosynthetic process
ENSCHIP00000008802.1	1256400	2180700	15822000	13846000	6469500	8470000	PI16	peptidase inhibitor 16 [Source:NCBI gene;Acc:102182079]	-	-	-	-	GO:0005576//extracellular region;GO:0005615//extracellular space;GO:0016020//membrane;GO:0016021//integral component of membrane	-	GO:0061052//negative regulation of cell growth involved in cardiac muscle cell development
ENSCHIP00000008818.1	5607700	4502100	19015000	9129100	9402600	14177000	-	acidic nuclear phosphoprotein 32 family member A [Source:NCBI gene;Acc:102172158]	-	-	-	-	-	GO:0005515//protein binding	-
ENSCHIP00000008813.1	768930	141030	0	0	0	0	-	sulfide quinone oxidoreductase [Source:NCBI gene;Acc:102183520]	Metabolism	Energy metabolism	ko00920//Sulfur metabolism	K22470	-	GO:0016491//oxidoreductase activity	GO:0055114//oxidation-reduction process
ENSCHIP00000017045.1	103750000	65451000	101580000	65120000	77045000	131160000	-	phosphatidylethanolamine binding protein 1 [Source:NCBI gene;Acc:102183897]	-	-	-	-	-	-	-
ENSCHIP00000008839.1	16952000	10137000	0	0	3400900	8425600	EHD2	EH domain containing 2 [Source:NCBI gene;Acc:102173032]	Cellular Processes	Transport and catabolism	ko04144//Endocytosis	K12469	GO:0005829//cytosol;GO:0005886//plasma membrane;GO:0005901//caveola;GO:0015630//microtubule cytoskeleton;GO:0016020//membrane;GO:0019898//extrinsic component of membrane;GO:0045171//intercellular bridge;GO:0048471//perinuclear region of cytoplasm;GO:0055038//recycling endosome membrane	GO:0005509//calcium ion binding;GO:0005515//protein binding;GO:0005525//GTP binding;GO:0019904//protein domain specific binding;GO:0042802//identical protein binding	GO:0006897//endocytosis;GO:0030036//actin cytoskeleton organization;GO:0030866//cortical actin cytoskeleton organization;GO:0032456//endocytic recycling;GO:0072659//protein localization to plasma membrane;GO:0097320//membrane tubulation;GO:1901741//positive regulation of myoblast fusion;GO:2001137//positive regulation of endocytic recycling
ENSCHIP00000008880.1	0	0	0	0	0	0	PDLIM7	PDZ and LIM domain 7 [Source:NCBI gene;Acc:102186861]	-	-	-	-	-	GO:0005515//protein binding;GO:0046872//metal ion binding	-
ENSCHIP00000008904.1	11836000	1479700	0	2311100	3566300	6866400	PSMA4	proteasome 20S subunit alpha 4 [Source:NCBI gene;Acc:102184096]	Genetic Information Processing	Folding, sorting and degradation	ko03050//Proteasome	K02728	GO:0000502//proteasome complex;GO:0005634//nucleus;GO:0005737//cytoplasm;GO:0005839//proteasome core complex;GO:0019773//proteasome core complex, alpha-subunit complex	GO:0004175//endopeptidase activity;GO:0004298//threonine-type endopeptidase activity;GO:0008233//peptidase activity;GO:0016787//hydrolase activity	GO:0006508//proteolysis;GO:0006511//ubiquitin-dependent protein catabolic process;GO:0051603//proteolysis involved in cellular protein catabolic process
ENSCHIP00000008912.1	323680	0	0	0	0	1478200	ALDH6A1	aldehyde dehydrogenase 6 family member A1 [Source:NCBI gene;Acc:102188773]	Metabolism;Metabolism;Metabolism;Metabolism;Metabolism;Metabolism	Global and overview maps;Global and overview maps;Amino acid metabolism;Metabolism of other amino acids;Carbohydrate metabolism;Carbohydrate metabolism	ko01100//Metabolic pathways;ko01200//Carbon metabolism;ko00280//Valine, leucine and isoleucine degradation;ko00410//beta-Alanine metabolism;ko00640//Propanoate metabolism;ko00562//Inositol phosphate metabolism	K00140;K00140;K00140;K00140;K00140;K00140	GO:0005654//nucleoplasm;GO:0005739//mitochondrion	GO:0004491//methylmalonate-semialdehyde dehydrogenase (acylating) activity;GO:0016491//oxidoreductase activity;GO:0016620//oxidoreductase activity, acting on the aldehyde or oxo group of donors, NAD or NADP as acceptor	GO:0006210//thymine catabolic process;GO:0006574//valine catabolic process;GO:0050873//brown fat cell differentiation;GO:0055114//oxidation-reduction process
ENSCHIP00000008913.1	37361000	28983000	301600	7426100	11480000	43362000	RPSA	ribosomal protein SA [Source:NCBI gene;Acc:100860903]	Genetic Information Processing	Translation	ko03010//Ribosome	K02998	GO:0005634//nucleus;GO:0005737//cytoplasm;GO:0005840//ribosome;GO:0005886//plasma membrane;GO:0015935//small ribosomal subunit;GO:0016020//membrane;GO:0022627//cytosolic small ribosomal subunit	GO:0003735//structural constituent of ribosome;GO:0005055//laminin receptor activity;GO:0043236//laminin binding	GO:0000028//ribosomal small subunit assembly;GO:0006412//translation;GO:0007155//cell adhesion
ENSCHIP00000008930.1	512560	0	0	0	0	0	KRT26	keratin 26 [Source:NCBI gene;Acc:100860868]	Organismal Systems	Endocrine system	ko04915//Estrogen signaling pathway	K07604	GO:0005882//intermediate filament	GO:0005198//structural molecule activity	-
ENSCHIP00000008950.1	6031900	1716900	0	0	2446200	7741000	-	-	-	-	-	-	-	-	-
ENSCHIP00000008961.1	0	0	0	0	834540	3111000	-	purine nucleoside phosphorylase [Source:NCBI gene;Acc:102176963]	Metabolism;Metabolism;Metabolism;Metabolism	Global and overview maps;Nucleotide metabolism;Nucleotide metabolism;Metabolism of cofactors and vitamins	ko01100//Metabolic pathways;ko00230//Purine metabolism;ko00240//Pyrimidine metabolism;ko00760//Nicotinate and nicotinamide metabolism	K03783;K03783;K03783;K03783	-	GO:0003824//catalytic activity;GO:0004731//purine-nucleoside phosphorylase activity;GO:0016740//transferase activity;GO:0016757//transferase activity, transferring glycosyl groups;GO:0016763//transferase activity, transferring pentosyl groups	GO:0006139//nucleobase-containing compound metabolic process;GO:0009116//nucleoside metabolic process
ENSCHIP00000009000.1	0	0	0	0	0	0	STBD1	starch binding domain 1 [Source:NCBI gene;Acc:102184893]	-	-	-	-	GO:0005783//endoplasmic reticulum;GO:0005829//cytosol;GO:0005887//integral component of plasma membrane;GO:0016020//membrane;GO:0016021//integral component of membrane;GO:0030315//T-tubule;GO:0048471//perinuclear region of cytoplasm	GO:0019899//enzyme binding;GO:0030246//carbohydrate binding;GO:0030247//polysaccharide binding;GO:2001069//glycogen binding;GO:2001070//starch binding	GO:0005980//glycogen catabolic process;GO:0046907//intracellular transport;GO:0061723//glycophagy
ENSCHIP00000009008.1	4799500	2236300	0	0	5943.2	246320	-	AHNAK nucleoprotein 2 [Source:NCBI gene;Acc:102188806]	-	-	-	-	-	GO:0005515//protein binding	-
ENSCHIP00000009015.1	0	0	0	0	0	0	ARL3	ADP ribosylation factor like GTPase 3 [Source:NCBI gene;Acc:102170018]	-	-	-	-	-	GO:0000166//nucleotide binding;GO:0005525//GTP binding	-
ENSCHIP00000009035.1	4816300	0	1830500	0	2406100	6632200	S100A1	S100 calcium binding protein A1 [Source:NCBI gene;Acc:102188274]	-	-	-	-	GO:0005634//nucleus;GO:0016529//sarcoplasmic reticulum	GO:0005509//calcium ion binding;GO:0042802//identical protein binding;GO:0042803//protein homodimerization activity;GO:0044548//S100 protein binding;GO:0046872//metal ion binding;GO:0051117//ATPase binding	GO:0008016//regulation of heart contraction;GO:0051000//positive regulation of nitric-oxide synthase activity;GO:1903672//positive regulation of sprouting angiogenesis
ENSCHIP00000009059.1	1299800	0	0	0	0	1048100	ILF2	interleukin enhancer binding factor 2 [Source:NCBI gene;Acc:102187012]	-	-	-	-	-	GO:0003723//RNA binding;GO:0005524//ATP binding;GO:0016740//transferase activity	GO:0006955//immune response
ENSCHIP00000009052.1	0	462050	425000	1170500	0	2430900	-	-	-	-	-	-	-	-	-
ENSCHIP00000009062.1	507890	0	0	0	0	0	-	eukaryotic translation initiation factor 3 subunit M [Source:NCBI gene;Acc:102180518]	-	-	-	-	GO:0005737//cytoplasm;GO:0005852//eukaryotic translation initiation factor 3 complex;GO:0016282//eukaryotic 43S preinitiation complex;GO:0033290//eukaryotic 48S preinitiation complex;GO:0071541//eukaryotic translation initiation factor 3 complex, eIF3m	GO:0003743//translation initiation factor activity	GO:0001732//formation of cytoplasmic translation initiation complex;GO:0002183//cytoplasmic translational initiation;GO:0006412//translation;GO:0006413//translational initiation
ENSCHIP00000009096.1	12379000	1313700	0	564340	1393200	3486700	AKR1B1	aldo-keto reductase family 1 member B [Source:NCBI gene;Acc:102187190]	Metabolism;Metabolism;Metabolism;Metabolism;Metabolism;Metabolism	Global and overview maps;Carbohydrate metabolism;Carbohydrate metabolism;Lipid metabolism;Carbohydrate metabolism;Metabolism of cofactors and vitamins	ko01100//Metabolic pathways;ko00051//Fructose and mannose metabolism;ko00052//Galactose metabolism;ko00561//Glycerolipid metabolism;ko00040//Pentose and glucuronate interconversions;ko00790//Folate biosynthesis	K00011;K00011;K00011;K00011;K00011;K00011	-	GO:0016491//oxidoreductase activity	GO:0055114//oxidation-reduction process
ENSCHIP00000009106.1	0	238030	0	0	0	0	-	-	-	-	-	-	GO:0016020//membrane;GO:0016021//integral component of membrane	GO:0000166//nucleotide binding;GO:0005524//ATP binding;GO:0016887//ATPase activity;GO:0042626//ATPase activity, coupled to transmembrane movement of substances	GO:0055085//transmembrane transport
ENSCHIP00000009112.1	3448600	4293400	0	3375800	1114000	6889200	PSMB3	proteasome 20S subunit beta 3 [Source:NCBI gene;Acc:102175796]	Genetic Information Processing	Folding, sorting and degradation	ko03050//Proteasome	K02735	GO:0000502//proteasome complex;GO:0005634//nucleus;GO:0005737//cytoplasm;GO:0005839//proteasome core complex;GO:0019774//proteasome core complex, beta-subunit complex	GO:0004175//endopeptidase activity;GO:0004298//threonine-type endopeptidase activity;GO:0008233//peptidase activity;GO:0016787//hydrolase activity	GO:0006508//proteolysis;GO:0043161//proteasome-mediated ubiquitin-dependent protein catabolic process;GO:0051603//proteolysis involved in cellular protein catabolic process
ENSCHIP00000009144.1	0	509670	0	0	0	199590	-	pyruvate dehydrogenase E1 beta subunit [Source:NCBI gene;Acc:102184953]	Metabolism;Metabolism;Metabolism;Organismal Systems;Environmental Information Processing;Metabolism;Human Diseases;Metabolism	Global and overview maps;Global and overview maps;Carbohydrate metabolism;Endocrine system;Signal transduction;Carbohydrate metabolism;Cancers;Carbohydrate metabolism	ko01100//Metabolic pathways;ko01200//Carbon metabolism;ko00010//Glycolysis / Gluconeogenesis;ko04922//Glucagon signaling pathway;ko04066//HIF-1 signaling pathway;ko00020//Citrate cycle (TCA cycle);ko05230//Central carbon metabolism in cancer;ko00620//Pyruvate metabolism	K00162;K00162;K00162;K00162;K00162;K00162;K00162;K00162	-	GO:0003824//catalytic activity;GO:0004739//pyruvate dehydrogenase (acetyl-transferring) activity;GO:0016491//oxidoreductase activity	GO:0006086//acetyl-CoA biosynthetic process from pyruvate;GO:0055114//oxidation-reduction process
ENSCHIP00000009148.1	1350400	3239400	82107000	11693000	0	28954000	-	odorant-binding protein-like [Source:NCBI gene;Acc:102189749]	-	-	-	-	-	GO:0036094//small molecule binding	-
ENSCHIP00000009150.1	2717700	0	0	0	0	0	RBM8A	RNA binding motif protein 8A [Source:NCBI gene;Acc:102184487]	Genetic Information Processing;Genetic Information Processing;Genetic Information Processing	Translation;Transcription;Translation	ko03013//RNA transport;ko03040//Spliceosome;ko03015//mRNA surveillance pathway	K12876;K12876;K12876	GO:0005634//nucleus;GO:0005737//cytoplasm;GO:0016607//nuclear speck;GO:0035145//exon-exon junction complex;GO:0071006//U2-type catalytic step 1 spliceosome;GO:0071013//catalytic step 2 spliceosome	GO:0003676//nucleic acid binding;GO:0003723//RNA binding;GO:0003729//mRNA binding	GO:0000184//nuclear-transcribed mRNA catabolic process, nonsense-mediated decay;GO:0000381//regulation of alternative mRNA splicing, via spliceosome;GO:0000398//mRNA splicing, via spliceosome;GO:0006396//RNA processing;GO:0006397//mRNA processing;GO:0008380//RNA splicing;GO:0051028//mRNA transport
ENSCHIP00000009152.1	1779000	365750	0	0	0	565850	EIF3D	eukaryotic translation initiation factor 3 subunit D [Source:NCBI gene;Acc:102174280]	Genetic Information Processing	Translation	ko03013//RNA transport	K03251	GO:0005737//cytoplasm;GO:0005852//eukaryotic translation initiation factor 3 complex;GO:0016282//eukaryotic 43S preinitiation complex;GO:0033290//eukaryotic 48S preinitiation complex;GO:0071541//eukaryotic translation initiation factor 3 complex, eIF3m	GO:0003723//RNA binding;GO:0003743//translation initiation factor activity;GO:0098808//mRNA cap binding	GO:0001732//formation of cytoplasmic translation initiation complex;GO:0002183//cytoplasmic translational initiation;GO:0002191//cap-dependent translational initiation;GO:0006412//translation;GO:0006413//translational initiation;GO:0045727//positive regulation of translation;GO:0075522//IRES-dependent viral translational initiation;GO:0075525//viral translational termination-reinitiation;GO:19024…
ENSCHIP00000009183.1	0	0	0	0	0	866180	NDRG2	NDRG family member 2 [Source:NCBI gene;Acc:102171430]	-	-	-	-	-	-	-
ENSCHIP00000009179.1	3884400	1457900	0	317960	660710	1949200	VASP	vasodilator stimulated phosphoprotein [Source:NCBI gene;Acc:102189153]	Cellular Processes;Cellular Processes;Environmental Information Processing;Organismal Systems;Environmental Information Processing;Organismal Systems;Organismal Systems	Cellular community - eukaryotes;Cellular community - eukaryotes;Signal transduction;Immune system;Signal transduction;Immune system;Immune system	ko04510//Focal adhesion;ko04530//Tight junction;ko04022//cGMP - PKG signaling pathway;ko04611//Platelet activation;ko04015//Rap1 signaling pathway;ko04670//Leukocyte transendothelial migration;ko04666//Fc gamma R-mediated phagocytosis	K06274;K06274;K06274;K06274;K06274;K06274;K06274	GO:0005737//cytoplasm;GO:0005829//cytosol;GO:0005856//cytoskeleton;GO:0005886//plasma membrane;GO:0005925//focal adhesion;GO:0030027//lamellipodium;GO:0030175//filopodium;GO:0042995//cell projection	GO:0003779//actin binding;GO:0005522//profilin binding;GO:0017124//SH3 domain binding	GO:0001843//neural tube closure;GO:0007411//axon guidance;GO:0008154//actin polymerization or depolymerization;GO:0030036//actin cytoskeleton organization;GO:0030838//positive regulation of actin filament polymerization;GO:0051289//protein homotetramerization
ENSCHIP00000009188.1	13518000	1058000	0	0	328130	9380800	-	3-oxoacid CoA-transferase 1 [Source:NCBI gene;Acc:102188355]	Metabolism;Metabolism;Metabolism	Amino acid metabolism;Carbohydrate metabolism;Lipid metabolism	ko00280//Valine, leucine and isoleucine degradation;ko00650//Butanoate metabolism;ko00072//Synthesis and degradation of ketone bodies	K01027;K01027;K01027	GO:0005739//mitochondrion	GO:0008260//3-oxoacid CoA-transferase activity;GO:0008410//CoA-transferase activity;GO:0016740//transferase activity	GO:0046952//ketone body catabolic process
ENSCHIP00000009218.1	13627000	11143000	0	0	0	19985000	SLC25A6	ADP/ATP translocase 3 [Source:NCBI gene;Acc:102178813]	Cellular Processes;Human Diseases;Environmental Information Processing;Environmental Information Processing;Human Diseases;Cellular Processes;Human Diseases	Cell growth and death;Neurodegenerative diseases;Signal transduction;Signal transduction;Neurodegenerative diseases;Cell growth and death;Infectious diseases	ko04217//Necroptosis;ko05016//Huntington disease;ko04022//cGMP - PKG signaling pathway;ko04020//Calcium signaling pathway;ko05012//Parkinson disease;ko04218//Cellular senescence;ko05166//HTLV-I infection	K05863;K05863;K05863;K05863;K05863;K05863;K05863	GO:0005739//mitochondrion;GO:0005743//mitochondrial inner membrane;GO:0016020//membrane;GO:0016021//integral component of membrane	GO:0022857//transmembrane transporter activity	GO:0055085//transmembrane transport
ENSCHIP00000009252.1	458290	0	0	0	0	0	PABPN1	poly(A) binding protein nuclear 1 [Source:NCBI gene;Acc:102172629]	Genetic Information Processing;Human Diseases	Translation;Infectious diseases	ko03015//mRNA surveillance pathway;ko05164//Influenza A	K14396;K14396	GO:0005634//nucleus;GO:0042405//nuclear inclusion body;GO:1990904//ribonucleoprotein complex	GO:0003676//nucleic acid binding;GO:0003723//RNA binding;GO:0070063//RNA polymerase binding	GO:0000165//MAPK cascade;GO:0016973//poly(A)+ mRNA export from nucleus;GO:0071222//cellular response to lipopolysaccharide;GO:1904247//positive regulation of polynucleotide adenylyltransferase activity
ENSCHIP00000009267.1	3391700	4069800	360630	0	395690	7104400	-	RAB11A, member RAS oncogene family [Source:NCBI gene;Acc:102188223]	Cellular Processes;Organismal Systems;Organismal Systems;Organismal Systems	Transport and catabolism;Excretory system;Digestive system;Excretory system	ko04144//Endocytosis;ko04961//Endocrine and other factor-regulated calcium reabsorption;ko04972//Pancreatic secretion;ko04962//Vasopressin-regulated water reabsorption	K07904;K07904;K07904;K07904	GO:0005623//cell	GO:0003924//GTPase activity;GO:0005525//GTP binding	-
ENSCHIP00000009321.1	1502600	1309500	82271	1258400	1774900	4267900	C8B	complement C8 beta chain [Source:NCBI gene;Acc:102170749]	Human Diseases;Organismal Systems;Human Diseases;Human Diseases	Immune diseases;Immune system;Infectious diseases;Neurodegenerative diseases	ko05322//Systemic lupus erythematosus;ko04610//Complement and coagulation cascades;ko05146//Amoebiasis;ko05020//Prion diseases	K03998;K03998;K03998;K03998	GO:0005579//membrane attack complex	GO:0005515//protein binding	GO:0006955//immune response;GO:0006956//complement activation
ENSCHIP00000009314.1	12488000	19907000	18973000	26347000	13780000	20938000	-	dihydrodiol dehydrogenase 3 [Source:NCBI gene;Acc:102187204]	-	-	-	-	-	GO:0016491//oxidoreductase activity	GO:0055114//oxidation-reduction process
ENSCHIP00000009335.1	8179400	10931000	2550400	16997000	3890800	9612400	CUTA	cutA divalent cation tolerance homolog [Source:NCBI gene;Acc:102169061]	-	-	-	-	-	-	GO:0010038//response to metal ion
ENSCHIP00000009352.1	0	0	0	0	0	601030	TTC1	tetratricopeptide repeat domain 1 [Source:NCBI gene;Acc:102180393]	-	-	-	-	GO:0005829//cytosol	GO:0005515//protein binding	-
ENSCHIP00000009357.1	8143100	2670300	0	0	784370	4652600	KCTD12	potassium channel tetramerization domain containing 12 [Source:NCBI gene;Acc:102190143]	-	-	-	-	-	GO:0005515//protein binding;GO:0042802//identical protein binding	GO:0051260//protein homooligomerization
ENSCHIP00000009371.1	721150	791170	0	0	833010	3004800	ATP5PB	ATP synthase peripheral stalk-membrane subunit b [Source:NCBI gene;Acc:102178499]	Metabolism;Human Diseases;Human Diseases;Organismal Systems;Human Diseases;Metabolism	Global and overview maps;Neurodegenerative diseases;Neurodegenerative diseases;Environmental adaptation;Neurodegenerative diseases;Energy metabolism	ko01100//Metabolic pathways;ko05016//Huntington disease;ko05010//Alzheimer disease;ko04714//Thermogenesis;ko05012//Parkinson disease;ko00190//Oxidative phosphorylation	K02127;K02127;K02127;K02127;K02127;K02127	GO:0000276//mitochondrial proton-transporting ATP synthase complex, coupling factor F(o);GO:0005654//nucleoplasm;GO:0005739//mitochondrion;GO:0005753//mitochondrial proton-transporting ATP synthase complex	GO:0015078//hydrogen ion transmembrane transporter activity;GO:0046933//proton-transporting ATP synthase activity, rotational mechanism	GO:0015986//ATP synthesis coupled proton transport;GO:0042776//mitochondrial ATP synthesis coupled proton transport
ENSCHIP00000009382.1	0	317670	0	0	0	0	-	-	-	-	-	-	-	GO:0005515//protein binding	GO:0007165//signal transduction
ENSCHIP00000009400.1	392220	0	0	0	0	1615600	ECT2L	epithelial cell transforming 2 like [Source:NCBI gene;Acc:102183693]	-	-	-	-	-	GO:0005085//guanyl-nucleotide exchange factor activity;GO:0005089//Rho guanyl-nucleotide exchange factor activity;GO:0005515//protein binding	GO:0035023//regulation of Rho protein signal transduction
ENSCHIP00000009461.1	10242000	0	0	0	0	22446000	COL11A2	collagen type XI alpha 2 chain [Source:HGNC Symbol;Acc:HGNC:2187]	-	-	-	-	-	GO:0005201//extracellular matrix structural constituent	-
ENSCHIP00000009497.1	0	0	206610	0	152570	0	SMARCE1	SWI/SNF related, matrix associated, actin dependent regulator of chromatin, subfamily e, member 1 [Source:NCBI gene;Acc:102190259]	Organismal Systems;Human Diseases	Environmental adaptation;Cancers	ko04714//Thermogenesis;ko05225//Hepatocellular carcinoma	K11651;K11651	GO:0005634//nucleus;GO:0016514//SWI/SNF complex	GO:0003677//DNA binding	GO:0043044//ATP-dependent chromatin remodeling
ENSCHIP00000009500.1	465610	0	0	0	0	0	HSD17B4	hydroxysteroid 17-beta dehydrogenase 4 [Source:NCBI gene;Acc:102172142]	Metabolism;Cellular Processes;Metabolism	Global and overview maps;Transport and catabolism;Lipid metabolism	ko01100//Metabolic pathways;ko04146//Peroxisome;ko00120//Primary bile acid biosynthesis	K12405;K12405;K12405	GO:0005777//peroxisome	GO:0003857//3-hydroxyacyl-CoA dehydrogenase activity;GO:0016491//oxidoreductase activity;GO:0016508//long-chain-enoyl-CoA hydratase activity;GO:0042803//protein homodimerization activity;GO:0044594//17-beta-hydroxysteroid dehydrogenase (NAD+) activity	GO:0000038//very long-chain fatty acid metabolic process;GO:0006635//fatty acid beta-oxidation;GO:0008209//androgen metabolic process;GO:0008210//estrogen metabolic process;GO:0036111//very long-chain fatty-acyl-CoA metabolic process;GO:0036112//medium-chain fatty-acyl-CoA metabolic process;GO:0060009//Sertoli cell development
ENSCHIP00000009520.1	20391000	12781000	790060	2681700	7502400	37415000	RPS3	ribosomal protein S3 [Source:NCBI gene;Acc:102189887]	Genetic Information Processing	Translation	ko03010//Ribosome	K02985	GO:0005634//nucleus;GO:0005730//nucleolus;GO:0005737//cytoplasm;GO:0005743//mitochondrial inner membrane;GO:0005759//mitochondrial matrix;GO:0005783//endoplasmic reticulum;GO:0005829//cytosol;GO:0005840//ribosome;GO:0005844//polysome;GO:0005886//plasma membrane;GO:0014069//postsynaptic density;GO:0015935//small ribosomal subunit;GO:0022627//cytosolic small ribosomal subunit;GO:0032587//ruffle mem…	GO:0000977//RNA polymerase II regulatory region sequence-specific DNA binding;GO:0003677//DNA binding;GO:0003684//damaged DNA binding;GO:0003723//RNA binding;GO:0003729//mRNA binding;GO:0003735//structural constituent of ribosome;GO:0003906//DNA-(apurinic or apyrimidinic site) lyase activity;GO:0004520//endodeoxyribonuclease activity;GO:0008017//microtubule binding;GO:0008134//transcription facto…	GO:0006259//DNA metabolic process;GO:0006412//translation;GO:0006974//cellular response to DNA damage stimulus;GO:0006979//response to oxidative stress;GO:0007059//chromosome segregation;GO:0010628//positive regulation of gene expression;GO:0017148//negative regulation of translation;GO:0031116//positive regulation of microtubule polymerization;GO:0031334//positive regulation of protein complex a…
ENSCHIP00000009557.1	0	273190	1169300	1054900	1595000	1271700	-	protein phosphatase 1 regulatory subunit 7 [Source:NCBI gene;Acc:102188014]	-	-	-	-	-	GO:0005515//protein binding	-
ENSCHIP00000009550.1	0	0	13843000	17467000	14862000	0	TSC22D1	TSC22 domain family member 1 [Source:NCBI gene;Acc:102178181]	-	-	-	-	-	GO:0003700//transcription factor activity, sequence-specific DNA binding	GO:0006355//regulation of transcription, DNA-templated
ENSCHIP00000009548.1	2220400	976160	0	0	0	1395400	USP5	ubiquitin specific peptidase 5 [Source:NCBI gene;Acc:102191593]	-	-	-	-	-	GO:0004843//thiol-dependent ubiquitin-specific protease activity;GO:0005515//protein binding;GO:0008233//peptidase activity;GO:0008234//cysteine-type peptidase activity;GO:0008270//zinc ion binding;GO:0016787//hydrolase activity;GO:0036459//thiol-dependent ubiquitinyl hydrolase activity;GO:0043130//ubiquitin binding;GO:0046872//metal ion binding	GO:0006508//proteolysis;GO:0006511//ubiquitin-dependent protein catabolic process;GO:0016579//protein deubiquitination;GO:0032436//positive regulation of proteasomal ubiquitin-dependent protein catabolic process;GO:0071108//protein K48-linked deubiquitination
ENSCHIP00000009549.1	1910800	0	0	0	0	1170400	TSPO	translocator protein [Source:NCBI gene;Acc:102191504]	Human Diseases;Organismal Systems;Environmental Information Processing	Infectious diseases;Digestive system;Signaling molecules and interaction	ko05166//HTLV-I infection;ko04979//Cholesterol metabolism;ko04080//Neuroactive ligand-receptor interaction	K05770;K05770;K05770	GO:0005739//mitochondrion;GO:0016020//membrane;GO:0016021//integral component of membrane	GO:0044325//ion channel binding	GO:0010823//negative regulation of mitochondrion organization;GO:0031397//negative regulation of protein ubiquitination;GO:0072655//establishment of protein localization to mitochondrion;GO:0072656//maintenance of protein location in mitochondrion;GO:1903147//negative regulation of mitophagy;GO:1903579//negative regulation of ATP metabolic process;GO:2000379//positive regulation of reactive oxyge…
ENSCHIP00000009561.1	2037200	1356400	3855100	1608100	5081900	5943900	H1-1	H1.1 linker histone, cluster member [Source:NCBI gene;Acc:102186918]	-	-	-	-	GO:0000786//nucleosome;GO:0000790//nuclear chromatin;GO:0005634//nucleus;GO:0005694//chromosome;GO:0005719//nuclear euchromatin	GO:0003677//DNA binding;GO:0031490//chromatin DNA binding	GO:0006334//nucleosome assembly
ENSCHIP00000009623.1	0	0	0	0	198820	0	CDH17	cadherin 17 [Source:NCBI gene;Acc:102187786]	Human Diseases	Cancers	ko05226//Gastric cancer	K06811	GO:0005886//plasma membrane;GO:0016020//membrane;GO:0016021//integral component of membrane	GO:0005509//calcium ion binding	GO:0007155//cell adhesion;GO:0007156//homophilic cell adhesion via plasma membrane adhesion molecules;GO:0035672//oligopeptide transmembrane transport;GO:0098609//cell-cell adhesion
ENSCHIP00000009583.1	162600	333700	0	0	492870	343870	EIF4A2	eukaryotic translation initiation factor 4A2 [Source:NCBI gene;Acc:102173784]	Genetic Information Processing	Translation	ko03013//RNA transport	K03257	-	GO:0000166//nucleotide binding;GO:0003676//nucleic acid binding;GO:0004386//helicase activity;GO:0005524//ATP binding;GO:0016787//hydrolase activity	-
ENSCHIP00000009570.1	0	0	0	784010	0	35673000	S100A2	S100 calcium binding protein A2 [Source:NCBI gene;Acc:102189534]	-	-	-	-	-	GO:0005509//calcium ion binding;GO:0046872//metal ion binding;GO:0046914//transition metal ion binding	-
ENSCHIP00000009582.1	774550	706650	1709700	1069200	1156000	2889400	-	eukaryotic translation initiation factor 4B [Source:NCBI gene;Acc:102181269]	Human Diseases;Environmental Information Processing;Genetic Information Processing;Environmental Information Processing	Cancers;Signal transduction;Translation;Signal transduction	ko05205//Proteoglycans in cancer;ko04151//PI3K-Akt signaling pathway;ko03013//RNA transport;ko04150//mTOR signaling pathway	K03258;K03258;K03258;K03258	-	GO:0003676//nucleic acid binding;GO:0003723//RNA binding	-
ENSCHIP00000009609.1	456310	1634800	326660	0	1122100	1625600	-	prohibitin [Source:NCBI gene;Acc:102189242]	-	-	-	-	GO:0005739//mitochondrion;GO:0005743//mitochondrial inner membrane;GO:0016020//membrane	-	-
ENSCHIP00000009644.1	0	0	0	0	0	0	-	-	-	-	-	-	-	-	-
ENSCHIP00000009678.1	22225000	11615000	0	0	0	10508000	-	ribosomal protein L4 [Source:NCBI gene;Acc:102190789]	Genetic Information Processing	Translation	ko03010//Ribosome	K02930	GO:0005840//ribosome	GO:0003735//structural constituent of ribosome	GO:0006412//translation
ENSCHIP00000009681.1	1213500	2993500	4233100	3544100	5700800	8022000	ERP29	endoplasmic reticulum protein 29 [Source:NCBI gene;Acc:102168848]	Genetic Information Processing	Folding, sorting and degradation	ko04141//Protein processing in endoplasmic reticulum	K09586	GO:0005783//endoplasmic reticulum;GO:0005788//endoplasmic reticulum lumen;GO:0042470//melanosome	-	GO:0009306//protein secretion
ENSCHIP00000009683.1	9956900	14520000	43577000	42783000	34407000	30813000	RIDA	reactive intermediate imine deaminase A homolog [Source:NCBI gene;Acc:100861379]	-	-	-	-	GO:0005634//nucleus;GO:0005737//cytoplasm;GO:0005739//mitochondrion;GO:0005759//mitochondrial matrix;GO:0005777//peroxisome	GO:0003723//RNA binding;GO:0003729//mRNA binding;GO:0016787//hydrolase activity;GO:0016892//endoribonuclease activity, producing 3'-phosphomonoesters;GO:0019239//deaminase activity	GO:0006402//mRNA catabolic process;GO:0017148//negative regulation of translation;GO:0061157//mRNA destabilization;GO:0090502//RNA phosphodiester bond hydrolysis, endonucleolytic;GO:1901565//organonitrogen compound catabolic process
ENSCHIP00000009688.1	58002000	27651000	16467000	30324000	17161000	93677000	-	ribosomal protein S14 [Source:NCBI gene;Acc:102186009]	Genetic Information Processing	Translation	ko03010//Ribosome	K02955	GO:0005840//ribosome	GO:0003735//structural constituent of ribosome	GO:0006412//translation
ENSCHIP00000009690.1	170480	0	0	0	0	652840	TRIM28	tripartite motif containing 28 [Source:NCBI gene;Acc:102173118]	-	-	-	-	GO:0000785//chromatin;GO:0005634//nucleus;GO:0005654//nucleoplasm;GO:0005719//nuclear euchromatin;GO:0005720//nuclear heterochromatin;GO:0090575//RNA polymerase II transcription factor complex	GO:0003677//DNA binding;GO:0003682//chromatin binding;GO:0003713//transcription coactivator activity;GO:0003714//transcription corepressor activity;GO:0004672//protein kinase activity;GO:0004842//ubiquitin-protein transferase activity;GO:0005515//protein binding;GO:0008270//zinc ion binding;GO:0031625//ubiquitin protein ligase binding;GO:0035851//Krueppel-associated box domain binding;GO:0043565/…	GO:0000122//negative regulation of transcription from RNA polymerase II promoter;GO:0001701//in utero embryonic development;GO:0001837//epithelial to mesenchymal transition;GO:0006281//DNA repair;GO:0006468//protein phosphorylation;GO:0007265//Ras protein signal transduction;GO:0007566//embryo implantation;GO:0016567//protein ubiquitination;GO:0016925//protein sumoylation;GO:0042307//positive reg…
ENSCHIP00000009704.1	1025300	257350	0	0	0	439450	COL5A2	collagen type V alpha 2 chain [Source:HGNC Symbol;Acc:HGNC:2210]	-	-	-	-	-	GO:0005201//extracellular matrix structural constituent;GO:0005515//protein binding	-
ENSCHIP00000009765.1	0	0	0	0	0	0	PLCD1	phospholipase C delta 1 [Source:NCBI gene;Acc:102184479]	Metabolism;Environmental Information Processing;Organismal Systems;Human Diseases;Environmental Information Processing;Metabolism	Global and overview maps;Signal transduction;Endocrine system;Endocrine and metabolic diseases;Signal transduction;Carbohydrate metabolism	ko01100//Metabolic pathways;ko04020//Calcium signaling pathway;ko04919//Thyroid hormone signaling pathway;ko04933//AGE-RAGE signaling pathway in diabetic complications;ko04070//Phosphatidylinositol signaling system;ko00562//Inositol phosphate metabolism	K05857;K05857;K05857;K05857;K05857;K05857	-	GO:0004435//phosphatidylinositol phospholipase C activity;GO:0005509//calcium ion binding;GO:0008081//phosphoric diester hydrolase activity;GO:0016787//hydrolase activity	GO:0006629//lipid metabolic process;GO:0007165//signal transduction;GO:0016042//lipid catabolic process;GO:0035556//intracellular signal transduction
ENSCHIP00000009743.1	9301000	2927100	0	3972500	4716700	7157300	-	-	-	-	-	-	GO:0005634//nucleus;GO:0005681//spliceosomal complex;GO:0005737//cytoplasm;GO:0005829//cytosol	GO:0003723//RNA binding	GO:0000387//spliceosomal snRNP assembly;GO:0000398//mRNA splicing, via spliceosome;GO:0006397//mRNA processing;GO:0008380//RNA splicing
ENSCHIP00000009784.1	1091700	0	0	0	0	0	LIN7C	lin-7 homolog C, crumbs cell polarity complex component [Source:NCBI gene;Acc:108633193]	-	-	-	-	GO:0005737//cytoplasm;GO:0005886//plasma membrane;GO:0005911//cell-cell junction;GO:0016020//membrane;GO:0016323//basolateral plasma membrane;GO:0030054//cell junction;GO:0045202//synapse;GO:0097025//MPP7-DLG1-LIN7 complex;GO:0098793//presynapse	GO:0005515//protein binding;GO:0008092//cytoskeletal protein binding;GO:0019904//protein domain specific binding;GO:0097016//L27 domain binding	GO:0002011//morphogenesis of an epithelial sheet;GO:0006887//exocytosis;GO:0007269//neurotransmitter secretion;GO:0015031//protein transport
ENSCHIP00000009794.1	9908600	3686300	361380	1122300	3049600	6855500	-	proteasome 20S subunit alpha 2 [Source:NCBI gene;Acc:102188113]	Genetic Information Processing	Folding, sorting and degradation	ko03050//Proteasome	K02726	GO:0000502//proteasome complex;GO:0005634//nucleus;GO:0005737//cytoplasm;GO:0005839//proteasome core complex;GO:0019773//proteasome core complex, alpha-subunit complex	GO:0004175//endopeptidase activity;GO:0004298//threonine-type endopeptidase activity;GO:0008233//peptidase activity;GO:0016787//hydrolase activity	GO:0006508//proteolysis;GO:0006511//ubiquitin-dependent protein catabolic process;GO:0051603//proteolysis involved in cellular protein catabolic process
ENSCHIP00000009823.1	30206000	11474000	6863400	10499000	13977000	38991000	-	40S ribosomal protein S12 pseudogene [Source:NCBI gene;Acc:108637681]	-	-	-	-	GO:0005840//ribosome	GO:0003735//structural constituent of ribosome	GO:0006412//translation
ENSCHIP00000009845.1	572160	0	4381700	3325100	2247500	1387600	LRPAP1	LDL receptor related protein associated protein 1 [Source:NCBI gene;Acc:102181855]	Organismal Systems	Digestive system	ko04979//Cholesterol metabolism	K22290	GO:0005768//endosome;GO:0005783//endoplasmic reticulum;GO:0005793//endoplasmic reticulum-Golgi intermediate compartment;GO:0005794//Golgi apparatus;GO:0005801//cis-Golgi network;GO:0005886//plasma membrane;GO:0048237//rough endoplasmic reticulum lumen	GO:0008201//heparin binding;GO:0048019//receptor antagonist activity;GO:0050750//low-density lipoprotein particle receptor binding;GO:0070326//very-low-density lipoprotein particle receptor binding	GO:0002091//negative regulation of receptor internalization;GO:0010916//negative regulation of very-low-density lipoprotein particle clearance;GO:0032091//negative regulation of protein binding;GO:0048259//regulation of receptor-mediated endocytosis;GO:0060548//negative regulation of cell death;GO:1900222//negative regulation of beta-amyloid clearance;GO:2000272//negative regulation of receptor a…
ENSCHIP00000009851.1	471630000	359270000	1485600000	202170000	310970000	373970000	-	thymosin beta-4 [Source:NCBI gene;Acc:102182562]	Cellular Processes	Cell motility	ko04810//Regulation of actin cytoskeleton	K05764	GO:0005737//cytoplasm;GO:0005856//cytoskeleton	GO:0003779//actin binding;GO:0003785//actin monomer binding	GO:0007015//actin filament organization
ENSCHIP00000009869.1	11028000	0	0	0	0	894090	-	60S ribosomal protein L13a pseudogene [Source:NCBI gene;Acc:108636572]	-	-	-	-	GO:0005840//ribosome;GO:0015934//large ribosomal subunit	GO:0003735//structural constituent of ribosome	GO:0006412//translation
ENSCHIP00000009875.1	4050900	3372600	2612000	0	0	8320800	BCAP31	B cell receptor associated protein 31 [Source:NCBI gene;Acc:102182019]	Human Diseases;Genetic Information Processing	Infectious diseases;Folding, sorting and degradation	ko05165//Human papillomavirus infection;ko04141//Protein processing in endoplasmic reticulum	K14009;K14009	GO:0005783//endoplasmic reticulum;GO:0016020//membrane;GO:0016021//integral component of membrane	-	GO:0006886//intracellular protein transport
ENSCHIP00000009884.1	60960000	29561000	21283000	21521000	32284000	66925000	-	tyrosine 3-monooxygenase/tryptophan 5-monooxygenase activation protein theta [Source:NCBI gene;Acc:102186877]	Environmental Information Processing;Human Diseases;Human Diseases;Cellular Processes;Environmental Information Processing;Human Diseases;Cellular Processes	Signal transduction;Cancers;Infectious diseases;Cell growth and death;Signal transduction;Infectious diseases;Cell growth and death	ko04151//PI3K-Akt signaling pathway;ko05203//Viral carcinogenesis;ko05169//Epstein-Barr virus infection;ko04114//Oocyte meiosis;ko04390//Hippo signaling pathway;ko05161//Hepatitis B;ko04110//Cell cycle	K16197;K16197;K16197;K16197;K16197;K16197;K16197	-	GO:0019904//protein domain specific binding	-
ENSCHIP00000009907.1	0	0	0	0	0	0	DNPEP	aspartyl aminopeptidase [Source:NCBI gene;Acc:102179714]	-	-	-	-	GO:0005829//cytosol	GO:0004177//aminopeptidase activity;GO:0008233//peptidase activity;GO:0008237//metallopeptidase activity;GO:0008270//zinc ion binding;GO:0016787//hydrolase activity;GO:0046872//metal ion binding	GO:0006508//proteolysis
ENSCHIP00000009937.1	1572500	352970	0	0	495630	837560	-	glutamine amidotransferase like class 1 domain containing 3A [Source:NCBI gene;Acc:102170000]	-	-	-	-	-	-	-
ENSCHIP00000009953.1	740010	0	0	0	0	0	MTCH2	mitochondrial carrier 2 [Source:NCBI gene;Acc:102188333]	-	-	-	-	GO:0016020//membrane;GO:0016021//integral component of membrane	-	GO:0070585//protein localization to mitochondrion
ENSCHIP00000009957.1	10321000	4763800	0	0	0	0	-	-	-	-	-	-	GO:0005856//cytoskeleton	GO:0003779//actin binding;GO:0005515//protein binding;GO:0008092//cytoskeletal protein binding	-
ENSCHIP00000009992.1	1203700	0	0	0	0	1541300	-	voltage-dependent anion-selective channel protein 3 pseudogene [Source:NCBI gene;Acc:102176392]	-	-	-	-	GO:0005739//mitochondrion;GO:0005741//mitochondrial outer membrane	GO:0008308//voltage-gated anion channel activity	GO:0015698//inorganic anion transport;GO:0055085//transmembrane transport;GO:0098656//anion transmembrane transport;GO:1902017//regulation of cilium assembly
ENSCHIP00000009997.1	1714000	0	3264100	0	0	0	TAX1BP3	Tax1 binding protein 3 [Source:NCBI gene;Acc:102187259]	-	-	-	-	GO:0001650//fibrillar center;GO:0005634//nucleus;GO:0005737//cytoplasm;GO:0005886//plasma membrane;GO:0015629//actin cytoskeleton;GO:0016020//membrane;GO:0043231//intracellular membrane-bounded organelle	GO:0005515//protein binding;GO:0008013//beta-catenin binding;GO:0008022//protein C-terminus binding	GO:0007266//Rho protein signal transduction;GO:0008285//negative regulation of cell proliferation;GO:0016055//Wnt signaling pathway;GO:0030178//negative regulation of Wnt signaling pathway;GO:0090630//activation of GTPase activity;GO:2000009//negative regulation of protein localization to cell surface
ENSCHIP00000010040.1	0	0	208230	0	0	364390	LUC7L3	LUC7 like 3 pre-mRNA splicing factor [Source:NCBI gene;Acc:102179234]	-	-	-	-	GO:0005685//U1 snRNP	GO:0003729//mRNA binding	GO:0006376//mRNA splice site selection
ENSCHIP00000010048.1	732290	0	0	0	0	0	DCUN1D1	defective in cullin neddylation 1 domain containing 1 [Source:NCBI gene;Acc:102190461]	-	-	-	-	-	GO:0005515//protein binding	-
ENSCHIP00000010073.1	2802600	399630	0	0	0	0	LMCD1	LIM and cysteine rich domains 1 [Source:NCBI gene;Acc:102190272]	-	-	-	-	-	GO:0008270//zinc ion binding;GO:0046872//metal ion binding	-
ENSCHIP00000010102.1	3739000	2621400	2750000	2967600	2928200	506700	LAMP2	lysosomal associated membrane protein 2 [Source:NCBI gene;Acc:102189841]	Cellular Processes;Human Diseases;Cellular Processes;Cellular Processes	Transport and catabolism;Infectious diseases;Transport and catabolism;Transport and catabolism	ko04145//Phagosome;ko05152//Tuberculosis;ko04142//Lysosome;ko04140//Autophagy - animal	K06528;K06528;K06528;K06528	GO:0005615//extracellular space;GO:0005623//cell;GO:0005764//lysosome;GO:0005765//lysosomal membrane;GO:0005770//late endosome;GO:0016020//membrane;GO:0016021//integral component of membrane;GO:0030670//phagocytic vesicle membrane;GO:0031088//platelet dense granule membrane;GO:0031902//late endosome membrane;GO:0044754//autolysosome;GO:0070062//extracellular exosome;GO:0097637//integral component…	GO:0019899//enzyme binding;GO:0019904//protein domain specific binding	GO:0006605//protein targeting;GO:0006914//autophagy;GO:0009267//cellular response to starvation;GO:0031647//regulation of protein stability;GO:0046716//muscle cell cellular homeostasis;GO:0050821//protein stabilization;GO:0061684//chaperone-mediated autophagy;GO:0061740//protein targeting to lysosome involved in chaperone-mediated autophagy;GO:0097352//autophagosome maturation
ENSCHIP00000010106.1	111160	0	0	0	0	0	-	complement C3 [Source:NCBI gene;Acc:102179374]	-	-	-	-	GO:0005576//extracellular region;GO:0005615//extracellular space	GO:0004866//endopeptidase inhibitor activity;GO:0005515//protein binding	GO:0010951//negative regulation of endopeptidase activity
ENSCHIP00000010148.1	14851000	3941400	1209000	2620700	5494800	10677000	-	glutathione S-transferase Mu 1 [Source:NCBI gene;Acc:102185621]	Human Diseases;Human Diseases;Human Diseases;Metabolism;Metabolism;Metabolism;Human Diseases;Metabolism;Human Diseases	Cancers;Cardiovascular diseases;Cancers;Xenobiotics biodegradation and metabolism;Metabolism of other amino acids;Xenobiotics biodegradation and metabolism;Cancers;Xenobiotics biodegradation and metabolism;Drug resistance	ko05200//Pathways in cancer;ko05418//Fluid shear stress and atherosclerosis;ko05225//Hepatocellular carcinoma;ko00983//Drug metabolism - other enzymes;ko00480//Glutathione metabolism;ko00980//Metabolism of xenobiotics by cytochrome P450;ko05204//Chemical carcinogenesis;ko00982//Drug metabolism - cytochrome P450;ko01524//Platinum drug resistance	K00799;K00799;K00799;K00799;K00799;K00799;K00799;K00799;K00799	-	GO:0004364//glutathione transferase activity;GO:0005515//protein binding	-
ENSCHIP00000010251.1	16539000	13373000	114450	6164600	18750000	27336000	PON1	paraoxonase 1 [Source:NCBI gene;Acc:102189091]	-	-	-	-	GO:0005576//extracellular region	GO:0004064//arylesterase activity	-
ENSCHIP00000010333.1	1113300	386920	0	0	0	0	PPP1CA	protein phosphatase 1 catalytic subunit alpha [Source:NCBI gene;Acc:102181571]	Human Diseases;Cellular Processes;Cellular Processes;Human Diseases;Environmental Information Processing;Organismal Systems;Organismal Systems;Environmental Information Processing;Organismal Systems;Organismal Systems;Cellular Processes;Cellular Processes;Organismal Systems;Organismal Systems;Human Diseases;Human Diseases;Organismal Systems;Organismal Systems;Genetic Information Processing;Enviro…	Cancers;Cellular community - eukaryotes;Cell motility;Substance dependence;Signal transduction;Circulatory system;Endocrine system;Signal transduction;Immune system;Nervous system;Cell growth and death;Cell growth and death;Endocrine system;Nervous system;Infectious diseases;Substance dependence;Circulatory system;Sensory system;Translation;Signal transduction;Endocrine and metabolic diseases	ko05205//Proteoglycans in cancer;ko04510//Focal adhesion;ko04810//Regulation of actin cytoskeleton;ko05034//Alcoholism;ko04024//cAMP signaling pathway;ko04261//Adrenergic signaling in cardiomyocytes;ko04921//Oxytocin signaling pathway;ko04022//cGMP - PKG signaling pathway;ko04611//Platelet activation;ko04728//Dopaminergic synapse;ko04114//Oocyte meiosis;ko04218//Cellular senescence;ko04910//Insul…	K06269;K06269;K06269;K06269;K06269;K06269;K06269;K06269;K06269;K06269;K06269;K06269;K06269;K06269;K06269;K06269;K06269;K06269;K06269;K06269;K06269	-	GO:0004721//phosphoprotein phosphatase activity;GO:0016787//hydrolase activity;GO:0046872//metal ion binding	GO:0006470//protein dephosphorylation
ENSCHIP00000010279.1	8614100	1004800	32797000	17752000	15985000	5860400	S100A12	protein S100-A12 [Source:NCBI gene;Acc:102169149]	-	-	-	-	GO:0005634//nucleus;GO:0005737//cytoplasm	GO:0005509//calcium ion binding;GO:0046872//metal ion binding;GO:0050786//RAGE receptor binding	GO:0006805//xenobiotic metabolic process;GO:0031640//killing of cells of other organism;GO:0043123//positive regulation of I-kappaB kinase/NF-kappaB signaling;GO:0050832//defense response to fungus
ENSCHIP00000010323.1	3731900	0	22569000	0	0	0	H2BE1	late histone H2B.L4-like [Source:NCBI gene;Acc:102188114]	Human Diseases;Human Diseases;Human Diseases	Immune diseases;Substance dependence;Cancers	ko05322//Systemic lupus erythematosus;ko05034//Alcoholism;ko05203//Viral carcinogenesis	K11252;K11252;K11252	GO:0000786//nucleosome;GO:0005634//nucleus;GO:0005694//chromosome	GO:0003677//DNA binding;GO:0046982//protein heterodimerization activity	-
ENSCHIP00000010328.1	1107400	880460	67177	0	0	0	TACSTD2	tumor associated calcium signal transducer 2 [Source:NCBI gene;Acc:102185704]	-	-	-	-	GO:0016020//membrane;GO:0016021//integral component of membrane	-	-
ENSCHIP00000010349.1	424010	0	0	0	0	0	TM9SF4	transmembrane 9 superfamily member 4 [Source:NCBI gene;Acc:102184260]	-	-	-	-	GO:0016020//membrane;GO:0016021//integral component of membrane	-	-
ENSCHIP00000010350.1	6015600	0	0	0	1959100	7801300	-	ubiquitin fold modifier 1 [Source:NCBI gene;Acc:102171888]	-	-	-	-	GO:0005634//nucleus;GO:0005737//cytoplasm;GO:0005783//endoplasmic reticulum	-	GO:0034976//response to endoplasmic reticulum stress;GO:0071569//protein ufmylation
ENSCHIP00000010406.1	468680	493260	0	0	0	426280	CSNK1A1	casein kinase 1 alpha 1 [Source:NCBI gene;Acc:102181496]	Human Diseases;Human Diseases;Environmental Information Processing;Human Diseases;Human Diseases;Environmental Information Processing	Infectious diseases;Cancers;Signal transduction;Cancers;Cancers;Signal transduction	ko05165//Human papillomavirus infection;ko05225//Hepatocellular carcinoma;ko04310//Wnt signaling pathway;ko05226//Gastric cancer;ko05224//Breast cancer;ko04340//Hedgehog signaling pathway	K08957;K08957;K08957;K08957;K08957;K08957	-	GO:0000166//nucleotide binding;GO:0004672//protein kinase activity;GO:0004674//protein serine/threonine kinase activity;GO:0005524//ATP binding	GO:0006468//protein phosphorylation
ENSCHIP00000010444.1	6105900	5645200	0	0	977740	1656800	-	RAB5C, member RAS oncogene family [Source:NCBI gene;Acc:102185034]	Cellular Processes;Cellular Processes;Human Diseases;Human Diseases;Environmental Information Processing;Organismal Systems	Transport and catabolism;Transport and catabolism;Infectious diseases;Infectious diseases;Signal transduction;Excretory system	ko04144//Endocytosis;ko04145//Phagosome;ko05152//Tuberculosis;ko05146//Amoebiasis;ko04014//Ras signaling pathway;ko04962//Vasopressin-regulated water reabsorption	K07889;K07889;K07889;K07889;K07889;K07889	-	GO:0003924//GTPase activity;GO:0005525//GTP binding	-
ENSCHIP00000010448.1	747360	0	0	0	0	2029900	OSTF1	osteoclast stimulating factor 1 [Source:NCBI gene;Acc:102186593]	-	-	-	-	-	GO:0005515//protein binding;GO:0017124//SH3 domain binding	-
ENSCHIP00000010451.1	3075400	11028000	34775000	20865000	12571000	0	-	-	-	-	-	-	-	-	-
ENSCHIP00000010453.1	0	885380	1328000	0	1141100	1411700	MOB1B	MOB kinase activator 1B [Source:NCBI gene;Acc:102174550]	Environmental Information Processing;Environmental Information Processing	Signal transduction;Signal transduction	ko04390//Hippo signaling pathway;ko04392//Hippo signaling pathway - multiple species	K06685;K06685	GO:0005634//nucleus;GO:0005654//nucleoplasm;GO:0005730//nucleolus;GO:0005737//cytoplasm;GO:0005829//cytosol	GO:0019209//kinase activator activity;GO:0019900//kinase binding	GO:0031952//regulation of protein autophosphorylation;GO:0033674//positive regulation of kinase activity;GO:0035329//hippo signaling
ENSCHIP00000010463.1	834790	3826000	8266500	2325900	4612100	12210000	-	reticulocalbin 1 [Source:NCBI gene;Acc:102179965]	-	-	-	-	-	GO:0005509//calcium ion binding	GO:0001701//in utero embryonic development;GO:0043010//camera-type eye development
ENSCHIP00000010467.1	609140	497810	708960	499640	878630	1060900	TPPP	tubulin polymerization promoting protein [Source:NCBI gene;Acc:102185041]	-	-	-	-	GO:0005634//nucleus;GO:0005737//cytoplasm;GO:0005739//mitochondrion;GO:0005829//cytosol;GO:0005874//microtubule;GO:0048471//perinuclear region of cytoplasm;GO:0072686//mitotic spindle;GO:0097427//microtubule bundle	GO:0000287//magnesium ion binding;GO:0003924//GTPase activity;GO:0015631//tubulin binding;GO:0042803//protein homodimerization activity	GO:0001578//microtubule bundle formation;GO:0030953//astral microtubule organization;GO:0032273//positive regulation of protein polymerization;GO:0046785//microtubule polymerization;GO:0051418//microtubule nucleation by microtubule organizing center;GO:0070507//regulation of microtubule cytoskeleton organization;GO:1904428//negative regulation of tubulin deacetylation
ENSCHIP00000010522.1	367620	294940	2409000	5378500	731700	1869700	DCHS1	tripeptidyl peptidase 1 [Source:NCBI gene;Acc:102176981]	Cellular Processes	Transport and catabolism	ko04142//Lysosome	K01279	-	GO:0004252//serine-type endopeptidase activity;GO:0008236//serine-type peptidase activity;GO:0046872//metal ion binding	GO:0006508//proteolysis
ENSCHIP00000010519.1	61094000	15877000	3682600	11086000	18799000	41433000	PGLYRP1	peptidoglycan recognition protein 1 [Source:NCBI gene;Acc:102168570]	-	-	-	-	-	GO:0008270//zinc ion binding;GO:0008745//N-acetylmuramoyl-L-alanine amidase activity;GO:0016019//peptidoglycan receptor activity;GO:0042834//peptidoglycan binding	GO:0002376//immune system process;GO:0009253//peptidoglycan catabolic process;GO:0016045//detection of bacterium;GO:0031640//killing of cells of other organism;GO:0045087//innate immune response;GO:0050830//defense response to Gram-positive bacterium;GO:0051714//positive regulation of cytolysis in other organism
ENSCHIP00000010544.1	9691500	2880900	0	0	111180	8401900	MSN	moesin [Source:NCBI gene;Acc:102176772]	Human Diseases;Cellular Processes;Cellular Processes;Organismal Systems;Human Diseases	Cancers;Cell motility;Cellular community - eukaryotes;Immune system;Infectious diseases	ko05205//Proteoglycans in cancer;ko04810//Regulation of actin cytoskeleton;ko04530//Tight junction;ko04670//Leukocyte transendothelial migration;ko05162//Measles	K05763;K05763;K05763;K05763;K05763	GO:0005856//cytoskeleton	GO:0003779//actin binding;GO:0008092//cytoskeletal protein binding	-
ENSCHIP00000010556.1	5998600	1356600	0	0	0	3568200	ITGA6	integrin subunit alpha 6 [Source:NCBI gene;Acc:102186530]	Human Diseases;Cellular Processes;Cellular Processes;Human Diseases;Environmental Information Processing;Environmental Information Processing;Human Diseases;Human Diseases;Environmental Information Processing;Human Diseases;Human Diseases;Human Diseases;Organismal Systems	Cancers;Cellular community - eukaryotes;Cell motility;Infectious diseases;Signal transduction;Signaling molecules and interaction;Cardiovascular diseases;Cardiovascular diseases;Signaling molecules and interaction;Cardiovascular diseases;Infectious diseases;Cancers;Immune system	ko05200//Pathways in cancer;ko04510//Focal adhesion;ko04810//Regulation of actin cytoskeleton;ko05165//Human papillomavirus infection;ko04151//PI3K-Akt signaling pathway;ko04512//ECM-receptor interaction;ko05412//Arrhythmogenic right ventricular cardiomyopathy (ARVC);ko05414//Dilated cardiomyopathy (DCM);ko04514//Cell adhesion molecules (CAMs);ko05410//Hypertrophic cardiomyopathy (HCM);ko05145//T…	K06485;K06485;K06485;K06485;K06485;K06485;K06485;K06485;K06485;K06485;K06485;K06485;K06485	GO:0005604//basement membrane;GO:0005886//plasma membrane;GO:0008305//integrin complex;GO:0009897//external side of plasma membrane;GO:0009925//basal plasma membrane;GO:0009986//cell surface;GO:0016020//membrane;GO:0016021//integral component of membrane;GO:0016323//basolateral plasma membrane;GO:0030056//hemidesmosome;GO:0045178//basal part of cell	GO:0031994//insulin-like growth factor I binding;GO:0038132//neuregulin binding	GO:0007155//cell adhesion;GO:0007160//cell-matrix adhesion;GO:0007229//integrin-mediated signaling pathway;GO:0010668//ectodermal cell differentiation;GO:0010976//positive regulation of neuron projection development;GO:0022409//positive regulation of cell-cell adhesion;GO:0030335//positive regulation of cell migration;GO:0031589//cell-substrate adhesion;GO:0031668//cellular response to extracellu…
ENSCHIP00000010574.1	0	63119	0	0	0	0	VWF	von Willebrand factor [Source:NCBI gene;Acc:102191119]	Cellular Processes;Human Diseases;Environmental Information Processing;Organismal Systems;Environmental Information Processing;Organismal Systems	Cellular community - eukaryotes;Infectious diseases;Signal transduction;Immune system;Signaling molecules and interaction;Immune system	ko04510//Focal adhesion;ko05165//Human papillomavirus infection;ko04151//PI3K-Akt signaling pathway;ko04610//Complement and coagulation cascades;ko04512//ECM-receptor interaction;ko04611//Platelet activation	K03900;K03900;K03900;K03900;K03900;K03900	GO:0005576//extracellular region	GO:0005515//protein binding	-
ENSCHIP00000010571.1	0	0	0	3481200	0	0	SPRR4	small proline rich protein 4 [Source:NCBI gene;Acc:106504023]	-	-	-	-	-	-	-
ENSCHIP00000010591.1	2811300	1892200	2198700	3223200	1442100	1267300	MAGI1	membrane associated guanylate kinase, WW and PDZ domain containing 1 [Source:NCBI gene;Acc:102178670]	Human Diseases;Environmental Information Processing;Cellular Processes;Environmental Information Processing	Infectious diseases;Signal transduction;Cellular community - eukaryotes;Signal transduction	ko05165//Human papillomavirus infection;ko04151//PI3K-Akt signaling pathway;ko04530//Tight junction;ko04015//Rap1 signaling pathway	K05631;K05631;K05631;K05631	GO:0005634//nucleus;GO:0005654//nucleoplasm;GO:0005730//nucleolus;GO:0005737//cytoplasm;GO:0005886//plasma membrane;GO:0005911//cell-cell junction;GO:0005912//adherens junction;GO:0005923//bicellular tight junction;GO:0016020//membrane;GO:0030054//cell junction;GO:0042995//cell projection;GO:0071944//cell periphery	GO:0005515//protein binding;GO:0051393//alpha-actinin binding;GO:0060090//binding, bridging	GO:0022409//positive regulation of cell-cell adhesion
ENSCHIP00000010608.1	3807700	0	0	1261000	4893200	5280700	VAMP3	vesicle associated membrane protein 3 [Source:NCBI gene;Acc:102179221]	Cellular Processes;Genetic Information Processing	Transport and catabolism;Folding, sorting and degradation	ko04145//Phagosome;ko04130//SNARE interactions in vesicular transport	K13505;K13505	GO:0005829//cytosol;GO:0005886//plasma membrane;GO:0009986//cell surface;GO:0016020//membrane;GO:0016021//integral component of membrane;GO:0030136//clathrin-coated vesicle;GO:0030141//secretory granule;GO:0031201//SNARE complex;GO:0031410//cytoplasmic vesicle;GO:0043231//intracellular membrane-bounded organelle;GO:0045335//phagocytic vesicle;GO:0048471//perinuclear region of cytoplasm;GO:0055037…	-	GO:0001921//positive regulation of receptor recycling;GO:0016192//vesicle-mediated transport;GO:0017156//calcium ion regulated exocytosis;GO:0034446//substrate adhesion-dependent cell spreading;GO:0035493//SNARE complex assembly;GO:0042147//retrograde transport, endosome to Golgi;GO:0043001//Golgi to plasma membrane protein transport;GO:0071346//cellular response to interferon-gamma;GO:1903531//n…
ENSCHIP00000010638.1	4063400	1677800	0	0	0	1633200	KHDRBS1	KH RNA binding domain containing, signal transduction associated 1 [Source:NCBI gene;Acc:102190829]	-	-	-	-	GO:0005634//nucleus;GO:0005654//nucleoplasm;GO:0005737//cytoplasm;GO:0016020//membrane	GO:0003676//nucleic acid binding;GO:0003723//RNA binding;GO:0005070//SH3/SH2 adaptor activity;GO:0008143//poly(A) binding;GO:0008266//poly(U) RNA binding;GO:0019904//protein domain specific binding;GO:0042802//identical protein binding	GO:0000122//negative regulation of transcription from RNA polymerase II promoter;GO:0000381//regulation of alternative mRNA splicing, via spliceosome;GO:0007166//cell surface receptor signaling pathway;GO:0009967//positive regulation of signal transduction;GO:0045948//positive regulation of translational initiation;GO:0046831//regulation of RNA export from nucleus;GO:0046833//positive regulation …
ENSCHIP00000010654.1	0	0	0	0	0	363650	COPS7A	COP9 signalosome subunit 7A [Source:NCBI gene;Acc:102170859]	-	-	-	-	GO:0008180//COP9 signalosome	-	GO:0010387//COP9 signalosome assembly
ENSCHIP00000010687.1	777060	847060	0	0	0	246570	APMAP	adipocyte plasma membrane associated protein [Source:NCBI gene;Acc:102184821]	-	-	-	-	GO:0009986//cell surface;GO:0016020//membrane;GO:0016021//integral component of membrane	GO:0004064//arylesterase activity;GO:0016844//strictosidine synthase activity	GO:0009058//biosynthetic process
ENSCHIP00000010689.1	0	0	591500	0	387470	915850	CGREF1	cell growth regulator with EF-hand domain 1 [Source:NCBI gene;Acc:102183698]	-	-	-	-	-	GO:0005509//calcium ion binding	-
ENSCHIP00000010707.1	9486800	1720200	0	0	7152600	0	SPINK9	serine peptidase inhibitor, Kazal type 9 [Source:NCBI gene;Acc:102177234]	-	-	-	-	-	GO:0005515//protein binding	-
ENSCHIP00000010801.1	420360	0	0	0	0	0	-	keratin-associated protein 4-9-like [Source:NCBI gene;Acc:106503204]	-	-	-	-	GO:0045095//keratin filament	-	-
ENSCHIP00000010819.1	1133200	664020	958370	1464300	0	1708500	HLA-DRA	HLA class II histocompatibility antigen, DR alpha chain [Source:NCBI gene;Acc:102189356]	Cellular Processes;Human Diseases;Human Diseases;Human Diseases;Human Diseases;Environmental Information Processing;Organismal Systems;Human Diseases;Human Diseases;Organismal Systems;Human Diseases;Human Diseases;Organismal Systems;Human Diseases;Human Diseases;Human Diseases;Human Diseases;Human Diseases;Organismal Systems;Human Diseases;Human Diseases;Organismal Systems;Human Diseases	Transport and catabolism;Immune diseases;Infectious diseases;Infectious diseases;Infectious diseases;Signaling molecules and interaction;Immune system;Infectious diseases;Infectious diseases;Immune system;Infectious diseases;Cardiovascular diseases;Immune system;Endocrine and metabolic diseases;Immune diseases;Immune diseases;Immune diseases;Infectious diseases;Immune system;Immune diseases;Immun…	ko04145//Phagosome;ko05322//Systemic lupus erythematosus;ko05152//Tuberculosis;ko05166//HTLV-I infection;ko05168//Herpes simplex infection;ko04514//Cell adhesion molecules (CAMs);ko04612//Antigen processing and presentation;ko05145//Toxoplasmosis;ko05150//Staphylococcus aureus infection;ko04640//Hematopoietic cell lineage;ko05164//Influenza A;ko05416//Viral myocarditis;ko04659//Th17 cell differen…	K06752;K06752;K06752;K06752;K06752;K06752;K06752;K06752;K06752;K06752;K06752;K06752;K06752;K06752;K06752;K06752;K06752;K06752;K06752;K06752;K06752;K06752;K06752	GO:0005764//lysosome;GO:0005765//lysosomal membrane;GO:0005886//plasma membrane;GO:0009986//cell surface;GO:0016020//membrane;GO:0016021//integral component of membrane;GO:0031902//late endosome membrane;GO:0042613//MHC class II protein complex	GO:0030247//polysaccharide binding;GO:0042605//peptide antigen binding	GO:0002250//adaptive immune response;GO:0002376//immune system process;GO:0002503//peptide antigen assembly with MHC class II protein complex;GO:0002504//antigen processing and presentation of peptide or polysaccharide antigen via MHC class II;GO:0006955//immune response;GO:0019882//antigen processing and presentation;GO:0050890//cognition
ENSCHIP00000010823.1	0	0	133420	0	0	0	DPEP1	dipeptidase 1 [Source:NCBI gene;Acc:102179227]	-	-	-	-	GO:0005654//nucleoplasm;GO:0005886//plasma membrane;GO:0016020//membrane;GO:0030054//cell junction;GO:0031225//anchored component of membrane;GO:0045177//apical part of cell	GO:0008233//peptidase activity;GO:0008235//metalloexopeptidase activity;GO:0008237//metallopeptidase activity;GO:0008239//dipeptidyl-peptidase activity;GO:0008270//zinc ion binding;GO:0016787//hydrolase activity;GO:0016805//dipeptidase activity;GO:0043027//cysteine-type endopeptidase inhibitor activity involved in apoptotic process;GO:0046872//metal ion binding;GO:0070573//metallodipeptidase acti…	GO:0006508//proteolysis;GO:0006915//apoptotic process;GO:0016999//antibiotic metabolic process;GO:0030336//negative regulation of cell migration;GO:0035690//cellular response to drug;GO:0043066//negative regulation of apoptotic process;GO:0043154//negative regulation of cysteine-type endopeptidase activity involved in apoptotic process;GO:0050667//homocysteine metabolic process
ENSCHIP00000010877.1	0	0	0	0	0	1851500	LBH	LBH regulator of WNT signaling pathway [Source:NCBI gene;Acc:102168269]	-	-	-	-	GO:0005634//nucleus;GO:0005737//cytoplasm;GO:0032991//macromolecular complex	-	GO:0006355//regulation of transcription, DNA-templated;GO:0010468//regulation of gene expression;GO:0030879//mammary gland development;GO:0033147//negative regulation of intracellular estrogen receptor signaling pathway;GO:0043408//regulation of MAPK cascade;GO:0045892//negative regulation of transcription, DNA-templated;GO:0045893//positive regulation of transcription, DNA-templated;GO:0060644//…
ENSCHIP00000010917.1	4342600	2878000	0	0	0	1234500	-	-	-	-	-	-	-	-	-
ENSCHIP00000010948.1	2799300	1984400	1424500	2844500	4111300	6313400	PRKCSH	protein kinase C substrate 80K-H [Source:NCBI gene;Acc:102168717]	Genetic Information Processing	Folding, sorting and degradation	ko04141//Protein processing in endoplasmic reticulum	K08288	GO:0005783//endoplasmic reticulum;GO:0017177//glucosidase II complex	GO:0003723//RNA binding;GO:0005509//calcium ion binding;GO:0005515//protein binding	GO:0001701//in utero embryonic development;GO:0001889//liver development;GO:0006491//N-glycan processing;GO:0006807//nitrogen compound metabolic process;GO:0010977//negative regulation of neuron projection development
ENSCHIP00000010971.1	3999200	0	1970300	0	2189000	8552800	GOT2	glutamic-oxaloacetic transaminase 2 [Source:NCBI gene;Acc:102168850]	Metabolism;Metabolism;Metabolism;Metabolism;Metabolism;Metabolism;Metabolism;Metabolism;Metabolism;Metabolism;Organismal Systems;Metabolism	Global and overview maps;Global and overview maps;Global and overview maps;Amino acid metabolism;Amino acid metabolism;Amino acid metabolism;Global and overview maps;Amino acid metabolism;Amino acid metabolism;Amino acid metabolism;Digestive system;Amino acid metabolism	ko01100//Metabolic pathways;ko01200//Carbon metabolism;ko01230//Biosynthesis of amino acids;ko00330//Arginine and proline metabolism;ko00270//Cysteine and methionine metabolism;ko00350//Tyrosine metabolism;ko01210//2-Oxocarboxylic acid metabolism;ko00250//Alanine, aspartate and glutamate metabolism;ko00360//Phenylalanine metabolism;ko00220//Arginine biosynthesis;ko04975//Fat digestion and absorpt…	K14455;K14455;K14455;K14455;K14455;K14455;K14455;K14455;K14455;K14455;K14455;K14455	-	GO:0003824//catalytic activity;GO:0004069//L-aspartate:2-oxoglutarate aminotransferase activity;GO:0008483//transaminase activity;GO:0016740//transferase activity;GO:0030170//pyridoxal phosphate binding	GO:0006520//cellular amino acid metabolic process;GO:0009058//biosynthetic process
ENSCHIP00000011033.1	12729000	8691400	0	0	1684600	13656000	VDAC2	voltage dependent anion channel 2 [Source:NCBI gene;Acc:102169457]	Cellular Processes;Human Diseases;Environmental Information Processing;Environmental Information Processing;Human Diseases;Cellular Processes;Human Diseases;Organismal Systems;Cellular Processes;Organismal Systems	Cell growth and death;Neurodegenerative diseases;Signal transduction;Signal transduction;Neurodegenerative diseases;Cell growth and death;Infectious diseases;Immune system;Cell growth and death;Digestive system	ko04217//Necroptosis;ko05016//Huntington disease;ko04022//cGMP - PKG signaling pathway;ko04020//Calcium signaling pathway;ko05012//Parkinson disease;ko04218//Cellular senescence;ko05166//HTLV-I infection;ko04621//NOD-like receptor signaling pathway;ko04216//Ferroptosis;ko04979//Cholesterol metabolism	K15040;K15040;K15040;K15040;K15040;K15040;K15040;K15040;K15040;K15040	GO:0005741//mitochondrial outer membrane	GO:0008308//voltage-gated anion channel activity	GO:0015698//inorganic anion transport;GO:0055085//transmembrane transport;GO:0098656//anion transmembrane transport
ENSCHIP00000011059.1	0	0	0	1869300	1668000	0	-	SAP domain containing ribonucleoprotein [Source:NCBI gene;Acc:102178430]	-	-	-	-	-	-	-
ENSCHIP00000011066.1	17815000	2894800	0	0	0	5334100	KRTAP13-3	keratin associated protein 13.1 [Source:NCBI gene;Acc:100861175]	-	-	-	-	GO:0005882//intermediate filament	-	-
ENSCHIP00000011071.1	1951100	0	0	0	0	0	RHOG	ras homolog family member G [Source:NCBI gene;Acc:102191156]	Human Diseases;Human Diseases	Infectious diseases;Infectious diseases	ko05100//Bacterial invasion of epithelial cells;ko05132//Salmonella infection	K07863;K07863	-	GO:0000166//nucleotide binding;GO:0003924//GTPase activity;GO:0005525//GTP binding	GO:0007264//small GTPase mediated signal transduction;GO:0007266//Rho protein signal transduction;GO:0016601//Rac protein signal transduction;GO:0030036//actin cytoskeleton organization;GO:0045893//positive regulation of transcription, DNA-templated;GO:0060326//cell chemotaxis;GO:0090630//activation of GTPase activity;GO:1900027//regulation of ruffle assembly;GO:1903078//positive regulation of pr…
ENSCHIP00000011107.1	18045000	10043000	1215200	1617100	5161300	17030000	ACTB	actin beta [Source:NCBI gene;Acc:102179831]	Human Diseases;Cellular Processes;Cellular Processes;Cellular Processes;Cellular Processes;Organismal Systems;Human Diseases;Organismal Systems;Organismal Systems;Environmental Information Processing;Human Diseases;Cellular Processes;Human Diseases;Human Diseases;Human Diseases;Organismal Systems;Human Diseases;Organismal Systems;Cellular Processes;Human Diseases;Environmental Information Process…	Cancers;Cellular community - eukaryotes;Cell motility;Transport and catabolism;Cellular community - eukaryotes;Endocrine system;Infectious diseases;Environmental adaptation;Immune system;Signal transduction;Cardiovascular diseases;Cell growth and death;Cancers;Cardiovascular diseases;Cardiovascular diseases;Immune system;Cardiovascular diseases;Endocrine system;Cellular community - eukaryotes;Inf…	ko05205//Proteoglycans in cancer;ko04510//Focal adhesion;ko04810//Regulation of actin cytoskeleton;ko04145//Phagosome;ko04530//Tight junction;ko04921//Oxytocin signaling pathway;ko05100//Bacterial invasion of epithelial cells;ko04714//Thermogenesis;ko04611//Platelet activation;ko04015//Rap1 signaling pathway;ko05418//Fluid shear stress and atherosclerosis;ko04210//Apoptosis;ko05225//Hepatocellula…	K05692;K05692;K05692;K05692;K05692;K05692;K05692;K05692;K05692;K05692;K05692;K05692;K05692;K05692;K05692;K05692;K05692;K05692;K05692;K05692;K05692;K05692;K05692	GO:0005737//cytoplasm;GO:0005856//cytoskeleton	GO:0000166//nucleotide binding;GO:0005524//ATP binding	-
ENSCHIP00000011100.1	2326900	1658000	0	40546	546520	1148900	LMNB2	lamin B2 [Source:NCBI gene;Acc:102178443]	Cellular Processes	Cell growth and death	ko04210//Apoptosis	K07611	GO:0005882//intermediate filament	-	-
ENSCHIP00000011085.1	489740	0	0	0	0	0	ABLIM1	actin binding LIM protein 1 [Source:NCBI gene;Acc:102183390]	Organismal Systems	Development	ko04360//Axon guidance	K07520	GO:0001725//stress fiber;GO:0030027//lamellipodium	GO:0003779//actin binding;GO:0046872//metal ion binding	GO:0007010//cytoskeleton organization;GO:0030032//lamellipodium assembly;GO:0060271//cilium morphogenesis
ENSCHIP00000011224.1	428550	0	0	0	0	378140	-	far upstream element binding protein 1 [Source:NCBI gene;Acc:102176843]	-	-	-	-	-	GO:0003676//nucleic acid binding;GO:0003723//RNA binding	GO:0006355//regulation of transcription, DNA-templated
ENSCHIP00000011147.1	313630	0	0	0	0	0	STT3B	STT3 oligosaccharyltransferase complex catalytic subunit B [Source:NCBI gene;Acc:102176834]	Metabolism;Genetic Information Processing;Metabolism	Global and overview maps;Folding, sorting and degradation;Glycan biosynthesis and metabolism	ko01100//Metabolic pathways;ko04141//Protein processing in endoplasmic reticulum;ko00510//N-Glycan biosynthesis	K07151;K07151;K07151	GO:0005783//endoplasmic reticulum;GO:0016020//membrane;GO:0016021//integral component of membrane;GO:0032991//macromolecular complex	GO:0004576//oligosaccharyl transferase activity;GO:0004579//dolichyl-diphosphooligosaccharide-protein glycotransferase activity	GO:0006486//protein glycosylation;GO:0006516//glycoprotein catabolic process;GO:0006986//response to unfolded protein;GO:0018279//protein N-linked glycosylation via asparagine;GO:0030433//ER-associated ubiquitin-dependent protein catabolic process;GO:0043686//co-translational protein modification;GO:0043687//post-translational protein modification
ENSCHIP00000011149.1	0	0	0	0	0	0	TREML1	triggering receptor expressed on myeloid cells like 1 [Source:HGNC Symbol;Acc:HGNC:20434]	-	-	-	-	GO:0009986//cell surface;GO:0016020//membrane;GO:0016021//integral component of membrane;GO:0031091//platelet alpha granule	-	GO:0030168//platelet activation
ENSCHIP00000011154.1	0	0	0	0	0	451210	-	protein S100-A7 [Source:NCBI gene;Acc:102191570]	Organismal Systems	Immune system	ko04657//IL-17 signaling pathway	K21126	-	GO:0005509//calcium ion binding;GO:0046872//metal ion binding;GO:0046914//transition metal ion binding	-
ENSCHIP00000011174.1	861220	1041200	0	0	0	2347500	GCLC	glutamate-cysteine ligase catalytic subunit [Source:NCBI gene;Acc:102180090]	Metabolism;Metabolism;Metabolism;Cellular Processes	Global and overview maps;Metabolism of other amino acids;Amino acid metabolism;Cell growth and death	ko01100//Metabolic pathways;ko00480//Glutathione metabolism;ko00270//Cysteine and methionine metabolism;ko04216//Ferroptosis	K11204;K11204;K11204;K11204	GO:0005623//cell;GO:0017109//glutamate-cysteine ligase complex	GO:0000287//magnesium ion binding;GO:0003824//catalytic activity;GO:0004357//glutamate-cysteine ligase activity;GO:0016595//glutamate binding;GO:0043531//ADP binding;GO:0050662//coenzyme binding	GO:0006534//cysteine metabolic process;GO:0006536//glutamate metabolic process;GO:0006750//glutathione biosynthetic process;GO:0006979//response to oxidative stress;GO:0009408//response to heat;GO:0009725//response to hormone;GO:0043066//negative regulation of apoptotic process;GO:0045454//cell redox homeostasis;GO:0045892//negative regulation of transcription, DNA-templated
ENSCHIP00000022527.1	737100	0	0	0	0	924730	-	eukaryotic translation initiation factor 3 subunit F [Source:NCBI gene;Acc:102184921]	Genetic Information Processing	Translation	ko03013//RNA transport	K03249	GO:0005737//cytoplasm;GO:0005852//eukaryotic translation initiation factor 3 complex;GO:0016282//eukaryotic 43S preinitiation complex;GO:0033290//eukaryotic 48S preinitiation complex	GO:0003743//translation initiation factor activity;GO:0005515//protein binding;GO:0031369//translation initiation factor binding	GO:0001732//formation of cytoplasmic translation initiation complex;GO:0002183//cytoplasmic translational initiation;GO:0006412//translation;GO:0006413//translational initiation
ENSCHIP00000011212.1	60268000	39950000	40210000	62538000	52909000	84335000	TXN	thioredoxin [Source:NCBI gene;Acc:102187487]	Human Diseases;Organismal Systems	Cardiovascular diseases;Immune system	ko05418//Fluid shear stress and atherosclerosis;ko04621//NOD-like receptor signaling pathway	K03671;K03671	GO:0005623//cell;GO:0005634//nucleus;GO:0005654//nucleoplasm;GO:0005737//cytoplasm;GO:0005829//cytosol	GO:0015035//protein disulfide oxidoreductase activity;GO:0015037//peptide disulfide oxidoreductase activity	GO:0000122//negative regulation of transcription from RNA polymerase II promoter;GO:0006662//glycerol ether metabolic process;GO:0009314//response to radiation;GO:0033138//positive regulation of peptidyl-serine phosphorylation;GO:0043388//positive regulation of DNA binding;GO:0045454//cell redox homeostasis;GO:0046826//negative regulation of protein export from nucleus;GO:0055114//oxidation-reduc…
ENSCHIP00000011214.1	31187000	15661000	1333200	6795000	14087000	27393000	VAT1	vesicle amine transport 1 [Source:NCBI gene;Acc:102185116]	-	-	-	-	-	GO:0008270//zinc ion binding;GO:0016491//oxidoreductase activity	GO:0010637//negative regulation of mitochondrial fusion;GO:0055114//oxidation-reduction process
ENSCHIP00000011233.1	6133300	3746900	0	0	2698400	7370900	RPS21	ribosomal protein S21 [Source:NCBI gene;Acc:102185100]	Genetic Information Processing	Translation	ko03010//Ribosome	K02971	GO:0005840//ribosome;GO:0022627//cytosolic small ribosomal subunit;GO:0042788//polysomal ribosome;GO:0045202//synapse	GO:0003735//structural constituent of ribosome;GO:0047485//protein N-terminus binding	GO:0002181//cytoplasmic translation;GO:0006412//translation
ENSCHIP00000011262.1	720850	61386	593520	247990	789910	713510	AKAP12	A-kinase anchoring protein 12 [Source:NCBI gene;Acc:102172157]	-	-	-	-	GO:0005829//cytosol;GO:0005886//plasma membrane	GO:0008179//adenylate cyclase binding;GO:0051018//protein kinase A binding	GO:0006605//protein targeting;GO:0007165//signal transduction;GO:0007193//adenylate cyclase-inhibiting G-protein coupled receptor signaling pathway;GO:0010738//regulation of protein kinase A signaling;GO:0010739//positive regulation of protein kinase A signaling;GO:0050804//modulation of synaptic transmission;GO:0090036//regulation of protein kinase C signaling
ENSCHIP00000011300.1	7942200	3578100	5343700	12668000	7111000	25582000	-	cornifin-A-like [Source:NCBI gene;Acc:102183026]	-	-	-	-	-	-	-
ENSCHIP00000011304.1	397230	242780	0	0	326940	1383100	FKBP9	FKBP prolyl isomerase 9 [Source:NCBI gene;Acc:102170482]	-	-	-	-	GO:0005783//endoplasmic reticulum	GO:0003755//peptidyl-prolyl cis-trans isomerase activity;GO:0005509//calcium ion binding;GO:0016853//isomerase activity	GO:0000413//protein peptidyl-prolyl isomerization;GO:0006457//protein folding
ENSCHIP00000011306.1	0	0	0	0	0	0	CHORDC1	cysteine and histidine rich domain containing 1 [Source:NCBI gene;Acc:102178602]	-	-	-	-	-	GO:0005524//ATP binding;GO:0008270//zinc ion binding;GO:0043531//ADP binding;GO:0051879//Hsp90 protein binding	GO:0010824//regulation of centrosome duplication;GO:0061077//chaperone-mediated protein folding;GO:1900034//regulation of cellular response to heat;GO:2000299//negative regulation of Rho-dependent protein serine/threonine kinase activity
ENSCHIP00000011345.1	40454000	20157000	2041300	4175100	4800800	41521000	-	aldolase, fructose-bisphosphate A [Source:NCBI gene;Acc:102187016]	Metabolism;Metabolism;Metabolism;Metabolism;Metabolism;Metabolism	Global and overview maps;Global and overview maps;Carbohydrate metabolism;Global and overview maps;Carbohydrate metabolism;Carbohydrate metabolism	ko01100//Metabolic pathways;ko01200//Carbon metabolism;ko00010//Glycolysis / Gluconeogenesis;ko01230//Biosynthesis of amino acids;ko00030//Pentose phosphate pathway;ko00051//Fructose and mannose metabolism	K01623;K01623;K01623;K01623;K01623;K01623	-	GO:0003824//catalytic activity;GO:0004332//fructose-bisphosphate aldolase activity;GO:0016829//lyase activity	GO:0006096//glycolytic process
ENSCHIP00000011331.1	14522000	8760900	163090	0	3121400	15004000	SPTAN1	spectrin alpha, non-erythrocytic 1 [Source:NCBI gene;Acc:102176892]	Cellular Processes	Cell growth and death	ko04210//Apoptosis	K06114	GO:0015630//microtubule cytoskeleton;GO:0043231//intracellular membrane-bounded organelle	GO:0005509//calcium ion binding;GO:0005515//protein binding	-
ENSCHIP00000011353.1	324060	61545	0	97702	0	194520	AOX1	aldehyde oxidase 1 [Source:NCBI gene;Acc:102187632]	Metabolism;Metabolism;Metabolism;Metabolism;Metabolism;Environmental Information Processing;Metabolism;Metabolism;Metabolism	Global and overview maps;Amino acid metabolism;Xenobiotics biodegradation and metabolism;Amino acid metabolism;Amino acid metabolism;Signal transduction;Metabolism of cofactors and vitamins;Metabolism of cofactors and vitamins;Metabolism of cofactors and vitamins	ko01100//Metabolic pathways;ko00280//Valine, leucine and isoleucine degradation;ko00982//Drug metabolism - cytochrome P450;ko00380//Tryptophan metabolism;ko00350//Tyrosine metabolism;ko04630//Jak-STAT signaling pathway;ko00830//Retinol metabolism;ko00760//Nicotinate and nicotinamide metabolism;ko00750//Vitamin B6 metabolism	K00157;K00157;K00157;K00157;K00157;K00157;K00157;K00157;K00157	GO:0005829//cytosol	GO:0004031//aldehyde oxidase activity;GO:0005506//iron ion binding;GO:0009055//electron carrier activity;GO:0016491//oxidoreductase activity;GO:0042802//identical protein binding;GO:0042803//protein homodimerization activity;GO:0043546//molybdopterin cofactor binding;GO:0046872//metal ion binding;GO:0050660//flavin adenine dinucleotide binding;GO:0051287//NAD binding;GO:0051536//iron-sulfur clust…	GO:0017144//drug metabolic process;GO:0022900//electron transport chain;GO:0055114//oxidation-reduction process
ENSCHIP00000011363.1	1321200	789020	0	0	0	0	RALA	RAS like proto-oncogene A [Source:NCBI gene;Acc:102189928]	Human Diseases;Environmental Information Processing;Environmental Information Processing;Environmental Information Processing;Human Diseases;Human Diseases	Cancers;Signal transduction;Signal transduction;Signal transduction;Cancers;Cancers	ko05200//Pathways in cancer;ko04015//Rap1 signaling pathway;ko04014//Ras signaling pathway;ko04072//Phospholipase D signaling pathway;ko05210//Colorectal cancer;ko05212//Pancreatic cancer	K07834;K07834;K07834;K07834;K07834;K07834	GO:0005886//plasma membrane;GO:0005925//focal adhesion;GO:0009986//cell surface;GO:0016020//membrane;GO:0030139//endocytic vesicle;GO:0032154//cleavage furrow	GO:0000166//nucleotide binding;GO:0003924//GTPase activity;GO:0005525//GTP binding;GO:0017022//myosin binding;GO:0019003//GDP binding;GO:0031625//ubiquitin protein ligase binding;GO:0031755//Edg-2 lysophosphatidic acid receptor binding;GO:0051117//ATPase binding	GO:0001843//neural tube closure;GO:0007165//signal transduction;GO:0007265//Ras protein signal transduction;GO:0017157//regulation of exocytosis;GO:0031532//actin cytoskeleton reorganization;GO:0051491//positive regulation of filopodium assembly;GO:0051665//membrane raft localization
ENSCHIP00000011378.1	78934	58309	0	0	0	75925	SPTAN1	spectrin alpha, non-erythrocytic 1 [Source:NCBI gene;Acc:102176892]	Cellular Processes	Cell growth and death	ko04210//Apoptosis	K06114	-	GO:0005509//calcium ion binding;GO:0005515//protein binding	-
ENSCHIP00000011381.1	572490	236670	0	0	0	0	SORBS1	sorbin and SH3 domain containing 1 [Source:NCBI gene;Acc:102187289]	Organismal Systems;Cellular Processes;Organismal Systems	Endocrine system;Cellular community - eukaryotes;Endocrine system	ko04910//Insulin signaling pathway;ko04520//Adherens junction;ko03320//PPAR signaling pathway	K06086;K06086;K06086	-	GO:0005515//protein binding	-
ENSCHIP00000011386.1	0	0	0	207980	329030	0	MCAM	melanoma cell adhesion molecule [Source:NCBI gene;Acc:102185676]	-	-	-	-	GO:0009897//external side of plasma membrane;GO:0016020//membrane;GO:0016021//integral component of membrane	-	GO:0001525//angiogenesis;GO:0003094//glomerular filtration;GO:0061042//vascular wound healing
ENSCHIP00000011399.1	2632000	287530	0	0	0	0	ENDOD1	endonuclease domain containing 1 [Source:NCBI gene;Acc:102182707]	-	-	-	-	GO:0016020//membrane;GO:0016021//integral component of membrane	GO:0003676//nucleic acid binding;GO:0016787//hydrolase activity;GO:0046872//metal ion binding	-
ENSCHIP00000011401.1	1619000	0	307850	0	276250	857290	CSNK2B	casein kinase 2 beta [Source:NCBI gene;Acc:102182082]	Human Diseases;Human Diseases;Environmental Information Processing;Cellular Processes;Human Diseases;Cellular Processes;Genetic Information Processing;Environmental Information Processing	Infectious diseases;Infectious diseases;Signal transduction;Cellular community - eukaryotes;Infectious diseases;Transport and catabolism;Translation;Signal transduction	ko05169//Epstein-Barr virus infection;ko05168//Herpes simplex infection;ko04310//Wnt signaling pathway;ko04520//Adherens junction;ko05162//Measles;ko04137//Mitophagy - animal;ko03008//Ribosome biogenesis in eukaryotes;ko04064//NF-kappa B signaling pathway	K03115;K03115;K03115;K03115;K03115;K03115;K03115;K03115	GO:0005956//protein kinase CK2 complex	GO:0019887//protein kinase regulator activity	GO:0045859//regulation of protein kinase activity
ENSCHIP00000011410.1	10131000	10745000	3116100	11273000	10688000	5341000	-	-	-	-	-	-	-	-	-
ENSCHIP00000011417.1	0	0	0	0	0	285230	MFGE8	milk fat globule-EGF factor 8 protein [Source:NCBI gene;Acc:100861394]	-	-	-	-	GO:0005615//extracellular space;GO:0009897//external side of plasma membrane;GO:0019897//extrinsic component of plasma membrane	GO:0001786//phosphatidylserine binding;GO:0005178//integrin binding;GO:0008429//phosphatidylethanolamine binding	GO:0006910//phagocytosis, recognition;GO:0006911//phagocytosis, engulfment;GO:0043277//apoptotic cell clearance;GO:0050766//positive regulation of phagocytosis
ENSCHIP00000011421.1	0	6012000	5377700	14995000	10925000	24448000	-	-	-	-	-	-	-	-	-
ENSCHIP00000011424.1	1383100	0	0	0	0	0	COPS6	COP9 signalosome subunit 6 [Source:NCBI gene;Acc:102186737]	-	-	-	-	GO:0005654//nucleoplasm;GO:0008180//COP9 signalosome	GO:0005515//protein binding	GO:0000338//protein deneddylation
ENSCHIP00000011446.1	157280	0	0	0	0	269340	TARS1	threonyl-tRNA synthetase 1 [Source:NCBI gene;Acc:102180155]	Genetic Information Processing	Translation	ko00970//Aminoacyl-tRNA biosynthesis	K01868	GO:0005737//cytoplasm	GO:0000166//nucleotide binding;GO:0004812//aminoacyl-tRNA ligase activity;GO:0004829//threonine-tRNA ligase activity;GO:0005524//ATP binding	GO:0006418//tRNA aminoacylation for protein translation;GO:0006435//threonyl-tRNA aminoacylation;GO:0043039//tRNA aminoacylation
ENSCHIP00000011456.1	9292400	6077400	0	4220100	262040	9252200	RBMX	RNA binding motif protein X-linked [Source:NCBI gene;Acc:102173272]	Genetic Information Processing	Transcription	ko03040//Spliceosome	K12885	-	GO:0003676//nucleic acid binding;GO:0003723//RNA binding	-
ENSCHIP00000030751.1	15270000	14471000	13170000	0	0	0	-	-	-	-	-	-	GO:0000276//mitochondrial proton-transporting ATP synthase complex, coupling factor F(o)	GO:0015078//hydrogen ion transmembrane transporter activity	GO:0015986//ATP synthesis coupled proton transport
ENSCHIP00000011479.1	13869000	7180600	2575800	4838100	7027500	21571000	ASPRV1	aspartic peptidase retroviral like 1 [Source:NCBI gene;Acc:102176136]	-	-	-	-	GO:0016020//membrane;GO:0016021//integral component of membrane	GO:0004190//aspartic-type endopeptidase activity	GO:0006508//proteolysis;GO:0016485//protein processing;GO:0043588//skin development
ENSCHIP00000011489.1	6664100	2660900	0	0	257760	5776300	LMNB1	lamin B1 [Source:NCBI gene;Acc:102186582]	Cellular Processes	Cell growth and death	ko04210//Apoptosis	K07611	GO:0005634//nucleus;GO:0005635//nuclear envelope;GO:0005637//nuclear inner membrane;GO:0005638//lamin filament;GO:0005654//nucleoplasm;GO:0005882//intermediate filament;GO:0016363//nuclear matrix;GO:0031965//nuclear membrane	GO:0003690//double-stranded DNA binding;GO:0043274//phospholipase binding;GO:1990837//sequence-specific double-stranded DNA binding	-
ENSCHIP00000011490.1	0	0	0	0	0	512940	CASP3	caspase 3 [Source:NCBI gene;Acc:102177031]	Human Diseases;Human Diseases;Human Diseases;Human Diseases;Human Diseases;Human Diseases;Human Diseases;Human Diseases;Human Diseases;Cellular Processes;Human Diseases;Human Diseases;Environmental Information Processing;Human Diseases;Human Diseases;Human Diseases;Human Diseases;Human Diseases;Organismal Systems;Organismal Systems;Human Diseases;Human Diseases;Human Diseases;Human Diseases;Organ…	Cancers;Cancers;Infectious diseases;Cancers;Neurodegenerative diseases;Neurodegenerative diseases;Infectious diseases;Infectious diseases;Neurodegenerative diseases;Cell growth and death;Infectious diseases;Infectious diseases;Signal transduction;Infectious diseases;Infectious diseases;Endocrine and metabolic diseases;Cancers;Infectious diseases;Immune system;Nervous system;Cancers;Drug resistanc…	ko05200//Pathways in cancer;ko05205//Proteoglycans in cancer;ko05165//Human papillomavirus infection;ko05203//Viral carcinogenesis;ko05016//Huntington disease;ko05010//Alzheimer disease;ko05152//Tuberculosis;ko05163//Human cytomegalovirus infection;ko05012//Parkinson disease;ko04210//Apoptosis;ko05146//Amoebiasis;ko05168//Herpes simplex infection;ko04010//MAPK signaling pathway;ko05133//Pertussis…	K02187;K02187;K02187;K02187;K02187;K02187;K02187;K02187;K02187;K02187;K02187;K02187;K02187;K02187;K02187;K02187;K02187;K02187;K02187;K02187;K02187;K02187;K02187;K02187;K02187;K02187;K02187;K02187;K02187;K02187;K02187;K02187	GO:0005634//nucleus;GO:0005737//cytoplasm;GO:0005829//cytosol	GO:0004190//aspartic-type endopeptidase activity;GO:0004197//cysteine-type endopeptidase activity;GO:0004861//cyclin-dependent protein serine/threonine kinase inhibitor activity;GO:0008233//peptidase activity;GO:0008234//cysteine-type peptidase activity;GO:0016787//hydrolase activity;GO:0097153//cysteine-type endopeptidase activity involved in apoptotic process;GO:0097199//cysteine-type endopepti…	GO:0001782//B cell homeostasis;GO:0006508//proteolysis;GO:0006915//apoptotic process;GO:0006974//cellular response to DNA damage stimulus;GO:0007507//heart development;GO:0007605//sensory perception of sound;GO:0008627//intrinsic apoptotic signaling pathway in response to osmotic stress;GO:0009411//response to UV;GO:0009611//response to wounding;GO:0010033//response to organic substance;GO:001648…
ENSCHIP00000011508.1	80342000	36167000	149940	91665	146960	31149000	DSP	desmoplakin [Source:NCBI gene;Acc:102175346]	Human Diseases	Cardiovascular diseases	ko05412//Arrhythmogenic right ventricular cardiomyopathy (ARVC)	K10381	GO:0001533//cornified envelope;GO:0005856//cytoskeleton;GO:0005882//intermediate filament;GO:0005886//plasma membrane;GO:0005911//cell-cell junction;GO:0014704//intercalated disc;GO:0016323//basolateral plasma membrane;GO:0030054//cell junction;GO:0030057//desmosome	GO:0005080//protein kinase C binding;GO:0005515//protein binding;GO:0050839//cell adhesion molecule binding;GO:0097110//scaffold protein binding	GO:0002934//desmosome organization;GO:0003223//ventricular compact myocardium morphogenesis;GO:0018149//peptide cross-linking;GO:0030216//keratinocyte differentiation;GO:0034332//adherens junction organization;GO:0043588//skin development;GO:0045104//intermediate filament cytoskeleton organization;GO:0045109//intermediate filament organization;GO:0071896//protein localization to adherens junction…
ENSCHIP00000011514.1	290230	0	0	0	0	0	DRG1	developmentally regulated GTP binding protein 1 [Source:NCBI gene;Acc:102172089]	-	-	-	-	GO:0005634//nucleus;GO:0005737//cytoplasm;GO:0005829//cytosol;GO:0005844//polysome;GO:0016604//nuclear body	GO:0003924//GTPase activity;GO:0005525//GTP binding;GO:0008017//microtubule binding;GO:0030955//potassium ion binding;GO:0042802//identical protein binding	GO:0031116//positive regulation of microtubule polymerization;GO:1901673//regulation of mitotic spindle assembly
ENSCHIP00000011549.1	15026000	8766500	20346000	11030000	12954000	19633000	-	nascent polypeptide associated complex subunit alpha [Source:NCBI gene;Acc:102185811]	Organismal Systems	Endocrine system	ko04928//Parathyroid hormone synthesis, secretion and action	K03626	GO:0005854//nascent polypeptide-associated complex	-	-
ENSCHIP00000011522.1	1710900	689360	908310	440320	0	5855600	HADH	hydroxyacyl-CoA dehydrogenase [Source:NCBI gene;Acc:102171856]	Metabolism;Metabolism;Metabolism;Metabolism;Metabolism;Metabolism;Metabolism;Metabolism	Global and overview maps;Amino acid metabolism;Lipid metabolism;Global and overview maps;Amino acid metabolism;Amino acid metabolism;Lipid metabolism;Carbohydrate metabolism	ko01100//Metabolic pathways;ko00280//Valine, leucine and isoleucine degradation;ko00071//Fatty acid degradation;ko01212//Fatty acid metabolism;ko00310//Lysine degradation;ko00380//Tryptophan metabolism;ko00062//Fatty acid elongation;ko00650//Butanoate metabolism	K00022;K00022;K00022;K00022;K00022;K00022;K00022;K00022	GO:0005654//nucleoplasm;GO:0005737//cytoplasm;GO:0005739//mitochondrion	GO:0003857//3-hydroxyacyl-CoA dehydrogenase activity;GO:0016491//oxidoreductase activity;GO:0070403//NAD+ binding	GO:0006631//fatty acid metabolic process;GO:0055114//oxidation-reduction process
ENSCHIP00000011556.1	12372000	4579100	0	0	0	3382500	ITIH4	inter-alpha-trypsin inhibitor heavy chain 4 [Source:NCBI gene;Acc:102178021]	-	-	-	-	-	GO:0004867//serine-type endopeptidase inhibitor activity	GO:0010951//negative regulation of endopeptidase activity;GO:0030212//hyaluronan metabolic process
ENSCHIP00000011557.1	0	0	0	0	0	0	ARSA	arylsulfatase A [Source:NCBI gene;Acc:102188131]	Cellular Processes;Metabolism	Transport and catabolism;Lipid metabolism	ko04142//Lysosome;ko00600//Sphingolipid metabolism	K01134;K01134	-	GO:0003824//catalytic activity;GO:0008484//sulfuric ester hydrolase activity	-
ENSCHIP00000011551.1	649180	467520	0	0	0	0	ETHE1	ETHE1 persulfide dioxygenase [Source:NCBI gene;Acc:102183356]	Metabolism	Energy metabolism	ko00920//Sulfur metabolism	K17725	GO:0005654//nucleoplasm;GO:0005737//cytoplasm;GO:0005739//mitochondrion	GO:0005506//iron ion binding;GO:0050313//sulfur dioxygenase activity	GO:0006749//glutathione metabolic process;GO:0055114//oxidation-reduction process;GO:0070813//hydrogen sulfide metabolic process
ENSCHIP00000011555.1	1772200	583210	0	0	0	636320	FSCN1	fascin actin-bundling protein 1 [Source:NCBI gene;Acc:102179537]	-	-	-	-	GO:0001725//stress fiber;GO:0001726//ruffle;GO:0002102//podosome;GO:0005737//cytoplasm;GO:0005829//cytosol;GO:0005856//cytoskeleton;GO:0005902//microvillus;GO:0005911//cell-cell junction;GO:0015629//actin cytoskeleton;GO:0030027//lamellipodium;GO:0030175//filopodium;GO:0030426//growth cone;GO:0031253//cell projection membrane;GO:0044393//microspike;GO:0071437//invadopodium	GO:0003779//actin binding;GO:0008144//drug binding;GO:0030674//protein binding, bridging;GO:0051015//actin filament binding	GO:0007015//actin filament organization;GO:0007043//cell-cell junction assembly;GO:0010592//positive regulation of lamellipodium assembly;GO:0016477//cell migration;GO:0030035//microspike assembly;GO:0030036//actin cytoskeleton organization;GO:0030046//parallel actin filament bundle assembly;GO:0032534//regulation of microvillus assembly;GO:0032956//regulation of actin cytoskeleton organization;G…
ENSCHIP00000011567.1	3890200	0	0	0	0	0	-	actin related protein 2/3 complex subunit 1A [Source:NCBI gene;Acc:102172116]	Cellular Processes;Cellular Processes;Human Diseases;Human Diseases;Organismal Systems	Cell motility;Transport and catabolism;Infectious diseases;Infectious diseases;Immune system	ko04810//Regulation of actin cytoskeleton;ko04144//Endocytosis;ko05100//Bacterial invasion of epithelial cells;ko05132//Salmonella infection;ko04666//Fc gamma R-mediated phagocytosis	K05757;K05757;K05757;K05757;K05757	GO:0005737//cytoplasm;GO:0005856//cytoskeleton;GO:0005885//Arp2/3 protein complex;GO:0015629//actin cytoskeleton	GO:0003779//actin binding;GO:0005515//protein binding	GO:0030833//regulation of actin filament polymerization;GO:0034314//Arp2/3 complex-mediated actin nucleation
ENSCHIP00000011568.1	343430	261410	0	0	0	0	-	PDZ and LIM domain 2 [Source:NCBI gene;Acc:102180314]	-	-	-	-	-	GO:0005515//protein binding;GO:0046872//metal ion binding	-
ENSCHIP00000011579.1	18737000	20325000	10039000	23752000	24953000	39617000	PCOLCE	procollagen C-endopeptidase enhancer [Source:NCBI gene;Acc:102181355]	-	-	-	-	GO:0005576//extracellular region;GO:0005615//extracellular space	GO:0005515//protein binding;GO:0005518//collagen binding;GO:0008201//heparin binding;GO:0016504//peptidase activator activity	GO:0006508//proteolysis;GO:0010952//positive regulation of peptidase activity;GO:1990830//cellular response to leukemia inhibitory factor
ENSCHIP00000011615.1	1561900	519220	0	1226600	0	0	-	aldehyde oxidase 4 [Source:NCBI gene;Acc:102171556]	Metabolism;Metabolism;Metabolism;Metabolism;Metabolism;Environmental Information Processing;Metabolism;Metabolism;Metabolism	Global and overview maps;Amino acid metabolism;Xenobiotics biodegradation and metabolism;Amino acid metabolism;Amino acid metabolism;Signal transduction;Metabolism of cofactors and vitamins;Metabolism of cofactors and vitamins;Metabolism of cofactors and vitamins	ko01100//Metabolic pathways;ko00280//Valine, leucine and isoleucine degradation;ko00982//Drug metabolism - cytochrome P450;ko00380//Tryptophan metabolism;ko00350//Tyrosine metabolism;ko04630//Jak-STAT signaling pathway;ko00830//Retinol metabolism;ko00760//Nicotinate and nicotinamide metabolism;ko00750//Vitamin B6 metabolism	K00157;K00157;K00157;K00157;K00157;K00157;K00157;K00157;K00157	-	GO:0005506//iron ion binding;GO:0009055//electron carrier activity;GO:0016491//oxidoreductase activity;GO:0046872//metal ion binding;GO:0050660//flavin adenine dinucleotide binding;GO:0051287//NAD binding;GO:0051536//iron-sulfur cluster binding;GO:0051537//2 iron, 2 sulfur cluster binding;GO:0071949//FAD binding	GO:0022900//electron transport chain;GO:0055114//oxidation-reduction process
ENSCHIP00000011665.1	1134400	1624600	1667700	1515300	2658000	5177400	CAPZA2	capping actin protein of muscle Z-line subunit alpha 2 [Source:NCBI gene;Acc:102176016]	Cellular Processes	Transport and catabolism	ko04144//Endocytosis	K10364	GO:0008290//F-actin capping protein complex	GO:0003779//actin binding	GO:0051016//barbed-end actin filament capping;GO:0051693//actin filament capping
ENSCHIP00000011666.1	5415200	3363700	0	0	0	2616000	COL17A1	collagen type XVII alpha 1 chain [Source:HGNC Symbol;Acc:HGNC:2194]	-	-	-	-	GO:0016020//membrane;GO:0016021//integral component of membrane;GO:0030056//hemidesmosome	-	GO:0031581//hemidesmosome assembly
ENSCHIP00000011667.1	335540000	193050000	86572000	209820000	150780000	332690000	-	ribosomal protein S27a [Source:NCBI gene;Acc:102187139]	Genetic Information Processing	Translation	ko03010//Ribosome	K02977	GO:0005840//ribosome	GO:0003735//structural constituent of ribosome;GO:0005515//protein binding	GO:0006412//translation
ENSCHIP00000011672.1	0	0	0	0	0	0	LYPD5	LY6/PLAUR domain containing 5 [Source:NCBI gene;Acc:102188342]	-	-	-	-	-	-	-
ENSCHIP00000011673.1	0	67910	0	33719	0	0	MAP1B	microtubule associated protein 1B [Source:NCBI gene;Acc:102176074]	-	-	-	-	GO:0001750//photoreceptor outer segment;GO:0005829//cytosol;GO:0005874//microtubule;GO:0005886//plasma membrane;GO:0014069//postsynaptic density;GO:0030425//dendrite;GO:0043025//neuronal cell body	GO:0008017//microtubule binding	GO:0000226//microtubule cytoskeleton organization;GO:0001578//microtubule bundle formation;GO:0007399//nervous system development;GO:0007409//axonogenesis;GO:0009987//cellular process;GO:0016358//dendrite development;GO:0032387//negative regulation of intracellular transport;GO:0047497//mitochondrion transport along microtubule;GO:0048675//axon extension;GO:0061162//establishment of monopolar cel…
ENSCHIP00000028461.1	0	0	0	0	1148500	2129100	-	tRNA methyltransferase subunit 11-2 [Source:NCBI gene;Acc:102182283]	-	-	-	-	-	GO:0046982//protein heterodimerization activity	-
ENSCHIP00000011753.1	2335500	1007500	1506200	2321100	2921200	4956500	NUCB1	nucleobindin 1 [Source:NCBI gene;Acc:100860935]	-	-	-	-	GO:0005793//endoplasmic reticulum-Golgi intermediate compartment	GO:0005509//calcium ion binding	-
ENSCHIP00000011784.1	741060	515920	0	170310	937170	4712600	-	scavenger receptor class B member 2 [Source:NCBI gene;Acc:102188573]	Cellular Processes	Transport and catabolism	ko04142//Lysosome	K12384	GO:0005764//lysosome;GO:0016020//membrane;GO:0016021//integral component of membrane	GO:0005044//scavenger receptor activity	GO:0006897//endocytosis
ENSCHIP00000011868.1	0	0	0	0	0	0	DTNA	dystrobrevin alpha [Source:NCBI gene;Acc:102177114]	-	-	-	-	GO:0005737//cytoplasm	GO:0008270//zinc ion binding;GO:0046872//metal ion binding	-
ENSCHIP00000011815.1	0	0	74202	0	0	0	PLIN2	perilipin 2 [Source:NCBI gene;Acc:100861245]	Organismal Systems	Endocrine system	ko03320//PPAR signaling pathway	K17284	GO:0005634//nucleus;GO:0005737//cytoplasm;GO:0005811//lipid particle;GO:0005829//cytosol;GO:0005886//plasma membrane	-	GO:0015909//long-chain fatty acid transport;GO:0019915//lipid storage
ENSCHIP00000011846.1	105730000	31829000	83812000	117400000	54713000	203050000	FABP9	fatty acid binding protein 9 [Source:NCBI gene;Acc:102180609]	-	-	-	-	-	GO:0008289//lipid binding	-
ENSCHIP00000011860.1	913650	0	0	0	0	643540	AGER	advanced glycosylation end-product specific receptor [Source:NCBI gene;Acc:102168873]	Human Diseases	Endocrine and metabolic diseases	ko04933//AGE-RAGE signaling pathway in diabetic complications	K19722	GO:0001650//fibrillar center;GO:0005623//cell;GO:0005886//plasma membrane;GO:0016020//membrane;GO:0016021//integral component of membrane;GO:0016324//apical plasma membrane;GO:0030054//cell junction	GO:0001540//beta-amyloid binding;GO:0038023//signaling receptor activity;GO:0042802//identical protein binding;GO:0044548//S100 protein binding;GO:0044877//macromolecular complex binding	GO:0001666//response to hypoxia;GO:0001774//microglial cell activation;GO:0001914//regulation of T cell mediated cytotoxicity;GO:0001934//positive regulation of protein phosphorylation;GO:0006954//inflammatory response;GO:0007611//learning or memory;GO:0010255//glucose mediated signaling pathway;GO:0014002//astrocyte development;GO:0031175//neuron projection development;GO:0032693//negative regul…
ENSCHIP00000011898.1	256890	0	0	0	0	4266400	-	medium-chain specific acyl-CoA dehydrogenase, mitochondrial [Source:NCBI gene;Acc:102179380]	Metabolism;Metabolism;Metabolism;Metabolism;Metabolism;Metabolism;Organismal Systems;Metabolism	Global and overview maps;Global and overview maps;Amino acid metabolism;Lipid metabolism;Global and overview maps;Metabolism of other amino acids;Endocrine system;Carbohydrate metabolism	ko01100//Metabolic pathways;ko01200//Carbon metabolism;ko00280//Valine, leucine and isoleucine degradation;ko00071//Fatty acid degradation;ko01212//Fatty acid metabolism;ko00410//beta-Alanine metabolism;ko03320//PPAR signaling pathway;ko00640//Propanoate metabolism	K00249;K00249;K00249;K00249;K00249;K00249;K00249;K00249	GO:0005739//mitochondrion	GO:0003995//acyl-CoA dehydrogenase activity;GO:0016491//oxidoreductase activity;GO:0016627//oxidoreductase activity, acting on the CH-CH group of donors;GO:0050660//flavin adenine dinucleotide binding;GO:0070991//medium-chain-acyl-CoA dehydrogenase activity	GO:0006635//fatty acid beta-oxidation;GO:0055114//oxidation-reduction process
ENSCHIP00000011877.1	397890	0	0	0	0	0	G3BP2	G3BP stress granule assembly factor 2 [Source:NCBI gene;Acc:102183777]	-	-	-	-	-	GO:0003676//nucleic acid binding;GO:0003723//RNA binding	GO:0034063//stress granule assembly
ENSCHIP00000011870.1	4305200	2887500	0	0	768920	4961800	SEPTIN7	septin 7 [Source:NCBI gene;Acc:102190377]	-	-	-	-	GO:0031105//septin complex	GO:0000166//nucleotide binding;GO:0005525//GTP binding	-
ENSCHIP00000011937.1	1650800	279670	0	0	0	769930	SNX9	sorting nexin 9 [Source:NCBI gene;Acc:102168910]	-	-	-	-	GO:0016020//membrane;GO:0030659//cytoplasmic vesicle membrane;GO:0031410//cytoplasmic vesicle	GO:0005515//protein binding;GO:0035091//phosphatidylinositol binding	GO:0000278//mitotic cell cycle;GO:0000281//mitotic cytokinesis;GO:0006886//intracellular protein transport;GO:0006897//endocytosis;GO:0015031//protein transport
ENSCHIP00000015659.1	3373900	1661900	2025500	0	2227500	6312100	MYL1	myosin light chain 1 [Source:NCBI gene;Acc:102177387]	-	-	-	-	-	GO:0005509//calcium ion binding	-
ENSCHIP00000011938.1	359870	258810	5579000	4521100	2459800	3786300	CTSC	cathepsin C [Source:NCBI gene;Acc:102190937]	Cellular Processes;Cellular Processes	Cell growth and death;Transport and catabolism	ko04210//Apoptosis;ko04142//Lysosome	K01275;K01275	GO:0005654//nucleoplasm;GO:0005737//cytoplasm;GO:0005813//centrosome;GO:0043231//intracellular membrane-bounded organelle	GO:0004252//serine-type endopeptidase activity;GO:0008233//peptidase activity;GO:0008234//cysteine-type peptidase activity;GO:0016505//peptidase activator activity involved in apoptotic process;GO:0016787//hydrolase activity	GO:0001913//T cell mediated cytotoxicity;GO:0006508//proteolysis;GO:0006915//apoptotic process;GO:0031642//negative regulation of myelination;GO:1903980//positive regulation of microglial cell activation;GO:2001235//positive regulation of apoptotic signaling pathway
ENSCHIP00000011955.1	0	376590	1186100	1319100	1237500	1073900	F9	coagulation factor IX [Source:NCBI gene;Acc:102174637]	Organismal Systems	Immune system	ko04610//Complement and coagulation cascades	K01321	GO:0005576//extracellular region	GO:0004252//serine-type endopeptidase activity;GO:0005509//calcium ion binding;GO:0008233//peptidase activity;GO:0008236//serine-type peptidase activity;GO:0016787//hydrolase activity	GO:0006508//proteolysis;GO:0007596//blood coagulation
ENSCHIP00000011951.1	27657000	8537000	0	0	0	16727000	RHOA	ras homolog family member A [Source:NCBI gene;Acc:102181169]	Human Diseases;Human Diseases;Cellular Processes;Cellular Processes;Cellular Processes;Human Diseases;Environmental Information Processing;Cellular Processes;Organismal Systems;Human Diseases;Environmental Information Processing;Organismal Systems;Human Diseases;Human Diseases;Environmental Information Processing;Human Diseases;Organismal Systems;Environmental Information Processing;Organismal Sy…	Cancers;Cancers;Cellular community - eukaryotes;Cell motility;Transport and catabolism;Cancers;Signal transduction;Cellular community - eukaryotes;Endocrine system;Infectious diseases;Signal transduction;Immune system;Infectious diseases;Infectious diseases;Signal transduction;Cardiovascular diseases;Development;Signal transduction;Immune system;Signal transduction;Cellular community - eukaryotes…	ko05200//Pathways in cancer;ko05205//Proteoglycans in cancer;ko04510//Focal adhesion;ko04810//Regulation of actin cytoskeleton;ko04144//Endocytosis;ko05203//Viral carcinogenesis;ko04024//cAMP signaling pathway;ko04530//Tight junction;ko04921//Oxytocin signaling pathway;ko05100//Bacterial invasion of epithelial cells;ko04022//cGMP - PKG signaling pathway;ko04611//Platelet activation;ko05152//Tuber…	K04513;K04513;K04513;K04513;K04513;K04513;K04513;K04513;K04513;K04513;K04513;K04513;K04513;K04513;K04513;K04513;K04513;K04513;K04513;K04513;K04513;K04513;K04513;K04513;K04513;K04513;K04513;K04513;K04513;K04513;K04513;K04513;K04513;K04513;K04513;K04513	-	GO:0000166//nucleotide binding;GO:0003924//GTPase activity;GO:0005525//GTP binding	GO:0007264//small GTPase mediated signal transduction;GO:0044319//wound healing, spreading of cells;GO:1902766//skeletal muscle satellite cell migration
ENSCHIP00000011966.1	0	0	0	0	0	0	PPIL1	peptidylprolyl isomerase like 1 [Source:NCBI gene;Acc:100860998]	Genetic Information Processing	Transcription	ko03040//Spliceosome	K12733	GO:0005634//nucleus;GO:0071007//U2-type catalytic step 2 spliceosome;GO:0071013//catalytic step 2 spliceosome	GO:0003755//peptidyl-prolyl cis-trans isomerase activity;GO:0016018//cyclosporin A binding;GO:0016853//isomerase activity	GO:0000398//mRNA splicing, via spliceosome;GO:0000413//protein peptidyl-prolyl isomerization;GO:0006457//protein folding
ENSCHIP00000011977.1	8062100	4757900	4249800	4179600	5918600	16422000	-	cytochrome b-c1 complex subunit 6, mitochondrial [Source:NCBI gene;Acc:102176290]	Metabolism;Human Diseases;Human Diseases;Organismal Systems;Human Diseases;Metabolism;Organismal Systems;Human Diseases	Global and overview maps;Neurodegenerative diseases;Neurodegenerative diseases;Environmental adaptation;Neurodegenerative diseases;Energy metabolism;Circulatory system;Endocrine and metabolic diseases	ko01100//Metabolic pathways;ko05016//Huntington disease;ko05010//Alzheimer disease;ko04714//Thermogenesis;ko05012//Parkinson disease;ko00190//Oxidative phosphorylation;ko04260//Cardiac muscle contraction;ko04932//Non-alcoholic fatty liver disease (NAFLD)	K00416;K00416;K00416;K00416;K00416;K00416;K00416;K00416	GO:0005739//mitochondrion;GO:0005743//mitochondrial inner membrane;GO:0016020//membrane;GO:0070469//respiratory chain	GO:0008121//ubiquinol-cytochrome-c reductase activity	GO:0006122//mitochondrial electron transport, ubiquinol to cytochrome c;GO:0055114//oxidation-reduction process
ENSCHIP00000011994.1	34707000	14010000	0	0	114910	28286000	-	eukaryotic translation elongation factor 2 [Source:NCBI gene;Acc:102176034]	Organismal Systems;Environmental Information Processing	Endocrine system;Signal transduction	ko04921//Oxytocin signaling pathway;ko04152//AMPK signaling pathway	K03234;K03234	-	GO:0003924//GTPase activity;GO:0005525//GTP binding	-
ENSCHIP00000012000.1	6972600	4261300	765680	6331900	3079400	9374300	MAP4	microtubule associated protein 4 [Source:NCBI gene;Acc:102171384]	-	-	-	-	GO:0005737//cytoplasm;GO:0005856//cytoskeleton;GO:0005874//microtubule	GO:0008017//microtubule binding;GO:0015631//tubulin binding	-
ENSCHIP00000012006.1	0	0	0	0	0	101930	NDUFA9	NADH:ubiquinone oxidoreductase subunit A9 [Source:NCBI gene;Acc:102179361]	Metabolism;Human Diseases;Human Diseases;Organismal Systems;Human Diseases;Metabolism;Human Diseases;Organismal Systems	Global and overview maps;Neurodegenerative diseases;Neurodegenerative diseases;Environmental adaptation;Neurodegenerative diseases;Energy metabolism;Endocrine and metabolic diseases;Nervous system	ko01100//Metabolic pathways;ko05016//Huntington disease;ko05010//Alzheimer disease;ko04714//Thermogenesis;ko05012//Parkinson disease;ko00190//Oxidative phosphorylation;ko04932//Non-alcoholic fatty liver disease (NAFLD);ko04723//Retrograde endocannabinoid signaling	K03953;K03953;K03953;K03953;K03953;K03953;K03953;K03953	-	GO:0003824//catalytic activity;GO:0050662//coenzyme binding	-
ENSCHIP00000012041.1	8917900	3269100	733530	2237900	12075000	18152000	PPP1CB	protein phosphatase 1 catalytic subunit beta [Source:NCBI gene;Acc:102170985]	Human Diseases;Cellular Processes;Cellular Processes;Human Diseases;Environmental Information Processing;Organismal Systems;Organismal Systems;Environmental Information Processing;Organismal Systems;Organismal Systems;Cellular Processes;Cellular Processes;Organismal Systems;Organismal Systems;Human Diseases;Human Diseases;Organismal Systems;Organismal Systems;Genetic Information Processing;Enviro…	Cancers;Cellular community - eukaryotes;Cell motility;Substance dependence;Signal transduction;Circulatory system;Endocrine system;Signal transduction;Immune system;Nervous system;Cell growth and death;Cell growth and death;Endocrine system;Nervous system;Infectious diseases;Substance dependence;Circulatory system;Sensory system;Translation;Signal transduction;Endocrine and metabolic diseases	ko05205//Proteoglycans in cancer;ko04510//Focal adhesion;ko04810//Regulation of actin cytoskeleton;ko05034//Alcoholism;ko04024//cAMP signaling pathway;ko04261//Adrenergic signaling in cardiomyocytes;ko04921//Oxytocin signaling pathway;ko04022//cGMP - PKG signaling pathway;ko04611//Platelet activation;ko04728//Dopaminergic synapse;ko04114//Oocyte meiosis;ko04218//Cellular senescence;ko04910//Insul…	K06269;K06269;K06269;K06269;K06269;K06269;K06269;K06269;K06269;K06269;K06269;K06269;K06269;K06269;K06269;K06269;K06269;K06269;K06269;K06269;K06269	-	GO:0004721//phosphoprotein phosphatase activity;GO:0016787//hydrolase activity;GO:0046872//metal ion binding	GO:0006470//protein dephosphorylation
ENSCHIP00000012037.1	0	0	384430	0	316530	483230	ITGB6	integrin subunit beta 6 [Source:NCBI gene;Acc:102188539]	Cellular Processes;Cellular Processes;Human Diseases;Environmental Information Processing;Environmental Information Processing;Human Diseases;Human Diseases;Human Diseases	Cellular community - eukaryotes;Cell motility;Infectious diseases;Signal transduction;Signaling molecules and interaction;Cardiovascular diseases;Cardiovascular diseases;Cardiovascular diseases	ko04510//Focal adhesion;ko04810//Regulation of actin cytoskeleton;ko05165//Human papillomavirus infection;ko04151//PI3K-Akt signaling pathway;ko04512//ECM-receptor interaction;ko05412//Arrhythmogenic right ventricular cardiomyopathy (ARVC);ko05414//Dilated cardiomyopathy (DCM);ko05410//Hypertrophic cardiomyopathy (HCM)	K06589;K06589;K06589;K06589;K06589;K06589;K06589;K06589	GO:0008305//integrin complex;GO:0016020//membrane;GO:0016021//integral component of membrane	GO:0005178//integrin binding;GO:0038023//signaling receptor activity	GO:0007155//cell adhesion;GO:0007160//cell-matrix adhesion;GO:0007229//integrin-mediated signaling pathway
ENSCHIP00000012064.1	0	0	0	0	0	0	-	cell division cycle 42 [Source:NCBI gene;Acc:102188638]	Human Diseases;Human Diseases;Cellular Processes;Cellular Processes;Cellular Processes;Human Diseases;Human Diseases;Cellular Processes;Human Diseases;Environmental Information Processing;Environmental Information Processing;Organismal Systems;Organismal Systems;Environmental Information Processing;Cellular Processes;Organismal Systems;Organismal Systems;Human Diseases;Human Diseases;Organismal S…	Cancers;Cancers;Cellular community - eukaryotes;Cell motility;Transport and catabolism;Infectious diseases;Cancers;Cellular community - eukaryotes;Infectious diseases;Signal transduction;Signal transduction;Development;Immune system;Signal transduction;Cellular community - eukaryotes;Nervous system;Endocrine system;Infectious diseases;Endocrine and metabolic diseases;Immune system;Immune system;E…	ko05200//Pathways in cancer;ko05205//Proteoglycans in cancer;ko04510//Focal adhesion;ko04810//Regulation of actin cytoskeleton;ko04144//Endocytosis;ko05165//Human papillomavirus infection;ko05203//Viral carcinogenesis;ko04530//Tight junction;ko05100//Bacterial invasion of epithelial cells;ko04015//Rap1 signaling pathway;ko04010//MAPK signaling pathway;ko04360//Axon guidance;ko04670//Leukocyte tra…	K04393;K04393;K04393;K04393;K04393;K04393;K04393;K04393;K04393;K04393;K04393;K04393;K04393;K04393;K04393;K04393;K04393;K04393;K04393;K04393;K04393;K04393;K04393;K04393;K04393;K04393	-	GO:0000166//nucleotide binding;GO:0003924//GTPase activity;GO:0005525//GTP binding	GO:0007264//small GTPase mediated signal transduction
ENSCHIP00000012084.1	27404000	20722000	47973000	26772000	26283000	68586000	-	nucleophosmin 1 [Source:NCBI gene;Acc:102181461]	-	-	-	-	-	GO:0003676//nucleic acid binding	-
ENSCHIP00000012159.1	0	0	0	0	0	383930	USO1	USO1 vesicle transport factor [Source:NCBI gene;Acc:102184046]	-	-	-	-	GO:0000139//Golgi membrane;GO:0005737//cytoplasm	GO:0005515//protein binding	GO:0006886//intracellular protein transport;GO:0016192//vesicle-mediated transport;GO:0048280//vesicle fusion with Golgi apparatus
ENSCHIP00000012155.1	0	0	0	0	0	199170	GNA13	G protein subunit alpha 13 [Source:NCBI gene;Acc:102170818]	Human Diseases;Cellular Processes;Environmental Information Processing;Organismal Systems;Human Diseases;Environmental Information Processing;Organismal Systems;Environmental Information Processing;Environmental Information Processing;Organismal Systems;Organismal Systems	Cancers;Cell motility;Signal transduction;Immune system;Infectious diseases;Signal transduction;Circulatory system;Signal transduction;Signal transduction;Nervous system;Endocrine system	ko05200//Pathways in cancer;ko04810//Regulation of actin cytoskeleton;ko04022//cGMP - PKG signaling pathway;ko04611//Platelet activation;ko05163//Human cytomegalovirus infection;ko04371//Apelin signaling pathway;ko04270//Vascular smooth muscle contraction;ko04072//Phospholipase D signaling pathway;ko04071//Sphingolipid signaling pathway;ko04730//Long-term depression;ko04928//Parathyroid hormone s…	K04639;K04639;K04639;K04639;K04639;K04639;K04639;K04639;K04639;K04639;K04639	GO:0005634//nucleus;GO:0005737//cytoplasm;GO:0005829//cytosol	GO:0000166//nucleotide binding;GO:0001664//G-protein coupled receptor binding;GO:0003924//GTPase activity;GO:0005525//GTP binding;GO:0019001//guanyl nucleotide binding;GO:0031683//G-protein beta/gamma-subunit complex binding	GO:0001525//angiogenesis;GO:0001569//patterning of blood vessels;GO:0001701//in utero embryonic development;GO:0007165//signal transduction;GO:0007186//G-protein coupled receptor signaling pathway;GO:0007188//adenylate cyclase-modulating G-protein coupled receptor signaling pathway;GO:0007189//adenylate cyclase-activating G-protein coupled receptor signaling pathway;GO:0007266//Rho protein signal…
ENSCHIP00000012173.1	0	2209500	991910	2042600	2820200	0	PAWR	pro-apoptotic WT1 regulator [Source:NCBI gene;Acc:102186745]	-	-	-	-	-	-	GO:0006915//apoptotic process
ENSCHIP00000012250.1	741140	313880	0	0	0	0	SEPTIN8	septin 8 [Source:NCBI gene;Acc:102186298]	Human Diseases	Infectious diseases	ko05100//Bacterial invasion of epithelial cells	K16939	-	GO:0000166//nucleotide binding;GO:0005525//GTP binding	-
ENSCHIP00000012220.1	367980	0	0	0	0	403940	UBA2	ubiquitin like modifier activating enzyme 2 [Source:NCBI gene;Acc:102189893]	Genetic Information Processing	Folding, sorting and degradation	ko04120//Ubiquitin mediated proteolysis	K10685	GO:0005634//nucleus;GO:0005654//nucleoplasm;GO:0031510//SUMO activating enzyme complex	GO:0000166//nucleotide binding;GO:0000287//magnesium ion binding;GO:0005524//ATP binding;GO:0008134//transcription factor binding;GO:0008641//small protein activating enzyme activity;GO:0019948//SUMO activating enzyme activity;GO:0032183//SUMO binding;GO:0044388//small protein activating enzyme binding;GO:0044390//ubiquitin-like protein conjugating enzyme binding;GO:0046872//metal ion binding;GO:…	GO:0016925//protein sumoylation;GO:0033235//positive regulation of protein sumoylation
ENSCHIP00000012234.1	503120	0	83974	105650	0	0	MYOC	myocilin [Source:NCBI gene;Acc:102175502]	-	-	-	-	GO:0005615//extracellular space	-	GO:0001952//regulation of cell-matrix adhesion;GO:0030335//positive regulation of cell migration;GO:0051492//regulation of stress fiber assembly
ENSCHIP00000012241.1	958850	0	0	0	0	0	FABP3	fatty acid binding protein 3 [Source:NCBI gene;Acc:100860846]	Organismal Systems	Endocrine system	ko03320//PPAR signaling pathway	K08752	GO:0005615//extracellular space	GO:0008092//cytoskeletal protein binding;GO:0008289//lipid binding;GO:0036041//long-chain fatty acid binding;GO:0070538//oleic acid binding	GO:0015909//long-chain fatty acid transport;GO:0032365//intracellular lipid transport;GO:0042632//cholesterol homeostasis;GO:0046320//regulation of fatty acid oxidation;GO:0050873//brown fat cell differentiation;GO:0055091//phospholipid homeostasis;GO:2001245//regulation of phosphatidylcholine biosynthetic process
ENSCHIP00000012258.1	408390	1195400	6544600	2111000	3282100	3082800	-	lymphocyte specific protein 1 [Source:NCBI gene;Acc:102177038]	Human Diseases;Organismal Systems	Infectious diseases;Immune system	ko05152//Tuberculosis;ko04625//C-type lectin receptor signaling pathway	K14957;K14957	-	GO:0003779//actin binding	GO:0006935//chemotaxis;GO:0006952//defense response;GO:0007165//signal transduction;GO:0098761//cellular response to interleukin-7
ENSCHIP00000012288.1	22133000	33632000	6054300	19655000	774700	6056400	CP	ceruloplasmin [Source:NCBI gene;Acc:102172487]	Cellular Processes;Metabolism	Cell growth and death;Metabolism of cofactors and vitamins	ko04216//Ferroptosis;ko00860//Porphyrin and chlorophyll metabolism	K13624;K13624	GO:0005615//extracellular space;GO:0005623//cell	GO:0004322//ferroxidase activity;GO:0005507//copper ion binding;GO:0016491//oxidoreductase activity;GO:0046872//metal ion binding	GO:0006826//iron ion transport;GO:0006879//cellular iron ion homeostasis;GO:0055114//oxidation-reduction process
ENSCHIP00000012252.1	1968500	906030	0	0	0	0	RAB1A	RAB1A, member RAS oncogene family [Source:NCBI gene;Acc:100860796]	Human Diseases	Infectious diseases	ko05134//Legionellosis	K07874	-	GO:0003924//GTPase activity;GO:0005525//GTP binding	-
ENSCHIP00000012262.1	0	414770	510860	0	362770	1063000	-	-	-	-	-	-	GO:0016020//membrane	GO:0005044//scavenger receptor activity	GO:0006897//endocytosis
ENSCHIP00000012272.1	9446700	5366900	0	835020	1375900	6152200	CRYAB	crystallin alpha B [Source:NCBI gene;Acc:102171725]	Genetic Information Processing;Organismal Systems	Folding, sorting and degradation;Aging	ko04141//Protein processing in endoplasmic reticulum;ko04213//Longevity regulating pathway - multiple species	K09542;K09542	GO:0005634//nucleus;GO:0005737//cytoplasm;GO:0005739//mitochondrion;GO:0005829//cytosol;GO:0005886//plasma membrane;GO:0030018//Z disc;GO:0032991//macromolecular complex;GO:0043292//contractile fiber	GO:0001540//beta-amyloid binding;GO:0005212//structural constituent of eye lens;GO:0042802//identical protein binding;GO:0042803//protein homodimerization activity;GO:0044877//macromolecular complex binding;GO:0046872//metal ion binding;GO:0051082//unfolded protein binding	GO:0001666//response to hypoxia;GO:0002088//lens development in camera-type eye;GO:0007021//tubulin complex assembly;GO:0007517//muscle organ development;GO:0010629//negative regulation of gene expression;GO:0010941//regulation of cell death;GO:0031333//negative regulation of protein complex assembly;GO:0032387//negative regulation of intracellular transport;GO:0042542//response to hydrogen perox…
ENSCHIP00000012294.1	0	0	100800	0	0	0	SMPDL3B	sphingomyelin phosphodiesterase acid like 3B [Source:NCBI gene;Acc:102183739]	-	-	-	-	GO:0005576//extracellular region;GO:0005615//extracellular space;GO:0005886//plasma membrane	GO:0004767//sphingomyelin phosphodiesterase activity;GO:0008081//phosphoric diester hydrolase activity;GO:0008270//zinc ion binding;GO:0016787//hydrolase activity;GO:0046872//metal ion binding	GO:0006685//sphingomyelin catabolic process;GO:0034122//negative regulation of toll-like receptor signaling pathway;GO:0046466//membrane lipid catabolic process;GO:0050728//negative regulation of inflammatory response
ENSCHIP00000012331.1	657090	0	0	0	0	1986400	-	lysyl-tRNA synthetase 1 [Source:NCBI gene;Acc:102177555]	Genetic Information Processing	Translation	ko00970//Aminoacyl-tRNA biosynthesis	K04567	GO:0005737//cytoplasm	GO:0000166//nucleotide binding;GO:0003676//nucleic acid binding;GO:0004812//aminoacyl-tRNA ligase activity;GO:0004824//lysine-tRNA ligase activity;GO:0005524//ATP binding	GO:0006418//tRNA aminoacylation for protein translation;GO:0006430//lysyl-tRNA aminoacylation
[truncated: 1,235 more rows]
