# Supplementary material for: The fiber diameter traits of Tibetan cashmere goats are governed by the inherent differences in stress, hypoxic, and metabolic adaptations: an integrative study of proteome and transcriptome
Source: BMC Genomics. 2022 Mar 7;23:191. doi: 10.1186/s12864-022-08422-x (PMC8903710; doi:10.1186/s12864-022-08422-x)
Supplement: Supplementary file 9 — Additional file 9: Table S3. Summary results of protein domain prediction. [file 12864_2022_8422_MOESM9_ESM.xlsx]

## Sheet: Supplementary Table S3
Table S3. Summary results of protein domain prediction.
seq id	alignment start	alignment end	envelope start	envelope end	hmm acc	hmm name	type	hmm start	hmm end	hmm length	bit score	E-value	significance	clan	PfamA_definition
ENSCHIP00000005165.1	9	93	9	94	PF07654.15	C1-set	Domain	1	85	86	101.5	2.4e-29	1	CL0011	Immunoglobulin C1-set domain
ENSCHIP00000010451.1	8	98	8	98	PF07654.15	C1-set	Domain	1	86	86	77.2	9.4e-22	1	CL0011	Immunoglobulin C1-set domain
ENSCHIP00000019387.1	9	89	9	90	PF07654.15	C1-set	Domain	1	85	86	80	1.3e-22	1	CL0011	Immunoglobulin C1-set domain
ENSCHIP00000004365.1	6	98	5	106	PF07686.17	V-set	Domain	2	97	109	64.3	1e-17	1	CL0011	Immunoglobulin V-set domain
ENSCHIP00000005214.1	6	96	5	108	PF07686.17	V-set	Domain	2	96	109	62	5.2e-17	1	CL0011	Immunoglobulin V-set domain
ENSCHIP00000005293.1	6	94	6	105	PF07686.17	V-set	Domain	1	91	109	67.7	9e-19	1	CL0011	Immunoglobulin V-set domain
ENSCHIP00000007010.1	6	92	5	97	PF07686.17	V-set	Domain	2	92	109	61.2	9.3e-17	1	CL0011	Immunoglobulin V-set domain
ENSCHIP00000022927.1	6	84	5	90	PF07686.17	V-set	Domain	2	91	109	41.8	9.8e-11	1	CL0011	Immunoglobulin V-set domain
ENSCHIP00000000004.1	1	83	1	83	PF02790.15	COX2_TM	Family	1	89	89	98.4	2e-28	1	No_clan	Cytochrome C oxidase subunit II, transmembrane domain
ENSCHIP00000000004.1	95	214	95	214	PF00116.20	COX2	Domain	1	120	120	214.3	3.1e-64	1	CL0026	Cytochrome C oxidase subunit II, periplasmic domain
ENSCHIP00000000019.1	122	163	120	163	PF00076.22	RRM_1	Domain	3	43	70	38.9	5.7e-10	1	CL0221	RNA recognition motif. (a.k.a. RRM, RBD, or RNP domain)
ENSCHIP00000000021.1	22	90	20	90	PF00076.22	RRM_1	Domain	3	70	70	77.4	5.3e-22	1	CL0221	RNA recognition motif. (a.k.a. RRM, RBD, or RNP domain)
ENSCHIP00000000024.1	187	344	187	346	PF00270.29	DEAD	Domain	1	174	176	88.1	5.6e-25	1	CL0023	DEAD/DEAH box helicase
ENSCHIP00000000024.1	380	485	380	490	PF00271.31	Helicase_C	Family	1	106	111	80.1	1.4e-22	1	CL0023	Helicase conserved C-terminal domain
ENSCHIP00000000025.1	191	348	191	350	PF00270.29	DEAD	Domain	1	174	176	88.1	5.7e-25	1	CL0023	DEAD/DEAH box helicase
ENSCHIP00000000025.1	384	489	384	494	PF00271.31	Helicase_C	Family	1	106	111	80.1	1.4e-22	1	CL0023	Helicase conserved C-terminal domain
ENSCHIP00000000030.1	111	179	109	179	PF00076.22	RRM_1	Domain	3	70	70	75.5	2.1e-21	1	CL0221	RNA recognition motif. (a.k.a. RRM, RBD, or RNP domain)
ENSCHIP00000000038.1	9	72	8	73	PF01423.22	LSM	Domain	2	66	67	57.3	9.5e-16	1	CL0527	LSM domain
ENSCHIP00000000076.1	93	293	92	294	PF00149.28	Metallophos	Domain	2	203	204	130.1	1.5e-37	1	CL0163	Calcineurin-like phosphoesterase
ENSCHIP00000000077.1	72	272	71	273	PF00149.28	Metallophos	Domain	2	203	204	130.2	1.4e-37	1	CL0163	Calcineurin-like phosphoesterase
ENSCHIP00000000078.1	103	303	102	304	PF00149.28	Metallophos	Domain	2	203	204	130	1.6e-37	1	CL0163	Calcineurin-like phosphoesterase
ENSCHIP00000000107.1	26	90	25	90	PF00191.20	Annexin	Family	2	66	66	89.1	1.5e-25	1	No_clan	Annexin
ENSCHIP00000000107.1	97	162	97	162	PF00191.20	Annexin	Family	1	66	66	84.3	4.5e-24	1	No_clan	Annexin
ENSCHIP00000000107.1	181	246	181	247	PF00191.20	Annexin	Family	1	65	66	77.7	5.2e-22	1	No_clan	Annexin
ENSCHIP00000000107.1	257	322	257	322	PF00191.20	Annexin	Family	1	66	66	74.1	6.9e-21	1	No_clan	Annexin
ENSCHIP00000000108.1	27	91	26	91	PF00191.20	Annexin	Family	2	66	66	89	1.5e-25	1	No_clan	Annexin
ENSCHIP00000000108.1	98	163	98	163	PF00191.20	Annexin	Family	1	66	66	84.3	4.6e-24	1	No_clan	Annexin
ENSCHIP00000000108.1	188	250	185	251	PF00191.20	Annexin	Family	4	65	66	72.5	2.2e-20	1	No_clan	Annexin
ENSCHIP00000000108.1	261	326	261	326	PF00191.20	Annexin	Family	1	66	66	74.1	7.1e-21	1	No_clan	Annexin
ENSCHIP00000000131.1	8	283	8	283	PF03643.15	Vps26	Family	1	275	275	446.1	3.3e-134	1	CL0135	Vacuolar protein sorting-associated protein 26
ENSCHIP00000000137.1	95	468	95	469	PF01546.28	Peptidase_M20	Family	1	206	207	126.8	8.6e-37	1	CL0035	Peptidase family M20/M25/M40
ENSCHIP00000000137.1	208	367	208	369	PF07687.14	M20_dimer	Domain	1	107	109	52.1	5.1e-14	1	No_clan	Peptidase dimerisation domain
ENSCHIP00000000138.1	95	473	95	474	PF01546.28	Peptidase_M20	Family	1	206	207	115.4	2.8e-33	1	CL0035	Peptidase family M20/M25/M40
ENSCHIP00000000138.1	208	367	208	369	PF07687.14	M20_dimer	Domain	1	107	109	52.1	5.2e-14	1	No_clan	Peptidase dimerisation domain
ENSCHIP00000000139.1	95	465	95	466	PF01546.28	Peptidase_M20	Family	1	206	207	102.1	3.4e-29	1	CL0035	Peptidase family M20/M25/M40
ENSCHIP00000000139.1	208	369	208	371	PF07687.14	M20_dimer	Domain	1	107	109	45.8	4.6e-12	1	No_clan	Peptidase dimerisation domain
ENSCHIP00000000156.1	4	73	4	73	PF08523.10	MBF1	Family	1	72	72	88.8	2.4e-25	1	No_clan	Multiprotein bridging factor 1
ENSCHIP00000000156.1	81	132	81	134	PF01381.22	HTH_3	Domain	1	52	55	45.4	6.3e-12	1	CL0123	Helix-turn-helix
ENSCHIP00000000173.1	202	267	202	267	PF00191.20	Annexin	Family	1	66	66	91	3.7e-26	1	No_clan	Annexin
ENSCHIP00000000173.1	274	339	274	339	PF00191.20	Annexin	Family	1	66	66	82.2	2.1e-23	1	No_clan	Annexin
ENSCHIP00000000173.1	358	422	357	423	PF00191.20	Annexin	Family	2	65	66	80.5	6.7e-23	1	No_clan	Annexin
ENSCHIP00000000173.1	433	498	433	498	PF00191.20	Annexin	Family	1	66	66	90.1	7e-26	1	No_clan	Annexin
ENSCHIP00000000185.1	2	142	2	143	PF04360.12	Serglycin	Family	1	148	149	239.8	9.3e-72	1	No_clan	Serglycin
ENSCHIP00000000188.1	186	251	186	251	PF00191.20	Annexin	Family	1	66	66	94.6	2.7e-27	1	No_clan	Annexin
ENSCHIP00000000188.1	258	322	258	323	PF00191.20	Annexin	Family	1	65	66	89.7	9.3e-26	1	No_clan	Annexin
ENSCHIP00000000188.1	342	406	341	407	PF00191.20	Annexin	Family	2	65	66	66.3	1.8e-18	1	No_clan	Annexin
ENSCHIP00000000188.1	417	482	417	482	PF00191.20	Annexin	Family	1	66	66	81.5	3.4e-23	1	No_clan	Annexin
ENSCHIP00000000189.1	164	229	164	229	PF00191.20	Annexin	Family	1	66	66	94.7	2.5e-27	1	No_clan	Annexin
ENSCHIP00000000189.1	236	300	236	301	PF00191.20	Annexin	Family	1	65	66	89.8	8.7e-26	1	No_clan	Annexin
ENSCHIP00000000189.1	320	384	319	385	PF00191.20	Annexin	Family	2	65	66	66.4	1.7e-18	1	No_clan	Annexin
ENSCHIP00000000189.1	395	460	395	460	PF00191.20	Annexin	Family	1	66	66	81.6	3.1e-23	1	No_clan	Annexin
ENSCHIP00000000190.1	150	215	150	215	PF00191.20	Annexin	Family	1	66	66	94.8	2.4e-27	1	No_clan	Annexin
ENSCHIP00000000190.1	222	286	222	287	PF00191.20	Annexin	Family	1	65	66	89.9	8.3e-26	1	No_clan	Annexin
ENSCHIP00000000190.1	306	370	305	371	PF00191.20	Annexin	Family	2	65	66	66.5	1.6e-18	1	No_clan	Annexin
ENSCHIP00000000190.1	381	446	381	446	PF00191.20	Annexin	Family	1	66	66	81.7	3e-23	1	No_clan	Annexin
ENSCHIP00000000203.1	227	261	227	271	PF07645.15	EGF_CA	Domain	1	34	42	23.4	5.1e-05	1	CL0001	Calcium-binding EGF domain
ENSCHIP00000000203.1	287	327	287	327	PF07645.15	EGF_CA	Domain	1	42	42	39.1	6.2e-10	1	CL0001	Calcium-binding EGF domain
ENSCHIP00000000204.1	61	349	61	349	PF00069.25	Pkinase	Domain	1	264	264	232	7.8e-69	1	CL0016	Protein kinase domain
ENSCHIP00000000205.1	30	318	30	318	PF00069.25	Pkinase	Domain	1	264	264	232.3	6e-69	1	CL0016	Protein kinase domain
ENSCHIP00000000206.1	25	313	25	313	PF00069.25	Pkinase	Domain	1	264	264	232.4	5.7e-69	1	CL0016	Protein kinase domain
ENSCHIP00000000219.1	67	360	66	362	PF00676.20	E1_dh	Family	2	298	300	414.6	1.7e-124	1	CL0254	Dehydrogenase E1 component
ENSCHIP00000000220.1	70	363	69	365	PF00676.20	E1_dh	Family	2	298	300	414.6	1.8e-124	1	CL0254	Dehydrogenase E1 component
ENSCHIP00000000234.1	6	85	3	88	PF00125.24	Histone	Domain	48	128	131	50	3.7e-13	1	CL0012	Core histone H2A/H2B/H3/H4
ENSCHIP00000000234.1	89	123	89	123	PF16211.5	Histone_H2A_C	Family	1	35	35	61.2	5.4e-17	1	No_clan	C-terminus of histone H2A
ENSCHIP00000000234.1	216	329	216	330	PF01661.21	Macro	Domain	1	117	118	92.3	2.1e-26	1	CL0223	Macro domain
ENSCHIP00000000257.1	113	175	112	175	PF00076.22	RRM_1	Domain	9	70	70	71.7	3.1e-20	1	CL0221	RNA recognition motif. (a.k.a. RRM, RBD, or RNP domain)
ENSCHIP00000000261.1	16	283	12	283	PF07894.12	FAM83	Family	5	274	274	336.5	1.3e-100	1	CL0479	FAM83 A-H
ENSCHIP00000000262.1	21	185	10	185	PF07894.12	FAM83	Family	109	274	274	240.5	2.4e-71	1	CL0479	FAM83 A-H
ENSCHIP00000000263.1	16	283	12	283	PF07894.12	FAM83	Family	5	274	274	336.5	1.2e-100	1	CL0479	FAM83 A-H
ENSCHIP00000000264.1	90	158	88	158	PF00076.22	RRM_1	Domain	3	70	70	75.9	1.5e-21	1	CL0221	RNA recognition motif. (a.k.a. RRM, RBD, or RNP domain)
ENSCHIP00000000297.1	15	117	14	120	PF00635.26	Motile_Sperm	Domain	2	104	109	112.7	7.5e-33	1	CL0556	MSP (Major sperm protein) domain
ENSCHIP00000000298.1	15	117	14	120	PF00635.26	Motile_Sperm	Domain	2	104	109	113.2	5.2e-33	1	CL0556	MSP (Major sperm protein) domain
ENSCHIP00000000301.1	2	71	2	81	PF03247.14	Prothymosin	Family	1	72	111	24.9	2.2e-05	1	No_clan	Prothymosin/parathymosin family
ENSCHIP00000000316.1	122	183	120	187	PF00076.22	RRM_1	Domain	3	63	70	68.3	3.6e-19	1	CL0221	RNA recognition motif. (a.k.a. RRM, RBD, or RNP domain)
ENSCHIP00000000325.1	23	49	23	52	PF01462.18	LRRNT	Family	1	25	28	26.1	4.7e-06	1	No_clan	Leucine rich repeat N-terminal domain
ENSCHIP00000000325.1	114	135	113	140	PF01463.24	LRRCT	Family	2	21	26	21.9	0.00017	1	No_clan	Leucine rich repeat C-terminal domain
ENSCHIP00000000326.1	23	49	23	52	PF01462.18	LRRNT	Family	1	25	28	26.1	4.7e-06	1	No_clan	Leucine rich repeat N-terminal domain
ENSCHIP00000000326.1	114	135	113	140	PF01463.24	LRRCT	Family	2	21	26	21.9	0.00017	1	No_clan	Leucine rich repeat C-terminal domain
ENSCHIP00000000347.1	181	350	181	356	PF00270.29	DEAD	Domain	1	170	176	155.6	1.1e-45	1	CL0023	DEAD/DEAH box helicase
ENSCHIP00000000347.1	408	503	397	503	PF00271.31	Helicase_C	Family	15	111	111	98	3.8e-28	1	CL0023	Helicase conserved C-terminal domain
ENSCHIP00000000347.1	591	686	591	686	PF08152.12	GUCT	Domain	1	96	96	106	9.6e-31	1	CL0221	GUCT (NUC152) domain
ENSCHIP00000000366.1	13	201	12	207	PF00261.20	Tropomyosin	Coiled-coil	2	215	237	159.5	8.7e-47	1	CL0452	Tropomyosin
ENSCHIP00000000375.1	22	237	22	242	PF00573.22	Ribosomal_L4	Family	1	185	192	74.8	6.9e-21	1	No_clan	Ribosomal protein L4/L1 family
ENSCHIP00000000375.1	241	314	241	315	PF14374.6	Ribos_L4_asso_C	Domain	1	75	76	94.4	3.3e-27	1	No_clan	60S ribosomal protein L4 C-terminal domain
ENSCHIP00000000376.1	97	165	95	165	PF00076.22	RRM_1	Domain	3	70	70	75.9	1.6e-21	1	CL0221	RNA recognition motif. (a.k.a. RRM, RBD, or RNP domain)
ENSCHIP00000000387.1	210	356	209	357	PF01299.17	Lamp	Family	2	147	148	174.9	8.8e-52	1	No_clan	Lysosome-associated membrane glycoprotein (Lamp)
ENSCHIP00000000388.1	116	244	115	245	PF02812.18	ELFV_dehydrog_N	Domain	2	129	130	203.1	1.1e-60	1	CL0603	Glu/Leu/Phe/Val dehydrogenase, dimerisation domain
ENSCHIP00000000388.1	266	455	266	470	PF00208.21	ELFV_dehydrog	Domain	1	193	243	174.4	3.2e-51	1	CL0063	Glutamate/Leucine/Phenylalanine/Valine dehydrogenase
ENSCHIP00000000389.1	116	244	115	245	PF02812.18	ELFV_dehydrog_N	Domain	2	129	130	203.2	1.1e-60	1	CL0603	Glu/Leu/Phe/Val dehydrogenase, dimerisation domain
ENSCHIP00000000389.1	266	531	266	536	PF00208.21	ELFV_dehydrog	Domain	1	238	243	176.1	9.5e-52	1	CL0063	Glutamate/Leucine/Phenylalanine/Valine dehydrogenase
ENSCHIP00000000403.1	13	84	13	85	PF00173.28	Cyt-b5	Domain	1	73	74	79.2	1.9e-22	1	No_clan	Cytochrome b5-like Heme/Steroid binding domain
ENSCHIP00000000404.1	13	84	13	85	PF00173.28	Cyt-b5	Domain	1	73	74	79.1	2.1e-22	1	No_clan	Cytochrome b5-like Heme/Steroid binding domain
ENSCHIP00000000405.1	13	84	13	85	PF00173.28	Cyt-b5	Domain	1	73	74	79.5	1.6e-22	1	No_clan	Cytochrome b5-like Heme/Steroid binding domain
ENSCHIP00000000415.1	26	196	25	201	PF00129.18	MHC_I	Domain	2	174	179	50.7	1.5e-13	1	CL0343	Class I Histocompatibility antigen, domains alpha 1 and 2
ENSCHIP00000000432.1	6	50	5	52	PF00076.22	RRM_1	Domain	5	48	70	39.5	3.6e-10	1	CL0221	RNA recognition motif. (a.k.a. RRM, RBD, or RNP domain)
ENSCHIP00000000433.1	6	71	5	72	PF00076.22	RRM_1	Domain	5	69	70	60.3	1.2e-16	1	CL0221	RNA recognition motif. (a.k.a. RRM, RBD, or RNP domain)
ENSCHIP00000000434.1	1	70	1	71	PF00076.22	RRM_1	Domain	1	69	70	68.9	2.4e-19	1	CL0221	RNA recognition motif. (a.k.a. RRM, RBD, or RNP domain)
ENSCHIP00000000438.1	24	88	24	88	PF15825.5	FAM25	Family	1	65	65	124.4	1.6e-36	1	No_clan	FAM25 family
ENSCHIP00000000443.1	24	102	24	102	PF01282.19	Ribosomal_S24e	Family	1	79	79	153.2	1.3e-45	1	No_clan	Ribosomal protein S24e
ENSCHIP00000000444.1	24	102	24	102	PF01282.19	Ribosomal_S24e	Family	1	79	79	153.2	1.3e-45	1	No_clan	Ribosomal protein S24e
ENSCHIP00000000445.1	24	101	24	102	PF01282.19	Ribosomal_S24e	Family	1	78	79	152.9	1.6e-45	1	No_clan	Ribosomal protein S24e
ENSCHIP00000000453.1	3	483	3	485	PF01044.19	Vinculin	Family	1	484	968	665.4	1.7e-199	1	No_clan	Vinculin family
ENSCHIP00000000453.1	481	915	476	921	PF01044.19	Vinculin	Family	376	817	968	665.8	1.3e-199	1	No_clan	Vinculin family
ENSCHIP00000000453.1	931	1134	918	1134	PF01044.19	Vinculin	Family	761	968	968	347.4	2e-103	1	No_clan	Vinculin family
ENSCHIP00000000454.1	3	483	3	485	PF01044.19	Vinculin	Family	1	484	968	665.6	1.5e-199	1	No_clan	Vinculin family
ENSCHIP00000000454.1	486	1066	477	1066	PF01044.19	Vinculin	Family	377	968	968	987.3	1e-296	1	No_clan	Vinculin family
ENSCHIP00000000463.1	119	149	119	149	PF00076.22	RRM_1	Domain	40	70	70	28.8	8.1e-07	1	CL0221	RNA recognition motif. (a.k.a. RRM, RBD, or RNP domain)
ENSCHIP00000000478.1	51	261	51	262	PF00091.25	Tubulin	Domain	1	196	197	227.1	2.2e-67	1	CL0566	Tubulin/FtsZ family, GTPase domain
ENSCHIP00000000478.1	311	440	311	441	PF03953.17	Tubulin_C	Domain	1	125	126	174.9	7e-52	1	CL0442	Tubulin C-terminal domain
ENSCHIP00000000482.1	23	198	23	198	PF03152.14	UFD1	Family	1	173	173	266.4	7.5e-80	1	CL0402	Ubiquitin fusion degradation protein UFD1
ENSCHIP00000000484.1	5	112	1	112	PF00079.20	Serpin	Domain	262	371	371	113.5	1.3e-32	1	No_clan	Serpin (serine protease inhibitor)
ENSCHIP00000000496.1	58	154	56	161	PF00307.31	CH	Domain	3	104	109	46.1	4.5e-12	1	CL0188	Calponin homology (CH) domain
ENSCHIP00000000496.1	261	298	260	298	PF03271.17	EB1	Family	2	41	41	57.6	1e-15	1	No_clan	EB1-like C-terminal motif
ENSCHIP00000000497.1	47	143	45	150	PF00307.31	CH	Domain	3	104	109	46.2	4.2e-12	1	CL0188	Calponin homology (CH) domain
ENSCHIP00000000497.1	250	287	249	287	PF03271.17	EB1	Family	2	41	41	57.7	9.9e-16	1	No_clan	EB1-like C-terminal motif
ENSCHIP00000000498.1	54	150	52	157	PF00307.31	CH	Domain	3	104	109	46.2	4.4e-12	1	CL0188	Calponin homology (CH) domain
ENSCHIP00000000498.1	257	294	256	294	PF03271.17	EB1	Family	2	41	41	57.7	1e-15	1	No_clan	EB1-like C-terminal motif
ENSCHIP00000000499.1	58	154	56	161	PF00307.31	CH	Domain	3	104	109	46.1	4.6e-12	1	CL0188	Calponin homology (CH) domain
ENSCHIP00000000499.1	261	298	260	298	PF03271.17	EB1	Family	2	41	41	57.6	1.1e-15	1	No_clan	EB1-like C-terminal motif
ENSCHIP00000000510.1	68	110	67	111	PF00249.31	Myb_DNA-binding	Domain	2	42	46	38.5	9.8e-10	1	CL0123	Myb-like DNA-binding domain
ENSCHIP00000000512.1	14	191	14	191	PF01669.17	Myelin_MBP	Family	1	151	151	204	1.7e-60	1	No_clan	Myelin basic protein
ENSCHIP00000000513.1	14	165	14	165	PF01669.17	Myelin_MBP	Family	1	151	151	222	4.8e-66	1	No_clan	Myelin basic protein
ENSCHIP00000000521.1	75	139	75	139	PF00076.22	RRM_1	Domain	1	70	70	57.6	8.3e-16	1	CL0221	RNA recognition motif. (a.k.a. RRM, RBD, or RNP domain)
ENSCHIP00000000521.1	149	209	149	216	PF00076.22	RRM_1	Domain	1	61	70	48.7	4.8e-13	1	CL0221	RNA recognition motif. (a.k.a. RRM, RBD, or RNP domain)
ENSCHIP00000000521.1	220	271	220	271	PF08075.11	NOPS	Domain	1	52	52	92.6	1.2e-26	1	No_clan	NOPS (NUC059) domain
ENSCHIP00000000522.1	75	139	75	139	PF00076.22	RRM_1	Domain	1	70	70	57.8	7e-16	1	CL0221	RNA recognition motif. (a.k.a. RRM, RBD, or RNP domain)
ENSCHIP00000000522.1	149	209	149	216	PF00076.22	RRM_1	Domain	1	61	70	48.9	4.1e-13	1	CL0221	RNA recognition motif. (a.k.a. RRM, RBD, or RNP domain)
ENSCHIP00000000522.1	220	271	220	271	PF08075.11	NOPS	Domain	1	52	52	92.9	1e-26	1	No_clan	NOPS (NUC059) domain
ENSCHIP00000000523.1	6	117	6	117	PF05005.15	Ocnus	Family	1	107	107	142.9	3.5e-42	1	No_clan	Janus/Ocnus family (Ocnus)
ENSCHIP00000000531.1	28	361	28	361	PF07992.14	Pyr_redox_2	Domain	1	294	294	163.4	6.9e-48	1	CL0063	Pyridine nucleotide-disulphide oxidoreductase
ENSCHIP00000000531.1	381	492	381	494	PF02852.22	Pyr_redox_dim	Domain	1	108	110	95	3.2e-27	1	CL0608	Pyridine nucleotide-disulphide oxidoreductase, dimerisation domain
ENSCHIP00000000532.1	7	341	7	341	PF07992.14	Pyr_redox_2	Domain	1	294	294	197.1	3.8e-58	1	CL0063	Pyridine nucleotide-disulphide oxidoreductase
ENSCHIP00000000532.1	361	472	361	474	PF02852.22	Pyr_redox_dim	Domain	1	108	110	95	3.1e-27	1	CL0608	Pyridine nucleotide-disulphide oxidoreductase, dimerisation domain
ENSCHIP00000000535.1	1	123	1	126	PF01387.17	Synuclein	Family	1	123	134	178.9	5.2e-53	1	No_clan	Synuclein
ENSCHIP00000000536.1	1	121	1	126	PF01387.17	Synuclein	Family	1	121	134	178.2	8.2e-53	1	No_clan	Synuclein
ENSCHIP00000000540.1	73	168	73	170	PF00173.28	Cyt-b5	Domain	1	72	74	54.7	8.1e-15	1	No_clan	Cytochrome b5-like Heme/Steroid binding domain
ENSCHIP00000000565.1	44	293	39	294	PF00365.20	PFK	Domain	56	283	284	279.6	2.6e-83	1	CL0240	Phosphofructokinase
ENSCHIP00000000565.1	372	655	371	656	PF00365.20	PFK	Domain	2	283	284	321.1	6e-96	1	CL0240	Phosphofructokinase
ENSCHIP00000000566.1	77	338	71	339	PF00365.20	PFK	Domain	56	283	284	270	2.2e-80	1	CL0240	Phosphofructokinase
ENSCHIP00000000566.1	425	708	424	709	PF00365.20	PFK	Domain	2	283	284	320.9	7e-96	1	CL0240	Phosphofructokinase
ENSCHIP00000000567.1	77	284	71	300	PF00365.20	PFK	Domain	56	241	284	214.8	1.5e-63	1	CL0240	Phosphofructokinase
ENSCHIP00000000567.1	386	669	385	670	PF00365.20	PFK	Domain	2	283	284	321	6.3e-96	1	CL0240	Phosphofructokinase
ENSCHIP00000000578.1	1	135	1	136	PF00179.26	UQ_con	Domain	4	139	140	149.1	6e-44	1	CL0208	Ubiquitin-conjugating enzyme
ENSCHIP00000000580.1	4	60	4	61	PF00412.22	LIM	Domain	1	57	58	58.3	6.7e-16	1	CL0167	LIM domain
ENSCHIP00000000590.1	95	201	94	202	PF13911.6	AhpC-TSA_2	Domain	2	112	113	55	7.8e-15	1	CL0172	AhpC/TSA antioxidant enzyme
ENSCHIP00000000615.1	48	136	46	137	PF12796.7	Ank_2	Repeat	4	82	83	56.3	3.6e-15	1	CL0465	Ankyrin repeats (3 copies)
ENSCHIP00000000615.1	142	193	142	193	PF13637.6	Ank_4	Repeat	3	55	55	23.2	7.7e-05	1	CL0465	Ankyrin repeats (many copies)
ENSCHIP00000000615.1	204	263	198	267	PF12796.7	Ank_2	Repeat	28	79	83	34.7	2e-08	1	CL0465	Ankyrin repeats (3 copies)
ENSCHIP00000000615.1	267	326	259	331	PF12796.7	Ank_2	Repeat	25	78	83	45.2	1.1e-11	1	CL0465	Ankyrin repeats (3 copies)
ENSCHIP00000000615.1	332	396	323	397	PF12796.7	Ank_2	Repeat	24	82	83	50	3.5e-13	1	CL0465	Ankyrin repeats (3 copies)
ENSCHIP00000000615.1	402	449	402	452	PF13637.6	Ank_4	Repeat	3	51	55	38.9	8.8e-10	1	CL0465	Ankyrin repeats (many copies)
ENSCHIP00000000615.1	466	492	465	494	PF13606.6	Ank_3	Repeat	2	29	31	21	0.00031	1	CL0465	Ankyrin repeat
ENSCHIP00000000615.1	503	592	503	595	PF12796.7	Ank_2	Repeat	1	80	83	65	7e-18	1	CL0465	Ankyrin repeats (3 copies)
ENSCHIP00000000615.1	599	651	598	651	PF13637.6	Ank_4	Repeat	2	55	55	34.1	2.9e-08	1	CL0465	Ankyrin repeats (many copies)
ENSCHIP00000000615.1	669	759	668	760	PF12796.7	Ank_2	Repeat	2	82	83	56.2	3.9e-15	1	CL0465	Ankyrin repeats (3 copies)
ENSCHIP00000000615.1	762	793	762	794	PF00023.30	Ank	Repeat	1	31	32	23.2	6.6e-05	1	CL0465	Ankyrin repeat
ENSCHIP00000000615.1	981	1078	980	1078	PF00791.20	ZU5	Family	2	98	98	94.6	3.5e-27	1	CL0661	ZU5 domain
ENSCHIP00000000615.1	1303	1432	1303	1433	PF17809.1	UPA_2	Domain	1	130	131	176.5	2e-52	1	No_clan	UPA domain
ENSCHIP00000000615.1	1475	1553	1473	1556	PF00531.22	Death	Domain	3	83	86	74.7	4.8e-21	1	CL0041	Death domain
ENSCHIP00000000616.1	22	110	20	111	PF12796.7	Ank_2	Repeat	4	82	83	56.3	3.5e-15	1	CL0465	Ankyrin repeats (3 copies)
ENSCHIP00000000616.1	116	167	116	167	PF13637.6	Ank_4	Repeat	3	55	55	23.2	7.7e-05	1	CL0465	Ankyrin repeats (many copies)
ENSCHIP00000000616.1	178	237	172	241	PF12796.7	Ank_2	Repeat	28	79	83	34.7	1.9e-08	1	CL0465	Ankyrin repeats (3 copies)
ENSCHIP00000000616.1	241	300	233	305	PF12796.7	Ank_2	Repeat	25	78	83	45.2	1e-11	1	CL0465	Ankyrin repeats (3 copies)
ENSCHIP00000000616.1	306	370	297	371	PF12796.7	Ank_2	Repeat	24	82	83	50	3.4e-13	1	CL0465	Ankyrin repeats (3 copies)
ENSCHIP00000000616.1	376	423	376	426	PF13637.6	Ank_4	Repeat	3	51	55	38.9	8.7e-10	1	CL0465	Ankyrin repeats (many copies)
ENSCHIP00000000616.1	440	466	439	468	PF13606.6	Ank_3	Repeat	2	29	31	21	0.0003	1	CL0465	Ankyrin repeat
ENSCHIP00000000616.1	477	566	477	569	PF12796.7	Ank_2	Repeat	1	80	83	65	6.9e-18	1	CL0465	Ankyrin repeats (3 copies)
ENSCHIP00000000616.1	573	625	572	625	PF13637.6	Ank_4	Repeat	2	55	55	34.1	2.9e-08	1	CL0465	Ankyrin repeats (many copies)
ENSCHIP00000000616.1	643	733	642	734	PF12796.7	Ank_2	Repeat	2	82	83	56.2	3.8e-15	1	CL0465	Ankyrin repeats (3 copies)
ENSCHIP00000000616.1	736	767	736	768	PF00023.30	Ank	Repeat	1	31	32	23.2	6.6e-05	1	CL0465	Ankyrin repeat
ENSCHIP00000000616.1	960	1057	959	1057	PF00791.20	ZU5	Family	2	98	98	94.6	3.4e-27	1	CL0661	ZU5 domain
ENSCHIP00000000616.1	1282	1411	1282	1412	PF17809.1	UPA_2	Domain	1	130	131	176.5	2e-52	1	No_clan	UPA domain
ENSCHIP00000000616.1	1454	1532	1452	1535	PF00531.22	Death	Domain	3	83	86	74.7	4.8e-21	1	CL0041	Death domain
ENSCHIP00000000617.1	22	110	20	111	PF12796.7	Ank_2	Repeat	4	82	83	56.3	3.5e-15	1	CL0465	Ankyrin repeats (3 copies)
ENSCHIP00000000617.1	116	167	116	167	PF13637.6	Ank_4	Repeat	3	55	55	23.2	7.6e-05	1	CL0465	Ankyrin repeats (many copies)
ENSCHIP00000000617.1	178	237	172	241	PF12796.7	Ank_2	Repeat	28	79	83	34.8	1.9e-08	1	CL0465	Ankyrin repeats (3 copies)
ENSCHIP00000000617.1	241	300	233	305	PF12796.7	Ank_2	Repeat	25	78	83	45.2	1e-11	1	CL0465	Ankyrin repeats (3 copies)
ENSCHIP00000000617.1	306	370	297	371	PF12796.7	Ank_2	Repeat	24	82	83	50	3.4e-13	1	CL0465	Ankyrin repeats (3 copies)
ENSCHIP00000000617.1	376	423	376	426	PF13637.6	Ank_4	Repeat	3	51	55	39	8.6e-10	1	CL0465	Ankyrin repeats (many copies)
ENSCHIP00000000617.1	440	466	439	468	PF13606.6	Ank_3	Repeat	2	29	31	21	0.0003	1	CL0465	Ankyrin repeat
ENSCHIP00000000617.1	477	566	477	569	PF12796.7	Ank_2	Repeat	1	80	83	65	6.8e-18	1	CL0465	Ankyrin repeats (3 copies)
ENSCHIP00000000617.1	573	625	572	625	PF13637.6	Ank_4	Repeat	2	55	55	34.1	2.8e-08	1	CL0465	Ankyrin repeats (many copies)
ENSCHIP00000000617.1	643	733	642	734	PF12796.7	Ank_2	Repeat	2	82	83	56.2	3.8e-15	1	CL0465	Ankyrin repeats (3 copies)
ENSCHIP00000000617.1	736	767	736	768	PF00023.30	Ank	Repeat	1	31	32	23.2	6.5e-05	1	CL0465	Ankyrin repeat
ENSCHIP00000000617.1	939	1036	938	1036	PF00791.20	ZU5	Family	2	98	98	94.7	3.4e-27	1	CL0661	ZU5 domain
ENSCHIP00000000617.1	1261	1390	1261	1391	PF17809.1	UPA_2	Domain	1	130	131	176.5	2e-52	1	No_clan	UPA domain
ENSCHIP00000000617.1	1433	1511	1431	1514	PF00531.22	Death	Domain	3	83	86	74.7	4.7e-21	1	CL0041	Death domain
ENSCHIP00000000618.1	18	106	16	107	PF12796.7	Ank_2	Repeat	4	82	83	56.3	3.5e-15	1	CL0465	Ankyrin repeats (3 copies)
ENSCHIP00000000618.1	112	163	112	163	PF13637.6	Ank_4	Repeat	3	55	55	23.2	7.7e-05	1	CL0465	Ankyrin repeats (many copies)
ENSCHIP00000000618.1	174	233	168	237	PF12796.7	Ank_2	Repeat	28	79	83	34.7	1.9e-08	1	CL0465	Ankyrin repeats (3 copies)
ENSCHIP00000000618.1	237	296	229	301	PF12796.7	Ank_2	Repeat	25	78	83	45.2	1e-11	1	CL0465	Ankyrin repeats (3 copies)
ENSCHIP00000000618.1	302	366	293	367	PF12796.7	Ank_2	Repeat	24	82	83	50	3.4e-13	1	CL0465	Ankyrin repeats (3 copies)
ENSCHIP00000000618.1	372	419	372	422	PF13637.6	Ank_4	Repeat	3	51	55	38.9	8.7e-10	1	CL0465	Ankyrin repeats (many copies)
ENSCHIP00000000618.1	436	462	435	464	PF13606.6	Ank_3	Repeat	2	29	31	21	0.0003	1	CL0465	Ankyrin repeat
ENSCHIP00000000618.1	473	562	473	565	PF12796.7	Ank_2	Repeat	1	80	83	65	6.9e-18	1	CL0465	Ankyrin repeats (3 copies)
ENSCHIP00000000618.1	569	621	568	621	PF13637.6	Ank_4	Repeat	2	55	55	34.1	2.9e-08	1	CL0465	Ankyrin repeats (many copies)
ENSCHIP00000000618.1	639	729	638	730	PF12796.7	Ank_2	Repeat	2	82	83	56.2	3.8e-15	1	CL0465	Ankyrin repeats (3 copies)
ENSCHIP00000000618.1	732	763	732	764	PF00023.30	Ank	Repeat	1	31	32	23.2	6.6e-05	1	CL0465	Ankyrin repeat
ENSCHIP00000000618.1	960	1057	959	1057	PF00791.20	ZU5	Family	2	98	98	94.6	3.4e-27	1	CL0661	ZU5 domain
ENSCHIP00000000618.1	1282	1411	1282	1412	PF17809.1	UPA_2	Domain	1	130	131	176.5	2e-52	1	No_clan	UPA domain
ENSCHIP00000000618.1	1454	1532	1452	1535	PF00531.22	Death	Domain	3	83	86	74.7	4.8e-21	1	CL0041	Death domain
ENSCHIP00000000619.1	18	106	16	107	PF12796.7	Ank_2	Repeat	4	82	83	56.4	3.5e-15	1	CL0465	Ankyrin repeats (3 copies)
ENSCHIP00000000619.1	112	163	112	163	PF13637.6	Ank_4	Repeat	3	55	55	23.2	7.5e-05	1	CL0465	Ankyrin repeats (many copies)
ENSCHIP00000000619.1	174	233	166	237	PF12796.7	Ank_2	Repeat	28	79	83	34.9	1.8e-08	1	CL0465	Ankyrin repeats (3 copies)
ENSCHIP00000000619.1	237	296	228	301	PF12796.7	Ank_2	Repeat	25	78	83	45.3	9.6e-12	1	CL0465	Ankyrin repeats (3 copies)
ENSCHIP00000000619.1	302	366	295	367	PF12796.7	Ank_2	Repeat	24	82	83	49.9	3.6e-13	1	CL0465	Ankyrin repeats (3 copies)
ENSCHIP00000000619.1	372	419	372	422	PF13637.6	Ank_4	Repeat	3	51	55	39	8.5e-10	1	CL0465	Ankyrin repeats (many copies)
ENSCHIP00000000619.1	440	531	440	532	PF12796.7	Ank_2	Repeat	1	82	83	66.6	2.3e-18	1	CL0465	Ankyrin repeats (3 copies)
ENSCHIP00000000619.1	534	596	529	598	PF12796.7	Ank_2	Repeat	25	81	83	48	1.4e-12	1	CL0465	Ankyrin repeats (3 copies)
ENSCHIP00000000619.1	606	696	605	697	PF12796.7	Ank_2	Repeat	2	82	83	56.3	3.7e-15	1	CL0465	Ankyrin repeats (3 copies)
ENSCHIP00000000619.1	699	730	699	731	PF00023.30	Ank	Repeat	1	31	32	23.2	6.4e-05	1	CL0465	Ankyrin repeat
ENSCHIP00000000619.1	923	1020	922	1020	PF00791.20	ZU5	Family	2	98	98	94.7	3.4e-27	1	CL0661	ZU5 domain
ENSCHIP00000000619.1	1245	1374	1245	1375	PF17809.1	UPA_2	Domain	1	130	131	176.5	1.9e-52	1	No_clan	UPA domain
ENSCHIP00000000619.1	1417	1495	1415	1498	PF00531.22	Death	Domain	3	83	86	74.8	4.7e-21	1	CL0041	Death domain
ENSCHIP00000000620.1	20	108	18	109	PF12796.7	Ank_2	Repeat	4	82	83	55.8	5.1e-15	1	CL0465	Ankyrin repeats (3 copies)
ENSCHIP00000000620.1	111	137	111	142	PF00023.30	Ank	Repeat	1	26	32	21.6	0.00021	1	CL0465	Ankyrin repeat
ENSCHIP00000000620.1	175	235	174	235	PF13637.6	Ank_4	Repeat	2	55	55	36.9	3.8e-09	1	CL0465	Ankyrin repeats (many copies)
ENSCHIP00000000620.1	247	306	238	311	PF12796.7	Ank_2	Repeat	25	78	83	44.8	1.4e-11	1	CL0465	Ankyrin repeats (3 copies)
ENSCHIP00000000620.1	312	376	304	377	PF12796.7	Ank_2	Repeat	24	82	83	49.4	5.3e-13	1	CL0465	Ankyrin repeats (3 copies)
ENSCHIP00000000620.1	382	429	382	432	PF13637.6	Ank_4	Repeat	3	51	55	38.5	1.2e-09	1	CL0465	Ankyrin repeats (many copies)
ENSCHIP00000000620.1	434	466	431	466	PF13637.6	Ank_4	Repeat	22	55	55	23.4	6.5e-05	1	CL0465	Ankyrin repeats (many copies)
ENSCHIP00000000620.1	483	572	483	574	PF12796.7	Ank_2	Repeat	1	80	83	64.5	1e-17	1	CL0465	Ankyrin repeats (3 copies)
ENSCHIP00000000620.1	579	631	578	631	PF13637.6	Ank_4	Repeat	2	55	55	33.7	4e-08	1	CL0465	Ankyrin repeats (many copies)
ENSCHIP00000000620.1	649	739	648	740	PF12796.7	Ank_2	Repeat	2	82	83	55.8	5.4e-15	1	CL0465	Ankyrin repeats (3 copies)
ENSCHIP00000000620.1	742	773	742	774	PF00023.30	Ank	Repeat	1	31	32	22.7	9e-05	1	CL0465	Ankyrin repeat
ENSCHIP00000000620.1	966	1063	965	1063	PF00791.20	ZU5	Family	2	98	98	94.2	4.8e-27	1	CL0661	ZU5 domain
ENSCHIP00000000620.1	1288	1417	1288	1418	PF17809.1	UPA_2	Domain	1	130	131	176	2.8e-52	1	No_clan	UPA domain
ENSCHIP00000000620.1	2313	2391	2311	2394	PF00531.22	Death	Domain	3	83	86	74.3	6.7e-21	1	CL0041	Death domain
ENSCHIP00000000621.1	21	109	19	110	PF12796.7	Ank_2	Repeat	4	82	83	56.3	3.6e-15	1	CL0465	Ankyrin repeats (3 copies)
ENSCHIP00000000621.1	115	166	115	166	PF13637.6	Ank_4	Repeat	3	55	55	23.2	7.7e-05	1	CL0465	Ankyrin repeats (many copies)
ENSCHIP00000000621.1	177	236	171	240	PF12796.7	Ank_2	Repeat	28	79	83	34.7	2e-08	1	CL0465	Ankyrin repeats (3 copies)
ENSCHIP00000000621.1	240	299	232	304	PF12796.7	Ank_2	Repeat	25	78	83	45.2	1e-11	1	CL0465	Ankyrin repeats (3 copies)
ENSCHIP00000000621.1	305	369	296	370	PF12796.7	Ank_2	Repeat	24	82	83	50	3.5e-13	1	CL0465	Ankyrin repeats (3 copies)
ENSCHIP00000000621.1	375	422	375	425	PF13637.6	Ank_4	Repeat	3	51	55	38.9	8.8e-10	1	CL0465	Ankyrin repeats (many copies)
ENSCHIP00000000621.1	439	465	438	467	PF13606.6	Ank_3	Repeat	2	29	31	21	0.00031	1	CL0465	Ankyrin repeat
ENSCHIP00000000621.1	476	565	476	568	PF12796.7	Ank_2	Repeat	1	80	83	65	7e-18	1	CL0465	Ankyrin repeats (3 copies)
ENSCHIP00000000621.1	572	624	571	624	PF13637.6	Ank_4	Repeat	2	55	55	34.1	2.9e-08	1	CL0465	Ankyrin repeats (many copies)
ENSCHIP00000000621.1	642	732	641	733	PF12796.7	Ank_2	Repeat	2	82	83	56.2	3.9e-15	1	CL0465	Ankyrin repeats (3 copies)
ENSCHIP00000000621.1	735	766	735	767	PF00023.30	Ank	Repeat	1	31	32	23.2	6.6e-05	1	CL0465	Ankyrin repeat
ENSCHIP00000000621.1	970	1067	969	1067	PF00791.20	ZU5	Family	2	98	98	94.6	3.5e-27	1	CL0661	ZU5 domain
ENSCHIP00000000621.1	1292	1421	1292	1422	PF17809.1	UPA_2	Domain	1	130	131	176.5	2e-52	1	No_clan	UPA domain
ENSCHIP00000000621.1	1464	1542	1462	1545	PF00531.22	Death	Domain	3	83	86	74.7	4.8e-21	1	CL0041	Death domain
ENSCHIP00000000628.1	54	121	51	121	PF00690.26	Cation_ATPase_N	Domain	4	69	69	53.8	1.1e-14	1	No_clan	Cation transporter/ATPase, N-terminus
ENSCHIP00000000628.1	191	293	190	306	PF00122.20	E1-E2_ATPase	Family	3	102	181	92.8	1.8e-26	1	No_clan	E1-E2 ATPase
ENSCHIP00000000628.1	353	450	343	451	PF00122.20	E1-E2_ATPase	Family	104	180	181	35.5	6.6e-09	1	No_clan	E1-E2 ATPase
ENSCHIP00000000628.1	528	612	515	612	PF13246.6	Cation_ATPase	Family	9	91	91	67	1.2e-18	1	CL0137	Cation transport ATPase (P-type)
ENSCHIP00000000628.1	769	838	764	839	PF08282.12	Hydrolase_3	Domain	187	254	255	22.5	8e-05	1	CL0137	haloacid dehalogenase-like hydrolase
ENSCHIP00000000628.1	877	1026	876	1041	PF00689.21	Cation_ATPase_C	Family	2	150	182	130.1	7.2e-38	1	No_clan	Cation transporting ATPase, C-terminus
ENSCHIP00000000629.1	54	121	51	121	PF00690.26	Cation_ATPase_N	Domain	4	69	69	54.1	9.3e-15	1	No_clan	Cation transporter/ATPase, N-terminus
ENSCHIP00000000629.1	191	293	190	306	PF00122.20	E1-E2_ATPase	Family	3	102	181	93	1.5e-26	1	No_clan	E1-E2 ATPase
ENSCHIP00000000629.1	353	450	342	451	PF00122.20	E1-E2_ATPase	Family	104	180	181	35.7	5.9e-09	1	No_clan	E1-E2 ATPase
ENSCHIP00000000629.1	528	612	515	612	PF13246.6	Cation_ATPase	Family	9	91	91	67.2	9.8e-19	1	CL0137	Cation transport ATPase (P-type)
ENSCHIP00000000629.1	769	838	764	839	PF08282.12	Hydrolase_3	Domain	187	254	255	22.7	6.8e-05	1	CL0137	haloacid dehalogenase-like hydrolase
ENSCHIP00000000629.1	877	1031	876	1044	PF00689.21	Cation_ATPase_C	Family	2	155	182	133.1	8.9e-39	1	No_clan	Cation transporting ATPase, C-terminus
ENSCHIP00000000630.1	54	121	51	121	PF00690.26	Cation_ATPase_N	Domain	4	69	69	54.1	9.1e-15	1	No_clan	Cation transporter/ATPase, N-terminus
ENSCHIP00000000630.1	191	302	190	311	PF00122.20	E1-E2_ATPase	Family	3	111	181	93.7	9.2e-27	1	No_clan	E1-E2 ATPase
ENSCHIP00000000630.1	339	436	329	437	PF00122.20	E1-E2_ATPase	Family	104	180	181	35.8	5.4e-09	1	No_clan	E1-E2 ATPase
ENSCHIP00000000630.1	514	598	501	598	PF13246.6	Cation_ATPase	Family	9	91	91	67.3	9.6e-19	1	CL0137	Cation transport ATPase (P-type)
ENSCHIP00000000630.1	755	824	750	825	PF08282.12	Hydrolase_3	Domain	187	254	255	22.8	6.7e-05	1	CL0137	haloacid dehalogenase-like hydrolase
ENSCHIP00000000630.1	863	1017	862	1030	PF00689.21	Cation_ATPase_C	Family	2	155	182	133.1	8.8e-39	1	No_clan	Cation transporting ATPase, C-terminus
ENSCHIP00000000631.1	54	121	51	121	PF00690.26	Cation_ATPase_N	Domain	4	69	69	54.1	9.3e-15	1	No_clan	Cation transporter/ATPase, N-terminus
ENSCHIP00000000631.1	191	293	190	306	PF00122.20	E1-E2_ATPase	Family	3	102	181	93	1.5e-26	1	No_clan	E1-E2 ATPase
ENSCHIP00000000631.1	353	450	342	451	PF00122.20	E1-E2_ATPase	Family	104	180	181	35.7	5.9e-09	1	No_clan	E1-E2 ATPase
ENSCHIP00000000631.1	528	612	515	612	PF13246.6	Cation_ATPase	Family	9	91	91	67.2	9.8e-19	1	CL0137	Cation transport ATPase (P-type)
ENSCHIP00000000631.1	769	838	764	839	PF08282.12	Hydrolase_3	Domain	187	254	255	22.7	6.8e-05	1	CL0137	haloacid dehalogenase-like hydrolase
ENSCHIP00000000631.1	877	1031	876	1044	PF00689.21	Cation_ATPase_C	Family	2	155	182	133.1	8.9e-39	1	No_clan	Cation transporting ATPase, C-terminus
ENSCHIP00000000665.1	110	174	110	174	PF00084.20	Sushi	Domain	1	56	56	37.6	2.4e-09	1	CL0001	Sushi repeat (SCR repeat)
ENSCHIP00000000665.1	179	232	179	232	PF00084.20	Sushi	Domain	1	56	56	39.8	5e-10	1	CL0001	Sushi repeat (SCR repeat)
ENSCHIP00000000665.1	239	293	239	293	PF00084.20	Sushi	Domain	1	56	56	39.7	5.4e-10	1	CL0001	Sushi repeat (SCR repeat)
ENSCHIP00000000678.1	43	225	42	237	PF00378.20	ECH_1	Domain	2	186	251	232.2	5.8e-69	1	CL0127	Enoyl-CoA hydratase/isomerase
ENSCHIP00000000678.1	247	330	240	330	PF00378.20	ECH_1	Domain	168	251	251	76	2.8e-21	1	CL0127	Enoyl-CoA hydratase/isomerase
ENSCHIP00000000680.1	43	290	42	290	PF00378.20	ECH_1	Domain	2	251	251	328.6	2.1e-98	1	CL0127	Enoyl-CoA hydratase/isomerase
ENSCHIP00000000683.1	38	285	37	285	PF00378.20	ECH_1	Domain	2	251	251	328.7	2e-98	1	CL0127	Enoyl-CoA hydratase/isomerase
ENSCHIP00000000694.1	22	87	19	91	PF13417.6	GST_N_3	Domain	6	71	75	32.6	8e-08	1	CL0172	Glutathione S-transferase, N-terminal domain
ENSCHIP00000000694.1	128	209	80	209	PF13410.6	GST_C_2	Domain	7	69	69	39.5	4.2e-10	1	CL0497	Glutathione S-transferase, C-terminal domain
ENSCHIP00000000701.1	59	231	57	231	PF14965.6	BRI3BP	Family	3	180	180	191.5	9.1e-57	1	No_clan	Negative regulator of p53/TP53
ENSCHIP00000000717.1	24	246	24	246	PF00055.17	Laminin_N	Family	1	234	234	167.8	2.8e-49	1	CL0202	Laminin N-terminal (Domain VI)
ENSCHIP00000000717.1	248	306	248	311	PF00053.24	Laminin_EGF	Domain	1	44	49	28.8	9.8e-07	1	CL0001	Laminin EGF domain
ENSCHIP00000000717.1	314	365	314	374	PF00053.24	Laminin_EGF	Domain	1	43	49	31.2	1.8e-07	1	CL0001	Laminin EGF domain
ENSCHIP00000000717.1	377	426	377	426	PF00053.24	Laminin_EGF	Domain	1	49	49	45.3	6.9e-12	1	CL0001	Laminin EGF domain
ENSCHIP00000000717.1	429	476	429	476	PF00053.24	Laminin_EGF	Domain	1	49	49	38.7	8.2e-10	1	CL0001	Laminin EGF domain
ENSCHIP00000000717.1	479	525	479	529	PF00053.24	Laminin_EGF	Domain	1	44	49	24.9	1.7e-05	1	CL0001	Laminin EGF domain
ENSCHIP00000000717.1	532	572	532	582	PF00053.24	Laminin_EGF	Domain	1	41	49	32.9	5e-08	1	CL0001	Laminin EGF domain
ENSCHIP00000000720.1	26	248	26	248	PF00055.17	Laminin_N	Family	1	234	234	167.8	2.8e-49	1	CL0202	Laminin N-terminal (Domain VI)
ENSCHIP00000000720.1	250	308	250	313	PF00053.24	Laminin_EGF	Domain	1	44	49	28.8	9.8e-07	1	CL0001	Laminin EGF domain
ENSCHIP00000000720.1	316	367	316	376	PF00053.24	Laminin_EGF	Domain	1	43	49	31.2	1.8e-07	1	CL0001	Laminin EGF domain
ENSCHIP00000000720.1	379	428	379	428	PF00053.24	Laminin_EGF	Domain	1	49	49	45.3	6.9e-12	1	CL0001	Laminin EGF domain
ENSCHIP00000000720.1	431	478	431	478	PF00053.24	Laminin_EGF	Domain	1	49	49	38.7	8.2e-10	1	CL0001	Laminin EGF domain
ENSCHIP00000000720.1	481	527	481	531	PF00053.24	Laminin_EGF	Domain	1	44	49	24.9	1.7e-05	1	CL0001	Laminin EGF domain
ENSCHIP00000000720.1	534	574	534	584	PF00053.24	Laminin_EGF	Domain	1	41	49	32.9	5.1e-08	1	CL0001	Laminin EGF domain
ENSCHIP00000000718.1	22	219	21	219	PF00349.21	Hexokinase_1	Domain	2	199	199	231.7	7e-69	1	CL0108	Hexokinase
ENSCHIP00000000718.1	225	459	225	459	PF03727.16	Hexokinase_2	Domain	1	240	240	274.6	6.4e-82	1	CL0108	Hexokinase
ENSCHIP00000000718.1	470	667	469	667	PF00349.21	Hexokinase_1	Domain	2	199	199	239.6	2.6e-71	1	CL0108	Hexokinase
ENSCHIP00000000718.1	673	907	673	907	PF03727.16	Hexokinase_2	Domain	1	240	240	288.6	3.4e-86	1	CL0108	Hexokinase
ENSCHIP00000000719.1	50	247	49	247	PF00349.21	Hexokinase_1	Domain	2	199	199	231.1	1.1e-68	1	CL0108	Hexokinase
ENSCHIP00000000719.1	253	487	253	487	PF03727.16	Hexokinase_2	Domain	1	240	240	274.5	6.8e-82	1	CL0108	Hexokinase
ENSCHIP00000000719.1	498	695	497	695	PF00349.21	Hexokinase_1	Domain	2	199	199	239.6	2.7e-71	1	CL0108	Hexokinase
ENSCHIP00000000719.1	701	935	701	935	PF03727.16	Hexokinase_2	Domain	1	240	240	288.5	3.6e-86	1	CL0108	Hexokinase
ENSCHIP00000000733.1	108	767	108	768	PF15440.6	THRAP3_BCLAF1	Family	1	667	668	623.9	5.1e-187	1	No_clan	THRAP3/BCLAF1 family
ENSCHIP00000000738.1	116	775	116	776	PF15440.6	THRAP3_BCLAF1	Family	1	667	668	623.9	5.3e-187	1	No_clan	THRAP3/BCLAF1 family
ENSCHIP00000000741.1	108	767	108	768	PF15440.6	THRAP3_BCLAF1	Family	1	667	668	623.7	5.9e-187	1	No_clan	THRAP3/BCLAF1 family
ENSCHIP00000000748.1	108	741	108	745	PF15440.6	THRAP3_BCLAF1	Family	1	646	668	624.3	3.8e-187	1	No_clan	THRAP3/BCLAF1 family
ENSCHIP00000000752.1	108	681	108	685	PF15440.6	THRAP3_BCLAF1	Family	1	578	668	548.2	4.1e-164	1	No_clan	THRAP3/BCLAF1 family
ENSCHIP00000000974.1	37	68	34	68	PF00008.27	EGF	Domain	1	32	32	21.7	0.00019	1	CL0001	EGF-like domain
ENSCHIP00000000974.1	224	522	218	527	PF03098.15	An_peroxidase	Domain	150	469	529	148.3	2.9e-43	1	CL0617	Animal haem peroxidase
ENSCHIP00000000999.1	216	515	210	519	PF03098.15	An_peroxidase	Domain	150	469	529	147.5	4.9e-43	1	CL0617	Animal haem peroxidase
ENSCHIP00000001035.1	30	61	30	61	PF00008.27	EGF	Domain	1	32	32	24.9	1.9e-05	1	CL0001	EGF-like domain
ENSCHIP00000001035.1	217	427	208	435	PF03098.15	An_peroxidase	Domain	150	369	529	100.8	7.1e-29	1	CL0617	Animal haem peroxidase
ENSCHIP00000001049.1	39	70	32	70	PF00008.27	EGF	Domain	1	32	32	21.9	0.00016	1	CL0001	EGF-like domain
ENSCHIP00000001049.1	226	436	217	444	PF03098.15	An_peroxidase	Domain	150	369	529	100.7	7.4e-29	1	CL0617	Animal haem peroxidase
ENSCHIP00000000978.1	9	371	8	389	PF05817.14	Ribophorin_II	Family	2	374	631	324.8	1.1e-96	1	No_clan	Oligosaccharyltransferase subunit Ribophorin II
ENSCHIP00000000978.1	408	506	407	508	PF05817.14	Ribophorin_II	Family	531	629	631	174.3	4.2e-51	1	No_clan	Oligosaccharyltransferase subunit Ribophorin II
ENSCHIP00000000986.1	6	368	5	386	PF05817.14	Ribophorin_II	Family	2	374	631	324.8	1.1e-96	1	No_clan	Oligosaccharyltransferase subunit Ribophorin II
ENSCHIP00000000986.1	405	503	404	505	PF05817.14	Ribophorin_II	Family	531	629	631	174.3	4.1e-51	1	No_clan	Oligosaccharyltransferase subunit Ribophorin II
ENSCHIP00000001014.1	10	365	9	374	PF05817.14	Ribophorin_II	Family	2	368	631	323.5	2.9e-96	1	No_clan	Oligosaccharyltransferase subunit Ribophorin II
ENSCHIP00000001014.1	416	514	415	516	PF05817.14	Ribophorin_II	Family	531	629	631	174.2	4.3e-51	1	No_clan	Oligosaccharyltransferase subunit Ribophorin II
ENSCHIP00000000736.1	85	131	85	131	PF13885.6	Keratin_B2_2	Family	1	45	45	26.9	3.3e-06	1	CL0520	Keratin, high sulfur B2 protein
ENSCHIP00000000736.1	132	170	131	172	PF13885.6	Keratin_B2_2	Family	2	40	45	20.9	0.00025	1	CL0520	Keratin, high sulfur B2 protein
ENSCHIP00000000736.1	192	231	191	238	PF13885.6	Keratin_B2_2	Family	2	40	45	21.5	0.00017	1	CL0520	Keratin, high sulfur B2 protein
ENSCHIP00000000776.1	13	186	13	187	PF04832.12	SOUL	Family	1	167	168	125.1	3.1e-36	1	CL0319	SOUL heme-binding protein
ENSCHIP00000000820.1	5	101	4	103	PF00034.21	Cytochrom_C	Domain	2	90	92	52.8	6.8e-14	1	CL0318	Cytochrome c
ENSCHIP00000000787.1	9	229	9	229	PF00244.20	2014-03-03	Domain	1	222	222	341.5	1.8e-102	1	No_clan	14-3-3 protein
ENSCHIP00000000813.1	86	154	84	154	PF00076.22	RRM_1	Domain	3	70	70	76	1.4e-21	1	CL0221	RNA recognition motif. (a.k.a. RRM, RBD, or RNP domain)
ENSCHIP00000000791.1	72	441	72	441	PF00262.18	Calreticulin	Family	1	367	367	555.1	5.9e-167	1	CL0004	Calreticulin family
ENSCHIP00000000815.1	17	151	17	151	PF00237.19	Ribosomal_L22	Domain	1	103	103	145	7.6e-43	1	No_clan	Ribosomal protein L22p/L17e
ENSCHIP00000000778.1	122	190	120	190	PF00076.22	RRM_1	Domain	3	70	70	75.3	2.4e-21	1	CL0221	RNA recognition motif. (a.k.a. RRM, RBD, or RNP domain)
ENSCHIP00000000919.1	1	113	1	166	PF03234.14	CDC37_N	Domain	1	115	129	54	3.1e-14	1	No_clan	Cdc37 N terminal kinase binding
ENSCHIP00000000919.1	164	276	162	278	PF08565.11	CDC37_M	Domain	2	116	118	89.3	1.6e-25	1	No_clan	Cdc37 Hsp90 binding domain
ENSCHIP00000000919.1	293	358	289	378	PF08564.10	CDC37_C	Domain	7	79	100	58.6	5.1e-16	1	No_clan	Cdc37 C terminal domain
ENSCHIP00000000935.1	211	305	211	306	PF00169.29	PH	Domain	1	104	105	63.9	1.7e-17	1	CL0266	PH domain
ENSCHIP00000000793.1	17	67	17	67	PF03939.13	Ribosomal_L23eN	Family	1	51	51	95.8	1.2e-27	1	No_clan	Ribosomal protein L23, N-terminal domain
ENSCHIP00000000793.1	76	136	75	148	PF00276.20	Ribosomal_L23	Family	2	74	86	55.1	7.2e-15	1	No_clan	Ribosomal protein L23
ENSCHIP00000000799.1	22	90	20	90	PF00076.22	RRM_1	Domain	3	70	70	76.6	9.6e-22	1	CL0221	RNA recognition motif. (a.k.a. RRM, RBD, or RNP domain)
ENSCHIP00000000801.1	1	33	1	34	PF01849.18	NAC	Family	24	56	57	46.3	3.1e-12	1	No_clan	NAC domain
ENSCHIP00000000808.1	1	113	1	113	PF00237.19	Ribosomal_L22	Domain	23	103	103	117.2	3.4e-34	1	No_clan	Ribosomal protein L22p/L17e
ENSCHIP00000000814.1	1	80	1	82	PF00071.22	Ras	Domain	78	160	162	58.3	6.7e-16	1	CL0023	Ras family
ENSCHIP00000000840.1	17	67	17	67	PF03939.13	Ribosomal_L23eN	Family	1	51	51	96.9	5.5e-28	1	No_clan	Ribosomal protein L23, N-terminal domain
ENSCHIP00000000840.1	76	137	75	149	PF00276.20	Ribosomal_L23	Family	2	75	86	59.6	2.9e-16	1	No_clan	Ribosomal protein L23
ENSCHIP00000000830.1	122	190	120	190	PF00076.22	RRM_1	Domain	3	70	70	75.4	2.2e-21	1	CL0221	RNA recognition motif. (a.k.a. RRM, RBD, or RNP domain)
ENSCHIP00000000851.1	41	111	40	111	PF00538.19	Linker_histone	Domain	2	74	74	79.5	1.8e-22	1	CL0123	linker histone H1 and H5 family
ENSCHIP00000000846.1	1	132	1	132	PF00125.24	Histone	Domain	1	131	131	170.3	2.4e-50	1	CL0012	Core histone H2A/H2B/H3/H4
ENSCHIP00000000848.1	122	190	120	190	PF00076.22	RRM_1	Domain	3	70	70	75.4	2.2e-21	1	CL0221	RNA recognition motif. (a.k.a. RRM, RBD, or RNP domain)
ENSCHIP00000000854.1	98	166	96	166	PF00076.22	RRM_1	Domain	3	70	70	75.6	1.9e-21	1	CL0221	RNA recognition motif. (a.k.a. RRM, RBD, or RNP domain)
ENSCHIP00000000893.1	18	92	18	92	PF00900.20	Ribosomal_S4e	Family	1	75	75	128.6	6e-38	1	CL0021	Ribosomal family S4e
ENSCHIP00000000893.1	135	182	135	182	PF16121.5	40S_S4_C	Family	1	48	48	97	3.5e-28	1	No_clan	40S ribosomal protein S4 C-terminus
ENSCHIP00000000926.1	16	165	16	165	PF16208.5	Keratin_2_head	Family	1	161	161	151	3e-44	1	No_clan	Keratin type II head
ENSCHIP00000000926.1	168	474	168	474	PF00038.21	Filament	Coiled-coil	1	312	312	365.5	2.8e-109	1	No_clan	Intermediate filament protein
ENSCHIP00000000880.1	122	190	120	190	PF00076.22	RRM_1	Domain	3	70	70	75.4	2.2e-21	1	CL0221	RNA recognition motif. (a.k.a. RRM, RBD, or RNP domain)
ENSCHIP00000000929.1	91	149	89	153	PF13499.6	EF-hand_7	Domain	3	67	71	34.5	2.1e-08	1	CL0220	EF-hand domain pair
ENSCHIP00000000936.1	91	149	89	153	PF13499.6	EF-hand_7	Domain	3	67	71	34.2	2.6e-08	1	CL0220	EF-hand domain pair
ENSCHIP00000000899.1	122	190	120	190	PF00076.22	RRM_1	Domain	3	70	70	75.4	2.2e-21	1	CL0221	RNA recognition motif. (a.k.a. RRM, RBD, or RNP domain)
ENSCHIP00000001040.1	10	174	10	175	PF00071.22	Ras	Domain	1	161	162	194.9	6.4e-58	1	CL0023	Ras family
ENSCHIP00000000916.1	9	231	9	231	PF00244.20	2014-03-03	Domain	1	222	222	338.8	1.3e-101	1	No_clan	14-3-3 protein
ENSCHIP00000000902.1	122	190	120	190	PF00076.22	RRM_1	Domain	3	70	70	75.9	1.5e-21	1	CL0221	RNA recognition motif. (a.k.a. RRM, RBD, or RNP domain)
ENSCHIP00000001016.1	10	101	2	102	PF00125.24	Histone	Domain	35	130	131	91.1	7.4e-26	1	CL0012	Core histone H2A/H2B/H3/H4
ENSCHIP00000000928.1	122	190	120	190	PF00076.22	RRM_1	Domain	3	70	70	76	1.4e-21	1	CL0221	RNA recognition motif. (a.k.a. RRM, RBD, or RNP domain)
ENSCHIP00000000993.1	19	73	19	73	PF17284.2	Spermine_synt_N	Domain	1	53	53	84.7	3e-24	1	No_clan	Spermidine synthase tetramerisation domain
ENSCHIP00000000993.1	76	259	76	261	PF01564.17	Spermine_synth	Domain	1	186	188	247.4	6.8e-74	1	CL0063	Spermine/spermidine synthase domain
ENSCHIP00000001004.1	19	73	19	73	PF17284.2	Spermine_synt_N	Domain	1	53	53	84.8	2.8e-24	1	No_clan	Spermidine synthase tetramerisation domain
ENSCHIP00000001004.1	76	259	76	261	PF01564.17	Spermine_synth	Domain	1	186	188	247.5	6e-74	1	CL0063	Spermine/spermidine synthase domain
ENSCHIP00000001013.1	19	73	19	73	PF17284.2	Spermine_synt_N	Domain	1	53	53	84.8	2.6e-24	1	No_clan	Spermidine synthase tetramerisation domain
ENSCHIP00000001013.1	76	259	76	261	PF01564.17	Spermine_synth	Domain	1	186	188	247.7	5.5e-74	1	CL0063	Spermine/spermidine synthase domain
ENSCHIP00000000939.1	22	90	20	90	PF00076.22	RRM_1	Domain	3	70	70	76.6	9.6e-22	1	CL0221	RNA recognition motif. (a.k.a. RRM, RBD, or RNP domain)
ENSCHIP00000001037.1	4	101	4	103	PF00034.21	Cytochrom_C	Domain	1	90	92	52.8	6.8e-14	1	CL0318	Cytochrome c
ENSCHIP00000000972.1	12	168	12	170	PF00071.22	Ras	Domain	1	160	162	162.3	6.8e-48	1	CL0023	Ras family
ENSCHIP00000001069.1	26	135	24	138	PF00307.31	CH	Domain	3	106	109	72.8	2.3e-20	1	CL0188	Calponin homology (CH) domain
ENSCHIP00000001069.1	174	198	174	198	PF00402.18	Calponin	Repeat	1	25	25	52	3.8e-14	1	No_clan	Calponin family repeat
ENSCHIP00000001100.1	8	187	8	187	PF01294.18	Ribosomal_L13e	Family	1	180	180	278.1	3e-83	1	No_clan	Ribosomal protein L13e
ENSCHIP00000001134.1	8	69	8	79	PF01294.18	Ribosomal_L13e	Family	1	61	180	83.4	1.7e-23	1	No_clan	Ribosomal protein L13e
ENSCHIP00000001134.1	80	165	78	165	PF01294.18	Ribosomal_L13e	Family	94	180	180	98	5.8e-28	1	No_clan	Ribosomal protein L13e
ENSCHIP00000001145.1	8	36	8	38	PF01294.18	Ribosomal_L13e	Family	1	29	180	37.2	2.6e-09	1	No_clan	Ribosomal protein L13e
ENSCHIP00000000988.1	5	64	4	74	PF01780.19	Ribosomal_L37ae	Family	2	61	85	101.3	2.3e-29	1	CL0167	Ribosomal L37ae protein family
ENSCHIP00000000994.1	36	92	36	92	PF01849.18	NAC	Family	1	57	57	82.1	2e-23	1	No_clan	NAC domain
ENSCHIP00000001034.1	1	126	1	126	PF01092.19	Ribosomal_S6e	Family	1	125	125	215.3	1.9e-64	1	No_clan	Ribosomal protein S6e
ENSCHIP00000001279.1	34	490	34	491	PF00067.22	p450	Domain	1	462	463	499.8	6.9e-150	1	No_clan	Cytochrome P450
ENSCHIP00000001064.1	14	92	13	92	PF00254.28	FKBP_C	Domain	2	91	94	73.5	1.3e-20	1	CL0487	FKBP-type peptidyl-prolyl cis-trans isomerase
ENSCHIP00000001041.1	3	98	3	98	PF04579.12	Keratin_matx	Family	1	96	96	164.7	4.6e-49	1	No_clan	Keratin, high-sulphur matrix protein
ENSCHIP00000001048.1	22	90	20	90	PF00076.22	RRM_1	Domain	3	70	70	76.6	9.6e-22	1	CL0221	RNA recognition motif. (a.k.a. RRM, RBD, or RNP domain)
ENSCHIP00000001101.1	97	160	95	160	PF00035.26	dsrm	Domain	3	67	67	23	9.9e-05	1	CL0196	Double-stranded RNA binding motif
ENSCHIP00000001101.1	186	249	185	249	PF00035.26	dsrm	Domain	2	67	67	46.1	5.8e-12	1	CL0196	Double-stranded RNA binding motif
ENSCHIP00000001101.1	287	352	287	352	PF00035.26	dsrm	Domain	1	67	67	43.1	5e-11	1	CL0196	Double-stranded RNA binding motif
ENSCHIP00000001101.1	447	557	446	557	PF16482.5	Staufen_C	Domain	2	111	111	166.4	2e-49	1	CL0196	Staufen C-terminal domain
ENSCHIP00000001085.1	122	190	120	190	PF00076.22	RRM_1	Domain	3	70	70	75.4	2.2e-21	1	CL0221	RNA recognition motif. (a.k.a. RRM, RBD, or RNP domain)
ENSCHIP00000001093.1	122	190	120	190	PF00076.22	RRM_1	Domain	3	70	70	75.9	1.5e-21	1	CL0221	RNA recognition motif. (a.k.a. RRM, RBD, or RNP domain)
ENSCHIP00000001133.1	30	128	28	132	PF00307.31	CH	Domain	3	104	109	72.6	2.6e-20	1	CL0188	Calponin homology (CH) domain
ENSCHIP00000001133.1	136	158	136	160	PF00402.18	Calponin	Repeat	1	23	25	51.9	4.1e-14	1	No_clan	Calponin family repeat
ENSCHIP00000001133.1	169	191	167	191	PF00402.18	Calponin	Repeat	3	25	25	42.6	3.4e-11	1	No_clan	Calponin family repeat
ENSCHIP00000001133.1	206	229	206	229	PF00402.18	Calponin	Repeat	1	25	25	31.9	7.6e-08	1	No_clan	Calponin family repeat
ENSCHIP00000001144.1	30	128	28	132	PF00307.31	CH	Domain	3	104	109	72.7	2.5e-20	1	CL0188	Calponin homology (CH) domain
ENSCHIP00000001144.1	136	158	136	160	PF00402.18	Calponin	Repeat	1	23	25	52	3.9e-14	1	No_clan	Calponin family repeat
ENSCHIP00000001144.1	169	191	167	191	PF00402.18	Calponin	Repeat	3	25	25	42.6	3.3e-11	1	No_clan	Calponin family repeat
ENSCHIP00000001144.1	206	229	206	229	PF00402.18	Calponin	Repeat	1	25	25	31.9	7.3e-08	1	No_clan	Calponin family repeat
ENSCHIP00000001306.1	65	372	65	381	PF01074.22	Glyco_hydro_38N	Domain	1	277	289	309	3.1e-92	1	CL0158	Glycosyl hydrolases family 38 N-terminal domain
ENSCHIP00000001306.1	394	438	389	438	PF09261.11	Alpha-mann_mid	Domain	52	96	96	37	2.7e-09	1	CL0599	Alpha mannosidase middle domain
ENSCHIP00000001306.1	549	765	549	765	PF07748.13	Glyco_hydro_38C	Domain	1	214	214	175.1	2.1e-51	1	CL0103	Glycosyl hydrolases family 38 C-terminal domain
ENSCHIP00000001306.1	842	943	841	943	PF17677.1	Glyco_hydro38C2	Domain	2	69	69	42.7	4.5e-11	1	CL0369	Glycosyl hydrolases family 38 C-terminal beta sandwich domain
ENSCHIP00000001117.1	103	162	102	162	PF13855.6	LRR_8	Repeat	2	61	61	56.1	2.2e-15	1	CL0022	Leucine rich repeat
ENSCHIP00000001117.1	218	275	218	278	PF13855.6	LRR_8	Repeat	1	58	61	32.9	3.9e-08	1	CL0022	Leucine rich repeat
ENSCHIP00000001117.1	411	441	408	442	PF00008.27	EGF	Domain	4	31	32	24	3.4e-05	1	CL0001	EGF-like domain
ENSCHIP00000001117.1	461	538	460	545	PF00041.21	fn3	Domain	2	77	85	27.6	2.8e-06	1	CL0159	Fibronectin type III domain
ENSCHIP00000001146.1	50	163	24	169	PF01161.20	PBP	Domain	12	126	132	47.3	2.3e-12	1	No_clan	Phosphatidylethanolamine-binding protein
ENSCHIP00000001131.1	99	167	97	167	PF00076.22	RRM_1	Domain	3	70	70	75.9	1.6e-21	1	CL0221	RNA recognition motif. (a.k.a. RRM, RBD, or RNP domain)
ENSCHIP00000001136.1	122	190	120	190	PF00076.22	RRM_1	Domain	3	70	70	75.9	1.5e-21	1	CL0221	RNA recognition motif. (a.k.a. RRM, RBD, or RNP domain)
ENSCHIP00000001160.1	45	133	38	141	PF10256.9	Erf4	Domain	15	103	116	40.5	2.4e-10	1	No_clan	Golgin subfamily A member 7/ERF4 family
ENSCHIP00000001172.1	22	90	20	90	PF00076.22	RRM_1	Domain	3	70	70	77.1	6.7e-22	1	CL0221	RNA recognition motif. (a.k.a. RRM, RBD, or RNP domain)
ENSCHIP00000001182.1	22	90	20	90	PF00076.22	RRM_1	Domain	3	70	70	76.6	9.6e-22	1	CL0221	RNA recognition motif. (a.k.a. RRM, RBD, or RNP domain)
ENSCHIP00000001176.1	122	190	120	190	PF00076.22	RRM_1	Domain	3	70	70	75.4	2.2e-21	1	CL0221	RNA recognition motif. (a.k.a. RRM, RBD, or RNP domain)
ENSCHIP00000001196.1	28	160	28	161	PF00337.22	Gal-bind_lectin	Domain	1	133	134	123.6	3.7e-36	1	CL0004	Galactoside-binding lectin
ENSCHIP00000001223.1	109	163	109	163	PF12838.7	Fer4_7	Domain	1	52	52	45.9	6.2e-12	1	CL0344	4Fe-4S dicluster domain
ENSCHIP00000001257.1	24	290	24	290	PF08434.11	CLCA	Family	1	266	266	465.4	5e-140	1	No_clan	Calcium-activated chloride channel N terminal
ENSCHIP00000001257.1	310	475	310	476	PF00092.28	VWA	Domain	2	174	175	53.3	3.8e-14	1	CL0128	von Willebrand factor type A domain
ENSCHIP00000001207.1	122	190	120	190	PF00076.22	RRM_1	Domain	3	70	70	75.9	1.5e-21	1	CL0221	RNA recognition motif. (a.k.a. RRM, RBD, or RNP domain)
ENSCHIP00000001232.1	2	67	2	67	PF03931.15	Skp1_POZ	Domain	1	63	63	103.5	4.9e-30	1	CL0033	Skp1 family, tetramerisation domain
ENSCHIP00000001232.1	113	160	113	160	PF01466.19	Skp1	Domain	1	48	48	103.5	4.7e-30	1	No_clan	Skp1 family, dimerisation domain
ENSCHIP00000001208.1	122	190	120	190	PF00076.22	RRM_1	Domain	3	70	70	75.9	1.5e-21	1	CL0221	RNA recognition motif. (a.k.a. RRM, RBD, or RNP domain)
ENSCHIP00000001314.1	34	225	33	228	PF00149.28	Metallophos	Domain	2	201	204	126.5	1.9e-36	1	CL0163	Calcineurin-like phosphoesterase
ENSCHIP00000001274.1	29	93	27	94	PF01253.22	SUI1	Domain	3	66	77	89.2	1.9e-25	1	No_clan	Translation initiation factor SUI1
ENSCHIP00000001267.1	3	213	3	214	PF00091.25	Tubulin	Domain	1	196	197	226.9	2.5e-67	1	CL0566	Tubulin/FtsZ family, GTPase domain
ENSCHIP00000001267.1	263	392	263	393	PF03953.17	Tubulin_C	Domain	1	125	126	174.9	7.1e-52	1	CL0442	Tubulin C-terminal domain
ENSCHIP00000001301.1	2	209	1	210	PF00091.25	Tubulin	Domain	4	196	197	223.1	3.6e-66	1	CL0566	Tubulin/FtsZ family, GTPase domain
ENSCHIP00000001301.1	259	388	259	389	PF03953.17	Tubulin_C	Domain	1	125	126	174.9	6.9e-52	1	CL0442	Tubulin C-terminal domain
ENSCHIP00000001308.1	10	220	10	221	PF00091.25	Tubulin	Domain	1	196	197	226.9	2.6e-67	1	CL0566	Tubulin/FtsZ family, GTPase domain
ENSCHIP00000001308.1	270	399	270	400	PF03953.17	Tubulin_C	Domain	1	125	126	174.8	7.3e-52	1	CL0442	Tubulin C-terminal domain
ENSCHIP00000001273.1	22	90	20	90	PF00076.22	RRM_1	Domain	3	70	70	76.6	9.6e-22	1	CL0221	RNA recognition motif. (a.k.a. RRM, RBD, or RNP domain)
ENSCHIP00000001303.1	6	127	5	130	PF00410.19	Ribosomal_S8	Domain	2	124	127	75.5	3.4e-21	1	No_clan	Ribosomal protein S8
ENSCHIP00000001293.1	53	247	53	249	PF15148.6	Apolipo_F	Family	1	197	199	256.2	1.7e-76	1	No_clan	Apolipoprotein F
ENSCHIP00000001291.1	122	190	120	190	PF00076.22	RRM_1	Domain	3	70	70	75.4	2.2e-21	1	CL0221	RNA recognition motif. (a.k.a. RRM, RBD, or RNP domain)
ENSCHIP00000001379.1	1	132	1	132	PF00125.24	Histone	Domain	1	131	131	183.6	1.8e-54	1	CL0012	Core histone H2A/H2B/H3/H4
ENSCHIP00000001329.1	9	69	9	78	PF00076.22	RRM_1	Domain	1	60	70	52.5	3.2e-14	1	CL0221	RNA recognition motif. (a.k.a. RRM, RBD, or RNP domain)
ENSCHIP00000001329.1	100	157	100	169	PF00076.22	RRM_1	Domain	1	57	70	54.5	7.7e-15	1	CL0221	RNA recognition motif. (a.k.a. RRM, RBD, or RNP domain)
ENSCHIP00000001337.1	122	190	120	190	PF00076.22	RRM_1	Domain	3	70	70	75.4	2.2e-21	1	CL0221	RNA recognition motif. (a.k.a. RRM, RBD, or RNP domain)
ENSCHIP00000001358.1	48	83	45	83	PF00400.32	WD40	Repeat	4	38	38	24.6	3.1e-05	1	CL0186	WD domain, G-beta repeat
ENSCHIP00000001358.1	99	124	86	125	PF00400.32	WD40	Repeat	12	37	38	12.3	0.25	1	CL0186	WD domain, G-beta repeat
ENSCHIP00000001358.1	136	170	133	170	PF00400.32	WD40	Repeat	4	38	38	19.8	0.001	1	CL0186	WD domain, G-beta repeat
ENSCHIP00000001358.1	180	212	174	212	PF00400.32	WD40	Repeat	7	38	38	23.7	6e-05	1	CL0186	WD domain, G-beta repeat
ENSCHIP00000001358.1	218	254	216	254	PF00400.32	WD40	Repeat	3	38	38	28.7	1.6e-06	1	CL0186	WD domain, G-beta repeat
ENSCHIP00000001358.1	266	298	259	298	PF00400.32	WD40	Repeat	10	38	38	23.9	5.2e-05	1	CL0186	WD domain, G-beta repeat
ENSCHIP00000001358.1	306	340	302	340	PF00400.32	WD40	Repeat	5	38	38	20.4	0.00067	1	CL0186	WD domain, G-beta repeat
ENSCHIP00000001373.1	2	181	2	185	PF04045.14	P34-Arc	Family	1	200	240	213.2	4.5e-63	1	No_clan	Arp2/3 complex, 34 kD subunit p34-Arc
ENSCHIP00000001384.1	2	220	2	221	PF04045.14	P34-Arc	Family	1	239	240	283	2.1e-84	1	No_clan	Arp2/3 complex, 34 kD subunit p34-Arc
ENSCHIP00000001398.1	307	356	305	358	PF01391.18	Collagen	Repeat	4	53	60	33.4	2.7e-08	1	No_clan	Collagen triple helix repeat (20 copies)
ENSCHIP00000001398.1	325	380	325	386	PF01391.18	Collagen	Repeat	1	56	60	36.9	2.2e-09	1	No_clan	Collagen triple helix repeat (20 copies)
ENSCHIP00000001398.1	396	493	396	493	PF00530.18	SRCR	Domain	1	100	100	111	3.1e-32	1	CL0550	Scavenger receptor cysteine-rich domain
ENSCHIP00000001405.1	336	381	334	386	PF01391.18	Collagen	Repeat	4	49	60	34.9	9.5e-09	1	No_clan	Collagen triple helix repeat (20 copies)
ENSCHIP00000001405.1	393	490	393	490	PF00530.18	SRCR	Domain	1	100	100	111.1	3.1e-32	1	CL0550	Scavenger receptor cysteine-rich domain
ENSCHIP00000001399.1	48	409	45	409	PF00079.20	Serpin	Domain	4	371	371	315.5	5.5e-94	1	No_clan	Serpin (serine protease inhibitor)
ENSCHIP00000001400.1	48	409	45	409	PF00079.20	Serpin	Domain	4	371	371	315.5	5.5e-94	1	No_clan	Serpin (serine protease inhibitor)
ENSCHIP00000001428.1	34	146	18	161	PF14580.6	LRR_9	Repeat	34	146	175	57.5	1.2e-15	1	CL0022	Leucine-rich repeat
ENSCHIP00000001440.1	34	146	18	161	PF14580.6	LRR_9	Repeat	34	146	175	57.7	1e-15	1	CL0022	Leucine-rich repeat
ENSCHIP00000001451.1	65	105	64	108	PF12799.7	LRR_4	Repeat	2	41	44	35.3	1e-08	1	CL0022	Leucine Rich repeats (2 copies)
ENSCHIP00000001368.1	122	190	120	190	PF00076.22	RRM_1	Domain	3	70	70	75.4	2.2e-21	1	CL0221	RNA recognition motif. (a.k.a. RRM, RBD, or RNP domain)
ENSCHIP00000001653.1	2513	2630	2513	2633	PF01426.18	BAH	Domain	1	119	122	55.4	5.3e-15	1	No_clan	BAH domain
ENSCHIP00000001667.1	2465	2582	2465	2585	PF01426.18	BAH	Domain	1	119	122	55.4	5.1e-15	1	No_clan	BAH domain
ENSCHIP00000001697.1	2449	2566	2449	2569	PF01426.18	BAH	Domain	1	119	122	55.4	5.1e-15	1	No_clan	BAH domain
ENSCHIP00000012935.1	122	190	120	190	PF00076.22	RRM_1	Domain	3	70	70	75.5	2e-21	1	CL0221	RNA recognition motif. (a.k.a. RRM, RBD, or RNP domain)
ENSCHIP00000012957.1	22	132	9	137	PF00241.20	Cofilin_ADF	Domain	13	116	121	55.7	4e-15	1	CL0092	Cofilin/tropomyosin-type actin-binding protein
ENSCHIP00000012957.1	187	310	186	311	PF00241.20	Cofilin_ADF	Domain	2	120	121	75.3	3.2e-21	1	CL0092	Cofilin/tropomyosin-type actin-binding protein
ENSCHIP00000012950.1	56	85	54	88	PF13885.6	Keratin_B2_2	Family	10	39	45	14.7	0.022	1	CL0520	Keratin, high sulfur B2 protein
ENSCHIP00000012950.1	88	132	85	132	PF13885.6	Keratin_B2_2	Family	1	45	45	34.3	1.7e-08	1	CL0520	Keratin, high sulfur B2 protein
ENSCHIP00000012950.1	189	229	188	235	PF13885.6	Keratin_B2_2	Family	2	41	45	22.2	9.9e-05	1	CL0520	Keratin, high sulfur B2 protein
ENSCHIP00000012949.1	23	89	22	90	PF05778.12	Apo-CIII	Family	2	68	69	125.3	5.2e-37	1	No_clan	Apolipoprotein CIII (Apo-CIII)
ENSCHIP00000012960.1	59	247	58	282	PF03372.23	Exo_endo_phos	Domain	2	187	233	49	5.3e-13	1	CL0530	Endonuclease/Exonuclease/phosphatase family
ENSCHIP00000013025.1	9	375	7	376	PF00022.19	Actin	Family	4	406	407	442.2	1.3e-132	1	CL0108	Actin
ENSCHIP00000013035.1	18	377	8	378	PF00022.19	Actin	Family	11	406	407	428.7	1.7e-128	1	CL0108	Actin
ENSCHIP00000012965.1	60	247	60	277	PF01712.19	dNK	Domain	1	169	204	120	1.1e-34	1	CL0023	Deoxynucleoside kinase
ENSCHIP00000012984.1	20	238	20	238	PF00089.26	Trypsin	Domain	1	221	221	220.1	3.1e-65	1	CL0124	Trypsin
ENSCHIP00000012986.1	49	413	48	413	PF00079.20	Serpin	Domain	2	371	371	391.2	5.6e-117	1	No_clan	Serpin (serine protease inhibitor)
ENSCHIP00000013007.1	181	444	179	448	PF00664.23	ABC_membrane	Family	3	268	274	204.2	2.9e-60	1	CL0241	ABC transporter transmembrane region
ENSCHIP00000013007.1	513	662	513	662	PF00005.27	ABC_tran	Domain	1	137	137	112.4	2.2e-32	1	CL0023	ABC transporter
ENSCHIP00000013021.1	33	67	26	67	PF00400.32	WD40	Repeat	9	38	38	13.1	0.13	1	CL0186	WD domain, G-beta repeat
ENSCHIP00000013021.1	133	207	133	211	PF12894.7	ANAPC4_WD40	Repeat	3	78	92	31.8	1.3e-07	1	CL0186	Anaphase-promoting complex subunit 4 WD40 domain
ENSCHIP00000013021.1	245	279	241	279	PF00400.32	WD40	Repeat	5	38	38	30.6	4.1e-07	1	CL0186	WD domain, G-beta repeat
ENSCHIP00000013021.1	284	321	283	321	PF00400.32	WD40	Repeat	2	38	38	18.8	0.0022	1	CL0186	WD domain, G-beta repeat
ENSCHIP00000013022.1	36	149	21	157	PF08662.11	eIF2A	Family	60	167	194	22	0.00012	1	CL0186	Eukaryotic translation initiation factor eIF2A
ENSCHIP00000013022.1	168	195	157	195	PF00400.32	WD40	Repeat	11	38	38	21.9	0.00022	1	CL0186	WD domain, G-beta repeat
ENSCHIP00000013022.1	199	248	199	248	PF00400.32	WD40	Repeat	1	38	38	34.5	2.4e-08	1	CL0186	WD domain, G-beta repeat
ENSCHIP00000013022.1	253	290	252	290	PF00400.32	WD40	Repeat	2	38	38	19	0.0019	1	CL0186	WD domain, G-beta repeat
ENSCHIP00000013044.1	11	134	5	135	PF00337.22	Gal-bind_lectin	Domain	8	133	134	101.8	2.1e-29	1	CL0004	Galactoside-binding lectin
ENSCHIP00000013157.1	48	283	48	284	PF00261.20	Tropomyosin	Coiled-coil	1	236	237	296.5	1.2e-88	1	CL0452	Tropomyosin
ENSCHIP00000013028.1	12	82	12	83	PF00076.22	RRM_1	Domain	1	69	70	57.2	1.1e-15	1	CL0221	RNA recognition motif. (a.k.a. RRM, RBD, or RNP domain)
ENSCHIP00000013036.1	2	190	2	191	PF00827.17	Ribosomal_L15e	Family	1	190	191	325.4	1.1e-97	1	CL0652	Ribosomal L15
ENSCHIP00000013046.1	30	129	30	130	PF00666.17	Cathelicidins	Domain	1	100	101	161.6	4.9e-48	1	CL0121	Cathelicidin
ENSCHIP00000013060.1	142	202	140	206	PF00076.22	RRM_1	Domain	3	61	70	56.9	1.4e-15	1	CL0221	RNA recognition motif. (a.k.a. RRM, RBD, or RNP domain)
ENSCHIP00000013159.1	180	305	179	306	PF10409.9	PTEN_C2	Family	2	134	135	113.7	4.9e-33	1	CL0154	C2 domain of PTEN tumour-suppressor protein
ENSCHIP00000013159.1	1458	1552	1458	1552	PF00017.24	SH2	Domain	1	77	77	36	5.4e-09	1	CL0541	SH2 domain
ENSCHIP00000013159.1	1593	1729	1593	1729	PF08416.13	PTB	Family	1	131	131	130.7	3.6e-38	1	CL0266	Phosphotyrosine-binding domain
ENSCHIP00000013172.1	180	305	179	306	PF10409.9	PTEN_C2	Family	2	134	135	113.8	4.9e-33	1	CL0154	C2 domain of PTEN tumour-suppressor protein
ENSCHIP00000013172.1	1457	1551	1457	1551	PF00017.24	SH2	Domain	1	77	77	36	5.4e-09	1	CL0541	SH2 domain
ENSCHIP00000013172.1	1592	1728	1592	1728	PF08416.13	PTB	Family	1	131	131	130.7	3.6e-38	1	CL0266	Phosphotyrosine-binding domain
ENSCHIP00000013175.1	180	305	179	306	PF10409.9	PTEN_C2	Family	2	134	135	113.8	4.9e-33	1	CL0154	C2 domain of PTEN tumour-suppressor protein
ENSCHIP00000013175.1	1450	1544	1450	1544	PF00017.24	SH2	Domain	1	77	77	36	5.3e-09	1	CL0541	SH2 domain
ENSCHIP00000013175.1	1585	1721	1585	1721	PF08416.13	PTB	Family	1	131	131	130.7	3.5e-38	1	CL0266	Phosphotyrosine-binding domain
ENSCHIP00000013063.1	7	378	6	378	PF00079.20	Serpin	Domain	2	371	371	434.7	3.4e-130	1	No_clan	Serpin (serine protease inhibitor)
ENSCHIP00000013374.1	118	237	117	237	PF00289.22	Biotin_carb_N	Domain	2	110	110	106.6	9.2e-31	1	CL0483	Biotin carboxylase, N-terminal domain
ENSCHIP00000013374.1	288	471	273	473	PF02786.17	CPSase_L_D2	Domain	21	209	211	183.5	3.5e-54	1	CL0179	Carbamoyl-phosphate synthase L chain, ATP binding domain
ENSCHIP00000013374.1	508	615	507	615	PF02785.19	Biotin_carb_C	Domain	2	108	108	76.7	1.3e-21	1	CL0105	Biotin carboxylase C-terminal domain
ENSCHIP00000013374.1	754	818	752	818	PF00364.22	Biotin_lipoyl	Domain	3	73	73	60.9	7.6e-17	1	CL0105	Biotin-requiring enzyme
ENSCHIP00000013374.1	819	1552	819	1552	PF08326.12	ACC_central	Family	1	733	733	907.4	6.5e-273	1	No_clan	Acetyl-CoA carboxylase, central region
ENSCHIP00000013374.1	1652	2205	1652	2206	PF01039.22	Carboxyl_trans	Family	1	493	494	607.9	1.3e-182	1	CL0127	Carboxyl transferase domain
ENSCHIP00000013106.1	23	196	20	196	PF01105.24	EMP24_GP25L	Domain	4	182	182	168.1	1.9e-49	1	CL0521	emp24/gp25L/p24 family/GOLD
ENSCHIP00000013099.1	22	90	20	90	PF00076.22	RRM_1	Domain	3	70	70	76.7	9e-22	1	CL0221	RNA recognition motif. (a.k.a. RRM, RBD, or RNP domain)
ENSCHIP00000013167.1	50	116	50	118	PF00505.19	HMG_box	Domain	1	67	69	77.4	8.2e-22	1	CL0114	HMG (high mobility group) box
ENSCHIP00000013167.1	154	219	152	219	PF09011.10	HMG_box_2	Domain	3	73	73	48.1	1.3e-12	1	CL0114	HMG-box domain
ENSCHIP00000013176.1	3	25	3	25	PF10584.9	Proteasome_A_N	Domain	1	23	23	52.5	2.7e-14	1	CL0052	Proteasome subunit A N-terminal signature
ENSCHIP00000013176.1	26	211	26	211	PF00227.26	Proteasome	Domain	1	190	190	215.5	4.4e-64	1	CL0052	Proteasome subunit
ENSCHIP00000013170.1	29	134	29	146	PF00411.19	Ribosomal_S11	Family	1	97	110	103.9	5.9e-30	1	CL0267	Ribosomal protein S11
ENSCHIP00000013177.1	4	99	4	99	PF01158.18	Ribosomal_L36e	Family	1	96	96	173.1	1e-51	1	No_clan	Ribosomal protein L36e
ENSCHIP00000013193.1	1	209	1	209	PF02525.17	Flavodoxin_2	Domain	1	198	198	179.6	5.5e-53	1	CL0042	Flavodoxin-like fold
ENSCHIP00000013277.1	69	135	67	135	PF02874.23	ATP-synt_ab_N	Domain	3	69	69	60.5	1.7e-16	1	CL0275	ATP synthase alpha/beta family, beta-barrel domain
ENSCHIP00000013277.1	192	415	192	415	PF00006.25	ATP-synt_ab	Domain	1	213	213	248.7	4.3e-74	1	CL0023	ATP synthase alpha/beta family, nucleotide-binding domain
ENSCHIP00000013277.1	422	547	422	547	PF00306.27	ATP-synt_ab_C	Domain	1	126	126	161.2	1.3e-47	1	No_clan	ATP synthase alpha/beta chain, C terminal domain
ENSCHIP00000013202.1	11	255	11	256	PF01048.20	PNP_UDP_1	Domain	1	233	234	162.1	1.3e-47	1	CL0408	Phosphorylase superfamily
ENSCHIP00000013209.1	4	244	3	245	PF01048.20	PNP_UDP_1	Domain	2	233	234	146.5	7.4e-43	1	CL0408	Phosphorylase superfamily
ENSCHIP00000013199.1	13	111	13	142	PF05014.15	Nuc_deoxyrib_tr	Domain	1	101	131	60.5	1.6e-16	1	CL0498	Nucleoside 2-deoxyribosyltransferase
ENSCHIP00000013212.1	11	109	11	140	PF05014.15	Nuc_deoxyrib_tr	Domain	1	101	131	60.6	1.5e-16	1	CL0498	Nucleoside 2-deoxyribosyltransferase
ENSCHIP00000013219.1	47	144	47	174	PF05014.15	Nuc_deoxyrib_tr	Domain	1	101	131	60	2.3e-16	1	CL0498	Nucleoside 2-deoxyribosyltransferase
ENSCHIP00000013207.1	1	195	1	195	PF01044.19	Vinculin	Family	782	968	968	305.7	8.4e-91	1	No_clan	Vinculin family
ENSCHIP00000013230.1	226	296	226	296	PF00076.22	RRM_1	Domain	1	70	70	78.7	2.1e-22	1	CL0221	RNA recognition motif. (a.k.a. RRM, RBD, or RNP domain)
ENSCHIP00000013230.1	315	392	315	393	PF15519.6	RBM39linker	Domain	1	73	91	50	4.8e-13	1	No_clan	linker between RRM2 and RRM3 domains in RBM39 protein
ENSCHIP00000013334.1	1	43	1	43	PF08067.11	ROKNT	Domain	1	44	44	91.8	2.3e-26	1	No_clan	ROKNT (NUC014) domain
ENSCHIP00000013334.1	45	101	44	105	PF00013.29	KH_1	Domain	2	61	66	39.9	2.8e-10	1	CL0007	KH domain
ENSCHIP00000013334.1	123	186	122	187	PF00013.29	KH_1	Domain	2	65	66	43.8	1.7e-11	1	CL0007	KH domain
ENSCHIP00000013334.1	365	428	365	429	PF00013.29	KH_1	Domain	1	65	66	71.3	4.4e-20	1	CL0007	KH domain
ENSCHIP00000013366.1	1	43	1	43	PF08067.11	ROKNT	Domain	1	44	44	91.7	2.4e-26	1	No_clan	ROKNT (NUC014) domain
ENSCHIP00000013366.1	137	200	136	201	PF00013.29	KH_1	Domain	2	65	66	43.7	1.7e-11	1	CL0007	KH domain
ENSCHIP00000013366.1	379	442	379	443	PF00013.29	KH_1	Domain	1	65	66	71.2	4.6e-20	1	CL0007	KH domain
ENSCHIP00000013241.1	7	100	7	104	PF00179.26	UQ_con	Domain	1	94	140	84.5	5e-24	1	CL0208	Ubiquitin-conjugating enzyme
ENSCHIP00000013260.1	28	170	28	170	PF08702.10	Fib_alpha	Coiled-coil	1	143	143	160	3.9e-47	1	No_clan	Fibrinogen alpha/beta chain family
ENSCHIP00000013260.1	174	412	173	413	PF00147.18	Fibrinogen_C	Domain	2	220	221	331.1	3.5e-99	1	CL0422	Fibrinogen beta and gamma chains, C-terminal globular domain
ENSCHIP00000013267.1	28	170	28	170	PF08702.10	Fib_alpha	Coiled-coil	1	143	143	160	4.1e-47	1	No_clan	Fibrinogen alpha/beta chain family
ENSCHIP00000013267.1	174	412	173	413	PF00147.18	Fibrinogen_C	Domain	2	220	221	331	3.7e-99	1	CL0422	Fibrinogen beta and gamma chains, C-terminal globular domain
ENSCHIP00000013279.1	15	155	14	155	PF08702.10	Fib_alpha	Coiled-coil	3	143	143	157.9	1.7e-46	1	No_clan	Fibrinogen alpha/beta chain family
ENSCHIP00000013279.1	159	397	158	398	PF00147.18	Fibrinogen_C	Domain	2	220	221	331.1	3.4e-99	1	CL0422	Fibrinogen beta and gamma chains, C-terminal globular domain
ENSCHIP00000013319.1	159	465	159	468	PF00038.21	Filament	Coiled-coil	1	307	312	400.1	8e-120	1	No_clan	Intermediate filament protein
ENSCHIP00000013330.1	120	430	120	431	PF00038.21	Filament	Coiled-coil	1	311	312	407.1	6.1e-122	1	No_clan	Intermediate filament protein
ENSCHIP00000013335.1	120	430	120	431	PF00038.21	Filament	Coiled-coil	1	311	312	407.3	5.4e-122	1	No_clan	Intermediate filament protein
ENSCHIP00000013280.1	14	54	13	55	PF03939.13	Ribosomal_L23eN	Family	2	50	51	28.7	1.1e-06	1	No_clan	Ribosomal protein L23, N-terminal domain
ENSCHIP00000013280.1	64	124	63	135	PF00276.20	Ribosomal_L23	Family	2	61	86	48.4	9.2e-13	1	No_clan	Ribosomal protein L23
ENSCHIP00000013286.1	25	135	24	139	PF00307.31	CH	Domain	2	105	109	66.1	2.8e-18	1	CL0188	Calponin homology (CH) domain
ENSCHIP00000013286.1	175	199	175	199	PF00402.18	Calponin	Repeat	1	25	25	48	7e-13	1	No_clan	Calponin family repeat
ENSCHIP00000013296.1	16	141	16	141	PF16208.5	Keratin_2_head	Family	1	161	161	99.9	1.6e-28	1	No_clan	Keratin type II head
ENSCHIP00000013296.1	144	456	144	457	PF00038.21	Filament	Coiled-coil	1	311	312	385.2	2.9e-115	1	No_clan	Intermediate filament protein
ENSCHIP00000013385.1	12	47	4	47	PF16891.5	STPPase_N	Family	12	48	48	60.6	1.5e-16	1	No_clan	Serine-threonine protein phosphatase N-terminal domain
ENSCHIP00000013385.1	51	240	48	243	PF00149.28	Metallophos	Domain	4	201	204	141.1	6.2e-41	1	CL0163	Calcineurin-like phosphoesterase
ENSCHIP00000013291.1	99	165	97	165	PF00076.22	RRM_1	Domain	5	70	70	75.2	2.7e-21	1	CL0221	RNA recognition motif. (a.k.a. RRM, RBD, or RNP domain)
ENSCHIP00000013312.1	98	132	97	132	PF00057.18	Ldl_recept_a	Repeat	2	37	37	37.9	1.5e-09	1	No_clan	Low-density lipoprotein receptor domain class A
ENSCHIP00000013312.1	280	506	277	506	PF01823.19	MACPF	Domain	4	209	209	125.2	3.6e-36	1	CL0293	MAC/Perforin domain
ENSCHIP00000013535.1	195	231	194	231	PF00057.18	Ldl_recept_a	Repeat	2	37	37	35.4	9.3e-09	1	No_clan	Low-density lipoprotein receptor domain class A
ENSCHIP00000013535.1	281	316	280	316	PF00057.18	Ldl_recept_a	Repeat	2	37	37	45.6	6.1e-12	1	No_clan	Low-density lipoprotein receptor domain class A
ENSCHIP00000013535.1	321	356	320	356	PF00057.18	Ldl_recept_a	Repeat	2	37	37	37.2	2.5e-09	1	No_clan	Low-density lipoprotein receptor domain class A
ENSCHIP00000013535.1	365	400	363	400	PF00057.18	Ldl_recept_a	Repeat	3	37	37	36.3	4.8e-09	1	No_clan	Low-density lipoprotein receptor domain class A
ENSCHIP00000013535.1	403	483	403	486	PF07679.16	I-set	Domain	1	80	90	57.3	1.2e-15	1	CL0011	Immunoglobulin I-set domain
ENSCHIP00000013535.1	592	726	592	726	PF00052.18	Laminin_B	Family	1	135	135	118.7	1.6e-34	1	CL0202	Laminin B (Domain IV)
ENSCHIP00000013535.1	761	804	761	808	PF00053.24	Laminin_EGF	Domain	1	45	49	35.3	9.4e-09	1	CL0001	Laminin EGF domain
ENSCHIP00000013535.1	811	866	811	866	PF00053.24	Laminin_EGF	Domain	1	49	49	22.8	7.3e-05	1	CL0001	Laminin EGF domain
ENSCHIP00000013535.1	987	1121	987	1121	PF00052.18	Laminin_B	Family	1	135	135	145.1	1.1e-42	1	CL0202	Laminin B (Domain IV)
ENSCHIP00000013535.1	1122	1146	1113	1153	PF00053.24	Laminin_EGF	Domain	19	43	49	15.3	0.016	1	CL0001	Laminin EGF domain
ENSCHIP00000013535.1	1156	1203	1156	1203	PF00053.24	Laminin_EGF	Domain	1	49	49	34.6	1.5e-08	1	CL0001	Laminin EGF domain
ENSCHIP00000013535.1	1206	1260	1206	1260	PF00053.24	Laminin_EGF	Domain	1	49	49	20.9	0.00029	1	CL0001	Laminin EGF domain
ENSCHIP00000013535.1	1273	1320	1273	1320	PF00053.24	Laminin_EGF	Domain	1	49	49	32.9	5.2e-08	1	CL0001	Laminin EGF domain
ENSCHIP00000013535.1	1394	1526	1394	1526	PF00052.18	Laminin_B	Family	1	135	135	123.8	4.1e-36	1	CL0202	Laminin B (Domain IV)
ENSCHIP00000013535.1	1527	1549	1522	1555	PF00053.24	Laminin_EGF	Domain	19	41	49	16.1	0.0093	1	CL0001	Laminin EGF domain
ENSCHIP00000013535.1	1561	1608	1561	1608	PF00053.24	Laminin_EGF	Domain	1	49	49	32.6	6.4e-08	1	CL0001	Laminin EGF domain
ENSCHIP00000013535.1	1611	1666	1611	1666	PF00053.24	Laminin_EGF	Domain	1	49	49	22.7	8e-05	1	CL0001	Laminin EGF domain
ENSCHIP00000013535.1	1676	1748	1674	1748	PF13927.6	Ig_3	Domain	3	79	79	46.9	3.2e-12	1	CL0011	Immunoglobulin domain
ENSCHIP00000013535.1	1772	1842	1767	1842	PF13927.6	Ig_3	Domain	5	79	79	42.4	7.7e-11	1	CL0011	Immunoglobulin domain
ENSCHIP00000013535.1	1864	1948	1864	1948	PF07679.16	I-set	Domain	1	90	90	46.1	3.8e-12	1	CL0011	Immunoglobulin I-set domain
ENSCHIP00000013535.1	1954	2040	1954	2040	PF07679.16	I-set	Domain	1	90	90	51.9	5.7e-14	1	CL0011	Immunoglobulin I-set domain
ENSCHIP00000013535.1	2047	2117	2046	2117	PF13927.6	Ig_3	Domain	2	79	79	47.1	2.7e-12	1	CL0011	Immunoglobulin domain
ENSCHIP00000013535.1	2151	2216	2149	2217	PF13927.6	Ig_3	Domain	5	77	79	44.2	2.2e-11	1	CL0011	Immunoglobulin domain
ENSCHIP00000013535.1	2243	2312	2242	2312	PF13927.6	Ig_3	Domain	3	79	79	45.1	1.1e-11	1	CL0011	Immunoglobulin domain
ENSCHIP00000013535.1	2340	2406	2339	2407	PF13927.6	Ig_3	Domain	4	77	79	41.8	1.2e-10	1	CL0011	Immunoglobulin domain
ENSCHIP00000013535.1	2436	2517	2434	2517	PF07679.16	I-set	Domain	3	90	90	48.4	7.5e-13	1	CL0011	Immunoglobulin I-set domain
ENSCHIP00000013535.1	2534	2600	2531	2600	PF13927.6	Ig_3	Domain	6	79	79	46.8	3.4e-12	1	CL0011	Immunoglobulin domain
ENSCHIP00000013535.1	2626	2696	2625	2696	PF13927.6	Ig_3	Domain	2	79	79	53.4	3e-14	1	CL0011	Immunoglobulin domain
ENSCHIP00000013535.1	2725	2791	2724	2792	PF13927.6	Ig_3	Domain	4	77	79	41.4	1.6e-10	1	CL0011	Immunoglobulin domain
ENSCHIP00000013535.1	2823	2955	2822	2956	PF13927.6	Ig_3	Domain	2	77	79	32.2	1.2e-07	1	CL0011	Immunoglobulin domain
ENSCHIP00000013535.1	2984	3070	2984	3070	PF07679.16	I-set	Domain	1	90	90	40.5	2.2e-10	1	CL0011	Immunoglobulin I-set domain
ENSCHIP00000013535.1	3073	3150	3073	3150	PF13927.6	Ig_3	Domain	1	79	79	47.8	1.7e-12	1	CL0011	Immunoglobulin domain
ENSCHIP00000013535.1	3174	3256	3173	3256	PF07679.16	I-set	Domain	2	90	90	48.9	5.1e-13	1	CL0011	Immunoglobulin I-set domain
ENSCHIP00000013535.1	3259	3330	3259	3330	PF13927.6	Ig_3	Domain	1	79	79	41	2.2e-10	1	CL0011	Immunoglobulin domain
ENSCHIP00000013535.1	3363	3444	3361	3444	PF07679.16	I-set	Domain	3	90	90	33.4	3.4e-08	1	CL0011	Immunoglobulin I-set domain
ENSCHIP00000013535.1	3456	3533	3450	3533	PF07679.16	I-set	Domain	7	90	90	44.3	1.4e-11	1	CL0011	Immunoglobulin I-set domain
ENSCHIP00000013535.1	3537	3606	3537	3606	PF13927.6	Ig_3	Domain	2	79	79	53	3.8e-14	1	CL0011	Immunoglobulin domain
ENSCHIP00000013535.1	3653	3790	3653	3792	PF00054.23	Laminin_G_1	Domain	1	129	131	76.8	1.7e-21	1	CL0004	Laminin G domain
ENSCHIP00000013535.1	3809	3840	3809	3840	PF00008.27	EGF	Domain	1	32	32	28.7	1.2e-06	1	CL0001	EGF-like domain
ENSCHIP00000013535.1	3921	4049	3918	4049	PF00054.23	Laminin_G_1	Domain	4	131	131	96.2	1.8e-27	1	CL0004	Laminin G domain
ENSCHIP00000013535.1	4195	4324	4195	4327	PF00054.23	Laminin_G_1	Domain	1	126	131	98.7	2.8e-28	1	CL0004	Laminin G domain
ENSCHIP00000013557.1	177	213	176	213	PF00057.18	Ldl_recept_a	Repeat	2	37	37	35.6	7.8e-09	1	No_clan	Low-density lipoprotein receptor domain class A
ENSCHIP00000013557.1	263	298	262	298	PF00057.18	Ldl_recept_a	Repeat	2	37	37	45.8	5.1e-12	1	No_clan	Low-density lipoprotein receptor domain class A
ENSCHIP00000013557.1	305	340	304	340	PF00057.18	Ldl_recept_a	Repeat	2	37	37	37.4	2.1e-09	1	No_clan	Low-density lipoprotein receptor domain class A
ENSCHIP00000013557.1	349	384	347	384	PF00057.18	Ldl_recept_a	Repeat	3	37	37	36.5	4e-09	1	No_clan	Low-density lipoprotein receptor domain class A
ENSCHIP00000013557.1	386	464	386	464	PF13927.6	Ig_3	Domain	1	79	79	58	1e-15	1	CL0011	Immunoglobulin domain
ENSCHIP00000013557.1	576	710	576	710	PF00052.18	Laminin_B	Family	1	135	135	119	1.3e-34	1	CL0202	Laminin B (Domain IV)
ENSCHIP00000013557.1	745	788	745	792	PF00053.24	Laminin_EGF	Domain	1	45	49	35.5	7.8e-09	1	CL0001	Laminin EGF domain
ENSCHIP00000013557.1	795	850	795	850	PF00053.24	Laminin_EGF	Domain	1	49	49	23.1	6.1e-05	1	CL0001	Laminin EGF domain
ENSCHIP00000013557.1	971	1105	971	1105	PF00052.18	Laminin_B	Family	1	135	135	145.4	8.9e-43	1	CL0202	Laminin B (Domain IV)
ENSCHIP00000013557.1	1106	1130	1097	1137	PF00053.24	Laminin_EGF	Domain	19	43	49	15.6	0.014	1	CL0001	Laminin EGF domain
ENSCHIP00000013557.1	1140	1187	1140	1187	PF00053.24	Laminin_EGF	Domain	1	49	49	34.9	1.3e-08	1	CL0001	Laminin EGF domain
ENSCHIP00000013557.1	1190	1244	1190	1244	PF00053.24	Laminin_EGF	Domain	1	49	49	21.2	0.00024	1	CL0001	Laminin EGF domain
ENSCHIP00000013557.1	1257	1304	1257	1304	PF00053.24	Laminin_EGF	Domain	1	49	49	33.2	4.3e-08	1	CL0001	Laminin EGF domain
ENSCHIP00000013557.1	1378	1510	1378	1510	PF00052.18	Laminin_B	Family	1	135	135	124.1	3.4e-36	1	CL0202	Laminin B (Domain IV)
ENSCHIP00000013557.1	1511	1533	1506	1539	PF00053.24	Laminin_EGF	Domain	19	41	49	16.3	0.0078	1	CL0001	Laminin EGF domain
ENSCHIP00000013557.1	1545	1592	1545	1592	PF00053.24	Laminin_EGF	Domain	1	49	49	32.9	5.3e-08	1	CL0001	Laminin EGF domain
ENSCHIP00000013557.1	1595	1650	1595	1650	PF00053.24	Laminin_EGF	Domain	1	49	49	23	6.6e-05	1	CL0001	Laminin EGF domain
ENSCHIP00000013557.1	1659	1731	1657	1731	PF13927.6	Ig_3	Domain	3	79	79	47.1	2.7e-12	1	CL0011	Immunoglobulin domain
ENSCHIP00000013557.1	1755	1825	1750	1825	PF13927.6	Ig_3	Domain	5	79	79	42.7	6.4e-11	1	CL0011	Immunoglobulin domain
ENSCHIP00000013557.1	1847	1931	1847	1931	PF07679.16	I-set	Domain	1	90	90	46.4	3.2e-12	1	CL0011	Immunoglobulin I-set domain
ENSCHIP00000013557.1	1937	2007	1936	2007	PF13927.6	Ig_3	Domain	2	79	79	56.6	2.9e-15	1	CL0011	Immunoglobulin domain
ENSCHIP00000013557.1	2036	2102	2035	2103	PF13927.6	Ig_3	Domain	4	77	79	41.7	1.4e-10	1	CL0011	Immunoglobulin domain
ENSCHIP00000013557.1	2128	2209	2126	2209	PF07679.16	I-set	Domain	3	90	90	39.7	3.8e-10	1	CL0011	Immunoglobulin I-set domain
ENSCHIP00000013557.1	2315	2401	2315	2401	PF07679.16	I-set	Domain	1	90	90	40.7	1.8e-10	1	CL0011	Immunoglobulin I-set domain
ENSCHIP00000013557.1	2404	2481	2404	2481	PF13927.6	Ig_3	Domain	1	79	79	48	1.4e-12	1	CL0011	Immunoglobulin domain
ENSCHIP00000013557.1	2505	2587	2504	2587	PF07679.16	I-set	Domain	2	90	90	49.2	4.2e-13	1	CL0011	Immunoglobulin I-set domain
ENSCHIP00000013557.1	2590	2661	2590	2661	PF13927.6	Ig_3	Domain	1	79	79	41.3	1.8e-10	1	CL0011	Immunoglobulin domain
ENSCHIP00000013557.1	2694	2775	2692	2775	PF07679.16	I-set	Domain	3	90	90	33.7	2.9e-08	1	CL0011	Immunoglobulin I-set domain
ENSCHIP00000013557.1	2787	2864	2781	2864	PF07679.16	I-set	Domain	7	90	90	44.5	1.2e-11	1	CL0011	Immunoglobulin I-set domain
ENSCHIP00000013557.1	2868	2937	2868	2937	PF13927.6	Ig_3	Domain	2	79	79	53.3	3.2e-14	1	CL0011	Immunoglobulin domain
ENSCHIP00000013557.1	2984	3121	2984	3123	PF00054.23	Laminin_G_1	Domain	1	129	131	77	1.4e-21	1	CL0004	Laminin G domain
ENSCHIP00000013557.1	3140	3170	3140	3171	PF00008.27	EGF	Domain	1	31	32	29.1	9e-07	1	CL0001	EGF-like domain
ENSCHIP00000013557.1	3239	3367	3236	3367	PF00054.23	Laminin_G_1	Domain	4	131	131	96.4	1.5e-27	1	CL0004	Laminin G domain
ENSCHIP00000013557.1	3513	3639	3513	3642	PF00054.23	Laminin_G_1	Domain	1	126	131	101	5.6e-29	1	CL0004	Laminin G domain
ENSCHIP00000013328.1	96	157	94	158	PF13499.6	EF-hand_7	Domain	3	70	71	30	5.2e-07	1	CL0220	EF-hand domain pair
ENSCHIP00000013342.1	47	115	46	115	PF01929.17	Ribosomal_L14e	Family	2	75	75	75.8	2.7e-21	1	CL0107	Ribosomal protein L14
ENSCHIP00000013471.1	27	80	27	80	PF00219.18	IGFBP	Domain	1	55	55	39.2	8.2e-10	1	CL0547	Insulin-like growth factor binding protein
ENSCHIP00000013471.1	174	249	174	249	PF00086.18	Thyroglobulin_1	Domain	1	67	67	70.3	7.7e-20	1	No_clan	Thyroglobulin type-1 repeat
ENSCHIP00000013377.1	1	44	1	49	PF16780.5	AIMP2_LysRS_bd	Domain	1	47	47	82.3	1.5e-23	1	No_clan	AIMP2 lysyl-tRNA synthetase binding domain
ENSCHIP00000013377.1	118	208	117	208	PF18569.1	Thioredoxin_16	Domain	2	93	93	124.1	1.8e-36	1	CL0172	Thioredoxin-like domain
ENSCHIP00000013377.1	244	308	235	310	PF00043.25	GST_C	Domain	23	91	93	25	1.7e-05	1	CL0497	Glutathione S-transferase, C-terminal domain
ENSCHIP00000013382.1	18	119	18	119	PF14523.6	Syntaxin_2	Domain	1	101	101	98.4	2.4e-28	1	CL0445	Syntaxin-like protein
ENSCHIP00000013382.1	202	252	201	253	PF05739.19	SNARE	Family	2	52	53	67.1	9.6e-19	1	No_clan	SNARE domain
ENSCHIP00000013538.1	21	101	21	101	PF03810.19	IBN_N	Family	1	74	74	43.2	2.7e-11	1	CL0020	Importin-beta N-terminal domain
ENSCHIP00000013538.1	380	435	380	435	PF13513.6	HEAT_EZ	Repeat	1	55	55	43.8	2.6e-11	1	CL0020	HEAT-like repeat
ENSCHIP00000013556.1	21	101	21	101	PF03810.19	IBN_N	Family	1	74	74	43.2	2.7e-11	1	CL0020	Importin-beta N-terminal domain
ENSCHIP00000013556.1	380	435	380	435	PF13513.6	HEAT_EZ	Repeat	1	55	55	43.8	2.6e-11	1	CL0020	HEAT-like repeat
ENSCHIP00000013518.1	92	475	39	475	PF01222.17	ERG4_ERG24	Family	66	432	432	313.4	2.2e-93	1	CL0115	Ergosterol biosynthesis ERG4/ERG24 family
ENSCHIP00000013523.1	84	467	30	467	PF01222.17	ERG4_ERG24	Family	66	432	432	313.1	2.8e-93	1	CL0115	Ergosterol biosynthesis ERG4/ERG24 family
ENSCHIP00000013569.1	16	101	15	102	PF16208.5	Keratin_2_head	Family	2	86	161	44.6	1.6e-11	1	No_clan	Keratin type II head
ENSCHIP00000013569.1	77	138	75	138	PF16208.5	Keratin_2_head	Family	103	161	161	67.3	1.6e-18	1	No_clan	Keratin type II head
ENSCHIP00000013569.1	141	456	141	456	PF00038.21	Filament	Coiled-coil	1	312	312	357	1.1e-106	1	No_clan	Intermediate filament protein
ENSCHIP00000013566.1	30	142	29	142	PF00164.25	Ribosom_S12_S23	Family	2	114	114	176	1.5e-52	1	CL0021	Ribosomal protein S12/S23
ENSCHIP00000013654.1	55	158	54	159	PF00307.31	CH	Domain	2	108	109	83.1	1.5e-23	1	CL0188	Calponin homology (CH) domain
ENSCHIP00000013654.1	174	278	173	279	PF00307.31	CH	Domain	2	108	109	89.9	1.1e-25	1	CL0188	Calponin homology (CH) domain
ENSCHIP00000013654.1	303	411	302	412	PF00435.21	Spectrin	Domain	2	104	105	55	9.5e-15	1	No_clan	Spectrin repeat
ENSCHIP00000013654.1	423	525	422	526	PF00435.21	Spectrin	Domain	2	104	105	68.2	7.3e-19	1	No_clan	Spectrin repeat
ENSCHIP00000013654.1	530	636	528	636	PF00435.21	Spectrin	Domain	3	105	105	84.6	5.8e-24	1	No_clan	Spectrin repeat
ENSCHIP00000013654.1	639	742	638	742	PF00435.21	Spectrin	Domain	2	105	105	96	1.6e-27	1	No_clan	Spectrin repeat
ENSCHIP00000013654.1	745	847	744	847	PF00435.21	Spectrin	Domain	2	105	105	82.3	2.9e-23	1	No_clan	Spectrin repeat
ENSCHIP00000013654.1	850	952	849	953	PF00435.21	Spectrin	Domain	2	104	105	76.4	2e-21	1	No_clan	Spectrin repeat
ENSCHIP00000013654.1	957	1060	955	1060	PF00435.21	Spectrin	Domain	3	105	105	68.8	4.8e-19	1	No_clan	Spectrin repeat
ENSCHIP00000013654.1	1063	1166	1062	1167	PF00435.21	Spectrin	Domain	2	104	105	65.7	4.4e-18	1	No_clan	Spectrin repeat
ENSCHIP00000013654.1	1170	1259	1169	1273	PF00435.21	Spectrin	Domain	2	91	105	39.3	7.3e-10	1	No_clan	Spectrin repeat
ENSCHIP00000013654.1	1276	1376	1275	1378	PF00435.21	Spectrin	Domain	2	103	105	60.9	1.4e-16	1	No_clan	Spectrin repeat
ENSCHIP00000013654.1	1381	1482	1380	1483	PF00435.21	Spectrin	Domain	2	104	105	60.6	1.8e-16	1	No_clan	Spectrin repeat
ENSCHIP00000013654.1	1486	1589	1485	1589	PF00435.21	Spectrin	Domain	2	105	105	71.9	5.1e-20	1	No_clan	Spectrin repeat
ENSCHIP00000013654.1	1591	1695	1591	1695	PF00435.21	Spectrin	Domain	1	105	105	68.1	7.9e-19	1	No_clan	Spectrin repeat
ENSCHIP00000013654.1	1697	1800	1697	1802	PF00435.21	Spectrin	Domain	1	103	105	77.8	7.5e-22	1	No_clan	Spectrin repeat
ENSCHIP00000013654.1	1804	1906	1804	1908	PF00435.21	Spectrin	Domain	1	103	105	67.2	1.5e-18	1	No_clan	Spectrin repeat
ENSCHIP00000013654.1	1913	2013	1911	2014	PF00435.21	Spectrin	Domain	4	104	105	68.7	5e-19	1	No_clan	Spectrin repeat
ENSCHIP00000013654.1	2017	2096	2016	2099	PF00435.21	Spectrin	Domain	2	80	105	44.2	2.1e-11	1	No_clan	Spectrin repeat
ENSCHIP00000013654.1	2200	2301	2198	2305	PF15410.6	PH_9	Domain	3	114	119	76.7	1.8e-21	1	CL0266	Pleckstrin homology domain
ENSCHIP00000013681.1	55	158	54	159	PF00307.31	CH	Domain	2	108	109	83.1	1.5e-23	1	CL0188	Calponin homology (CH) domain
ENSCHIP00000013681.1	174	278	173	279	PF00307.31	CH	Domain	2	108	109	89.9	1.1e-25	1	CL0188	Calponin homology (CH) domain
ENSCHIP00000013681.1	303	411	302	412	PF00435.21	Spectrin	Domain	2	104	105	55	9.6e-15	1	No_clan	Spectrin repeat
ENSCHIP00000013681.1	423	525	422	526	PF00435.21	Spectrin	Domain	2	104	105	68.2	7.3e-19	1	No_clan	Spectrin repeat
ENSCHIP00000013681.1	530	636	528	636	PF00435.21	Spectrin	Domain	3	105	105	84.6	5.8e-24	1	No_clan	Spectrin repeat
ENSCHIP00000013681.1	639	742	638	742	PF00435.21	Spectrin	Domain	2	105	105	96	1.6e-27	1	No_clan	Spectrin repeat
ENSCHIP00000013681.1	745	847	744	847	PF00435.21	Spectrin	Domain	2	105	105	82.3	2.9e-23	1	No_clan	Spectrin repeat
ENSCHIP00000013681.1	850	952	849	953	PF00435.21	Spectrin	Domain	2	104	105	76.4	2e-21	1	No_clan	Spectrin repeat
ENSCHIP00000013681.1	957	1060	955	1060	PF00435.21	Spectrin	Domain	3	105	105	68.8	4.8e-19	1	No_clan	Spectrin repeat
ENSCHIP00000013681.1	1063	1166	1062	1167	PF00435.21	Spectrin	Domain	2	104	105	65.7	4.4e-18	1	No_clan	Spectrin repeat
ENSCHIP00000013681.1	1170	1259	1169	1273	PF00435.21	Spectrin	Domain	2	91	105	39.3	7.3e-10	1	No_clan	Spectrin repeat
ENSCHIP00000013681.1	1276	1376	1275	1378	PF00435.21	Spectrin	Domain	2	103	105	60.9	1.4e-16	1	No_clan	Spectrin repeat
ENSCHIP00000013681.1	1381	1482	1380	1483	PF00435.21	Spectrin	Domain	2	104	105	60.5	1.8e-16	1	No_clan	Spectrin repeat
ENSCHIP00000013681.1	1486	1589	1485	1589	PF00435.21	Spectrin	Domain	2	105	105	71.9	5.2e-20	1	No_clan	Spectrin repeat
ENSCHIP00000013681.1	1591	1695	1591	1695	PF00435.21	Spectrin	Domain	1	105	105	68.1	7.9e-19	1	No_clan	Spectrin repeat
ENSCHIP00000013681.1	1697	1800	1697	1802	PF00435.21	Spectrin	Domain	1	103	105	77.8	7.5e-22	1	No_clan	Spectrin repeat
ENSCHIP00000013681.1	1804	1906	1804	1908	PF00435.21	Spectrin	Domain	1	103	105	67.2	1.5e-18	1	No_clan	Spectrin repeat
ENSCHIP00000013681.1	1913	2013	1911	2014	PF00435.21	Spectrin	Domain	4	104	105	68.7	5e-19	1	No_clan	Spectrin repeat
ENSCHIP00000013681.1	2017	2096	2016	2099	PF00435.21	Spectrin	Domain	2	80	105	44.2	2.1e-11	1	No_clan	Spectrin repeat
ENSCHIP00000013681.1	2200	2309	2198	2312	PF15410.6	PH_9	Domain	3	114	119	47.2	2.4e-12	1	CL0266	Pleckstrin homology domain
ENSCHIP00000013688.1	42	145	41	146	PF00307.31	CH	Domain	2	108	109	83.1	1.5e-23	1	CL0188	Calponin homology (CH) domain
ENSCHIP00000013688.1	161	265	160	266	PF00307.31	CH	Domain	2	108	109	89.9	1.1e-25	1	CL0188	Calponin homology (CH) domain
ENSCHIP00000013688.1	290	398	289	399	PF00435.21	Spectrin	Domain	2	104	105	55	9.5e-15	1	No_clan	Spectrin repeat
ENSCHIP00000013688.1	410	512	409	513	PF00435.21	Spectrin	Domain	2	104	105	68.2	7.2e-19	1	No_clan	Spectrin repeat
ENSCHIP00000013688.1	517	623	515	623	PF00435.21	Spectrin	Domain	3	105	105	84.6	5.8e-24	1	No_clan	Spectrin repeat
ENSCHIP00000013688.1	626	729	625	729	PF00435.21	Spectrin	Domain	2	105	105	96	1.6e-27	1	No_clan	Spectrin repeat
ENSCHIP00000013688.1	732	834	731	834	PF00435.21	Spectrin	Domain	2	105	105	82.4	2.9e-23	1	No_clan	Spectrin repeat
ENSCHIP00000013688.1	837	939	836	940	PF00435.21	Spectrin	Domain	2	104	105	76.5	2e-21	1	No_clan	Spectrin repeat
ENSCHIP00000013688.1	944	1047	942	1047	PF00435.21	Spectrin	Domain	3	105	105	68.8	4.7e-19	1	No_clan	Spectrin repeat
ENSCHIP00000013688.1	1050	1153	1049	1154	PF00435.21	Spectrin	Domain	2	104	105	65.7	4.4e-18	1	No_clan	Spectrin repeat
ENSCHIP00000013688.1	1157	1246	1156	1260	PF00435.21	Spectrin	Domain	2	91	105	39.3	7.2e-10	1	No_clan	Spectrin repeat
ENSCHIP00000013688.1	1263	1363	1262	1365	PF00435.21	Spectrin	Domain	2	103	105	60.9	1.4e-16	1	No_clan	Spectrin repeat
ENSCHIP00000013688.1	1368	1469	1367	1470	PF00435.21	Spectrin	Domain	2	104	105	60.6	1.7e-16	1	No_clan	Spectrin repeat
ENSCHIP00000013688.1	1473	1576	1472	1576	PF00435.21	Spectrin	Domain	2	105	105	71.9	5.1e-20	1	No_clan	Spectrin repeat
ENSCHIP00000013688.1	1578	1682	1578	1682	PF00435.21	Spectrin	Domain	1	105	105	68.1	7.9e-19	1	No_clan	Spectrin repeat
ENSCHIP00000013688.1	1684	1787	1684	1789	PF00435.21	Spectrin	Domain	1	103	105	77.8	7.4e-22	1	No_clan	Spectrin repeat
ENSCHIP00000013688.1	1791	1893	1791	1895	PF00435.21	Spectrin	Domain	1	103	105	67.2	1.4e-18	1	No_clan	Spectrin repeat
ENSCHIP00000013688.1	1900	2000	1898	2001	PF00435.21	Spectrin	Domain	4	104	105	68.7	5e-19	1	No_clan	Spectrin repeat
ENSCHIP00000013688.1	2004	2083	2003	2086	PF00435.21	Spectrin	Domain	2	80	105	44.2	2.1e-11	1	No_clan	Spectrin repeat
ENSCHIP00000013688.1	2187	2288	2185	2292	PF15410.6	PH_9	Domain	3	114	119	76.7	1.8e-21	1	CL0266	Pleckstrin homology domain
ENSCHIP00000013589.1	105	173	103	173	PF00076.22	RRM_1	Domain	3	70	70	75.8	1.7e-21	1	CL0221	RNA recognition motif. (a.k.a. RRM, RBD, or RNP domain)
ENSCHIP00000013588.1	94	237	94	237	PF08702.10	Fib_alpha	Coiled-coil	1	143	143	158.9	8.6e-47	1	No_clan	Fibrinogen alpha/beta chain family
ENSCHIP00000013588.1	241	490	240	490	PF00147.18	Fibrinogen_C	Domain	2	221	221	321	4.1e-96	1	CL0422	Fibrinogen beta and gamma chains, C-terminal globular domain
ENSCHIP00000013601.1	76	219	76	219	PF08702.10	Fib_alpha	Coiled-coil	1	143	143	159	8e-47	1	No_clan	Fibrinogen alpha/beta chain family
ENSCHIP00000013601.1	223	472	222	472	PF00147.18	Fibrinogen_C	Domain	2	221	221	321.2	3.7e-96	1	CL0422	Fibrinogen beta and gamma chains, C-terminal globular domain
ENSCHIP00000013716.1	75	543	75	543	PF10433.9	MMS1_N	Domain	1	489	489	397.7	6.6e-119	1	No_clan	Mono-functional DNA-alkylating methyl methanesulfonate N-term
ENSCHIP00000013716.1	791	1099	788	1099	PF03178.15	CPSF_A	Family	4	322	322	286.5	2.7e-85	1	CL0186	CPSF A subunit region
ENSCHIP00000013628.1	32	106	29	107	PF13510.6	Fer2_4	Domain	4	81	82	62.7	2.5e-17	1	CL0486	2Fe-2S iron-sulfur cluster binding domain
ENSCHIP00000013628.1	113	152	113	152	PF10588.9	NADH-G_4Fe-4S_3	Domain	1	40	40	60.5	7.8e-17	1	No_clan	NADH-ubiquinone oxidoreductase-G iron-sulfur binding region
ENSCHIP00000013628.1	301	628	301	629	PF00384.22	Molybdopterin	Family	1	431	432	249.8	5e-74	1	No_clan	Molybdopterin oxidoreductase
ENSCHIP00000013628.1	658	710	658	710	PF09326.11	NADH_dhqG_C	Family	1	51	51	59.8	3.1e-16	1	No_clan	NADH-ubiquinone oxidoreductase subunit G, C-terminal
ENSCHIP00000013645.1	14	88	11	89	PF13510.6	Fer2_4	Domain	4	81	82	62.8	2.4e-17	1	CL0486	2Fe-2S iron-sulfur cluster binding domain
ENSCHIP00000013645.1	95	134	95	134	PF10588.9	NADH-G_4Fe-4S_3	Domain	1	40	40	60.6	7.4e-17	1	No_clan	NADH-ubiquinone oxidoreductase-G iron-sulfur binding region
ENSCHIP00000013645.1	283	610	283	611	PF00384.22	Molybdopterin	Family	1	431	432	249.9	4.6e-74	1	No_clan	Molybdopterin oxidoreductase
ENSCHIP00000013607.1	14	82	13	84	PF00076.22	RRM_1	Domain	2	68	70	27.8	1.6e-06	1	CL0221	RNA recognition motif. (a.k.a. RRM, RBD, or RNP domain)
ENSCHIP00000013618.1	152	226	140	227	PF07654.15	C1-set	Domain	9	84	86	32	1.2e-07	1	CL0011	Immunoglobulin C1-set domain
ENSCHIP00000013618.1	249	337	249	339	PF07654.15	C1-set	Domain	1	84	86	65.8	3.5e-18	1	CL0011	Immunoglobulin C1-set domain
ENSCHIP00000013618.1	359	442	359	444	PF07654.15	C1-set	Domain	1	84	86	34.7	1.7e-08	1	CL0011	Immunoglobulin C1-set domain
ENSCHIP00000013622.1	152	226	140	227	PF07654.15	C1-set	Domain	9	84	86	31.6	1.6e-07	1	CL0011	Immunoglobulin C1-set domain
ENSCHIP00000013622.1	305	385	305	390	PF07654.15	C1-set	Domain	1	81	86	30.4	3.9e-07	1	CL0011	Immunoglobulin C1-set domain
ENSCHIP00000013622.1	423	495	416	496	PF07654.15	C1-set	Domain	15	85	86	43.5	3.1e-11	1	CL0011	Immunoglobulin C1-set domain
ENSCHIP00000013630.1	152	226	140	227	PF07654.15	C1-set	Domain	9	84	86	31.8	1.4e-07	1	CL0011	Immunoglobulin C1-set domain
ENSCHIP00000013630.1	305	385	305	390	PF07654.15	C1-set	Domain	1	81	86	30.5	3.4e-07	1	CL0011	Immunoglobulin C1-set domain
ENSCHIP00000013630.1	423	495	415	496	PF07654.15	C1-set	Domain	15	85	86	43.7	2.6e-11	1	CL0011	Immunoglobulin C1-set domain
ENSCHIP00000013635.1	29	164	10	215	PF00557.24	Peptidase_M24	Domain	24	143	209	73.2	2.4e-20	1	No_clan	Metallopeptidase family M24
ENSCHIP00000013634.1	6	78	6	78	PF09011.10	HMG_box_2	Domain	1	72	73	92.3	2.1e-26	1	CL0114	HMG-box domain
ENSCHIP00000013634.1	95	162	95	163	PF00505.19	HMG_box	Domain	1	68	69	89	1.9e-25	1	CL0114	HMG (high mobility group) box
ENSCHIP00000013661.1	13	65	12	66	PF00584.20	SecE	Family	2	54	55	60.9	8.1e-17	1	No_clan	SecE/Sec61-gamma subunits of protein translocation complex
ENSCHIP00000013708.1	105	150	105	150	PF13885.6	Keratin_B2_2	Family	1	45	45	25	1.3e-05	1	CL0520	Keratin, high sulfur B2 protein
ENSCHIP00000013708.1	151	188	150	195	PF13885.6	Keratin_B2_2	Family	2	38	45	23.7	3.4e-05	1	CL0520	Keratin, high sulfur B2 protein
ENSCHIP00000013737.1	35	210	35	210	PF00479.22	G6PD_N	Domain	1	177	177	207.1	3e-61	1	CL0063	Glucose-6-phosphate dehydrogenase, NAD binding domain
ENSCHIP00000013737.1	212	503	212	509	PF02781.16	G6PD_C	Domain	1	289	290	390	5.7e-117	1	CL0139	Glucose-6-phosphate dehydrogenase, C-terminal domain
ENSCHIP00000013771.1	44	195	41	198	PF00160.21	Pro_isomerase	Domain	4	155	158	158.9	1.1e-46	1	CL0475	Cyclophilin type peptidyl-prolyl cis-trans isomerase/CLD
ENSCHIP00000013775.1	15	84	15	85	PF00240.23	ubiquitin	Domain	1	71	72	54.8	5.8e-15	1	CL0072	Ubiquitin family
ENSCHIP00000013775.1	560	595	558	595	PF00627.31	UBA	Domain	3	37	37	28.1	1.3e-06	1	CL0214	UBA/TS-N domain
ENSCHIP00000013783.1	9	159	9	159	PF04699.14	P16-Arc	Domain	1	148	148	180.7	2.2e-53	1	No_clan	ARP2/3 complex 16 kDa subunit (p16-Arc)
ENSCHIP00000013801.1	25	87	25	87	PF00226.31	DnaJ	Domain	1	63	63	97.4	3.9e-28	1	CL0392	DnaJ domain
ENSCHIP00000013801.1	135	327	134	327	PF01556.18	DnaJ_C	Domain	2	148	148	120.6	5.5e-35	1	No_clan	DnaJ C terminal domain
ENSCHIP00000013808.1	56	114	55	114	PF00048.20	IL8	Domain	2	60	60	47.1	1.9e-12	1	No_clan	Small cytokines (intecrine/chemokine), interleukin-8 like
ENSCHIP00000013823.1	45	79	41	79	PF00400.32	WD40	Repeat	5	38	38	23.7	6.1e-05	1	CL0186	WD domain, G-beta repeat
ENSCHIP00000013823.1	84	121	83	121	PF00400.32	WD40	Repeat	2	38	38	27.2	4.7e-06	1	CL0186	WD domain, G-beta repeat
ENSCHIP00000013823.1	126	163	125	163	PF00400.32	WD40	Repeat	2	38	38	31.9	1.5e-07	1	CL0186	WD domain, G-beta repeat
ENSCHIP00000013823.1	212	292	211	303	PF12894.7	ANAPC4_WD40	Repeat	2	81	92	23.9	3.8e-05	1	CL0186	Anaphase-promoting complex subunit 4 WD40 domain
ENSCHIP00000013823.1	342	766	338	767	PF04053.14	Coatomer_WDAD	Family	5	444	445	480.9	4.3e-144	1	CL0186	Coatomer WD associated region
ENSCHIP00000013823.1	815	1224	815	1224	PF06957.11	COPI_C	Family	1	403	403	623.7	1.1e-187	1	CL0020	Coatomer (COPI) alpha subunit C-terminus
ENSCHIP00000013837.1	29	96	29	98	PF00076.22	RRM_1	Domain	1	68	70	48.1	7.6e-13	1	CL0221	RNA recognition motif. (a.k.a. RRM, RBD, or RNP domain)
ENSCHIP00000013837.1	120	179	120	190	PF00076.22	RRM_1	Domain	1	59	70	51.1	8.6e-14	1	CL0221	RNA recognition motif. (a.k.a. RRM, RBD, or RNP domain)
ENSCHIP00000013859.1	17	149	16	150	PF01124.18	MAPEG	Family	2	129	130	90.4	8.7e-26	1	No_clan	MAPEG family
ENSCHIP00000013869.1	65	128	62	128	PF16208.5	Keratin_2_head	Family	97	161	161	64.3	1.4e-17	1	No_clan	Keratin type II head
ENSCHIP00000013869.1	131	444	131	444	PF00038.21	Filament	Coiled-coil	1	312	312	375.3	2.9e-112	1	No_clan	Intermediate filament protein
ENSCHIP00000013877.1	65	128	62	128	PF16208.5	Keratin_2_head	Family	97	161	161	64.2	1.6e-17	1	No_clan	Keratin type II head
ENSCHIP00000013877.1	131	444	131	444	PF00038.21	Filament	Coiled-coil	1	312	312	338.7	4.1e-101	1	No_clan	Intermediate filament protein
ENSCHIP00000013913.1	17	115	16	116	PF01248.26	Ribosomal_L7Ae	Domain	2	94	95	94.6	2.3e-27	1	CL0101	Ribosomal protein L7Ae/L30e/S12e/Gadd45 family
ENSCHIP00000013919.1	33	131	32	132	PF01248.26	Ribosomal_L7Ae	Domain	2	94	95	94.1	3.2e-27	1	CL0101	Ribosomal protein L7Ae/L30e/S12e/Gadd45 family
ENSCHIP00000013971.1	29	73	29	73	PF11598.8	COMP	Family	1	45	45	67.2	1.2e-18	1	No_clan	Cartilage oligomeric matrix protein
ENSCHIP00000013971.1	126	160	126	177	PF07645.15	EGF_CA	Domain	1	35	42	27.1	3.6e-06	1	CL0001	Calcium-binding EGF domain
ENSCHIP00000013971.1	179	220	179	220	PF07645.15	EGF_CA	Domain	1	42	42	42.2	6.6e-11	1	CL0001	Calcium-binding EGF domain
ENSCHIP00000013971.1	300	335	300	335	PF02412.18	TSP_3	Repeat	1	36	36	43.9	1.3e-11	1	No_clan	Thrombospondin type 3 repeat
ENSCHIP00000013971.1	359	394	359	394	PF02412.18	TSP_3	Repeat	1	36	36	44.7	7.7e-12	1	No_clan	Thrombospondin type 3 repeat
ENSCHIP00000013971.1	394	417	394	417	PF02412.18	TSP_3	Repeat	13	36	36	23.4	3.4e-05	1	No_clan	Thrombospondin type 3 repeat
ENSCHIP00000013971.1	418	455	418	455	PF02412.18	TSP_3	Repeat	1	36	36	43.2	2.3e-11	1	No_clan	Thrombospondin type 3 repeat
ENSCHIP00000013971.1	456	491	456	491	PF02412.18	TSP_3	Repeat	1	36	36	39.7	2.9e-10	1	No_clan	Thrombospondin type 3 repeat
ENSCHIP00000013971.1	492	526	492	527	PF02412.18	TSP_3	Repeat	1	35	36	43.5	1.9e-11	1	No_clan	Thrombospondin type 3 repeat
ENSCHIP00000013971.1	545	742	545	742	PF05735.12	TSP_C	Family	1	198	198	324.4	2.8e-97	1	CL0004	Thrombospondin C-terminal region
ENSCHIP00000013985.1	29	56	29	57	PF11598.8	COMP	Family	1	28	45	25.3	1.5e-05	1	No_clan	Cartilage oligomeric matrix protein
ENSCHIP00000013985.1	127	161	127	178	PF07645.15	EGF_CA	Domain	1	35	42	27.1	3.6e-06	1	CL0001	Calcium-binding EGF domain
ENSCHIP00000013985.1	180	221	180	221	PF07645.15	EGF_CA	Domain	1	42	42	42.2	6.6e-11	1	CL0001	Calcium-binding EGF domain
ENSCHIP00000013985.1	301	336	301	336	PF02412.18	TSP_3	Repeat	1	36	36	43.9	1.3e-11	1	No_clan	Thrombospondin type 3 repeat
ENSCHIP00000013985.1	360	395	360	395	PF02412.18	TSP_3	Repeat	1	36	36	44.7	7.7e-12	1	No_clan	Thrombospondin type 3 repeat
ENSCHIP00000013985.1	395	418	395	418	PF02412.18	TSP_3	Repeat	13	36	36	23.4	3.4e-05	1	No_clan	Thrombospondin type 3 repeat
ENSCHIP00000013985.1	419	456	419	456	PF02412.18	TSP_3	Repeat	1	36	36	43.2	2.3e-11	1	No_clan	Thrombospondin type 3 repeat
ENSCHIP00000013985.1	457	492	457	492	PF02412.18	TSP_3	Repeat	1	36	36	39.7	2.9e-10	1	No_clan	Thrombospondin type 3 repeat
ENSCHIP00000013985.1	493	527	493	528	PF02412.18	TSP_3	Repeat	1	35	36	43.5	1.9e-11	1	No_clan	Thrombospondin type 3 repeat
ENSCHIP00000013985.1	546	743	546	743	PF05735.12	TSP_C	Family	1	198	198	324.4	2.8e-97	1	CL0004	Thrombospondin C-terminal region
ENSCHIP00000013954.1	39	108	39	109	PF00240.23	ubiquitin	Domain	1	71	72	66.9	9.8e-19	1	CL0072	Ubiquitin family
ENSCHIP00000013954.1	548	583	546	583	PF00627.31	UBA	Domain	3	37	37	30.7	2.1e-07	1	CL0214	UBA/TS-N domain
ENSCHIP00000013962.1	26	95	26	96	PF00240.23	ubiquitin	Domain	1	71	72	66.9	9.5e-19	1	CL0072	Ubiquitin family
ENSCHIP00000013962.1	535	570	533	570	PF00627.31	UBA	Domain	3	37	37	30.7	2.1e-07	1	CL0214	UBA/TS-N domain
ENSCHIP00000013941.1	46	137	45	139	PF01248.26	Ribosomal_L7Ae	Domain	2	93	95	83	9.5e-24	1	CL0101	Ribosomal protein L7Ae/L30e/S12e/Gadd45 family
ENSCHIP00000013966.1	58	204	58	205	PF00675.20	Peptidase_M16	Family	1	148	149	178.4	8.3e-53	1	CL0094	Insulinase (Peptidase family M16)
ENSCHIP00000013966.1	210	394	210	395	PF05193.21	Peptidase_M16_C	Domain	1	182	183	103.7	1.1e-29	1	CL0094	Peptidase M16 inactive domain
ENSCHIP00000013979.1	58	204	58	205	PF00675.20	Peptidase_M16	Family	1	148	149	178.4	8.2e-53	1	CL0094	Insulinase (Peptidase family M16)
ENSCHIP00000013979.1	210	391	210	391	PF05193.21	Peptidase_M16_C	Domain	1	183	183	74.6	9.5e-21	1	CL0094	Peptidase M16 inactive domain
ENSCHIP00000013957.1	35	94	34	94	PF03868.15	Ribosomal_L6e_N	Domain	1	60	60	107	4e-31	1	No_clan	Ribosomal protein L6, N-terminal domain
ENSCHIP00000013957.1	180	287	180	287	PF01159.19	Ribosomal_L6e	Family	1	111	111	137.4	2.7e-40	1	No_clan	Ribosomal protein L6e
ENSCHIP00000013970.1	21	337	20	338	PF01263.20	Aldose_epim	Family	2	300	301	346.2	1.5e-103	1	CL0103	Aldose 1-epimerase
ENSCHIP00000013978.1	21	333	20	334	PF01263.20	Aldose_epim	Family	2	300	301	324.9	4.9e-97	1	CL0103	Aldose 1-epimerase
ENSCHIP00000014010.1	16	235	7	237	PF01182.20	Glucosamine_iso	Domain	10	223	225	67.1	2e-18	1	CL0246	Glucosamine-6-phosphate isomerases/6-phosphogluconolactonase
ENSCHIP00000013980.1	18	80	17	82	PF03931.15	Skp1_POZ	Domain	2	61	63	42.8	4.3e-11	1	CL0033	Skp1 family, tetramerisation domain
ENSCHIP00000013995.1	40	100	38	103	PF01391.18	Collagen	Repeat	1	59	60	32.9	4e-08	1	No_clan	Collagen triple helix repeat (20 copies)
ENSCHIP00000013995.1	146	247	145	247	PF00059.21	Lectin_C	Domain	2	108	108	63.9	2e-17	1	CL0056	Lectin C-type domain
ENSCHIP00000014004.1	115	174	114	174	PF13855.6	LRR_8	Repeat	2	61	61	50.2	1.6e-13	1	CL0022	Leucine rich repeat
ENSCHIP00000014004.1	183	245	183	245	PF13855.6	LRR_8	Repeat	1	61	61	49.9	2e-13	1	CL0022	Leucine rich repeat
ENSCHIP00000014004.1	257	315	254	315	PF13855.6	LRR_8	Repeat	4	61	61	33.1	3.5e-08	1	CL0022	Leucine rich repeat
ENSCHIP00000014004.1	324	347	324	354	PF00560.33	LRR_1	Repeat	1	19	23	10.4	0.85	1	CL0022	Leucine Rich Repeat
ENSCHIP00000014019.1	35	130	29	142	PF07686.17	V-set	Domain	9	96	109	50.2	2.4e-13	1	CL0011	Immunoglobulin V-set domain
ENSCHIP00000014019.1	156	244	144	244	PF13927.6	Ig_3	Domain	13	79	79	36.8	4.4e-09	1	CL0011	Immunoglobulin domain
ENSCHIP00000014025.1	3	234	3	234	PF04598.12	Gasdermin	Domain	1	242	242	270.1	1.6e-80	1	CL0293	Gasdermin pore forming domain
ENSCHIP00000014025.1	255	419	255	419	PF17708.1	Gasdermin_C	Domain	1	175	175	151.9	1.9e-44	1	No_clan	Gasdermin PUB domain
ENSCHIP00000014036.1	3	234	3	234	PF04598.12	Gasdermin	Domain	1	242	242	270.1	1.6e-80	1	CL0293	Gasdermin pore forming domain
ENSCHIP00000014036.1	255	419	255	419	PF17708.1	Gasdermin_C	Domain	1	175	175	151.9	1.9e-44	1	No_clan	Gasdermin PUB domain
ENSCHIP00000014043.1	3	234	3	234	PF04598.12	Gasdermin	Domain	1	242	242	270.1	1.5e-80	1	CL0293	Gasdermin pore forming domain
ENSCHIP00000014043.1	246	410	246	410	PF17708.1	Gasdermin_C	Domain	1	175	175	151.9	1.8e-44	1	No_clan	Gasdermin PUB domain
ENSCHIP00000014051.1	3	70	3	75	PF04598.12	Gasdermin	Domain	1	67	242	85.2	4.5e-24	1	CL0293	Gasdermin pore forming domain
ENSCHIP00000014051.1	86	197	83	197	PF04598.12	Gasdermin	Domain	123	242	242	106.2	1.8e-30	1	CL0293	Gasdermin pore forming domain
ENSCHIP00000014051.1	210	374	210	374	PF17708.1	Gasdermin_C	Domain	1	175	175	152.2	1.5e-44	1	No_clan	Gasdermin PUB domain
ENSCHIP00000014122.1	330	451	329	452	PF08920.10	SF3b1	Domain	2	117	118	160.2	2.6e-47	1	CL0462	Splicing factor 3B subunit 1
ENSCHIP00000014138.1	318	439	317	440	PF08920.10	SF3b1	Domain	2	117	118	160.2	2.5e-47	1	CL0462	Splicing factor 3B subunit 1
ENSCHIP00000014080.1	19	300	18	301	PF00248.21	Aldo_ket_red	Domain	2	293	294	199.6	6.3e-59	1	No_clan	Aldo/keto reductase family
ENSCHIP00000014045.1	26	219	26	221	PF00354.17	Pentaxin	Domain	1	192	194	283.5	7.7e-85	1	CL0004	Pentaxin family
ENSCHIP00000014049.1	23	218	23	218	PF00354.17	Pentaxin	Domain	1	194	194	292.6	1.2e-87	1	CL0004	Pentaxin family
ENSCHIP00000014055.1	29	224	29	224	PF00354.17	Pentaxin	Domain	1	194	194	292.4	1.4e-87	1	CL0004	Pentaxin family
ENSCHIP00000014090.1	93	170	93	170	PF07815.14	Abi_HHR	Family	1	78	78	124.9	1e-36	1	No_clan	Abl-interactor HHR
ENSCHIP00000014090.1	452	496	452	497	PF00018.28	SH3_1	Domain	1	47	48	58.6	3.3e-16	1	CL0010	SH3 domain
ENSCHIP00000014109.1	93	158	93	177	PF07815.14	Abi_HHR	Family	1	65	78	72	3.3e-20	1	No_clan	Abl-interactor HHR
ENSCHIP00000014109.1	432	476	432	477	PF00018.28	SH3_1	Domain	1	47	48	58.7	3.1e-16	1	CL0010	SH3 domain
ENSCHIP00000014112.1	93	163	93	170	PF07815.14	Abi_HHR	Family	1	71	78	120.3	2.9e-35	1	No_clan	Abl-interactor HHR
ENSCHIP00000014112.1	420	464	420	465	PF00018.28	SH3_1	Domain	1	47	48	58.7	3e-16	1	CL0010	SH3 domain
ENSCHIP00000014121.1	93	170	93	170	PF07815.14	Abi_HHR	Family	1	78	78	125.2	8.4e-37	1	No_clan	Abl-interactor HHR
ENSCHIP00000014121.1	396	440	396	441	PF00018.28	SH3_1	Domain	1	47	48	58.8	2.8e-16	1	CL0010	SH3 domain
ENSCHIP00000014088.1	18	58	11	59	PF00595.24	PDZ	Domain	8	52	82	29.5	7.1e-07	1	CL0466	PDZ domain
ENSCHIP00000014141.1	18	58	12	59	PF00595.24	PDZ	Domain	8	52	82	23.3	6.2e-05	1	CL0466	PDZ domain
ENSCHIP00000014168.1	18	58	12	59	PF00595.24	PDZ	Domain	8	52	82	23.3	6.2e-05	1	CL0466	PDZ domain
ENSCHIP00000014205.1	18	58	12	59	PF00595.24	PDZ	Domain	8	52	82	23.3	6.1e-05	1	CL0466	PDZ domain
ENSCHIP00000014217.1	18	58	11	59	PF00595.24	PDZ	Domain	8	52	82	29.7	5.9e-07	1	CL0466	PDZ domain
ENSCHIP00000014221.1	18	58	11	59	PF00595.24	PDZ	Domain	8	52	82	30.2	4.4e-07	1	CL0466	PDZ domain
ENSCHIP00000014077.1	18	80	18	81	PF00076.22	RRM_1	Domain	1	69	70	33.1	3.6e-08	1	CL0221	RNA recognition motif. (a.k.a. RRM, RBD, or RNP domain)
ENSCHIP00000014119.1	11	41	4	41	PF00400.32	WD40	Repeat	9	38	38	13.2	0.13	1	CL0186	WD domain, G-beta repeat
ENSCHIP00000014119.1	51	87	47	87	PF00400.32	WD40	Repeat	5	38	38	20.7	0.00053	1	CL0186	WD domain, G-beta repeat
ENSCHIP00000014119.1	94	130	93	131	PF00400.32	WD40	Repeat	2	35	38	18.7	0.0024	1	CL0186	WD domain, G-beta repeat
ENSCHIP00000014119.1	204	243	202	244	PF00400.32	WD40	Repeat	3	37	38	17.2	0.007	1	CL0186	WD domain, G-beta repeat
ENSCHIP00000014119.1	259	290	255	290	PF00400.32	WD40	Repeat	10	38	38	12.5	0.22	1	CL0186	WD domain, G-beta repeat
ENSCHIP00000014101.1	2	77	2	77	PF09165.10	Ubiq-Cytc-red_N	Domain	1	75	75	93.1	1.5e-26	1	No_clan	Ubiquinol-cytochrome c reductase 8 kDa, N-terminal
ENSCHIP00000014101.1	80	145	80	145	PF02921.14	UCR_TM	Family	1	66	66	107.9	2.7e-31	1	CL0300	Ubiquinol cytochrome reductase transmembrane region
ENSCHIP00000014101.1	157	260	152	264	PF00355.26	Rieske	Domain	9	87	89	46	3.6e-12	1	CL0516	Rieske [2Fe-2S] domain
ENSCHIP00000014154.1	3	82	3	83	PF00887.19	ACBP	Domain	1	84	85	107.6	2.7e-31	1	CL0632	Acyl CoA binding protein
ENSCHIP00000014219.1	212	344	212	345	PF00004.29	AAA	Domain	1	131	132	136.6	6.4e-40	1	CL0023	ATPase family associated with various cellular activities (AAA)
ENSCHIP00000014219.1	367	411	367	411	PF17862.1	AAA_lid_3	Domain	1	45	45	34	1.9e-08	1	CL0671	AAA+ lid domain
ENSCHIP00000014193.1	24	197	24	199	PF03357.21	Snf7	Family	1	171	173	193.9	1.6e-57	1	CL0235	Snf7
ENSCHIP00000014195.1	28	125	27	126	PF00530.18	SRCR	Domain	2	99	100	92.2	2.3e-26	1	CL0550	Scavenger receptor cysteine-rich domain
ENSCHIP00000014195.1	135	232	134	232	PF00530.18	SRCR	Domain	2	100	100	93.8	7.4e-27	1	CL0550	Scavenger receptor cysteine-rich domain
ENSCHIP00000014195.1	240	338	240	339	PF00530.18	SRCR	Domain	1	99	100	107.5	4e-31	1	CL0550	Scavenger receptor cysteine-rich domain
ENSCHIP00000014206.1	2	67	2	67	PF03931.15	Skp1_POZ	Domain	1	63	63	103.5	4.9e-30	1	CL0033	Skp1 family, tetramerisation domain
ENSCHIP00000014206.1	113	160	113	160	PF01466.19	Skp1	Domain	1	48	48	103.5	4.7e-30	1	No_clan	Skp1 family, dimerisation domain
ENSCHIP00000014208.1	54	141	50	141	PF00254.28	FKBP_C	Domain	5	94	94	92.4	1.7e-26	1	CL0487	FKBP-type peptidyl-prolyl cis-trans isomerase
ENSCHIP00000014213.1	54	131	50	131	PF00254.28	FKBP_C	Domain	5	94	94	56.4	2.8e-15	1	CL0487	FKBP-type peptidyl-prolyl cis-trans isomerase
ENSCHIP00000014249.1	4	516	4	522	PF05918.11	API5	Family	1	515	519	674.6	1e-202	1	CL0020	Apoptosis inhibitory protein 5 (API5)
ENSCHIP00000014259.1	4	489	4	497	PF05918.11	API5	Family	1	495	519	597.6	2.2e-179	1	CL0020	Apoptosis inhibitory protein 5 (API5)
ENSCHIP00000014234.1	25	240	25	240	PF00244.20	2014-03-03	Domain	1	222	222	345.7	9.5e-104	1	No_clan	14-3-3 protein
ENSCHIP00000014272.1	31	439	31	440	PF03345.14	DDOST_48kD	Family	1	414	415	502.6	7.8e-151	1	No_clan	Oligosaccharyltransferase 48 kDa subunit beta
ENSCHIP00000014277.1	33	441	33	442	PF03345.14	DDOST_48kD	Family	1	414	415	502.6	8e-151	1	No_clan	Oligosaccharyltransferase 48 kDa subunit beta
ENSCHIP00000014282.1	30	438	30	439	PF03345.14	DDOST_48kD	Family	1	414	415	502.6	7.8e-151	1	No_clan	Oligosaccharyltransferase 48 kDa subunit beta
ENSCHIP00000014258.1	3	74	3	74	PF00240.23	ubiquitin	Domain	1	72	72	114.8	1.1e-33	1	CL0072	Ubiquitin family
ENSCHIP00000014258.1	79	150	79	150	PF00240.23	ubiquitin	Domain	1	72	72	114.8	1.1e-33	1	CL0072	Ubiquitin family
ENSCHIP00000014258.1	155	226	155	226	PF00240.23	ubiquitin	Domain	1	72	72	114.8	1.1e-33	1	CL0072	Ubiquitin family
ENSCHIP00000014258.1	231	302	231	302	PF00240.23	ubiquitin	Domain	1	72	72	114.8	1.1e-33	1	CL0072	Ubiquitin family
ENSCHIP00000014258.1	307	378	307	378	PF00240.23	ubiquitin	Domain	1	72	72	114.8	1.1e-33	1	CL0072	Ubiquitin family
ENSCHIP00000014258.1	383	454	383	454	PF00240.23	ubiquitin	Domain	1	72	72	114.8	1.1e-33	1	CL0072	Ubiquitin family
ENSCHIP00000014262.1	3	74	3	74	PF00240.23	ubiquitin	Domain	1	72	72	113	4.1e-33	1	CL0072	Ubiquitin family
ENSCHIP00000014262.1	79	150	79	150	PF00240.23	ubiquitin	Domain	1	72	72	114.4	1.5e-33	1	CL0072	Ubiquitin family
ENSCHIP00000014262.1	155	226	155	226	PF00240.23	ubiquitin	Domain	1	72	72	114.4	1.5e-33	1	CL0072	Ubiquitin family
ENSCHIP00000014262.1	231	302	231	302	PF00240.23	ubiquitin	Domain	1	72	72	114.4	1.5e-33	1	CL0072	Ubiquitin family
ENSCHIP00000014262.1	307	378	307	378	PF00240.23	ubiquitin	Domain	1	72	72	114.4	1.5e-33	1	CL0072	Ubiquitin family
ENSCHIP00000014262.1	383	454	383	454	PF00240.23	ubiquitin	Domain	1	72	72	114.4	1.5e-33	1	CL0072	Ubiquitin family
ENSCHIP00000014262.1	459	530	459	530	PF00240.23	ubiquitin	Domain	1	72	72	114.4	1.5e-33	1	CL0072	Ubiquitin family
ENSCHIP00000014262.1	535	606	535	606	PF00240.23	ubiquitin	Domain	1	72	72	114.4	1.5e-33	1	CL0072	Ubiquitin family
ENSCHIP00000014262.1	611	635	611	637	PF00240.23	ubiquitin	Domain	1	25	72	24.5	1.7e-05	1	CL0072	Ubiquitin family
ENSCHIP00000014261.1	8	104	5	106	PF00466.20	Ribosomal_L10	Family	4	97	100	74.8	4.6e-21	1	No_clan	Ribosomal protein L10
ENSCHIP00000014261.1	111	180	111	180	PF17777.1	RL10P_insert	Domain	1	71	71	76.2	1.4e-21	1	No_clan	Insertion domain in 60S ribosomal protein L10P
ENSCHIP00000014261.1	231	317	231	317	PF00428.19	Ribosomal_60s	Family	1	88	88	75.7	3.3e-21	1	No_clan	60s Acidic ribosomal protein
ENSCHIP00000014273.1	8	122	8	122	PF16906.5	Ribosomal_L26	Family	1	82	82	147	1.7e-43	1	No_clan	Ribosomal proteins L26 eukaryotic, L24P archaeal
ENSCHIP00000014273.1	51	83	51	106	PF00467.29	KOW	Family	1	32	32	30.6	2.2e-07	1	CL0107	KOW motif
ENSCHIP00000014284.1	96	407	96	407	PF00038.21	Filament	Coiled-coil	1	312	312	368.2	4.3e-110	1	No_clan	Intermediate filament protein
ENSCHIP00000014290.1	96	395	96	395	PF00038.21	Filament	Coiled-coil	1	312	312	327.3	1.2e-97	1	No_clan	Intermediate filament protein
ENSCHIP00000014276.1	14	176	14	176	PF17144.4	Ribosomal_L5e	Family	1	163	163	314.8	1.2e-94	1	CL0267	Ribosomal large subunit proteins 60S L5, and 50S L18
ENSCHIP00000014276.1	192	282	192	282	PF14204.6	Ribosomal_L18_c	Domain	1	95	95	126.6	5.5e-37	1	No_clan	Ribosomal L18 C-terminal region
ENSCHIP00000014328.1	78	386	78	389	PF00038.21	Filament	Coiled-coil	1	305	312	326.6	1.9e-97	1	No_clan	Intermediate filament protein
ENSCHIP00000014359.1	78	391	78	393	PF00038.21	Filament	Coiled-coil	1	310	312	330.3	1.5e-98	1	No_clan	Intermediate filament protein
ENSCHIP00000014374.1	71	384	71	386	PF00038.21	Filament	Coiled-coil	1	310	312	330.4	1.4e-98	1	No_clan	Intermediate filament protein
ENSCHIP00000014389.1	18	146	6	162	PF14580.6	LRR_9	Repeat	18	146	175	67	1.4e-18	1	CL0022	Leucine-rich repeat
ENSCHIP00000014397.1	18	146	7	162	PF14580.6	LRR_9	Repeat	18	146	175	68.7	4.3e-19	1	CL0022	Leucine-rich repeat
ENSCHIP00000014406.1	22	115	10	116	PF14580.6	LRR_9	Repeat	18	111	175	41.7	8.2e-11	1	CL0022	Leucine-rich repeat
ENSCHIP00000014410.1	24	137	4	153	PF14580.6	LRR_9	Repeat	33	146	175	65.7	3.6e-18	1	CL0022	Leucine-rich repeat
ENSCHIP00000014364.1	30	85	30	87	PF13833.6	EF-hand_8	Domain	1	53	55	36.2	4.1e-09	1	CL0220	EF-hand domain pair
ENSCHIP00000014364.1	90	117	89	122	PF13405.6	EF-hand_6	Domain	2	30	31	23.9	2.5e-05	1	CL0220	EF-hand domain
ENSCHIP00000014375.1	45	100	45	102	PF13833.6	EF-hand_8	Domain	1	53	55	35.9	4.7e-09	1	CL0220	EF-hand domain pair
ENSCHIP00000014375.1	105	132	104	137	PF13405.6	EF-hand_6	Domain	2	30	31	23.7	2.8e-05	1	CL0220	EF-hand domain
ENSCHIP00000014386.1	45	57	45	58	PF13202.6	EF-hand_5	Domain	12	24	25	11.7	0.14	1	CL0220	EF hand
ENSCHIP00000014386.1	102	129	101	134	PF13405.6	EF-hand_6	Domain	2	30	31	23.7	2.7e-05	1	CL0220	EF-hand domain
ENSCHIP00000014435.1	37	95	37	106	PF00076.22	RRM_1	Domain	1	59	70	57.5	8.7e-16	1	CL0221	RNA recognition motif. (a.k.a. RRM, RBD, or RNP domain)
ENSCHIP00000014435.1	128	191	128	199	PF00076.22	RRM_1	Domain	1	64	70	59.8	1.6e-16	1	CL0221	RNA recognition motif. (a.k.a. RRM, RBD, or RNP domain)
ENSCHIP00000014435.1	307	346	307	346	PF11627.8	HnRNPA1	Family	1	38	38	60.3	1.5e-16	1	No_clan	Nuclear factor hnRNPA1
ENSCHIP00000014440.1	37	95	37	106	PF00076.22	RRM_1	Domain	1	59	70	57.8	7e-16	1	CL0221	RNA recognition motif. (a.k.a. RRM, RBD, or RNP domain)
ENSCHIP00000014440.1	128	191	128	199	PF00076.22	RRM_1	Domain	1	64	70	60.1	1.3e-16	1	CL0221	RNA recognition motif. (a.k.a. RRM, RBD, or RNP domain)
ENSCHIP00000014440.1	263	302	263	302	PF11627.8	HnRNPA1	Family	1	38	38	60.6	1.2e-16	1	No_clan	Nuclear factor hnRNPA1
ENSCHIP00000014411.1	16	69	16	71	PF01015.18	Ribosomal_S3Ae	Family	1	54	202	72.8	2.7e-20	1	No_clan	Ribosomal S3Ae family
ENSCHIP00000014411.1	71	197	69	197	PF01015.18	Ribosomal_S3Ae	Family	81	202	202	171.2	2.1e-50	1	No_clan	Ribosomal S3Ae family
ENSCHIP00000014424.1	7	99	1	102	PF00061.23	Lipocalin	Domain	44	141	144	44.7	1.5e-11	1	CL0116	Lipocalin / cytosolic fatty-acid binding protein family
ENSCHIP00000014473.1	42	79	40	86	PF12799.7	LRR_4	Repeat	3	40	44	30	4.9e-07	1	CL0022	Leucine Rich repeats (2 copies)
ENSCHIP00000014473.1	87	146	86	146	PF13855.6	LRR_8	Repeat	2	61	61	37	2.1e-09	1	CL0022	Leucine rich repeat
ENSCHIP00000014476.1	42	79	40	86	PF12799.7	LRR_4	Repeat	3	40	44	30	4.9e-07	1	CL0022	Leucine Rich repeats (2 copies)
ENSCHIP00000014476.1	87	146	86	146	PF13855.6	LRR_8	Repeat	2	61	61	37	2.1e-09	1	CL0022	Leucine rich repeat
ENSCHIP00000014486.1	66	123	65	123	PF13855.6	LRR_8	Repeat	2	61	61	36.6	2.8e-09	1	CL0022	Leucine rich repeat
ENSCHIP00000014486.1	137	194	136	194	PF13855.6	LRR_8	Repeat	2	61	61	31.4	1.2e-07	1	CL0022	Leucine rich repeat
ENSCHIP00000014489.1	61	118	60	118	PF13855.6	LRR_8	Repeat	2	61	61	36.7	2.6e-09	1	CL0022	Leucine rich repeat
ENSCHIP00000014489.1	132	189	131	189	PF13855.6	LRR_8	Repeat	2	61	61	31.3	1.2e-07	1	CL0022	Leucine rich repeat
ENSCHIP00000014446.1	73	128	73	129	PF01849.18	NAC	Family	1	56	57	80.1	8.7e-23	1	No_clan	NAC domain
ENSCHIP00000014474.1	5	146	5	146	PF02792.14	Mago_nashi	Family	1	142	142	261.1	2.4e-78	1	No_clan	Mago nashi protein
ENSCHIP00000014478.1	56	399	55	399	PF05147.13	LANC_like	Family	2	352	352	354.9	3.1e-106	1	CL0059	Lanthionine synthetase C-like protein
ENSCHIP00000014485.1	81	424	80	424	PF05147.13	LANC_like	Family	2	352	352	354.6	3.8e-106	1	CL0059	Lanthionine synthetase C-like protein
ENSCHIP00000014482.1	64	127	63	129	PF00313.22	CSD	Domain	2	64	66	46.7	2.1e-12	1	CL0021	'Cold-shock' DNA-binding domain
ENSCHIP00000014495.1	30	78	4	79	PF16208.5	Keratin_2_head	Family	113	160	161	32.9	6.4e-08	1	No_clan	Keratin type II head
ENSCHIP00000014495.1	82	393	82	393	PF00038.21	Filament	Coiled-coil	1	312	312	277.4	1.8e-82	1	No_clan	Intermediate filament protein
ENSCHIP00000014507.1	30	78	4	79	PF16208.5	Keratin_2_head	Family	113	160	161	32.8	7e-08	1	No_clan	Keratin type II head
ENSCHIP00000014507.1	82	391	82	393	PF00038.21	Filament	Coiled-coil	1	310	312	275.3	8.1e-82	1	No_clan	Intermediate filament protein
ENSCHIP00000014483.1	13	72	7	72	PF00631.22	G-gamma	Domain	6	68	68	65.8	2.6e-18	1	No_clan	GGL domain
ENSCHIP00000014493.1	29	111	29	111	PF04683.13	Proteasom_Rpn13	Family	1	86	86	110.6	3.9e-32	1	CL0266	Proteasome complex subunit Rpn13 ubiquitin receptor
ENSCHIP00000014493.1	268	381	268	381	PF16550.5	RPN13_C	Domain	1	112	112	119.9	5.6e-35	1	No_clan	UCH-binding domain
ENSCHIP00000014547.1	23	139	23	144	PF05195.16	AMP_N	Domain	1	114	123	101.3	2.8e-29	1	CL0356	Aminopeptidase P, N-terminal domain
ENSCHIP00000014547.1	195	459	193	459	PF00557.24	Peptidase_M24	Domain	3	209	209	192.7	6.2e-57	1	No_clan	Metallopeptidase family M24
ENSCHIP00000014561.1	23	139	23	144	PF05195.16	AMP_N	Domain	1	114	123	101.3	2.8e-29	1	CL0356	Aminopeptidase P, N-terminal domain
ENSCHIP00000014561.1	195	459	193	459	PF00557.24	Peptidase_M24	Domain	3	209	209	192.7	6.2e-57	1	No_clan	Metallopeptidase family M24
ENSCHIP00000014536.1	19	465	16	467	PF00083.24	Sugar_tr	Family	5	450	452	540.4	3.5e-162	1	CL0015	Sugar (and other) transporter
ENSCHIP00000014557.1	27	473	24	475	PF00083.24	Sugar_tr	Family	5	450	452	540.3	3.7e-162	1	CL0015	Sugar (and other) transporter
ENSCHIP00000014560.1	17	463	14	465	PF00083.24	Sugar_tr	Family	5	450	452	540.4	3.5e-162	1	CL0015	Sugar (and other) transporter
ENSCHIP00000014580.1	21	468	18	470	PF00083.24	Sugar_tr	Family	5	450	452	527.1	3.7e-158	1	CL0015	Sugar (and other) transporter
ENSCHIP00000014574.1	6	152	5	153	PF00056.23	Ldh_1_N	Family	2	140	141	131.7	2e-38	1	CL0063	lactate/malate dehydrogenase, NAD binding domain
ENSCHIP00000014574.1	156	330	156	331	PF02866.18	Ldh_1_C	Domain	1	166	167	154.3	2.7e-45	1	CL0341	lactate/malate dehydrogenase, alpha/beta C-terminal domain
ENSCHIP00000014587.1	2	147	1	148	PF00056.23	Ldh_1_N	Family	3	140	141	129.6	8.4e-38	1	CL0063	lactate/malate dehydrogenase, NAD binding domain
ENSCHIP00000014587.1	151	325	151	326	PF02866.18	Ldh_1_C	Domain	1	166	167	154.4	2.5e-45	1	CL0341	lactate/malate dehydrogenase, alpha/beta C-terminal domain
ENSCHIP00000014509.1	28	169	26	169	PF06201.13	PITH	Domain	4	152	152	121.7	3e-35	1	CL0202	PITH domain
ENSCHIP00000014555.1	10	170	10	171	PF00071.22	Ras	Domain	1	161	162	222.7	1.9e-66	1	CL0023	Ras family
ENSCHIP00000014562.1	10	165	10	166	PF00071.22	Ras	Domain	1	161	162	192.5	3.7e-57	1	CL0023	Ras family
ENSCHIP00000014570.1	1	84	1	85	PF00071.22	Ras	Domain	2	85	162	123.8	4.9e-36	1	CL0023	Ras family
ENSCHIP00000014546.1	54	203	54	212	PF11938.8	DUF3456	Family	1	152	156	157.3	4.2e-46	1	No_clan	TLR4 regulator and MIR-interacting MSAP
ENSCHIP00000014628.1	22	191	22	199	PF01012.21	ETF	Domain	1	174	182	127	7.6e-37	1	CL0039	Electron transfer flavoprotein domain
ENSCHIP00000014628.1	217	299	216	299	PF00766.19	ETF_alpha	Domain	2	84	84	126.5	3.1e-37	1	CL0085	Electron transfer flavoprotein FAD-binding domain
ENSCHIP00000014642.1	22	185	22	193	PF01012.21	ETF	Domain	1	174	182	137.3	5.1e-40	1	CL0039	Electron transfer flavoprotein domain
ENSCHIP00000014642.1	211	293	210	293	PF00766.19	ETF_alpha	Domain	2	84	84	126.5	3e-37	1	CL0085	Electron transfer flavoprotein FAD-binding domain
ENSCHIP00000014649.1	14	177	14	185	PF01012.21	ETF	Domain	1	174	182	137.4	4.7e-40	1	CL0039	Electron transfer flavoprotein domain
ENSCHIP00000014649.1	203	285	202	285	PF00766.19	ETF_alpha	Domain	2	84	84	126.6	2.8e-37	1	CL0085	Electron transfer flavoprotein FAD-binding domain
ENSCHIP00000014661.1	8	44	5	44	PF00400.32	WD40	Repeat	4	38	38	18.5	0.0027	1	CL0186	WD domain, G-beta repeat
ENSCHIP00000014661.1	55	91	53	91	PF00400.32	WD40	Repeat	3	38	38	35.7	9.9e-09	1	CL0186	WD domain, G-beta repeat
ENSCHIP00000014661.1	97	133	95	133	PF00400.32	WD40	Repeat	3	38	38	36.1	7.4e-09	1	CL0186	WD domain, G-beta repeat
ENSCHIP00000014661.1	146	178	136	178	PF00400.32	WD40	Repeat	9	38	38	24.3	3.9e-05	1	CL0186	WD domain, G-beta repeat
ENSCHIP00000014661.1	188	220	182	220	PF00400.32	WD40	Repeat	7	38	38	23.9	5.2e-05	1	CL0186	WD domain, G-beta repeat
ENSCHIP00000014661.1	225	260	224	260	PF00400.32	WD40	Repeat	2	38	38	22.8	0.00012	1	CL0186	WD domain, G-beta repeat
ENSCHIP00000014661.1	286	310	273	311	PF00400.32	WD40	Repeat	13	37	38	18.4	0.003	1	CL0186	WD domain, G-beta repeat
ENSCHIP00000014692.1	19	300	18	301	PF00248.21	Aldo_ket_red	Domain	2	293	294	187.2	3.8e-55	1	No_clan	Aldo/keto reductase family
ENSCHIP00000014681.1	65	91	64	91	PF01462.18	LRRNT	Family	2	28	28	29.6	3.9e-07	1	No_clan	Leucine rich repeat N-terminal domain
ENSCHIP00000014681.1	96	152	94	156	PF13855.6	LRR_8	Repeat	5	61	61	50	1.8e-13	1	CL0022	Leucine rich repeat
ENSCHIP00000014681.1	162	210	161	215	PF13855.6	LRR_8	Repeat	2	48	61	27.9	1.5e-06	1	CL0022	Leucine rich repeat
ENSCHIP00000014681.1	232	291	231	291	PF13855.6	LRR_8	Repeat	2	61	61	43	2.8e-11	1	CL0022	Leucine rich repeat
ENSCHIP00000014683.1	86	228	66	234	PF12301.8	CD99L2	Family	26	160	168	81.8	6.6e-23	1	No_clan	CD99 antigen like protein 2
ENSCHIP00000014688.1	86	212	75	216	PF12301.8	CD99L2	Family	26	147	168	80.2	2.2e-22	1	No_clan	CD99 antigen like protein 2
ENSCHIP00000014714.1	111	179	109	179	PF00076.22	RRM_1	Domain	3	70	70	75.5	2.1e-21	1	CL0221	RNA recognition motif. (a.k.a. RRM, RBD, or RNP domain)
ENSCHIP00000014723.1	23	283	21	284	PF07651.16	ANTH	Domain	3	276	277	275.7	3e-82	1	CL0009	ANTH domain
ENSCHIP00000014729.1	23	283	21	284	PF07651.16	ANTH	Domain	3	276	277	275.6	3.3e-82	1	CL0009	ANTH domain
ENSCHIP00000014750.1	2	249	1	250	PF07651.16	ANTH	Domain	15	276	277	258.5	5.2e-77	1	CL0009	ANTH domain
ENSCHIP00000014769.1	2	249	1	250	PF07651.16	ANTH	Domain	15	276	277	258.6	5.1e-77	1	CL0009	ANTH domain
ENSCHIP00000014785.1	2	249	1	250	PF07651.16	ANTH	Domain	15	276	277	258.8	4.3e-77	1	CL0009	ANTH domain
ENSCHIP00000014810.1	2	249	1	250	PF07651.16	ANTH	Domain	15	276	277	258.4	5.7e-77	1	CL0009	ANTH domain
ENSCHIP00000014734.1	1	30	1	30	PF18779.1	LRR_RI_capping	Repeat	1	30	30	66.3	1.3e-18	1	No_clan	Capping Ribonuclease inhibitor Leucine Rich Repeat
ENSCHIP00000014734.1	50	69	49	71	PF13516.6	LRR_6	Repeat	2	21	24	14.9	0.02	1	CL0022	Leucine Rich repeat
ENSCHIP00000014734.1	108	129	106	129	PF13516.6	LRR_6	Repeat	3	24	24	21.2	0.0002	1	CL0022	Leucine Rich repeat
ENSCHIP00000014734.1	167	186	164	186	PF13516.6	LRR_6	Repeat	5	24	24	11.8	0.2	1	CL0022	Leucine Rich repeat
ENSCHIP00000014734.1	223	243	220	243	PF13516.6	LRR_6	Repeat	4	24	24	17	0.0044	1	CL0022	Leucine Rich repeat
ENSCHIP00000014734.1	279	300	277	300	PF13516.6	LRR_6	Repeat	3	24	24	22.6	6.8e-05	1	CL0022	Leucine Rich repeat
ENSCHIP00000014734.1	335	356	334	357	PF13516.6	LRR_6	Repeat	2	23	24	15.6	0.012	1	CL0022	Leucine Rich repeat
ENSCHIP00000014734.1	392	413	391	414	PF13516.6	LRR_6	Repeat	2	23	24	21.9	0.00011	1	CL0022	Leucine Rich repeat
ENSCHIP00000014764.1	71	217	71	220	PF02878.16	PGM_PMM_I	Domain	1	135	138	123.3	5.6e-36	1	No_clan	Phosphoglucomutase/phosphomannomutase, alpha/beta/alpha domain I
ENSCHIP00000014764.1	245	350	244	353	PF02879.16	PGM_PMM_II	Domain	2	101	103	87.1	1e-24	1	No_clan	Phosphoglucomutase/phosphomannomutase, alpha/beta/alpha domain II
ENSCHIP00000014764.1	361	488	360	489	PF02880.16	PGM_PMM_III	Domain	2	113	114	46.9	2.7e-12	1	No_clan	Phosphoglucomutase/phosphomannomutase, alpha/beta/alpha domain III
ENSCHIP00000014764.1	557	590	534	612	PF00408.20	PGM_PMM_IV	Family	24	57	74	25.2	1.4e-05	1	No_clan	Phosphoglucomutase/phosphomannomutase, C-terminal domain
ENSCHIP00000014776.1	65	193	65	196	PF02878.16	PGM_PMM_I	Domain	1	135	138	80.9	6.9e-23	1	No_clan	Phosphoglucomutase/phosphomannomutase, alpha/beta/alpha domain I
ENSCHIP00000014776.1	221	326	220	329	PF02879.16	PGM_PMM_II	Domain	2	101	103	87.2	9.7e-25	1	No_clan	Phosphoglucomutase/phosphomannomutase, alpha/beta/alpha domain II
ENSCHIP00000014776.1	337	464	336	465	PF02880.16	PGM_PMM_III	Domain	2	113	114	47	2.5e-12	1	No_clan	Phosphoglucomutase/phosphomannomutase, alpha/beta/alpha domain III
ENSCHIP00000014776.1	533	566	510	588	PF00408.20	PGM_PMM_IV	Family	24	57	74	25.3	1.3e-05	1	No_clan	Phosphoglucomutase/phosphomannomutase, C-terminal domain
ENSCHIP00000014768.1	8	75	3	75	PF02798.20	GST_N	Domain	5	76	76	25.5	1.2e-05	1	CL0172	Glutathione S-transferase, N-terminal domain
ENSCHIP00000014768.1	99	196	98	197	PF14497.6	GST_C_3	Domain	2	98	99	61.5	6.5e-17	1	CL0497	Glutathione S-transferase, C-terminal domain
ENSCHIP00000014777.1	8	75	4	75	PF02798.20	GST_N	Domain	5	76	76	25.4	1.3e-05	1	CL0172	Glutathione S-transferase, N-terminal domain
ENSCHIP00000014777.1	121	197	98	198	PF14497.6	GST_C_3	Domain	26	98	99	58.5	5.6e-16	1	CL0497	Glutathione S-transferase, C-terminal domain
ENSCHIP00000014819.1	6	65	6	65	PF00226.31	DnaJ	Domain	1	63	63	92.7	1.1e-26	1	CL0392	DnaJ domain
ENSCHIP00000014819.1	108	329	107	329	PF01556.18	DnaJ_C	Domain	2	148	148	152	1.2e-44	1	No_clan	DnaJ C terminal domain
ENSCHIP00000014819.1	134	200	134	200	PF00684.19	DnaJ_CXXCXGXG	Domain	1	67	67	55.5	5.5e-15	1	No_clan	DnaJ central domain
ENSCHIP00000014837.1	63	209	63	209	PF01257.19	2Fe-2S_thioredx	Family	1	145	145	220.6	6.9e-66	1	CL0172	Thioredoxin-like [2Fe-2S] ferredoxin
ENSCHIP00000014842.1	86	157	85	157	PF00364.22	Biotin_lipoyl	Domain	2	73	73	78	3.5e-22	1	CL0105	Biotin-requiring enzyme
ENSCHIP00000014842.1	237	465	235	466	PF00198.23	2-oxoacid_dh	Domain	4	232	233	271.8	4.1e-81	1	CL0149	2-oxoacid dehydrogenases acyltransferase (catalytic domain)
ENSCHIP00000014845.1	73	144	72	144	PF00364.22	Biotin_lipoyl	Domain	2	73	73	78.1	3.3e-22	1	CL0105	Biotin-requiring enzyme
ENSCHIP00000014845.1	224	452	222	453	PF00198.23	2-oxoacid_dh	Domain	4	232	233	271.9	3.8e-81	1	CL0149	2-oxoacid dehydrogenases acyltransferase (catalytic domain)
ENSCHIP00000014858.1	54	125	53	125	PF00364.22	Biotin_lipoyl	Domain	2	73	73	78.2	3.1e-22	1	CL0105	Biotin-requiring enzyme
ENSCHIP00000014858.1	205	433	203	434	PF00198.23	2-oxoacid_dh	Domain	4	232	233	272.1	3.4e-81	1	CL0149	2-oxoacid dehydrogenases acyltransferase (catalytic domain)
ENSCHIP00000014908.1	11	305	11	305	PF00206.20	Lyase_1	Domain	1	312	312	357.8	5.5e-107	1	No_clan	Lyase
ENSCHIP00000014908.1	368	435	368	435	PF14698.6	ASL_C2	Domain	2	69	69	78.8	3.9e-22	1	No_clan	Argininosuccinate lyase C-terminal
ENSCHIP00000014853.1	3	106	3	107	PF03179.15	V-ATPase_G	Family	1	104	105	133.9	2.8e-39	1	CL0255	Vacuolar (H+)-ATPase G subunit
ENSCHIP00000014863.1	2	165	1	166	PF05856.12	ARPC4	Family	3	166	167	278.1	2e-83	1	No_clan	ARP2/3 complex 20 kDa subunit (ARPC4)
ENSCHIP00000014876.1	110	188	108	189	PF01035.20	DNA_binding_1	Domain	3	80	81	98.2	2.2e-28	1	No_clan	6-O-methylguanine DNA methyltransferase, DNA binding domain
ENSCHIP00000014883.1	84	162	82	163	PF01035.20	DNA_binding_1	Domain	3	80	81	98.5	1.7e-28	1	No_clan	6-O-methylguanine DNA methyltransferase, DNA binding domain
ENSCHIP00000014907.1	57	150	54	150	PF00530.18	SRCR	Domain	5	100	100	102.9	1.1e-29	1	CL0550	Scavenger receptor cysteine-rich domain
ENSCHIP00000014907.1	161	256	160	257	PF00530.18	SRCR	Domain	2	99	100	111.3	2.6e-32	1	CL0550	Scavenger receptor cysteine-rich domain
ENSCHIP00000014907.1	268	364	267	364	PF00530.18	SRCR	Domain	2	100	100	105.9	1.3e-30	1	CL0550	Scavenger receptor cysteine-rich domain
ENSCHIP00000014907.1	375	471	374	471	PF00530.18	SRCR	Domain	2	100	100	80.1	1.3e-22	1	CL0550	Scavenger receptor cysteine-rich domain
ENSCHIP00000014907.1	479	576	479	576	PF00530.18	SRCR	Domain	1	100	100	93.4	9.6e-27	1	CL0550	Scavenger receptor cysteine-rich domain
ENSCHIP00000014907.1	584	681	584	681	PF00530.18	SRCR	Domain	1	100	100	83.5	1.2e-23	1	CL0550	Scavenger receptor cysteine-rich domain
ENSCHIP00000014907.1	720	817	720	817	PF00530.18	SRCR	Domain	1	100	100	110.4	4.8e-32	1	CL0550	Scavenger receptor cysteine-rich domain
ENSCHIP00000014907.1	829	923	827	924	PF00530.18	SRCR	Domain	3	99	100	69.4	3e-19	1	CL0550	Scavenger receptor cysteine-rich domain
ENSCHIP00000014907.1	931	1027	930	1027	PF00530.18	SRCR	Domain	2	100	100	109.7	8.4e-32	1	CL0550	Scavenger receptor cysteine-rich domain
ENSCHIP00000014922.1	57	150	54	150	PF00530.18	SRCR	Domain	5	100	100	102.9	1e-29	1	CL0550	Scavenger receptor cysteine-rich domain
ENSCHIP00000014922.1	161	256	160	257	PF00530.18	SRCR	Domain	2	99	100	111.3	2.5e-32	1	CL0550	Scavenger receptor cysteine-rich domain
ENSCHIP00000014922.1	268	364	267	364	PF00530.18	SRCR	Domain	2	100	100	105.9	1.2e-30	1	CL0550	Scavenger receptor cysteine-rich domain
ENSCHIP00000014922.1	375	471	374	471	PF00530.18	SRCR	Domain	2	100	100	80.2	1.3e-22	1	CL0550	Scavenger receptor cysteine-rich domain
ENSCHIP00000014922.1	479	576	479	576	PF00530.18	SRCR	Domain	1	100	100	93.5	9.4e-27	1	CL0550	Scavenger receptor cysteine-rich domain
ENSCHIP00000014922.1	584	681	584	681	PF00530.18	SRCR	Domain	1	100	100	83.5	1.2e-23	1	CL0550	Scavenger receptor cysteine-rich domain
ENSCHIP00000014922.1	720	817	720	817	PF00530.18	SRCR	Domain	1	100	100	110.5	4.7e-32	1	CL0550	Scavenger receptor cysteine-rich domain
ENSCHIP00000014922.1	829	923	827	924	PF00530.18	SRCR	Domain	3	99	100	69.4	2.9e-19	1	CL0550	Scavenger receptor cysteine-rich domain
ENSCHIP00000014922.1	931	1027	930	1027	PF00530.18	SRCR	Domain	2	100	100	109.7	8.2e-32	1	CL0550	Scavenger receptor cysteine-rich domain
ENSCHIP00000014904.1	47	205	47	225	PF00092.28	VWA	Domain	1	155	175	74.7	1e-20	1	CL0128	von Willebrand factor type A domain
ENSCHIP00000014904.1	275	331	273	332	PF01391.18	Collagen	Repeat	3	59	60	33.4	2.7e-08	1	No_clan	Collagen triple helix repeat (20 copies)
ENSCHIP00000014904.1	729	772	727	776	PF01391.18	Collagen	Repeat	13	56	60	28.5	9.4e-07	1	No_clan	Collagen triple helix repeat (20 copies)
ENSCHIP00000014904.1	798	974	797	975	PF00092.28	VWA	Domain	2	174	175	131.1	4.9e-38	1	CL0128	von Willebrand factor type A domain
ENSCHIP00000014904.1	1094	1144	1093	1145	PF00014.23	Kunitz_BPTI	Domain	2	52	53	58.2	7e-16	1	No_clan	Kunitz/Bovine pancreatic trypsin inhibitor domain
ENSCHIP00000014928.1	47	205	47	225	PF00092.28	VWA	Domain	1	155	175	74.8	9.7e-21	1	CL0128	von Willebrand factor type A domain
ENSCHIP00000014928.1	706	749	704	753	PF01391.18	Collagen	Repeat	13	56	60	28.6	8.6e-07	1	No_clan	Collagen triple helix repeat (20 copies)
ENSCHIP00000014928.1	775	951	774	952	PF00092.28	VWA	Domain	2	174	175	131.1	4.8e-38	1	CL0128	von Willebrand factor type A domain
ENSCHIP00000014928.1	1071	1121	1070	1122	PF00014.23	Kunitz_BPTI	Domain	2	52	53	58.2	6.8e-16	1	No_clan	Kunitz/Bovine pancreatic trypsin inhibitor domain
ENSCHIP00000014951.1	47	205	47	225	PF00092.28	VWA	Domain	1	155	175	74.8	9.4e-21	1	CL0128	von Willebrand factor type A domain
ENSCHIP00000014951.1	276	333	273	334	PF01391.18	Collagen	Repeat	1	58	60	32.2	6.7e-08	1	No_clan	Collagen triple helix repeat (20 copies)
ENSCHIP00000014951.1	497	542	496	544	PF01391.18	Collagen	Repeat	4	49	60	28.7	8e-07	1	No_clan	Collagen triple helix repeat (20 copies)
ENSCHIP00000014951.1	683	726	681	730	PF01391.18	Collagen	Repeat	13	56	60	28.7	8.4e-07	1	No_clan	Collagen triple helix repeat (20 copies)
ENSCHIP00000014951.1	752	928	751	929	PF00092.28	VWA	Domain	2	174	175	131.2	4.7e-38	1	CL0128	von Willebrand factor type A domain
ENSCHIP00000014951.1	1048	1098	1047	1099	PF00014.23	Kunitz_BPTI	Domain	2	52	53	58.3	6.7e-16	1	No_clan	Kunitz/Bovine pancreatic trypsin inhibitor domain
ENSCHIP00000014909.1	40	195	35	196	PF00156.27	Pribosyltran	Domain	9	158	159	81	6.5e-23	1	CL0533	Phosphoribosyl transferase domain
ENSCHIP00000014915.1	43	192	39	193	PF00156.27	Pribosyltran	Domain	9	158	159	52.2	4.7e-14	1	CL0533	Phosphoribosyl transferase domain
ENSCHIP00000014916.1	38	110	34	112	PF01423.22	LSM	Domain	6	65	67	67.3	7e-19	1	CL0527	LSM domain
ENSCHIP00000015132.1	34	137	33	138	PF00307.31	CH	Domain	2	108	109	84.1	6.9e-24	1	CL0188	Calponin homology (CH) domain
ENSCHIP00000015132.1	147	252	146	253	PF00307.31	CH	Domain	2	108	109	91	4.9e-26	1	CL0188	Calponin homology (CH) domain
ENSCHIP00000015132.1	277	385	276	386	PF00435.21	Spectrin	Domain	2	104	105	53.8	2.3e-14	1	No_clan	Spectrin repeat
ENSCHIP00000015132.1	396	500	396	501	PF00435.21	Spectrin	Domain	1	104	105	89	2.5e-25	1	No_clan	Spectrin repeat
ENSCHIP00000015132.1	512	622	511	622	PF00435.21	Spectrin	Domain	2	105	105	64.5	1.1e-17	1	No_clan	Spectrin repeat
ENSCHIP00000015132.1	633	734	632	735	PF00435.21	Spectrin	Domain	2	104	105	47.3	2.4e-12	1	No_clan	Spectrin repeat
ENSCHIP00000015132.1	819	885	819	885	PF08726.10	EFhand_Ca_insen	Domain	1	69	69	93	9.1e-27	1	CL0220	Ca2+ insensitive EF hand
ENSCHIP00000015151.1	37	140	36	141	PF00307.31	CH	Domain	2	108	109	84.1	6.9e-24	1	CL0188	Calponin homology (CH) domain
ENSCHIP00000015151.1	150	255	149	256	PF00307.31	CH	Domain	2	108	109	91	4.9e-26	1	CL0188	Calponin homology (CH) domain
ENSCHIP00000015151.1	280	388	279	389	PF00435.21	Spectrin	Domain	2	104	105	53.8	2.3e-14	1	No_clan	Spectrin repeat
ENSCHIP00000015151.1	399	503	399	504	PF00435.21	Spectrin	Domain	1	104	105	89	2.5e-25	1	No_clan	Spectrin repeat
ENSCHIP00000015151.1	515	625	514	625	PF00435.21	Spectrin	Domain	2	105	105	64.5	1.1e-17	1	No_clan	Spectrin repeat
ENSCHIP00000015151.1	636	737	635	738	PF00435.21	Spectrin	Domain	2	104	105	47.3	2.4e-12	1	No_clan	Spectrin repeat
ENSCHIP00000015151.1	819	885	819	885	PF08726.10	EFhand_Ca_insen	Domain	1	69	69	93	9.1e-27	1	CL0220	Ca2+ insensitive EF hand
ENSCHIP00000015198.1	32	135	31	136	PF00307.31	CH	Domain	2	108	109	84.1	7.1e-24	1	CL0188	Calponin homology (CH) domain
ENSCHIP00000015198.1	145	250	144	251	PF00307.31	CH	Domain	2	108	109	91	5.1e-26	1	CL0188	Calponin homology (CH) domain
ENSCHIP00000015198.1	275	383	274	384	PF00435.21	Spectrin	Domain	2	104	105	53.7	2.3e-14	1	No_clan	Spectrin repeat
ENSCHIP00000015198.1	394	498	394	499	PF00435.21	Spectrin	Domain	1	104	105	88.9	2.6e-25	1	No_clan	Spectrin repeat
ENSCHIP00000015198.1	510	620	509	620	PF00435.21	Spectrin	Domain	2	105	105	64.4	1.1e-17	1	No_clan	Spectrin repeat
ENSCHIP00000015198.1	631	732	630	733	PF00435.21	Spectrin	Domain	2	104	105	47.2	2.5e-12	1	No_clan	Spectrin repeat
ENSCHIP00000015198.1	750	775	747	776	PF13833.6	EF-hand_8	Domain	27	52	55	14.2	0.029	1	CL0220	EF-hand domain pair
ENSCHIP00000015198.1	790	840	789	841	PF13833.6	EF-hand_8	Domain	2	54	55	20.9	0.00024	1	CL0220	EF-hand domain pair
ENSCHIP00000015198.1	844	910	844	910	PF08726.10	EFhand_Ca_insen	Domain	1	69	69	92.9	9.4e-27	1	CL0220	Ca2+ insensitive EF hand
ENSCHIP00000015216.1	32	135	31	136	PF00307.31	CH	Domain	2	108	109	84.1	6.9e-24	1	CL0188	Calponin homology (CH) domain
ENSCHIP00000015216.1	145	250	144	251	PF00307.31	CH	Domain	2	108	109	91	4.9e-26	1	CL0188	Calponin homology (CH) domain
ENSCHIP00000015216.1	275	383	274	384	PF00435.21	Spectrin	Domain	2	104	105	53.8	2.3e-14	1	No_clan	Spectrin repeat
ENSCHIP00000015216.1	394	498	394	499	PF00435.21	Spectrin	Domain	1	104	105	89	2.5e-25	1	No_clan	Spectrin repeat
ENSCHIP00000015216.1	510	620	509	620	PF00435.21	Spectrin	Domain	2	105	105	64.4	1.1e-17	1	No_clan	Spectrin repeat
ENSCHIP00000015216.1	631	732	630	733	PF00435.21	Spectrin	Domain	2	104	105	47.3	2.4e-12	1	No_clan	Spectrin repeat
ENSCHIP00000015216.1	822	888	822	888	PF08726.10	EFhand_Ca_insen	Domain	1	69	69	93	9.1e-27	1	CL0220	Ca2+ insensitive EF hand
ENSCHIP00000015241.1	32	135	31	136	PF00307.31	CH	Domain	2	108	109	84.2	6.6e-24	1	CL0188	Calponin homology (CH) domain
ENSCHIP00000015241.1	145	250	144	251	PF00307.31	CH	Domain	2	108	109	91.1	4.7e-26	1	CL0188	Calponin homology (CH) domain
ENSCHIP00000015241.1	275	383	274	384	PF00435.21	Spectrin	Domain	2	104	105	53.8	2.2e-14	1	No_clan	Spectrin repeat
ENSCHIP00000015241.1	394	498	394	499	PF00435.21	Spectrin	Domain	1	104	105	89	2.4e-25	1	No_clan	Spectrin repeat
ENSCHIP00000015241.1	510	620	509	620	PF00435.21	Spectrin	Domain	2	105	105	64.5	1e-17	1	No_clan	Spectrin repeat
ENSCHIP00000015241.1	631	732	630	733	PF00435.21	Spectrin	Domain	2	104	105	47.3	2.3e-12	1	No_clan	Spectrin repeat
ENSCHIP00000015241.1	795	861	795	861	PF08726.10	EFhand_Ca_insen	Domain	1	69	69	93	8.8e-27	1	CL0220	Ca2+ insensitive EF hand
ENSCHIP00000014949.1	27	146	12	151	PF00241.20	Cofilin_ADF	Domain	6	116	121	112.4	1e-32	1	CL0092	Cofilin/tropomyosin-type actin-binding protein
ENSCHIP00000014941.1	11	231	11	231	PF00244.20	2014-03-03	Domain	1	222	222	364.4	1.8e-109	1	No_clan	14-3-3 protein
ENSCHIP00000014995.1	3	225	1	242	PF00022.19	Actin	Family	15	217	407	178.4	1.7e-52	1	CL0108	Actin
ENSCHIP00000014995.1	256	396	252	398	PF00022.19	Actin	Family	270	403	407	109	2e-31	1	CL0108	Actin
ENSCHIP00000014963.1	182	304	182	304	PF18424.1	a_DG1_N2	Domain	1	123	123	222.5	1.1e-66	1	No_clan	Alpha-Dystroglycan N-terminal domain 2
ENSCHIP00000014963.1	607	895	606	895	PF05454.11	DAG1	Family	2	290	290	525.1	4.4e-158	1	No_clan	Dystroglycan (Dystrophin-associated glycoprotein 1)
ENSCHIP00000014967.1	182	304	182	304	PF18424.1	a_DG1_N2	Domain	1	123	123	222.6	1e-66	1	No_clan	Alpha-Dystroglycan N-terminal domain 2
ENSCHIP00000014967.1	590	878	589	878	PF05454.11	DAG1	Family	2	290	290	525.2	4.3e-158	1	No_clan	Dystroglycan (Dystrophin-associated glycoprotein 1)
ENSCHIP00000015058.1	15	87	9	87	PF07679.16	I-set	Domain	19	90	90	58	7.3e-16	1	CL0011	Immunoglobulin I-set domain
ENSCHIP00000015058.1	113	202	113	202	PF07679.16	I-set	Domain	1	90	90	82.4	1.9e-23	1	CL0011	Immunoglobulin I-set domain
ENSCHIP00000015058.1	211	362	203	362	PF16620.5	23ISL	Disordered	7	162	162	209.7	2.9e-62	1	No_clan	Unstructured linker between I-set domains 2 and 3 on MYLCK
ENSCHIP00000015058.1	364	454	364	454	PF07679.16	I-set	Domain	1	90	90	70.8	7.5e-20	1	CL0011	Immunoglobulin I-set domain
ENSCHIP00000015058.1	464	550	464	550	PF07679.16	I-set	Domain	1	90	90	67.6	7.4e-19	1	CL0011	Immunoglobulin I-set domain
ENSCHIP00000015058.1	574	662	573	662	PF07679.16	I-set	Domain	2	90	90	77.5	6.3e-22	1	CL0011	Immunoglobulin I-set domain
ENSCHIP00000015058.1	672	759	671	761	PF07679.16	I-set	Domain	2	88	90	55.7	4e-15	1	CL0011	Immunoglobulin I-set domain
ENSCHIP00000015058.1	1087	1176	1087	1176	PF07679.16	I-set	Domain	1	90	90	68.3	4.4e-19	1	CL0011	Immunoglobulin I-set domain
ENSCHIP00000015058.1	1219	1308	1219	1308	PF07679.16	I-set	Domain	1	90	90	59.6	2.3e-16	1	CL0011	Immunoglobulin I-set domain
ENSCHIP00000015058.1	1315	1397	1313	1397	PF00041.21	fn3	Domain	3	85	85	58.9	4.6e-16	1	CL0159	Fibronectin type III domain
ENSCHIP00000015058.1	1446	1690	1446	1690	PF00069.25	Pkinase	Domain	1	264	264	233.3	3.1e-69	1	CL0016	Protein kinase domain
ENSCHIP00000015058.1	1780	1870	1780	1870	PF07679.16	I-set	Domain	1	90	90	95	2.1e-27	1	CL0011	Immunoglobulin I-set domain
ENSCHIP00000015017.1	200	539	199	539	PF00079.20	Serpin	Domain	3	371	371	320.8	1.4e-95	1	No_clan	Serpin (serine protease inhibitor)
ENSCHIP00000015040.1	1	101	1	101	PF03660.14	PHF5	Family	1	104	104	145.2	6.3e-43	1	No_clan	PHF5-like protein
ENSCHIP00000015054.1	22	112	21	115	PF01248.26	Ribosomal_L7Ae	Domain	2	92	95	88	2.6e-25	1	CL0101	Ribosomal protein L7Ae/L30e/S12e/Gadd45 family
ENSCHIP00000015056.1	28	140	26	141	PF00828.19	Ribosomal_L27A	Family	3	127	128	87	1.6e-24	1	CL0588	Ribosomal proteins 50S-L15, 50S-L18e, 60S-L27A
ENSCHIP00000015100.1	85	420	85	422	PF00038.21	Filament	Coiled-coil	1	310	312	297.9	1e-88	1	No_clan	Intermediate filament protein
ENSCHIP00000015107.1	85	398	85	400	PF00038.21	Filament	Coiled-coil	1	310	312	328.1	6.7e-98	1	No_clan	Intermediate filament protein
ENSCHIP00000015114.1	85	397	85	400	PF00038.21	Filament	Coiled-coil	1	309	312	328	7.2e-98	1	No_clan	Intermediate filament protein
ENSCHIP00000015066.1	62	107	57	108	PF00013.29	KH_1	Domain	17	65	66	38.7	6.5e-10	1	CL0007	KH domain
ENSCHIP00000015066.1	130	193	130	194	PF00013.29	KH_1	Domain	1	64	66	67.9	5e-19	1	CL0007	KH domain
ENSCHIP00000015066.1	294	357	294	358	PF00013.29	KH_1	Domain	1	65	66	66.1	1.8e-18	1	CL0007	KH domain
ENSCHIP00000015113.1	30	524	30	526	PF00118.24	Cpn60_TCP1	Family	1	489	491	566.4	4.8e-170	1	No_clan	TCP-1/cpn60 chaperonin family
ENSCHIP00000015065.1	11	79	10	83	PF04718.15	ATP-synt_G	Family	2	77	100	39.3	9.2e-10	1	No_clan	Mitochondrial ATP synthase g subunit
ENSCHIP00000015063.1	34	316	34	316	PF03096.14	Ndr	Domain	1	283	283	423.5	2.4e-127	1	CL0028	Ndr family
ENSCHIP00000015091.1	1	124	1	125	PF00705.18	PCNA_N	Domain	1	126	127	201.1	3.9e-60	1	CL0060	Proliferating cell nuclear antigen, N-terminal domain
ENSCHIP00000015091.1	127	254	127	254	PF02747.15	PCNA_C	Domain	1	128	128	211.6	3.1e-63	1	CL0060	Proliferating cell nuclear antigen, C-terminal domain
ENSCHIP00000015104.1	17	114	17	114	PF01133.17	ER	Family	1	98	98	153.6	1.1e-45	1	No_clan	Enhancer of rudimentary
ENSCHIP00000015121.1	13	131	12	131	PF00241.20	Cofilin_ADF	Domain	2	121	121	80.6	7.5e-23	1	CL0092	Cofilin/tropomyosin-type actin-binding protein
ENSCHIP00000015130.1	13	131	12	131	PF00241.20	Cofilin_ADF	Domain	2	121	121	80.6	7.4e-23	1	CL0092	Cofilin/tropomyosin-type actin-binding protein
ENSCHIP00000015130.1	371	420	371	420	PF14604.6	SH3_9	Domain	1	49	49	38.9	5.8e-10	1	CL0010	Variant SH3 domain
ENSCHIP00000015184.1	43	87	43	87	PF00088.18	Trefoil	Domain	1	43	43	39.9	2.9e-10	1	CL0630	Trefoil (P-type) domain
ENSCHIP00000015184.1	105	214	104	214	PF16863.5	NtCtMGAM_N	Domain	2	116	116	95.5	2.3e-27	1	CL0103	N-terminal barrel of NtMGAM and CtMGAM, maltase-glucoamylase
ENSCHIP00000015184.1	304	770	304	771	PF01055.26	Glyco_hydro_31	Family	1	439	440	474.6	3.7e-142	1	CL0058	Glycosyl hydrolases family 31
ENSCHIP00000015184.1	909	949	908	950	PF00088.18	Trefoil	Domain	4	42	43	34.3	1.5e-08	1	CL0630	Trefoil (P-type) domain
ENSCHIP00000015184.1	983	1083	970	1083	PF16863.5	NtCtMGAM_N	Domain	12	116	116	94	6.5e-27	1	CL0103	N-terminal barrel of NtMGAM and CtMGAM, maltase-glucoamylase
ENSCHIP00000015184.1	1171	1671	1171	1671	PF01055.26	Glyco_hydro_31	Family	1	440	440	487.9	3.5e-146	1	CL0058	Glycosyl hydrolases family 31
ENSCHIP00000015133.1	4	64	4	66	PF00076.22	RRM_1	Domain	1	68	70	60.7	8.7e-17	1	CL0221	RNA recognition motif. (a.k.a. RRM, RBD, or RNP domain)
ENSCHIP00000015133.1	112	177	112	177	PF00076.22	RRM_1	Domain	1	70	70	50.2	1.7e-13	1	CL0221	RNA recognition motif. (a.k.a. RRM, RBD, or RNP domain)
ENSCHIP00000015128.1	122	228	110	233	PF13306.6	LRR_5	Repeat	12	112	128	14.1	0.035	1	CL0022	BspA type Leucine rich repeat region (6 copies)
ENSCHIP00000015128.1	239	301	239	301	PF13855.6	LRR_8	Repeat	1	61	61	59.5	2e-16	1	CL0022	Leucine rich repeat
ENSCHIP00000015128.1	381	443	381	443	PF13855.6	LRR_8	Repeat	1	61	61	47.5	1.1e-12	1	CL0022	Leucine rich repeat
ENSCHIP00000015128.1	524	583	523	584	PF13855.6	LRR_8	Repeat	2	59	61	36.3	3.4e-09	1	CL0022	Leucine rich repeat
ENSCHIP00000015140.1	81	180	76	215	PF15255.6	CAP-ZIP_m	Family	4	107	139	72.7	3.5e-20	1	No_clan	WASH complex subunit CAP-Z interacting, central region
ENSCHIP00000015140.1	218	299	210	300	PF05177.12	RCSD	Family	9	90	91	36	9.8e-09	1	No_clan	RCSD region
ENSCHIP00000015144.1	51	150	46	185	PF15255.6	CAP-ZIP_m	Family	4	107	139	72.8	3.2e-20	1	No_clan	WASH complex subunit CAP-Z interacting, central region
ENSCHIP00000015144.1	188	269	180	270	PF05177.12	RCSD	Family	9	90	91	36.2	8.5e-09	1	No_clan	RCSD region
ENSCHIP00000015152.1	78	177	74	211	PF15255.6	CAP-ZIP_m	Family	4	107	139	72.5	4e-20	1	No_clan	WASH complex subunit CAP-Z interacting, central region
ENSCHIP00000015152.1	215	296	207	297	PF05177.12	RCSD	Family	9	90	91	36	9.9e-09	1	No_clan	RCSD region
ENSCHIP00000015168.1	34	146	33	147	PF07686.17	V-set	Domain	2	108	109	72.8	2.3e-20	1	CL0011	Immunoglobulin V-set domain
ENSCHIP00000015168.1	184	248	184	248	PF10570.9	Myelin-PO_C	Domain	1	65	65	119	8.8e-35	1	No_clan	Myelin-PO cytoplasmic C-term p65 binding region
ENSCHIP00000015186.1	125	217	124	217	PF01835.19	MG2	Domain	2	96	96	68.1	7.1e-19	1	CL0159	MG2 domain
ENSCHIP00000015186.1	219	309	219	310	PF17791.1	MG3	Domain	1	84	85	86.1	1.5e-24	1	CL0159	Macroglobulin domain MG3
ENSCHIP00000015186.1	347	438	347	442	PF17789.1	MG4	Domain	1	93	97	76.4	1.5e-21	1	CL0159	Macroglobulin domain MG4
ENSCHIP00000015186.1	456	604	456	604	PF07703.14	A2M_BRD	Domain	1	140	140	111.5	3.9e-32	1	CL0159	Alpha-2-macroglobulin bait region domain
ENSCHIP00000015186.1	757	847	757	847	PF00207.22	A2M	Family	1	92	92	91.4	2.4e-26	1	CL0159	Alpha-2-macroglobulin family
ENSCHIP00000015186.1	968	1282	967	1282	PF07678.14	TED_complement	Domain	2	313	313	393.1	7.3e-118	1	CL0059	A-macroglobulin TED domain
ENSCHIP00000015186.1	1394	1480	1394	1480	PF07677.14	A2M_recep	Domain	1	92	92	89.5	1.8e-25	1	CL0159	A-macroglobulin receptor binding domain
ENSCHIP00000015214.1	125	217	124	217	PF01835.19	MG2	Domain	2	96	96	68.1	7e-19	1	CL0159	MG2 domain
ENSCHIP00000015214.1	219	309	219	310	PF17791.1	MG3	Domain	1	84	85	86.1	1.5e-24	1	CL0159	Macroglobulin domain MG3
ENSCHIP00000015214.1	347	438	347	442	PF17789.1	MG4	Domain	1	93	97	76.4	1.4e-21	1	CL0159	Macroglobulin domain MG4
ENSCHIP00000015214.1	456	604	456	604	PF07703.14	A2M_BRD	Domain	1	140	140	111.5	3.9e-32	1	CL0159	Alpha-2-macroglobulin bait region domain
ENSCHIP00000015214.1	757	847	757	847	PF00207.22	A2M	Family	1	92	92	91.4	2.4e-26	1	CL0159	Alpha-2-macroglobulin family
ENSCHIP00000015214.1	968	1282	967	1282	PF07678.14	TED_complement	Domain	2	313	313	393.2	7.1e-118	1	CL0059	A-macroglobulin TED domain
ENSCHIP00000015214.1	1370	1456	1370	1456	PF07677.14	A2M_recep	Domain	1	92	92	89.5	1.7e-25	1	CL0159	A-macroglobulin receptor binding domain
ENSCHIP00000015276.1	129	221	128	221	PF01835.19	MG2	Domain	2	96	96	65.9	3.4e-18	1	CL0159	MG2 domain
ENSCHIP00000015276.1	223	313	223	313	PF17791.1	MG3	Domain	1	85	85	93	1e-26	1	CL0159	Macroglobulin domain MG3
ENSCHIP00000015276.1	350	445	350	445	PF17789.1	MG4	Domain	1	97	97	87.6	4.6e-25	1	CL0159	Macroglobulin domain MG4
ENSCHIP00000015276.1	462	607	459	607	PF07703.14	A2M_BRD	Domain	4	140	140	98	5.9e-28	1	CL0159	Alpha-2-macroglobulin bait region domain
ENSCHIP00000015276.1	742	832	742	832	PF00207.22	A2M	Family	1	92	92	104.9	1.5e-30	1	CL0159	Alpha-2-macroglobulin family
ENSCHIP00000015276.1	952	1268	952	1268	PF07678.14	TED_complement	Domain	1	313	313	394.5	2.7e-118	1	CL0059	A-macroglobulin TED domain
ENSCHIP00000015276.1	1380	1466	1380	1466	PF07677.14	A2M_recep	Domain	1	92	92	89.5	1.8e-25	1	CL0159	A-macroglobulin receptor binding domain
ENSCHIP00000015296.1	129	214	128	214	PF01835.19	MG2	Domain	2	96	96	52.4	5.5e-14	1	CL0159	MG2 domain
ENSCHIP00000015296.1	216	306	216	306	PF17791.1	MG3	Domain	1	85	85	93	1e-26	1	CL0159	Macroglobulin domain MG3
ENSCHIP00000015296.1	343	438	343	438	PF17789.1	MG4	Domain	1	97	97	87.6	4.6e-25	1	CL0159	Macroglobulin domain MG4
ENSCHIP00000015296.1	455	588	452	588	PF07703.14	A2M_BRD	Domain	4	140	140	85.2	5e-24	1	CL0159	Alpha-2-macroglobulin bait region domain
ENSCHIP00000015296.1	723	813	723	813	PF00207.22	A2M	Family	1	92	92	104.9	1.5e-30	1	CL0159	Alpha-2-macroglobulin family
ENSCHIP00000015296.1	947	1263	947	1263	PF07678.14	TED_complement	Domain	1	313	313	394.5	2.7e-118	1	CL0059	A-macroglobulin TED domain
ENSCHIP00000015296.1	1375	1461	1375	1461	PF07677.14	A2M_recep	Domain	1	92	92	89.5	1.8e-25	1	CL0159	A-macroglobulin receptor binding domain
ENSCHIP00000015197.1	17	85	17	87	PF11976.8	Rad60-SLD	Family	1	70	72	89.6	8.2e-26	1	CL0072	Ubiquitin-2 like Rad60 SUMO-like
ENSCHIP00000015244.1	11	133	11	133	PF02136.20	NTF2	Domain	1	120	120	112.8	1.4e-32	1	CL0051	Nuclear transport factor 2 (NTF2) domain
ENSCHIP00000015244.1	341	395	341	404	PF00076.22	RRM_1	Domain	1	57	70	50.3	1.6e-13	1	CL0221	RNA recognition motif. (a.k.a. RRM, RBD, or RNP domain)
ENSCHIP00000015248.1	1	143	1	144	PF00996.18	GDI	Family	1	146	436	216.9	3.7e-64	1	CL0063	GDP dissociation inhibitor
ENSCHIP00000015248.1	144	258	143	262	PF00996.18	GDI	Family	170	285	436	183.3	5.5e-54	1	CL0063	GDP dissociation inhibitor
ENSCHIP00000015248.1	262	361	260	369	PF00996.18	GDI	Family	323	428	436	107.1	7.5e-31	1	CL0063	GDP dissociation inhibitor
ENSCHIP00000015254.1	63	105	63	106	PF00088.18	Trefoil	Domain	1	42	43	40	2.7e-10	1	CL0630	Trefoil (P-type) domain
ENSCHIP00000015254.1	123	232	123	232	PF16863.5	NtCtMGAM_N	Domain	1	116	116	117.2	4.1e-34	1	CL0103	N-terminal barrel of NtMGAM and CtMGAM, maltase-glucoamylase
ENSCHIP00000015254.1	322	781	322	782	PF01055.26	Glyco_hydro_31	Family	1	439	440	489.6	1e-146	1	CL0058	Glycosyl hydrolases family 31
ENSCHIP00000015254.1	920	959	918	960	PF00088.18	Trefoil	Domain	5	42	43	33.9	2.1e-08	1	CL0630	Trefoil (P-type) domain
ENSCHIP00000015254.1	993	1088	975	1088	PF16863.5	NtCtMGAM_N	Domain	17	116	116	96.8	9.2e-28	1	CL0103	N-terminal barrel of NtMGAM and CtMGAM, maltase-glucoamylase
ENSCHIP00000015254.1	1176	1678	1176	1678	PF01055.26	Glyco_hydro_31	Family	1	440	440	491.1	3.5e-147	1	CL0058	Glycosyl hydrolases family 31
ENSCHIP00000015277.1	84	179	83	180	PF00011.21	HSP20	Family	2	101	102	90.5	6.3e-26	1	CL0190	Hsp20/alpha crystallin family
ENSCHIP00000015283.1	20	299	19	311	PF00248.21	Aldo_ket_red	Domain	2	292	294	196.4	5.7e-58	1	No_clan	Aldo/keto reductase family
ENSCHIP00000015449.1	18	122	16	123	PF00307.31	CH	Domain	3	108	109	73.7	1.2e-20	1	CL0188	Calponin homology (CH) domain
ENSCHIP00000015449.1	140	239	139	243	PF00307.31	CH	Domain	2	105	109	52.8	3.7e-14	1	CL0188	Calponin homology (CH) domain
ENSCHIP00000015449.1	253	344	251	344	PF00630.19	Filamin	Domain	3	103	103	51.1	1.9e-13	1	CL0159	Filamin/ABP280 repeat
ENSCHIP00000015449.1	352	442	351	443	PF00630.19	Filamin	Domain	2	102	103	65.5	6.2e-18	1	CL0159	Filamin/ABP280 repeat
ENSCHIP00000015449.1	450	540	449	540	PF00630.19	Filamin	Domain	2	103	103	53.2	4.2e-14	1	CL0159	Filamin/ABP280 repeat
ENSCHIP00000015449.1	549	632	546	633	PF00630.19	Filamin	Domain	4	102	103	52.8	5.5e-14	1	CL0159	Filamin/ABP280 repeat
ENSCHIP00000015449.1	643	733	642	733	PF00630.19	Filamin	Domain	2	103	103	47.1	3.3e-12	1	CL0159	Filamin/ABP280 repeat
ENSCHIP00000015449.1	740	836	739	836	PF00630.19	Filamin	Domain	2	103	103	63.2	3.3e-17	1	CL0159	Filamin/ABP280 repeat
ENSCHIP00000015449.1	844	935	842	935	PF00630.19	Filamin	Domain	3	103	103	52.1	9.4e-14	1	CL0159	Filamin/ABP280 repeat
ENSCHIP00000015449.1	943	1030	941	1031	PF00630.19	Filamin	Domain	3	102	103	32	1.6e-07	1	CL0159	Filamin/ABP280 repeat
ENSCHIP00000015449.1	1038	1124	1037	1124	PF00630.19	Filamin	Domain	2	103	103	70.5	1.7e-19	1	CL0159	Filamin/ABP280 repeat
ENSCHIP00000015449.1	1131	1217	1130	1219	PF00630.19	Filamin	Domain	2	101	103	45.8	8.4e-12	1	CL0159	Filamin/ABP280 repeat
ENSCHIP00000015449.1	1226	1319	1225	1319	PF00630.19	Filamin	Domain	2	103	103	69	5.1e-19	1	CL0159	Filamin/ABP280 repeat
ENSCHIP00000015449.1	1326	1412	1325	1412	PF00630.19	Filamin	Domain	2	103	103	58.4	9.9e-16	1	CL0159	Filamin/ABP280 repeat
ENSCHIP00000015449.1	1419	1508	1418	1508	PF00630.19	Filamin	Domain	2	103	103	61.5	1.1e-16	1	CL0159	Filamin/ABP280 repeat
ENSCHIP00000015449.1	1515	1605	1514	1605	PF00630.19	Filamin	Domain	2	103	103	58.9	7.3e-16	1	CL0159	Filamin/ABP280 repeat
ENSCHIP00000015449.1	1612	1701	1611	1701	PF00630.19	Filamin	Domain	2	103	103	69.9	2.8e-19	1	CL0159	Filamin/ABP280 repeat
ENSCHIP00000015449.1	1765	1812	1737	1813	PF00630.19	Filamin	Domain	51	102	103	39.9	6e-10	1	CL0159	Filamin/ABP280 repeat
ENSCHIP00000015449.1	1823	1905	1818	1905	PF00630.19	Filamin	Domain	6	103	103	61.9	8.1e-17	1	CL0159	Filamin/ABP280 repeat
ENSCHIP00000015449.1	2001	2086	1999	2086	PF00630.19	Filamin	Domain	3	103	103	51.8	1.2e-13	1	CL0159	Filamin/ABP280 repeat
ENSCHIP00000015449.1	2128	2182	2098	2182	PF00630.19	Filamin	Domain	43	103	103	28.2	2.6e-06	1	CL0159	Filamin/ABP280 repeat
ENSCHIP00000015449.1	2193	2276	2190	2277	PF00630.19	Filamin	Domain	4	102	103	62.4	5.8e-17	1	CL0159	Filamin/ABP280 repeat
ENSCHIP00000015449.1	2299	2372	2286	2372	PF00630.19	Filamin	Domain	17	103	103	42.6	8.5e-11	1	CL0159	Filamin/ABP280 repeat
ENSCHIP00000015449.1	2384	2468	2381	2468	PF00630.19	Filamin	Domain	4	103	103	37.2	4.1e-09	1	CL0159	Filamin/ABP280 repeat
ENSCHIP00000015449.1	2510	2598	2509	2598	PF00630.19	Filamin	Domain	2	103	103	44.9	1.7e-11	1	CL0159	Filamin/ABP280 repeat
ENSCHIP00000015483.1	18	122	16	123	PF00307.31	CH	Domain	3	108	109	73.7	1.2e-20	1	CL0188	Calponin homology (CH) domain
ENSCHIP00000015483.1	140	239	139	243	PF00307.31	CH	Domain	2	105	109	52.8	3.6e-14	1	CL0188	Calponin homology (CH) domain
ENSCHIP00000015483.1	253	344	251	344	PF00630.19	Filamin	Domain	3	103	103	51.1	1.9e-13	1	CL0159	Filamin/ABP280 repeat
ENSCHIP00000015483.1	352	442	351	443	PF00630.19	Filamin	Domain	2	102	103	65.5	6.1e-18	1	CL0159	Filamin/ABP280 repeat
ENSCHIP00000015483.1	450	540	449	540	PF00630.19	Filamin	Domain	2	103	103	53.2	4.2e-14	1	CL0159	Filamin/ABP280 repeat
ENSCHIP00000015483.1	549	632	546	633	PF00630.19	Filamin	Domain	4	102	103	52.9	5.4e-14	1	CL0159	Filamin/ABP280 repeat
ENSCHIP00000015483.1	643	733	642	733	PF00630.19	Filamin	Domain	2	103	103	47.1	3.3e-12	1	CL0159	Filamin/ABP280 repeat
ENSCHIP00000015483.1	740	836	739	836	PF00630.19	Filamin	Domain	2	103	103	63.2	3.3e-17	1	CL0159	Filamin/ABP280 repeat
ENSCHIP00000015483.1	844	935	842	935	PF00630.19	Filamin	Domain	3	103	103	52.1	9.3e-14	1	CL0159	Filamin/ABP280 repeat
ENSCHIP00000015483.1	943	1030	941	1031	PF00630.19	Filamin	Domain	3	102	103	32.1	1.6e-07	1	CL0159	Filamin/ABP280 repeat
ENSCHIP00000015483.1	1038	1124	1037	1124	PF00630.19	Filamin	Domain	2	103	103	70.5	1.7e-19	1	CL0159	Filamin/ABP280 repeat
ENSCHIP00000015483.1	1131	1217	1130	1219	PF00630.19	Filamin	Domain	2	101	103	45.8	8.4e-12	1	CL0159	Filamin/ABP280 repeat
ENSCHIP00000015483.1	1226	1319	1225	1319	PF00630.19	Filamin	Domain	2	103	103	69	5e-19	1	CL0159	Filamin/ABP280 repeat
ENSCHIP00000015483.1	1326	1412	1325	1412	PF00630.19	Filamin	Domain	2	103	103	58.5	9.8e-16	1	CL0159	Filamin/ABP280 repeat
ENSCHIP00000015483.1	1419	1508	1418	1508	PF00630.19	Filamin	Domain	2	103	103	61.5	1.1e-16	1	CL0159	Filamin/ABP280 repeat
ENSCHIP00000015483.1	1515	1605	1514	1605	PF00630.19	Filamin	Domain	2	103	103	58.9	7.2e-16	1	CL0159	Filamin/ABP280 repeat
ENSCHIP00000015483.1	1612	1701	1611	1701	PF00630.19	Filamin	Domain	2	103	103	69.9	2.7e-19	1	CL0159	Filamin/ABP280 repeat
ENSCHIP00000015483.1	1741	1788	1719	1789	PF00630.19	Filamin	Domain	51	102	103	39.8	6.2e-10	1	CL0159	Filamin/ABP280 repeat
ENSCHIP00000015483.1	1799	1881	1794	1881	PF00630.19	Filamin	Domain	6	103	103	61.9	8e-17	1	CL0159	Filamin/ABP280 repeat
ENSCHIP00000015483.1	1977	2062	1975	2062	PF00630.19	Filamin	Domain	3	103	103	51.8	1.2e-13	1	CL0159	Filamin/ABP280 repeat
ENSCHIP00000015483.1	2104	2158	2074	2158	PF00630.19	Filamin	Domain	43	103	103	28.2	2.6e-06	1	CL0159	Filamin/ABP280 repeat
ENSCHIP00000015483.1	2169	2252	2166	2253	PF00630.19	Filamin	Domain	4	102	103	62.4	5.8e-17	1	CL0159	Filamin/ABP280 repeat
ENSCHIP00000015483.1	2275	2348	2262	2348	PF00630.19	Filamin	Domain	17	103	103	42.6	8.4e-11	1	CL0159	Filamin/ABP280 repeat
ENSCHIP00000015483.1	2360	2444	2357	2444	PF00630.19	Filamin	Domain	4	103	103	37.2	4.1e-09	1	CL0159	Filamin/ABP280 repeat
ENSCHIP00000015483.1	2486	2574	2485	2574	PF00630.19	Filamin	Domain	2	103	103	44.9	1.6e-11	1	CL0159	Filamin/ABP280 repeat
ENSCHIP00000015519.1	18	122	16	123	PF00307.31	CH	Domain	3	108	109	73.7	1.2e-20	1	CL0188	Calponin homology (CH) domain
ENSCHIP00000015519.1	140	219	139	222	PF00307.31	CH	Domain	2	86	109	34.8	1.4e-08	1	CL0188	Calponin homology (CH) domain
ENSCHIP00000015519.1	229	311	213	311	PF00630.19	Filamin	Domain	12	103	103	42.7	7.8e-11	1	CL0159	Filamin/ABP280 repeat
ENSCHIP00000015519.1	319	409	318	410	PF00630.19	Filamin	Domain	2	102	103	65.5	6.1e-18	1	CL0159	Filamin/ABP280 repeat
ENSCHIP00000015519.1	417	507	416	507	PF00630.19	Filamin	Domain	2	103	103	53.2	4.2e-14	1	CL0159	Filamin/ABP280 repeat
ENSCHIP00000015519.1	516	599	513	600	PF00630.19	Filamin	Domain	4	102	103	52.9	5.4e-14	1	CL0159	Filamin/ABP280 repeat
ENSCHIP00000015519.1	610	700	609	700	PF00630.19	Filamin	Domain	2	103	103	47.1	3.3e-12	1	CL0159	Filamin/ABP280 repeat
ENSCHIP00000015519.1	707	803	706	803	PF00630.19	Filamin	Domain	2	103	103	63.2	3.3e-17	1	CL0159	Filamin/ABP280 repeat
ENSCHIP00000015519.1	1004	1090	1003	1090	PF00630.19	Filamin	Domain	2	103	103	70.5	1.7e-19	1	CL0159	Filamin/ABP280 repeat
ENSCHIP00000015519.1	1097	1183	1096	1185	PF00630.19	Filamin	Domain	2	101	103	45.8	8.3e-12	1	CL0159	Filamin/ABP280 repeat
ENSCHIP00000015519.1	1192	1285	1191	1285	PF00630.19	Filamin	Domain	2	103	103	69	5e-19	1	CL0159	Filamin/ABP280 repeat
ENSCHIP00000015519.1	1292	1378	1291	1378	PF00630.19	Filamin	Domain	2	103	103	58.5	9.7e-16	1	CL0159	Filamin/ABP280 repeat
ENSCHIP00000015519.1	1385	1474	1384	1474	PF00630.19	Filamin	Domain	2	103	103	61.5	1.1e-16	1	CL0159	Filamin/ABP280 repeat
ENSCHIP00000015519.1	1481	1571	1480	1571	PF00630.19	Filamin	Domain	2	103	103	58.9	7.1e-16	1	CL0159	Filamin/ABP280 repeat
ENSCHIP00000015519.1	1578	1667	1577	1667	PF00630.19	Filamin	Domain	2	103	103	69.9	2.7e-19	1	CL0159	Filamin/ABP280 repeat
ENSCHIP00000015519.1	1731	1778	1703	1779	PF00630.19	Filamin	Domain	51	102	103	39.9	5.9e-10	1	CL0159	Filamin/ABP280 repeat
ENSCHIP00000015519.1	1789	1871	1784	1871	PF00630.19	Filamin	Domain	6	103	103	61.9	8e-17	1	CL0159	Filamin/ABP280 repeat
ENSCHIP00000015519.1	1967	2052	1965	2052	PF00630.19	Filamin	Domain	3	103	103	51.8	1.2e-13	1	CL0159	Filamin/ABP280 repeat
ENSCHIP00000015519.1	2094	2148	2064	2148	PF00630.19	Filamin	Domain	43	103	103	28.2	2.6e-06	1	CL0159	Filamin/ABP280 repeat
ENSCHIP00000015519.1	2159	2242	2156	2243	PF00630.19	Filamin	Domain	4	102	103	62.4	5.8e-17	1	CL0159	Filamin/ABP280 repeat
ENSCHIP00000015519.1	2265	2338	2252	2338	PF00630.19	Filamin	Domain	17	103	103	42.6	8.4e-11	1	CL0159	Filamin/ABP280 repeat
ENSCHIP00000015519.1	2350	2434	2347	2434	PF00630.19	Filamin	Domain	4	103	103	37.2	4.1e-09	1	CL0159	Filamin/ABP280 repeat
ENSCHIP00000015519.1	2476	2564	2475	2564	PF00630.19	Filamin	Domain	2	103	103	44.9	1.6e-11	1	CL0159	Filamin/ABP280 repeat
ENSCHIP00000015526.1	18	122	16	123	PF00307.31	CH	Domain	3	108	109	73.8	1.2e-20	1	CL0188	Calponin homology (CH) domain
ENSCHIP00000015526.1	140	239	139	243	PF00307.31	CH	Domain	2	105	109	52.9	3.6e-14	1	CL0188	Calponin homology (CH) domain
ENSCHIP00000015526.1	253	344	251	344	PF00630.19	Filamin	Domain	3	103	103	51.2	1.8e-13	1	CL0159	Filamin/ABP280 repeat
ENSCHIP00000015526.1	352	442	351	443	PF00630.19	Filamin	Domain	2	102	103	65.6	6.1e-18	1	CL0159	Filamin/ABP280 repeat
ENSCHIP00000015526.1	450	540	449	540	PF00630.19	Filamin	Domain	2	103	103	53.2	4.1e-14	1	CL0159	Filamin/ABP280 repeat
ENSCHIP00000015526.1	549	632	546	633	PF00630.19	Filamin	Domain	4	102	103	52.9	5.3e-14	1	CL0159	Filamin/ABP280 repeat
ENSCHIP00000015526.1	643	733	642	733	PF00630.19	Filamin	Domain	2	103	103	47.1	3.2e-12	1	CL0159	Filamin/ABP280 repeat
ENSCHIP00000015526.1	740	836	739	836	PF00630.19	Filamin	Domain	2	103	103	63.2	3.2e-17	1	CL0159	Filamin/ABP280 repeat
ENSCHIP00000015526.1	844	935	842	935	PF00630.19	Filamin	Domain	3	103	103	52.1	9.2e-14	1	CL0159	Filamin/ABP280 repeat
ENSCHIP00000015526.1	943	1030	941	1031	PF00630.19	Filamin	Domain	3	102	103	32.1	1.6e-07	1	CL0159	Filamin/ABP280 repeat
ENSCHIP00000015526.1	1038	1124	1037	1124	PF00630.19	Filamin	Domain	2	103	103	70.5	1.7e-19	1	CL0159	Filamin/ABP280 repeat
ENSCHIP00000015526.1	1131	1217	1130	1219	PF00630.19	Filamin	Domain	2	101	103	45.8	8.2e-12	1	CL0159	Filamin/ABP280 repeat
ENSCHIP00000015526.1	1226	1319	1225	1319	PF00630.19	Filamin	Domain	2	103	103	69	4.9e-19	1	CL0159	Filamin/ABP280 repeat
ENSCHIP00000015526.1	1326	1412	1325	1412	PF00630.19	Filamin	Domain	2	103	103	58.5	9.7e-16	1	CL0159	Filamin/ABP280 repeat
ENSCHIP00000015526.1	1419	1508	1418	1508	PF00630.19	Filamin	Domain	2	103	103	61.5	1.1e-16	1	CL0159	Filamin/ABP280 repeat
ENSCHIP00000015526.1	1515	1605	1514	1605	PF00630.19	Filamin	Domain	2	103	103	58.9	7.1e-16	1	CL0159	Filamin/ABP280 repeat
ENSCHIP00000015526.1	1612	1701	1611	1701	PF00630.19	Filamin	Domain	2	103	103	69.9	2.7e-19	1	CL0159	Filamin/ABP280 repeat
ENSCHIP00000015526.1	1765	1812	1737	1813	PF00630.19	Filamin	Domain	51	102	103	39.9	5.9e-10	1	CL0159	Filamin/ABP280 repeat
ENSCHIP00000015526.1	1823	1905	1818	1905	PF00630.19	Filamin	Domain	6	103	103	62	7.9e-17	1	CL0159	Filamin/ABP280 repeat
ENSCHIP00000015526.1	1948	2033	1946	2033	PF00630.19	Filamin	Domain	3	103	103	51.8	1.2e-13	1	CL0159	Filamin/ABP280 repeat
ENSCHIP00000015526.1	2075	2129	2045	2129	PF00630.19	Filamin	Domain	43	103	103	28.2	2.5e-06	1	CL0159	Filamin/ABP280 repeat
ENSCHIP00000015526.1	2140	2223	2137	2224	PF00630.19	Filamin	Domain	4	102	103	62.4	5.7e-17	1	CL0159	Filamin/ABP280 repeat
ENSCHIP00000015526.1	2246	2319	2233	2319	PF00630.19	Filamin	Domain	17	103	103	42.6	8.3e-11	1	CL0159	Filamin/ABP280 repeat
ENSCHIP00000015526.1	2331	2415	2328	2415	PF00630.19	Filamin	Domain	4	103	103	37.2	4e-09	1	CL0159	Filamin/ABP280 repeat
ENSCHIP00000015526.1	2457	2545	2456	2545	PF00630.19	Filamin	Domain	2	103	103	44.9	1.6e-11	1	CL0159	Filamin/ABP280 repeat
ENSCHIP00000015366.1	3	134	3	134	PF03952.16	Enolase_N	Domain	1	131	131	202.3	2.7e-60	1	CL0227	Enolase, N-terminal domain
ENSCHIP00000015366.1	143	430	142	432	PF00113.22	Enolase_C	Domain	2	294	296	522.8	2.3e-157	1	CL0256	Enolase, C-terminal TIM barrel domain
ENSCHIP00000015384.1	3	62	3	70	PF03952.16	Enolase_N	Domain	1	61	131	86.2	2e-24	1	CL0227	Enolase, N-terminal domain
ENSCHIP00000015384.1	125	412	124	414	PF00113.22	Enolase_C	Domain	2	294	296	523	2e-157	1	CL0256	Enolase, C-terminal TIM barrel domain
ENSCHIP00000015312.1	11	140	11	158	PF13328.6	HD_4	Family	1	137	156	82.8	2.2e-23	1	CL0237	HD domain
ENSCHIP00000015323.1	5	235	5	236	PF00009.27	GTP_EFTU	Domain	1	193	194	157.2	3.5e-46	1	CL0023	Elongation factor Tu GTP binding domain
ENSCHIP00000015323.1	309	414	306	415	PF03143.17	GTP_EFTU_D3	Domain	4	111	112	128.9	1e-37	1	No_clan	Elongation factor Tu C-terminal domain
ENSCHIP00000015336.1	50	154	48	165	PF04410.14	Gar1	Domain	3	109	154	134	3.5e-39	1	CL0575	Gar1/Naf1 RNA binding region
ENSCHIP00000015341.1	45	149	43	160	PF04410.14	Gar1	Domain	3	109	154	134.1	3.3e-39	1	CL0575	Gar1/Naf1 RNA binding region
ENSCHIP00000015350.1	229	272	228	272	PF11598.8	COMP	Family	2	45	45	68.7	4.2e-19	1	No_clan	Cartilage oligomeric matrix protein
ENSCHIP00000015350.1	318	351	318	360	PF07645.15	EGF_CA	Domain	1	34	42	30.3	3.6e-07	1	CL0001	Calcium-binding EGF domain
ENSCHIP00000015350.1	372	414	372	414	PF07645.15	EGF_CA	Domain	1	42	42	29.6	6.1e-07	1	CL0001	Calcium-binding EGF domain
ENSCHIP00000015350.1	494	529	494	529	PF02412.18	TSP_3	Repeat	1	36	36	37.9	1.1e-09	1	No_clan	Thrombospondin type 3 repeat
ENSCHIP00000015350.1	553	588	553	588	PF02412.18	TSP_3	Repeat	1	36	36	49.6	2.3e-13	1	No_clan	Thrombospondin type 3 repeat
ENSCHIP00000015350.1	589	611	588	611	PF02412.18	TSP_3	Repeat	14	36	36	19.3	0.00066	1	No_clan	Thrombospondin type 3 repeat
ENSCHIP00000015350.1	612	649	612	649	PF02412.18	TSP_3	Repeat	1	36	36	43.2	2.2e-11	1	No_clan	Thrombospondin type 3 repeat
ENSCHIP00000015350.1	651	689	650	689	PF02412.18	TSP_3	Repeat	2	36	36	30.8	1.7e-07	1	No_clan	Thrombospondin type 3 repeat
ENSCHIP00000015350.1	690	724	690	725	PF02412.18	TSP_3	Repeat	1	35	36	46.3	2.5e-12	1	No_clan	Thrombospondin type 3 repeat
ENSCHIP00000015350.1	743	836	743	844	PF05735.12	TSP_C	Family	1	94	198	139.8	1.1e-40	1	CL0004	Thrombospondin C-terminal region
ENSCHIP00000015350.1	890	966	870	966	PF05735.12	TSP_C	Family	116	198	198	105.3	3.7e-30	1	CL0004	Thrombospondin C-terminal region
ENSCHIP00000015345.1	21	211	5	212	PF01086.17	Clathrin_lg_ch	Family	20	229	230	204.6	2.1e-60	1	No_clan	Clathrin light chain
ENSCHIP00000015387.1	54	291	53	291	PF00121.18	TIM	Domain	2	243	243	288.3	4.1e-86	1	CL0036	Triosephosphate isomerase
ENSCHIP00000015346.1	12	111	10	113	PF00022.19	Actin	Family	13	107	407	98.5	3.1e-28	1	CL0108	Actin
ENSCHIP00000015346.1	233	319	231	319	PF00022.19	Actin	Family	315	407	407	95.6	2.4e-27	1	CL0108	Actin
ENSCHIP00000015381.1	51	181	51	181	PF08416.13	PTB	Family	1	131	131	167.9	1.2e-49	1	CL0266	Phosphotyrosine-binding domain
ENSCHIP00000015381.1	499	543	499	544	PF00018.28	SH3_1	Domain	1	47	48	43.1	2.4e-11	1	CL0010	SH3 domain
ENSCHIP00000015381.1	620	680	617	680	PF18016.1	SAM_3	Domain	4	65	65	80.7	4.8e-23	1	CL0003	SAM domain (Sterile alpha motif)
ENSCHIP00000015390.1	51	181	51	181	PF08416.13	PTB	Family	1	131	131	167.9	1.1e-49	1	CL0266	Phosphotyrosine-binding domain
ENSCHIP00000015390.1	495	539	495	540	PF00018.28	SH3_1	Domain	1	47	48	43.1	2.3e-11	1	CL0010	SH3 domain
ENSCHIP00000015390.1	616	676	613	676	PF18016.1	SAM_3	Domain	4	65	65	80.8	4.7e-23	1	CL0003	SAM domain (Sterile alpha motif)
ENSCHIP00000015404.1	35	615	35	615	PF00755.20	Carn_acyltransf	Family	1	587	587	667.1	2.4e-200	1	CL0149	Choline/Carnitine o-acyltransferase
ENSCHIP00000015424.1	35	606	35	606	PF00755.20	Carn_acyltransf	Family	1	587	587	628.2	1.4e-188	1	CL0149	Choline/Carnitine o-acyltransferase
ENSCHIP00000015417.1	43	394	42	395	PF00224.21	PK	Family	2	347	348	569	2.9e-171	1	CL0151	Pyruvate kinase, barrel domain
ENSCHIP00000015417.1	410	528	410	528	PF02887.16	PK_C	Domain	1	117	117	114.8	2.4e-33	1	No_clan	Pyruvate kinase, alpha/beta domain
ENSCHIP00000015421.1	43	394	42	395	PF00224.21	PK	Family	2	347	348	569.3	2.4e-171	1	CL0151	Pyruvate kinase, barrel domain
ENSCHIP00000015421.1	410	528	410	528	PF02887.16	PK_C	Domain	1	117	117	114.9	2.3e-33	1	No_clan	Pyruvate kinase, alpha/beta domain
ENSCHIP00000015409.1	131	209	129	209	PF01336.25	tRNA_anti-codon	Domain	3	76	76	48.3	7.5e-13	1	CL0021	OB-fold nucleic acid binding domain
ENSCHIP00000015409.1	225	575	225	576	PF00152.20	tRNA-synt_2	Domain	1	313	314	264.5	1.1e-78	1	CL0040	tRNA synthetases class II (D, K and N)
ENSCHIP00000015438.1	22	139	20	140	PF00238.19	Ribosomal_L14	Domain	4	121	122	123.5	4.8e-36	1	No_clan	Ribosomal protein L14p/L23e
ENSCHIP00000015434.1	31	163	29	168	PF00061.23	Lipocalin	Domain	3	139	144	76.2	2.9e-21	1	CL0116	Lipocalin / cytosolic fatty-acid binding protein family
ENSCHIP00000015445.1	10	193	9	193	PF04201.15	TPD52	Family	2	162	162	247.7	3.7e-74	1	No_clan	Tumour protein D52 family
ENSCHIP00000015452.1	50	210	49	210	PF04201.15	TPD52	Family	2	162	162	252.1	1.7e-75	1	No_clan	Tumour protein D52 family
ENSCHIP00000015456.1	50	224	49	224	PF04201.15	TPD52	Family	2	162	162	248.4	2.3e-74	1	No_clan	Tumour protein D52 family
ENSCHIP00000015464.1	16	176	15	176	PF04201.15	TPD52	Family	2	162	162	252.9	9.6e-76	1	No_clan	Tumour protein D52 family
ENSCHIP00000015448.1	11	234	10	234	PF00244.20	2014-03-03	Domain	2	222	222	341.7	1.6e-102	1	No_clan	14-3-3 protein
ENSCHIP00000015542.1	18	47	18	47	PF13405.6	EF-hand_6	Domain	1	31	31	24	2.3e-05	1	CL0220	EF-hand domain
ENSCHIP00000015574.1	10	39	10	39	PF13405.6	EF-hand_6	Domain	1	31	31	24.1	2.1e-05	1	CL0220	EF-hand domain
ENSCHIP00000015659.1	5	34	5	34	PF13405.6	EF-hand_6	Domain	1	31	31	23.6	2.9e-05	1	CL0220	EF-hand domain
ENSCHIP00000015684.1	24	53	24	53	PF13405.6	EF-hand_6	Domain	1	31	31	23.9	2.5e-05	1	CL0220	EF-hand domain
ENSCHIP00000015717.1	34	63	34	63	PF13405.6	EF-hand_6	Domain	1	31	31	23.7	2.7e-05	1	CL0220	EF-hand domain
ENSCHIP00000015733.1	15	44	15	44	PF13405.6	EF-hand_6	Domain	1	31	31	23.9	2.4e-05	1	CL0220	EF-hand domain
ENSCHIP00000015503.1	43	331	43	331	PF00069.25	Pkinase	Domain	1	264	264	234.4	1.4e-69	1	CL0016	Protein kinase domain
ENSCHIP00000015501.1	6	267	5	271	PF00459.25	Inositol_P	Family	3	268	272	297.4	1e-88	1	CL0171	Inositol monophosphatase family
ENSCHIP00000015525.1	221	293	220	294	PF07572.12	BCNT	Family	2	74	75	103.8	3.7e-30	1	No_clan	Bucentaur or craniofacial development
ENSCHIP00000015777.1	54	546	54	546	PF00342.19	PGI	Domain	1	486	486	882.5	6.3e-266	1	CL0067	Phosphoglucose isomerase
ENSCHIP00000015799.1	54	546	54	546	PF00342.19	PGI	Domain	1	486	486	839.6	6.8e-253	1	CL0067	Phosphoglucose isomerase
ENSCHIP00000015811.1	54	538	54	538	PF00342.19	PGI	Domain	1	486	486	840.6	3.3e-253	1	CL0067	Phosphoglucose isomerase
ENSCHIP00000015494.1	58	194	58	197	PF00061.23	Lipocalin	Domain	1	141	144	62.7	4.1e-17	1	CL0116	Lipocalin / cytosolic fatty-acid binding protein family
ENSCHIP00000015497.1	2	200	1	202	PF00664.23	ABC_membrane	Family	71	272	274	73.2	2.7e-20	1	CL0241	ABC transporter transmembrane region
ENSCHIP00000015497.1	265	399	265	400	PF00005.27	ABC_tran	Domain	1	136	137	84.2	1.1e-23	1	CL0023	ABC transporter
ENSCHIP00000015497.1	547	824	547	826	PF00664.23	ABC_membrane	Family	1	272	274	130.2	1.1e-37	1	CL0241	ABC transporter transmembrane region
ENSCHIP00000015497.1	891	1038	891	1038	PF00005.27	ABC_tran	Domain	1	137	137	97.4	9.4e-28	1	CL0023	ABC transporter
ENSCHIP00000015509.1	4	110	1	114	PF00061.23	Lipocalin	Domain	30	140	144	48.9	7.4e-13	1	CL0116	Lipocalin / cytosolic fatty-acid binding protein family
ENSCHIP00000015508.1	67	427	66	427	PF00079.20	Serpin	Domain	2	371	371	382	3.3e-114	1	No_clan	Serpin (serine protease inhibitor)
ENSCHIP00000015510.1	51	411	50	411	PF00079.20	Serpin	Domain	2	371	371	382.2	2.9e-114	1	No_clan	Serpin (serine protease inhibitor)
ENSCHIP00000015518.1	40	385	35	387	PF00012.20	HSP70	Family	105	480	599	368.9	3.7e-110	1	CL0108	Hsp70 protein
ENSCHIP00000015518.1	388	482	386	482	PF00012.20	HSP70	Family	510	599	599	32.7	2.3e-08	1	CL0108	Hsp70 protein
ENSCHIP00000015547.1	5	70	4	71	PF01423.22	LSM	Domain	2	66	67	61.5	4.5e-17	1	CL0527	LSM domain
ENSCHIP00000015626.1	83	545	74	547	PF00171.22	Aldedh	Family	13	460	462	333.6	1.6e-99	1	CL0099	Aldehyde dehydrogenase family
ENSCHIP00000015643.1	79	541	70	543	PF00171.22	Aldedh	Family	13	460	462	333.6	1.5e-99	1	CL0099	Aldehyde dehydrogenase family
ENSCHIP00000015660.1	96	558	87	560	PF00171.22	Aldedh	Family	13	460	462	333.4	1.7e-99	1	CL0099	Aldehyde dehydrogenase family
ENSCHIP00000015564.1	3	205	1	205	PF00089.26	Trypsin	Domain	17	221	221	202.1	1e-59	1	CL0124	Trypsin
ENSCHIP00000015573.1	23	241	23	241	PF00089.26	Trypsin	Domain	1	221	221	222.4	6.2e-66	1	CL0124	Trypsin
ENSCHIP00000015609.1	5	185	4	185	PF00186.19	DHFR_1	Domain	2	161	161	119.7	9.6e-35	1	CL0387	Dihydrofolate reductase
ENSCHIP00000015627.1	4	256	4	258	PF00194.21	Carb_anhydrase	Domain	1	252	254	324.8	3.7e-97	1	No_clan	Eukaryotic-type carbonic anhydrase
ENSCHIP00000015694.1	46	227	46	228	PF00719.19	Pyrophosphatase	Domain	1	159	160	203.6	1.5e-60	1	No_clan	Inorganic pyrophosphatase
ENSCHIP00000015623.1	278	382	278	382	PF15766.5	DUF4695	Family	1	108	108	174.8	4.5e-52	1	No_clan	Domain of unknown function (DUF4695)
ENSCHIP00000015635.1	110	214	110	214	PF15766.5	DUF4695	Family	1	108	108	176.5	1.3e-52	1	No_clan	Domain of unknown function (DUF4695)
ENSCHIP00000015669.1	19	88	19	88	PF12265.8	CAF1C_H4-bd	Family	1	67	67	94.4	3.6e-27	1	No_clan	Histone-binding protein RBBP4 or subunit C of CAF1 complex
ENSCHIP00000015669.1	173	206	167	206	PF00400.32	WD40	Repeat	7	38	38	14.6	0.045	1	CL0186	WD domain, G-beta repeat
ENSCHIP00000015669.1	221	256	218	256	PF00400.32	WD40	Repeat	5	38	38	13.3	0.12	1	CL0186	WD domain, G-beta repeat
ENSCHIP00000015669.1	264	302	263	302	PF00400.32	WD40	Repeat	2	38	38	30.9	3.3e-07	1	CL0186	WD domain, G-beta repeat
ENSCHIP00000015669.1	310	346	308	346	PF00400.32	WD40	Repeat	4	38	38	21.2	0.00037	1	CL0186	WD domain, G-beta repeat
ENSCHIP00000015669.1	372	403	364	404	PF00400.32	WD40	Repeat	8	37	38	18.7	0.0023	1	CL0186	WD domain, G-beta repeat
ENSCHIP00000015652.1	57	167	55	168	PF14691.6	Fer4_20	Domain	3	112	113	111.6	1.7e-32	1	CL0344	Dihydroprymidine dehydrogenase domain II, 4Fe-4S cluster
ENSCHIP00000015652.1	189	494	188	498	PF07992.14	Pyr_redox_2	Domain	2	292	294	54	1.5e-14	1	CL0063	Pyridine nucleotide-disulphide oxidoreductase
ENSCHIP00000015652.1	534	838	532	838	PF01180.21	DHO_dh	Domain	3	295	295	114.9	4.1e-33	1	CL0036	Dihydroorotate dehydrogenase
ENSCHIP00000015652.1	946	1004	946	1004	PF14697.6	Fer4_21	Domain	1	59	59	82.5	1.7e-23	1	CL0344	4Fe-4S dicluster domain
ENSCHIP00000015681.1	57	167	55	168	PF14691.6	Fer4_20	Domain	3	112	113	111.6	1.7e-32	1	CL0344	Dihydroprymidine dehydrogenase domain II, 4Fe-4S cluster
ENSCHIP00000015681.1	189	494	188	498	PF07992.14	Pyr_redox_2	Domain	2	292	294	54	1.4e-14	1	CL0063	Pyridine nucleotide-disulphide oxidoreductase
ENSCHIP00000015681.1	534	838	532	838	PF01180.21	DHO_dh	Domain	3	295	295	114.9	4.1e-33	1	CL0036	Dihydroorotate dehydrogenase
ENSCHIP00000015681.1	946	1004	946	1004	PF14697.6	Fer4_21	Domain	1	59	59	82.5	1.7e-23	1	CL0344	4Fe-4S dicluster domain
ENSCHIP00000015704.1	22	243	22	243	PF00089.26	Trypsin	Domain	1	221	221	213.3	3.8e-63	1	CL0124	Trypsin
ENSCHIP00000015708.1	22	243	22	243	PF00089.26	Trypsin	Domain	1	221	221	213.3	3.8e-63	1	CL0124	Trypsin
ENSCHIP00000015783.1	12	708	12	710	PF05622.12	HOOK	Family	1	700	702	1054.9	0	1	No_clan	HOOK protein
ENSCHIP00000015786.1	21	709	19	711	PF05622.12	HOOK	Family	9	700	702	1036.9	0	1	No_clan	HOOK protein
ENSCHIP00000015740.1	24	523	18	533	PF01602.20	Adaptin_N	Family	7	503	524	412	3.4e-123	1	CL0020	Adaptin N terminal region
ENSCHIP00000015740.1	667	807	667	807	PF07718.12	Coatamer_beta_C	Domain	1	140	140	201.8	4e-60	1	CL0159	Coatomer beta C-terminal region
ENSCHIP00000015740.1	813	944	813	944	PF14806.6	Coatomer_b_Cpla	Domain	1	128	128	199.6	1.5e-59	1	CL0545	Coatomer beta subunit appendage platform
ENSCHIP00000015753.1	163	260	162	261	PF00028.17	Cadherin	Domain	2	92	93	71.9	4.5e-20	1	CL0159	Cadherin domain
ENSCHIP00000015753.1	275	375	275	376	PF00028.17	Cadherin	Domain	1	92	93	52.1	6.7e-14	1	CL0159	Cadherin domain
ENSCHIP00000015753.1	398	488	394	488	PF00028.17	Cadherin	Domain	5	93	93	33.7	3.6e-08	1	CL0159	Cadherin domain
ENSCHIP00000015816.1	50	98	44	98	PF01471.18	PG_binding_1	Domain	7	57	57	31.1	2e-07	1	CL0244	Putative peptidoglycan binding domain
ENSCHIP00000015816.1	119	447	119	447	PF00413.24	Peptidase_M10	Domain	1	158	158	227.9	4.9e-68	1	CL0126	Matrixin
ENSCHIP00000015816.1	234	275	234	275	PF00040.19	fn2	Domain	1	42	42	60.8	1.1e-16	1	CL0602	Fibronectin type II domain
ENSCHIP00000015816.1	292	333	292	333	PF00040.19	fn2	Domain	1	42	42	61.1	9.1e-17	1	CL0602	Fibronectin type II domain
ENSCHIP00000015816.1	350	391	350	391	PF00040.19	fn2	Domain	1	42	42	67.1	1.2e-18	1	CL0602	Fibronectin type II domain
ENSCHIP00000015816.1	476	518	476	519	PF00045.19	Hemopexin	Repeat	1	44	45	30.4	2.7e-07	1	No_clan	Hemopexin
ENSCHIP00000015816.1	521	564	521	564	PF00045.19	Hemopexin	Repeat	1	45	45	45.3	6.1e-12	1	No_clan	Hemopexin
ENSCHIP00000015816.1	569	615	569	616	PF00045.19	Hemopexin	Repeat	1	44	45	55.3	4.7e-15	1	No_clan	Hemopexin
ENSCHIP00000015816.1	619	661	618	661	PF00045.19	Hemopexin	Repeat	2	45	45	22.7	6.9e-05	1	No_clan	Hemopexin
ENSCHIP00000015819.1	134	203	133	212	PF00595.24	PDZ	Domain	2	75	82	33.2	5.1e-08	1	CL0466	PDZ domain
ENSCHIP00000015820.1	4	32	1	46	PF03143.17	GTP_EFTU_D3	Domain	77	105	112	44	2.2e-11	1	No_clan	Elongation factor Tu C-terminal domain
ENSCHIP00000015835.1	8	144	7	146	PF00578.21	AhpC-TSA	Domain	2	122	124	102.6	1.3e-29	1	CL0172	AhpC/TSA family
ENSCHIP00000015835.1	166	205	166	205	PF10417.9	1-cysPrx_C	Domain	1	40	40	41.3	1e-10	1	No_clan	C-terminal domain of 1-Cys peroxiredoxin
ENSCHIP00000015864.1	128	180	123	180	PF13855.6	LRR_8	Repeat	9	61	61	37.7	1.3e-09	1	CL0022	Leucine rich repeat
ENSCHIP00000015871.1	80	127	70	131	PF13855.6	LRR_8	Repeat	13	61	61	29.6	4.2e-07	1	CL0022	Leucine rich repeat
ENSCHIP00000015919.1	70	117	70	117	PF00088.18	Trefoil	Domain	1	43	43	51.1	9.1e-14	1	CL0630	Trefoil (P-type) domain
ENSCHIP00000015919.1	134	240	134	240	PF16863.5	NtCtMGAM_N	Domain	1	116	116	104.3	4.4e-30	1	CL0103	N-terminal barrel of NtMGAM and CtMGAM, maltase-glucoamylase
ENSCHIP00000015919.1	243	306	241	307	PF13802.6	Gal_mutarotas_2	Domain	3	64	66	36.3	5.1e-09	1	CL0103	Galactose mutarotase-like
ENSCHIP00000015919.1	327	807	327	807	PF01055.26	Glyco_hydro_31	Family	1	440	440	537.3	3.5e-161	1	CL0058	Glycosyl hydrolases family 31
ENSCHIP00000015878.1	17	145	17	145	PF00237.19	Ribosomal_L22	Domain	1	103	103	155.8	3.2e-46	1	No_clan	Ribosomal protein L22p/L17e
ENSCHIP00000015961.1	119	749	117	749	PF03343.13	SART-1	Family	9	631	631	480.6	8e-144	1	No_clan	SART-1 family
ENSCHIP00000015903.1	10	476	10	477	PF00118.24	Cpn60_TCP1	Family	1	489	491	476.6	8.3e-143	1	No_clan	TCP-1/cpn60 chaperonin family
ENSCHIP00000016004.1	24	89	24	89	PF00191.20	Annexin	Family	1	66	66	75.8	2e-21	1	No_clan	Annexin
ENSCHIP00000016004.1	97	161	96	161	PF00191.20	Annexin	Family	2	66	66	81.5	3.3e-23	1	No_clan	Annexin
ENSCHIP00000016004.1	179	245	179	245	PF00191.20	Annexin	Family	1	66	66	78.5	2.8e-22	1	No_clan	Annexin
ENSCHIP00000016004.1	255	320	255	320	PF00191.20	Annexin	Family	1	66	66	80.8	5.7e-23	1	No_clan	Annexin
ENSCHIP00000016004.1	368	432	367	432	PF00191.20	Annexin	Family	2	66	66	88.7	1.9e-25	1	No_clan	Annexin
ENSCHIP00000016004.1	439	504	439	504	PF00191.20	Annexin	Family	1	66	66	93.7	5.4e-27	1	No_clan	Annexin
ENSCHIP00000016004.1	527	593	524	593	PF00191.20	Annexin	Family	3	66	66	66.6	1.5e-18	1	No_clan	Annexin
ENSCHIP00000016004.1	603	668	603	668	PF00191.20	Annexin	Family	1	66	66	83.5	8e-24	1	No_clan	Annexin
ENSCHIP00000016019.1	24	89	24	89	PF00191.20	Annexin	Family	1	66	66	75.8	2e-21	1	No_clan	Annexin
ENSCHIP00000016019.1	97	161	96	161	PF00191.20	Annexin	Family	2	66	66	81.5	3.3e-23	1	No_clan	Annexin
ENSCHIP00000016019.1	179	245	179	245	PF00191.20	Annexin	Family	1	66	66	78.6	2.8e-22	1	No_clan	Annexin
ENSCHIP00000016019.1	255	320	255	320	PF00191.20	Annexin	Family	1	66	66	80.8	5.6e-23	1	No_clan	Annexin
ENSCHIP00000016019.1	368	432	367	432	PF00191.20	Annexin	Family	2	66	66	88.7	1.9e-25	1	No_clan	Annexin
ENSCHIP00000016019.1	439	504	439	504	PF00191.20	Annexin	Family	1	66	66	93.7	5.3e-27	1	No_clan	Annexin
ENSCHIP00000016019.1	522	587	521	587	PF00191.20	Annexin	Family	2	66	66	65.9	2.6e-18	1	No_clan	Annexin
ENSCHIP00000016019.1	597	662	597	662	PF00191.20	Annexin	Family	1	66	66	83.5	7.9e-24	1	No_clan	Annexin
ENSCHIP00000016041.1	24	89	24	89	PF00191.20	Annexin	Family	1	66	66	75.8	2.1e-21	1	No_clan	Annexin
ENSCHIP00000016041.1	97	161	96	161	PF00191.20	Annexin	Family	2	66	66	81.5	3.4e-23	1	No_clan	Annexin
ENSCHIP00000016041.1	179	245	179	245	PF00191.20	Annexin	Family	1	66	66	78.5	2.9e-22	1	No_clan	Annexin
ENSCHIP00000016041.1	255	320	255	320	PF00191.20	Annexin	Family	1	66	66	80.7	5.9e-23	1	No_clan	Annexin
ENSCHIP00000016041.1	368	432	367	432	PF00191.20	Annexin	Family	2	66	66	88.7	2e-25	1	No_clan	Annexin
ENSCHIP00000016041.1	439	504	439	504	PF00191.20	Annexin	Family	1	66	66	93.6	5.5e-27	1	No_clan	Annexin
ENSCHIP00000016041.1	541	595	527	595	PF00191.20	Annexin	Family	12	66	66	63.3	1.6e-17	1	No_clan	Annexin
ENSCHIP00000016041.1	605	661	605	666	PF00191.20	Annexin	Family	1	57	66	67.2	1e-18	1	No_clan	Annexin
ENSCHIP00000015898.1	64	101	64	101	PF05184.15	SapB_1	Domain	1	38	38	34.7	1.3e-08	1	No_clan	Saposin-like type B, region 1
ENSCHIP00000016030.1	58	98	58	98	PF04810.15	zf-Sec23_Sec24	Domain	1	39	39	54.4	9.5e-15	1	No_clan	Sec23/Sec24 zinc finger
ENSCHIP00000016030.1	126	392	126	392	PF04811.15	Sec23_trunk	Domain	1	243	243	266.6	2e-79	1	CL0128	Sec23/Sec24 trunk domain
ENSCHIP00000016030.1	403	507	403	507	PF08033.12	Sec23_BS	Domain	1	96	96	110.9	3.7e-32	1	No_clan	Sec23/Sec24 beta-sandwich domain
ENSCHIP00000016030.1	521	619	521	620	PF04815.15	Sec23_helical	Domain	1	102	103	86.9	6.5e-25	1	No_clan	Sec23/Sec24 helical domain
ENSCHIP00000016030.1	635	721	632	721	PF00626.22	Gelsolin	Domain	5	76	76	56.9	1.4e-15	1	CL0092	Gelsolin repeat
ENSCHIP00000015953.1	8	115	7	118	PF00121.18	TIM	Domain	2	110	243	102.8	1.8e-29	1	CL0036	Triosephosphate isomerase
ENSCHIP00000015953.1	136	197	127	197	PF00121.18	TIM	Domain	181	243	243	55.5	5.1e-15	1	CL0036	Triosephosphate isomerase
ENSCHIP00000015940.1	39	68	39	68	PF13405.6	EF-hand_6	Domain	1	31	31	31.7	7.8e-08	1	CL0220	EF-hand domain
ENSCHIP00000015940.1	108	166	102	174	PF08976.11	EF-hand_11	Domain	21	79	105	23.7	6.8e-05	1	CL0220	EF-hand domain
ENSCHIP00000016005.1	94	148	94	148	PF00050.21	Kazal_1	Domain	1	49	49	44.7	9.5e-12	1	CL0005	Kazal-type serine protease inhibitor domain
ENSCHIP00000016005.1	171	198	158	207	PF00050.21	Kazal_1	Domain	8	35	49	21.7	0.00015	1	CL0005	Kazal-type serine protease inhibitor domain
ENSCHIP00000016005.1	209	254	209	261	PF00050.21	Kazal_1	Domain	1	40	49	23.4	4.5e-05	1	CL0005	Kazal-type serine protease inhibitor domain
ENSCHIP00000016005.1	469	508	469	511	PF00050.21	Kazal_1	Domain	1	34	49	21.7	0.00015	1	CL0005	Kazal-type serine protease inhibitor domain
ENSCHIP00000016005.1	568	612	568	619	PF00050.21	Kazal_1	Domain	1	39	49	26	6.8e-06	1	CL0005	Kazal-type serine protease inhibitor domain
ENSCHIP00000016005.1	643	686	643	693	PF00050.21	Kazal_1	Domain	1	38	49	28.4	1.2e-06	1	CL0005	Kazal-type serine protease inhibitor domain
ENSCHIP00000016005.1	710	754	710	761	PF00050.21	Kazal_1	Domain	1	39	49	27.3	2.7e-06	1	CL0005	Kazal-type serine protease inhibitor domain
ENSCHIP00000016005.1	779	824	779	830	PF00050.21	Kazal_1	Domain	1	40	49	29.9	4.3e-07	1	CL0005	Kazal-type serine protease inhibitor domain
ENSCHIP00000016005.1	846	888	846	896	PF00050.21	Kazal_1	Domain	1	37	49	26.3	5.4e-06	1	CL0005	Kazal-type serine protease inhibitor domain
ENSCHIP00000016005.1	930	977	924	977	PF00050.21	Kazal_1	Domain	7	49	49	50.1	2e-13	1	CL0005	Kazal-type serine protease inhibitor domain
ENSCHIP00000016012.1	111	137	98	157	PF00050.21	Kazal_1	Domain	8	34	49	21.5	0.00017	1	CL0005	Kazal-type serine protease inhibitor domain
ENSCHIP00000016012.1	163	208	163	215	PF00050.21	Kazal_1	Domain	1	40	49	23.3	4.9e-05	1	CL0005	Kazal-type serine protease inhibitor domain
ENSCHIP00000016012.1	425	463	425	477	PF00050.21	Kazal_1	Domain	1	33	49	21.1	0.00023	1	CL0005	Kazal-type serine protease inhibitor domain
ENSCHIP00000016012.1	618	662	618	669	PF00050.21	Kazal_1	Domain	1	39	49	25.9	7.4e-06	1	CL0005	Kazal-type serine protease inhibitor domain
ENSCHIP00000016012.1	693	736	693	743	PF00050.21	Kazal_1	Domain	1	38	49	28.3	1.3e-06	1	CL0005	Kazal-type serine protease inhibitor domain
ENSCHIP00000016012.1	760	804	760	811	PF00050.21	Kazal_1	Domain	1	39	49	27.1	3e-06	1	CL0005	Kazal-type serine protease inhibitor domain
ENSCHIP00000016012.1	829	874	829	880	PF00050.21	Kazal_1	Domain	1	40	49	29.7	4.7e-07	1	CL0005	Kazal-type serine protease inhibitor domain
ENSCHIP00000016012.1	926	968	926	976	PF00050.21	Kazal_1	Domain	1	37	49	26.2	5.9e-06	1	CL0005	Kazal-type serine protease inhibitor domain
ENSCHIP00000016012.1	1010	1057	1004	1057	PF00050.21	Kazal_1	Domain	7	49	49	50	2.2e-13	1	CL0005	Kazal-type serine protease inhibitor domain
ENSCHIP00000015967.1	98	164	96	165	PF00313.22	CSD	Domain	3	65	66	89.8	7.2e-26	1	CL0021	'Cold-shock' DNA-binding domain
ENSCHIP00000015971.1	98	164	96	165	PF00313.22	CSD	Domain	3	65	66	89.8	7.2e-26	1	CL0021	'Cold-shock' DNA-binding domain
ENSCHIP00000015992.1	89	144	89	144	PF16450.5	Prot_ATP_ID_OB	Domain	1	57	57	41.3	1.1e-10	1	CL0021	Proteasomal ATPase OB C-terminal domain
ENSCHIP00000015992.1	202	335	202	335	PF00004.29	AAA	Domain	1	132	132	149.5	6.6e-44	1	CL0023	ATPase family associated with various cellular activities (AAA)
ENSCHIP00000015992.1	358	401	357	401	PF17862.1	AAA_lid_3	Domain	2	45	45	34.5	1.3e-08	1	CL0671	AAA+ lid domain
ENSCHIP00000016015.1	16	221	16	221	PF01015.18	Ribosomal_S3Ae	Family	1	202	202	338.2	1.4e-101	1	No_clan	Ribosomal S3Ae family
ENSCHIP00000016032.1	1	164	1	179	PF00297.22	Ribosomal_L3	Family	1	179	369	173.6	5.7e-51	1	CL0575	Ribosomal protein L3
ENSCHIP00000016032.1	196	265	175	298	PF00297.22	Ribosomal_L3	Family	254	316	369	63.5	1.6e-17	1	CL0575	Ribosomal protein L3
ENSCHIP00000016023.1	538	621	533	623	PF13410.6	GST_C_2	Domain	5	67	69	25	1.4e-05	1	CL0497	Glutathione S-transferase, C-terminal domain
ENSCHIP00000016026.1	496	579	492	581	PF13410.6	GST_C_2	Domain	5	67	69	25.2	1.3e-05	1	CL0497	Glutathione S-transferase, C-terminal domain
ENSCHIP00000016031.1	15	173	15	175	PF00071.22	Ras	Domain	1	159	162	198.1	6.7e-59	1	CL0023	Ras family
ENSCHIP00000016054.1	2	67	2	67	PF03931.15	Skp1_POZ	Domain	1	63	63	100.2	5.3e-29	1	CL0033	Skp1 family, tetramerisation domain
ENSCHIP00000016054.1	113	156	113	157	PF01466.19	Skp1	Domain	1	44	48	83.5	7.8e-24	1	No_clan	Skp1 family, dimerisation domain
ENSCHIP00000016070.1	20	207	20	208	PF13472.6	Lipase_GDSL_2	Domain	1	178	179	98.4	6.3e-28	1	CL0264	GDSL-like Lipase/Acylhydrolase family
ENSCHIP00000016090.1	132	197	131	198	PF00076.22	RRM_1	Domain	2	67	70	35.8	5.3e-09	1	CL0221	RNA recognition motif. (a.k.a. RRM, RBD, or RNP domain)
ENSCHIP00000016075.1	24	123	23	123	PF03297.15	Ribosomal_S25	Family	2	101	101	168	4.6e-50	1	CL0123	S25 ribosomal protein
ENSCHIP00000016091.1	68	206	67	208	PF00061.23	Lipocalin	Domain	2	142	144	88.4	5.1e-25	1	CL0116	Lipocalin / cytosolic fatty-acid binding protein family
ENSCHIP00000016125.1	136	308	135	308	PF00596.21	Aldolase_II	Domain	2	186	186	96.7	1.6e-27	1	No_clan	Class II Aldolase and Adducin N-terminal domain
ENSCHIP00000016222.1	38	292	38	292	PF00069.25	Pkinase	Domain	1	264	264	245.4	6.1e-73	1	CL0016	Protein kinase domain
ENSCHIP00000016231.1	53	307	53	307	PF00069.25	Pkinase	Domain	1	264	264	245.2	7e-73	1	CL0016	Protein kinase domain
ENSCHIP00000016243.1	43	297	43	297	PF00069.25	Pkinase	Domain	1	264	264	245.4	6.4e-73	1	CL0016	Protein kinase domain
ENSCHIP00000016192.1	28	533	28	535	PF00118.24	Cpn60_TCP1	Family	1	489	491	523.4	5.4e-157	1	No_clan	TCP-1/cpn60 chaperonin family
ENSCHIP00000016140.1	61	107	55	107	PF08806.11	Sep15_SelM	Domain	30	76	76	46.3	3.5e-12	1	CL0172	Sep15/SelM redox domain
ENSCHIP00000016153.1	26	114	26	130	PF07686.17	V-set	Domain	1	91	109	55.3	6.1e-15	1	CL0011	Immunoglobulin V-set domain
ENSCHIP00000016176.1	26	75	26	76	PF17205.3	PSI_integrin	Domain	1	45	46	52	4.1e-14	1	CL0630	Integrin plexin domain
ENSCHIP00000016176.1	134	382	133	382	PF00362.18	Integrin_beta	Domain	2	248	248	362.8	9.9e-109	1	CL0128	Integrin beta chain VWA domain
ENSCHIP00000016176.1	465	493	465	493	PF18372.1	I-EGF_1	Domain	1	29	29	43.6	2.2e-11	1	CL0001	Integrin beta epidermal growth factor like domain 1
ENSCHIP00000016176.1	635	719	635	720	PF07965.12	Integrin_B_tail	Domain	1	84	85	64.3	1e-17	1	No_clan	Integrin beta tail domain
ENSCHIP00000016176.1	744	789	744	789	PF08725.11	Integrin_b_cyt	Domain	1	45	45	63.5	1e-17	1	No_clan	Integrin beta cytoplasmic domain
ENSCHIP00000016186.1	28	77	28	78	PF17205.3	PSI_integrin	Domain	1	45	46	52	4.1e-14	1	CL0630	Integrin plexin domain
ENSCHIP00000016186.1	136	384	135	384	PF00362.18	Integrin_beta	Domain	2	248	248	362.8	9.9e-109	1	CL0128	Integrin beta chain VWA domain
ENSCHIP00000016186.1	467	495	467	495	PF18372.1	I-EGF_1	Domain	1	29	29	43.6	2.2e-11	1	CL0001	Integrin beta epidermal growth factor like domain 1
ENSCHIP00000016186.1	637	721	637	722	PF07965.12	Integrin_B_tail	Domain	1	84	85	64.3	1.1e-17	1	No_clan	Integrin beta tail domain
ENSCHIP00000016186.1	746	791	746	791	PF08725.11	Integrin_b_cyt	Domain	1	45	45	63.5	1e-17	1	No_clan	Integrin beta cytoplasmic domain
ENSCHIP00000016219.1	34	79	31	79	PF00090.19	TSP_1	Domain	4	49	49	20.4	0.00044	1	No_clan	Thrombospondin type 1 domain
ENSCHIP00000016219.1	85	119	83	119	PF00057.18	Ldl_recept_a	Repeat	3	37	37	27.1	3.5e-06	1	No_clan	Low-density lipoprotein receptor domain class A
ENSCHIP00000016219.1	228	448	227	448	PF01823.19	MACPF	Domain	2	209	209	141.6	3.6e-41	1	CL0293	MAC/Perforin domain
ENSCHIP00000016219.1	506	548	503	549	PF00090.19	TSP_1	Domain	3	47	49	18.4	0.0018	1	No_clan	Thrombospondin type 1 domain
ENSCHIP00000016219.1	571	622	571	626	PF00084.20	Sushi	Domain	1	52	56	40.6	2.9e-10	1	CL0001	Sushi repeat (SCR repeat)
ENSCHIP00000016219.1	639	683	631	688	PF00084.20	Sushi	Domain	10	53	56	24.4	3.3e-05	1	CL0001	Sushi repeat (SCR repeat)
ENSCHIP00000016219.1	791	838	791	838	PF18434.1	Kazal_3	Domain	1	50	50	75.3	2.3e-21	1	CL0005	Kazal-type serine protease inhibitor domain
ENSCHIP00000016232.1	22	67	19	67	PF00090.19	TSP_1	Domain	4	49	49	20.4	0.00043	1	No_clan	Thrombospondin type 1 domain
ENSCHIP00000016232.1	73	107	71	107	PF00057.18	Ldl_recept_a	Repeat	3	37	37	27.2	3.4e-06	1	No_clan	Low-density lipoprotein receptor domain class A
ENSCHIP00000016232.1	216	436	215	436	PF01823.19	MACPF	Domain	2	209	209	141.6	3.5e-41	1	CL0293	MAC/Perforin domain
ENSCHIP00000016232.1	494	536	491	537	PF00090.19	TSP_1	Domain	3	47	49	18.5	0.0018	1	No_clan	Thrombospondin type 1 domain
ENSCHIP00000016232.1	559	610	559	614	PF00084.20	Sushi	Domain	1	52	56	40.6	2.8e-10	1	CL0001	Sushi repeat (SCR repeat)
ENSCHIP00000016232.1	627	671	619	676	PF00084.20	Sushi	Domain	10	53	56	24.4	3.3e-05	1	CL0001	Sushi repeat (SCR repeat)
ENSCHIP00000016232.1	779	826	779	826	PF18434.1	Kazal_3	Domain	1	50	50	75.3	2.2e-21	1	CL0005	Kazal-type serine protease inhibitor domain
ENSCHIP00000016200.1	25	345	25	347	PF00405.17	Transferrin	Domain	1	327	329	537.3	1.3e-161	1	CL0177	Transferrin
ENSCHIP00000016200.1	358	687	358	688	PF00405.17	Transferrin	Domain	1	328	329	286.3	3e-85	1	CL0177	Transferrin
ENSCHIP00000016208.1	20	340	20	342	PF00405.17	Transferrin	Domain	1	327	329	537.3	1.3e-161	1	CL0177	Transferrin
ENSCHIP00000016208.1	352	681	352	682	PF00405.17	Transferrin	Domain	1	328	329	286.3	2.9e-85	1	CL0177	Transferrin
ENSCHIP00000016254.1	67	87	66	91	PF13202.6	EF-hand_5	Domain	2	22	25	14.3	0.02	1	CL0220	EF hand
ENSCHIP00000016254.1	105	122	103	126	PF13202.6	EF-hand_5	Domain	4	21	25	12.7	0.067	1	CL0220	EF hand
ENSCHIP00000016254.1	195	211	191	216	PF13202.6	EF-hand_5	Domain	5	21	25	17.9	0.0016	1	CL0220	EF hand
ENSCHIP00000016254.1	235	253	232	257	PF13202.6	EF-hand_5	Domain	4	22	25	14	0.026	1	CL0220	EF hand
ENSCHIP00000016261.1	29	101	29	102	PF03810.19	IBN_N	Family	1	73	74	37.1	2.2e-09	1	CL0020	Importin-beta N-terminal domain
ENSCHIP00000016261.1	156	525	156	526	PF08506.10	Cse1	Family	1	369	370	555.9	3.4e-167	1	CL0020	Cse1
ENSCHIP00000016261.1	527	962	527	962	PF03378.15	CAS_CSE1	Family	1	443	443	593.1	2.6e-178	1	CL0020	CAS/CSE protein, C-terminus
ENSCHIP00000016275.1	5	237	5	238	PF00009.27	GTP_EFTU	Domain	1	193	194	186.3	4.2e-55	1	CL0023	Elongation factor Tu GTP binding domain
ENSCHIP00000016275.1	260	326	260	327	PF03144.25	GTP_EFTU_D2	Domain	1	73	74	54.1	1.5e-14	1	CL0575	Elongation factor Tu domain 2
ENSCHIP00000016275.1	334	441	333	442	PF03143.17	GTP_EFTU_D3	Domain	2	111	112	136	6.1e-40	1	No_clan	Elongation factor Tu C-terminal domain
ENSCHIP00000016335.1	366	494	365	495	PF01399.27	PCI	Domain	2	104	105	82.8	2.1e-23	1	CL0123	PCI domain
ENSCHIP00000016348.1	352	480	351	481	PF01399.27	PCI	Domain	2	104	105	82.9	2e-23	1	CL0123	PCI domain
ENSCHIP00000016313.1	23	133	6	138	PF01215.19	COX5B	Domain	20	118	129	93.6	7.5e-27	1	CL0045	Cytochrome c oxidase subunit Vb
ENSCHIP00000016320.1	16	137	8	142	PF01215.19	COX5B	Domain	10	118	129	99.3	1.2e-28	1	CL0045	Cytochrome c oxidase subunit Vb
ENSCHIP00000016302.1	17	234	17	289	PF00069.25	Pkinase	Domain	1	212	264	101.6	4.4e-29	1	CL0016	Protein kinase domain
ENSCHIP00000016342.1	77	134	77	136	PF13833.6	EF-hand_8	Domain	1	52	55	30.3	2.8e-07	1	CL0220	EF-hand domain pair
ENSCHIP00000016360.1	74	130	73	132	PF13833.6	EF-hand_8	Domain	2	52	55	29.8	4e-07	1	CL0220	EF-hand domain pair
ENSCHIP00000016366.1	47	103	46	105	PF13833.6	EF-hand_8	Domain	2	52	55	30.3	2.8e-07	1	CL0220	EF-hand domain pair
ENSCHIP00000016315.1	30	91	29	93	PF13409.6	GST_N_2	Domain	2	68	70	26.2	7.5e-06	1	CL0172	Glutathione S-transferase, N-terminal domain
ENSCHIP00000016315.1	138	216	74	218	PF13410.6	GST_C_2	Domain	23	67	69	33.7	2.7e-08	1	CL0497	Glutathione S-transferase, C-terminal domain
ENSCHIP00000016325.1	19	80	18	82	PF13409.6	GST_N_2	Domain	2	68	70	26.3	6.9e-06	1	CL0172	Glutathione S-transferase, N-terminal domain
ENSCHIP00000016325.1	126	205	63	207	PF13410.6	GST_C_2	Domain	23	67	69	33.9	2.4e-08	1	CL0497	Glutathione S-transferase, C-terminal domain
ENSCHIP00000016352.1	320	374	320	374	PF00093.18	VWC	Family	1	57	57	47.7	1.5e-12	1	CL0451	von Willebrand factor type C domain
ENSCHIP00000016352.1	383	428	383	428	PF00090.19	TSP_1	Domain	1	49	49	45.3	7.4e-12	1	No_clan	Thrombospondin type 1 domain
ENSCHIP00000016352.1	439	489	439	489	PF00090.19	TSP_1	Domain	1	49	49	55.4	5.4e-15	1	No_clan	Thrombospondin type 1 domain
ENSCHIP00000016352.1	496	546	496	546	PF00090.19	TSP_1	Domain	1	49	49	55.6	4.5e-15	1	No_clan	Thrombospondin type 1 domain
ENSCHIP00000016352.1	588	627	588	634	PF07645.15	EGF_CA	Domain	1	35	42	30	4.3e-07	1	CL0001	Calcium-binding EGF domain
ENSCHIP00000016352.1	650	689	650	689	PF12947.7	EGF_3	Domain	1	36	36	32.5	7.5e-08	1	CL0001	EGF domain
ENSCHIP00000016352.1	727	762	727	762	PF02412.18	TSP_3	Repeat	1	36	36	33.8	1.9e-08	1	No_clan	Thrombospondin type 3 repeat
ENSCHIP00000016352.1	764	785	761	785	PF02412.18	TSP_3	Repeat	15	36	36	18.7	0.00099	1	No_clan	Thrombospondin type 3 repeat
ENSCHIP00000016352.1	787	821	786	821	PF02412.18	TSP_3	Repeat	2	36	36	34.8	9.4e-09	1	No_clan	Thrombospondin type 3 repeat
ENSCHIP00000016352.1	822	844	821	844	PF02412.18	TSP_3	Repeat	14	36	36	21	0.0002	1	No_clan	Thrombospondin type 3 repeat
ENSCHIP00000016352.1	845	882	845	882	PF02412.18	TSP_3	Repeat	1	36	36	41.2	9.7e-11	1	No_clan	Thrombospondin type 3 repeat
ENSCHIP00000016352.1	884	918	883	918	PF02412.18	TSP_3	Repeat	2	36	36	39.9	2.4e-10	1	No_clan	Thrombospondin type 3 repeat
ENSCHIP00000016352.1	919	950	919	954	PF02412.18	TSP_3	Repeat	1	32	36	37.2	1.7e-09	1	No_clan	Thrombospondin type 3 repeat
ENSCHIP00000016352.1	972	1169	972	1169	PF05735.12	TSP_C	Family	1	198	198	320.9	3.3e-96	1	CL0004	Thrombospondin C-terminal region
ENSCHIP00000016361.1	318	372	318	372	PF00093.18	VWC	Family	1	57	57	47.6	1.5e-12	1	CL0451	von Willebrand factor type C domain
ENSCHIP00000016361.1	381	426	381	426	PF00090.19	TSP_1	Domain	1	49	49	45.3	7.5e-12	1	No_clan	Thrombospondin type 1 domain
ENSCHIP00000016361.1	437	487	437	487	PF00090.19	TSP_1	Domain	1	49	49	55.3	5.4e-15	1	No_clan	Thrombospondin type 1 domain
ENSCHIP00000016361.1	494	544	494	544	PF00090.19	TSP_1	Domain	1	49	49	55.6	4.5e-15	1	No_clan	Thrombospondin type 1 domain
ENSCHIP00000016361.1	586	625	586	632	PF07645.15	EGF_CA	Domain	1	35	42	30	4.4e-07	1	CL0001	Calcium-binding EGF domain
ENSCHIP00000016361.1	648	687	648	687	PF12947.7	EGF_3	Domain	1	36	36	32.4	7.5e-08	1	CL0001	EGF domain
ENSCHIP00000016361.1	725	760	725	760	PF02412.18	TSP_3	Repeat	1	36	36	33.8	1.9e-08	1	No_clan	Thrombospondin type 3 repeat
ENSCHIP00000016361.1	762	783	759	783	PF02412.18	TSP_3	Repeat	15	36	36	18.7	0.001	1	No_clan	Thrombospondin type 3 repeat
ENSCHIP00000016361.1	785	819	784	819	PF02412.18	TSP_3	Repeat	2	36	36	34.8	9.5e-09	1	No_clan	Thrombospondin type 3 repeat
ENSCHIP00000016361.1	820	842	819	842	PF02412.18	TSP_3	Repeat	14	36	36	21	0.0002	1	No_clan	Thrombospondin type 3 repeat
ENSCHIP00000016361.1	843	880	843	880	PF02412.18	TSP_3	Repeat	1	36	36	41.2	9.8e-11	1	No_clan	Thrombospondin type 3 repeat
ENSCHIP00000016361.1	882	916	881	916	PF02412.18	TSP_3	Repeat	2	36	36	39.9	2.4e-10	1	No_clan	Thrombospondin type 3 repeat
ENSCHIP00000016361.1	917	948	917	952	PF02412.18	TSP_3	Repeat	1	32	36	37.2	1.7e-09	1	No_clan	Thrombospondin type 3 repeat
ENSCHIP00000016361.1	970	1167	970	1167	PF05735.12	TSP_C	Family	1	198	198	320.9	3.4e-96	1	CL0004	Thrombospondin C-terminal region
ENSCHIP00000016381.1	23	151	22	154	PF00056.23	Ldh_1_N	Family	2	136	141	102	2.9e-29	1	CL0063	lactate/malate dehydrogenase, NAD binding domain
ENSCHIP00000016381.1	150	273	140	285	PF02866.18	Ldh_1_C	Domain	20	137	167	35.6	8.1e-09	1	CL0341	lactate/malate dehydrogenase, alpha/beta C-terminal domain
ENSCHIP00000016369.1	1	178	1	178	PF01201.22	Ribosomal_S8e	Family	1	137	137	148.4	1.3e-43	1	No_clan	Ribosomal protein S8e
ENSCHIP00000016383.1	33	167	33	168	PF00179.26	UQ_con	Domain	1	139	140	136.1	6e-40	1	CL0208	Ubiquitin-conjugating enzyme
ENSCHIP00000016374.1	89	640	89	641	PF01347.22	Vitellogenin_N	Family	1	621	622	309.2	5.3e-92	1	CL0020	Lipoprotein amino terminal region
ENSCHIP00000016374.1	675	980	675	981	PF09172.11	DUF1943	Domain	1	310	311	264.4	1.3e-78	1	No_clan	Domain of unknown function (DUF1943)
ENSCHIP00000016374.1	1003	1114	1003	1114	PF06448.11	DUF1081	Family	1	114	114	129.7	6.4e-38	1	No_clan	Domain of Unknown Function (DUF1081)
ENSCHIP00000016374.1	4549	4605	4549	4605	PF12491.8	ApoB100_C	Family	1	57	57	103.6	3.9e-30	1	No_clan	Apolipoprotein B100 C terminal
ENSCHIP00000016390.1	1	43	1	43	PF08067.11	ROKNT	Domain	1	44	44	89.6	1.1e-25	1	No_clan	ROKNT (NUC014) domain
ENSCHIP00000016390.1	45	101	44	105	PF00013.29	KH_1	Domain	2	61	66	39.9	2.8e-10	1	CL0007	KH domain
ENSCHIP00000016390.1	123	186	122	187	PF00013.29	KH_1	Domain	2	65	66	43.8	1.6e-11	1	CL0007	KH domain
ENSCHIP00000016390.1	365	428	365	429	PF00013.29	KH_1	Domain	1	65	66	65.9	2.2e-18	1	CL0007	KH domain
ENSCHIP00000016398.1	1	43	1	43	PF08067.11	ROKNT	Domain	1	44	44	89.8	9.7e-26	1	No_clan	ROKNT (NUC014) domain
ENSCHIP00000016398.1	45	101	44	105	PF00013.29	KH_1	Domain	2	61	66	40.1	2.4e-10	1	CL0007	KH domain
ENSCHIP00000016398.1	322	385	322	386	PF00013.29	KH_1	Domain	1	65	66	66.1	1.8e-18	1	CL0007	KH domain
ENSCHIP00000016407.1	21	130	19	131	PF01284.23	MARVEL	Domain	3	143	144	45.8	6e-12	1	CL0396	Membrane-associating domain
ENSCHIP00000016470.1	5	86	5	89	PF00855.17	PWWP	Domain	1	93	96	52.2	5.9e-14	1	CL0049	PWWP domain
ENSCHIP00000016470.1	350	449	349	450	PF11467.8	LEDGF	Family	2	119	120	101.3	2.5e-29	1	No_clan	Lens epithelium-derived growth factor (LEDGF)
ENSCHIP00000016436.1	49	194	48	194	PF00675.20	Peptidase_M16	Family	2	149	149	120.8	4.4e-35	1	CL0094	Insulinase (Peptidase family M16)
ENSCHIP00000016436.1	199	378	199	378	PF05193.21	Peptidase_M16_C	Domain	1	183	183	77.9	9.3e-22	1	CL0094	Peptidase M16 inactive domain
ENSCHIP00000016459.1	8	30	8	30	PF10584.9	Proteasome_A_N	Domain	1	23	23	52	3.9e-14	1	CL0052	Proteasome subunit A N-terminal signature
ENSCHIP00000016459.1	31	217	31	217	PF00227.26	Proteasome	Domain	1	190	190	174.4	1.7e-51	1	CL0052	Proteasome subunit
ENSCHIP00000016456.1	17	253	17	256	PF01267.17	F-actin_cap_A	Family	1	235	266	269.2	3.8e-80	1	No_clan	F-actin capping protein alpha subunit
ENSCHIP00000016458.1	81	145	81	145	PF00076.22	RRM_1	Domain	1	70	70	56.9	1.3e-15	1	CL0221	RNA recognition motif. (a.k.a. RRM, RBD, or RNP domain)
ENSCHIP00000016458.1	155	213	155	219	PF00076.22	RRM_1	Domain	1	59	70	51.7	5.7e-14	1	CL0221	RNA recognition motif. (a.k.a. RRM, RBD, or RNP domain)
ENSCHIP00000016458.1	226	277	226	277	PF08075.11	NOPS	Domain	1	52	52	98.7	1.6e-28	1	No_clan	NOPS (NUC059) domain
ENSCHIP00000016486.1	20	174	20	174	PF10572.9	UPF0556	Family	1	153	153	268.6	1.1e-80	1	No_clan	Uncharacterised protein family UPF0556
ENSCHIP00000016489.1	15	169	15	169	PF10572.9	UPF0556	Family	1	153	153	268.7	9.6e-81	1	No_clan	Uncharacterised protein family UPF0556
ENSCHIP00000016493.1	4	157	3	157	PF03079.14	ARD	Domain	2	157	157	201.1	1.1e-59	1	CL0029	ARD/ARD' family
ENSCHIP00000016508.1	9	55	6	56	PF00253.21	Ribosomal_S14	Family	4	53	54	54.9	5.3e-15	1	No_clan	Ribosomal protein S14p/S29e
ENSCHIP00000016542.1	4	175	4	177	PF00071.22	Ras	Domain	1	160	162	163	4.2e-48	1	CL0023	Ras family
ENSCHIP00000016548.1	45	216	45	218	PF00071.22	Ras	Domain	1	160	162	162.1	8.1e-48	1	CL0023	Ras family
ENSCHIP00000016544.1	12	425	4	428	PF00171.22	Aldedh	Family	39	459	462	263.4	3e-78	1	CL0099	Aldehyde dehydrogenase family
ENSCHIP00000016566.1	114	277	113	281	PF00079.20	Serpin	Domain	2	166	371	177.5	4.9e-52	1	No_clan	Serpin (serine protease inhibitor)
ENSCHIP00000016566.1	297	497	295	497	PF00079.20	Serpin	Domain	166	371	371	206	1e-60	1	No_clan	Serpin (serine protease inhibitor)
ENSCHIP00000016619.1	51	372	51	377	PF00180.20	Iso_dh	Domain	1	346	348	247.1	2.7e-73	1	CL0270	Isocitrate/isopropylmalate dehydrogenase
ENSCHIP00000016625.1	51	372	51	377	PF00180.20	Iso_dh	Domain	1	346	348	247.1	2.7e-73	1	CL0270	Isocitrate/isopropylmalate dehydrogenase
ENSCHIP00000016632.1	50	371	50	376	PF00180.20	Iso_dh	Domain	1	346	348	247.2	2.6e-73	1	CL0270	Isocitrate/isopropylmalate dehydrogenase
ENSCHIP00000016575.1	5	73	4	73	PF02937.15	COX6C	Family	2	70	70	128.6	7e-38	1	No_clan	Cytochrome c oxidase subunit VIc
ENSCHIP00000016613.1	50	116	50	116	PF02874.23	ATP-synt_ab_N	Domain	1	69	69	48.2	1.1e-12	1	CL0275	ATP synthase alpha/beta family, beta-barrel domain
ENSCHIP00000016613.1	173	399	173	399	PF00006.25	ATP-synt_ab	Domain	1	213	213	229	4.9e-68	1	CL0023	ATP synthase alpha/beta family, nucleotide-binding domain
ENSCHIP00000016637.1	32	105	29	105	PF02244.16	Propep_M14	Domain	4	73	73	52	6.8e-14	1	CL0570	Carboxypeptidase activation peptide
ENSCHIP00000016637.1	129	409	129	411	PF00246.24	Peptidase_M14	Domain	1	287	289	307.9	9.1e-92	1	CL0035	Zinc carboxypeptidase
ENSCHIP00000016642.1	18	91	15	91	PF02244.16	Propep_M14	Domain	4	73	73	52.1	6.4e-14	1	CL0570	Carboxypeptidase activation peptide
ENSCHIP00000016642.1	115	395	115	397	PF00246.24	Peptidase_M14	Domain	1	287	289	308.1	8.2e-92	1	CL0035	Zinc carboxypeptidase
ENSCHIP00000016685.1	65	338	65	338	PF00956.18	NAP	Family	1	270	270	352.8	1e-105	1	No_clan	Nucleosome assembly protein (NAP)
ENSCHIP00000016697.1	65	338	65	338	PF00956.18	NAP	Family	1	270	270	352.7	1.1e-105	1	No_clan	Nucleosome assembly protein (NAP)
ENSCHIP00000016709.1	65	338	65	338	PF00956.18	NAP	Family	1	270	270	352.6	1.1e-105	1	No_clan	Nucleosome assembly protein (NAP)
ENSCHIP00000016722.1	65	338	65	338	PF00956.18	NAP	Family	1	270	270	348.8	1.7e-104	1	No_clan	Nucleosome assembly protein (NAP)
ENSCHIP00000016633.1	231	253	230	253	PF00096.26	zf-C2H2	Domain	3	23	23	19.6	0.00089	1	CL0361	Zinc finger, C2H2 type
ENSCHIP00000016633.1	259	281	259	281	PF00096.26	zf-C2H2	Domain	1	23	23	21.9	0.00017	1	CL0361	Zinc finger, C2H2 type
ENSCHIP00000016633.1	287	309	287	309	PF00096.26	zf-C2H2	Domain	1	23	23	27.3	3.1e-06	1	CL0361	Zinc finger, C2H2 type
ENSCHIP00000016633.1	315	337	315	337	PF00096.26	zf-C2H2	Domain	1	23	23	24	3.5e-05	1	CL0361	Zinc finger, C2H2 type
ENSCHIP00000016633.1	343	365	343	365	PF00096.26	zf-C2H2	Domain	1	23	23	24	3.6e-05	1	CL0361	Zinc finger, C2H2 type
ENSCHIP00000016633.1	371	393	371	393	PF00096.26	zf-C2H2	Domain	1	23	23	21.5	0.00022	1	CL0361	Zinc finger, C2H2 type
ENSCHIP00000016633.1	399	421	399	421	PF00096.26	zf-C2H2	Domain	1	23	23	18.7	0.0018	1	CL0361	Zinc finger, C2H2 type
ENSCHIP00000016633.1	427	449	427	449	PF00096.26	zf-C2H2	Domain	1	23	23	27.9	2.1e-06	1	CL0361	Zinc finger, C2H2 type
ENSCHIP00000016633.1	455	477	455	477	PF00096.26	zf-C2H2	Domain	1	23	23	24.9	1.9e-05	1	CL0361	Zinc finger, C2H2 type
ENSCHIP00000016633.1	483	505	483	505	PF00096.26	zf-C2H2	Domain	1	23	23	21.5	0.00021	1	CL0361	Zinc finger, C2H2 type
ENSCHIP00000016633.1	511	533	511	533	PF00096.26	zf-C2H2	Domain	1	23	23	25.7	9.9e-06	1	CL0361	Zinc finger, C2H2 type
ENSCHIP00000016633.1	539	561	539	561	PF00096.26	zf-C2H2	Domain	1	23	23	27.2	3.4e-06	1	CL0361	Zinc finger, C2H2 type
ENSCHIP00000016635.1	17	86	9	91	PF00300.22	His_Phos_1	Domain	105	172	194	23.8	3e-05	1	CL0071	Histidine phosphatase superfamily (branch 1)
ENSCHIP00000016661.1	12	266	5	266	PF02077.15	SURF4	Family	12	267	267	415	1.4e-124	1	CL0131	SURF4 family
ENSCHIP00000016654.1	19	58	18	59	PF01023.19	S_100	Domain	2	42	43	51.3	6.6e-14	1	CL0220	S-100/ICaBP type calcium binding domain
ENSCHIP00000016659.1	5	89	5	99	PF00009.27	GTP_EFTU	Domain	1	68	194	73.9	1.2e-20	1	CL0023	Elongation factor Tu GTP binding domain
ENSCHIP00000016670.1	8	50	8	50	PF01023.19	S_100	Domain	1	43	43	65.4	2.7e-18	1	CL0220	S-100/ICaBP type calcium binding domain
ENSCHIP00000016681.1	6	76	5	77	PF02798.20	GST_N	Domain	2	75	76	57.2	1.6e-15	1	CL0172	Glutathione S-transferase, N-terminal domain
ENSCHIP00000016681.1	109	199	100	201	PF14497.6	GST_C_3	Domain	10	97	99	62.5	3.2e-17	1	CL0497	Glutathione S-transferase, C-terminal domain
ENSCHIP00000016741.1	5	89	2	91	PF00125.24	Histone	Domain	44	129	131	62.6	4.8e-17	1	CL0012	Core histone H2A/H2B/H3/H4
ENSCHIP00000016741.1	92	123	92	126	PF16211.5	Histone_H2A_C	Family	1	32	35	70.2	8.7e-20	1	No_clan	C-terminus of histone H2A
ENSCHIP00000016724.1	1	56	1	63	PF01092.19	Ribosomal_S6e	Family	1	64	125	55.6	4.8e-15	1	No_clan	Ribosomal protein S6e
ENSCHIP00000016742.1	34	125	18	130	PF14580.6	LRR_9	Repeat	34	125	175	40.7	1.6e-10	1	CL0022	Leucine-rich repeat
ENSCHIP00000016773.1	122	354	122	355	PF04389.17	Peptidase_M28	Family	1	197	198	157.9	2.4e-46	1	CL0035	Peptidase family M28
ENSCHIP00000016781.1	109	341	109	342	PF04389.17	Peptidase_M28	Family	1	197	198	154.7	2.4e-45	1	CL0035	Peptidase family M28
ENSCHIP00000016825.1	165	206	164	214	PF00458.20	WHEP-TRS	Domain	2	43	53	39.9	3.5e-10	1	CL0600	WHEP-TRS domain
ENSCHIP00000016825.1	392	482	388	689	PF00587.25	tRNA-synt_2b	Domain	12	104	179	39.2	6.6e-10	1	CL0040	tRNA synthetase class II core domain (G, H, P, S and T)
ENSCHIP00000016825.1	712	805	712	806	PF03129.20	HGTP_anticodon	Domain	1	93	94	80.7	6.5e-23	1	CL0458	Anticodon binding domain
ENSCHIP00000016843.1	172	262	168	469	PF00587.25	tRNA-synt_2b	Domain	12	104	179	40.1	3.6e-10	1	CL0040	tRNA synthetase class II core domain (G, H, P, S and T)
ENSCHIP00000016843.1	492	585	492	586	PF03129.20	HGTP_anticodon	Domain	1	93	94	81.3	4.2e-23	1	CL0458	Anticodon binding domain
ENSCHIP00000016864.1	37	71	36	79	PF00458.20	WHEP-TRS	Domain	9	43	53	32.9	5.5e-08	1	CL0600	WHEP-TRS domain
ENSCHIP00000016864.1	257	347	253	554	PF00587.25	tRNA-synt_2b	Domain	12	104	179	39.7	4.8e-10	1	CL0040	tRNA synthetase class II core domain (G, H, P, S and T)
ENSCHIP00000016864.1	577	670	577	671	PF03129.20	HGTP_anticodon	Domain	1	93	94	81.1	5e-23	1	CL0458	Anticodon binding domain
ENSCHIP00000016791.1	14	107	14	123	PF13344.6	Hydrolase_6	Domain	1	92	101	53.9	1.5e-14	1	CL0137	Haloacid dehalogenase-like hydrolase
ENSCHIP00000016791.1	187	260	186	260	PF13242.6	Hydrolase_like	Domain	2	75	75	67.4	8.6e-19	1	CL0137	HAD-hyrolase-like
ENSCHIP00000016823.1	5	183	3	183	PF00227.26	Proteasome	Domain	8	190	190	141.7	1.8e-41	1	CL0052	Proteasome subunit
ENSCHIP00000016837.1	5	149	3	167	PF00227.26	Proteasome	Domain	8	156	190	117.6	4.6e-34	1	CL0052	Proteasome subunit
ENSCHIP00000016836.1	13	105	12	106	PF01248.26	Ribosomal_L7Ae	Domain	2	94	95	90.6	3.9e-26	1	CL0101	Ribosomal protein L7Ae/L30e/S12e/Gadd45 family
ENSCHIP00000016873.1	109	163	109	163	PF16450.5	Prot_ATP_ID_OB	Domain	1	56	57	38.2	1e-09	1	CL0021	Proteasomal ATPase OB C-terminal domain
ENSCHIP00000016873.1	222	355	222	355	PF00004.29	AAA	Domain	1	132	132	146	8e-43	1	CL0023	ATPase family associated with various cellular activities (AAA)
ENSCHIP00000016873.1	377	421	377	421	PF17862.1	AAA_lid_3	Domain	1	45	45	40.7	1.5e-10	1	CL0671	AAA+ lid domain
ENSCHIP00000016993.1	25	352	25	352	PF00405.17	Transferrin	Domain	1	329	329	587	9.5e-177	1	CL0177	Transferrin
ENSCHIP00000016993.1	364	693	364	693	PF00405.17	Transferrin	Domain	1	329	329	280.8	1.4e-83	1	CL0177	Transferrin
ENSCHIP00000016996.1	25	352	25	352	PF00405.17	Transferrin	Domain	1	329	329	586.8	1.1e-176	1	CL0177	Transferrin
ENSCHIP00000016996.1	444	739	409	739	PF00405.17	Transferrin	Domain	40	329	329	249.1	6.2e-74	1	CL0177	Transferrin
ENSCHIP00000016868.1	31	130	31	130	PF07978.13	NIPSNAP	Domain	1	102	102	105	2.1e-30	1	CL0032	NIPSNAP
ENSCHIP00000016868.1	140	233	140	237	PF07978.13	NIPSNAP	Domain	1	96	102	73.2	1.6e-20	1	CL0032	NIPSNAP
ENSCHIP00000016901.1	106	188	106	191	PF13927.6	Ig_3	Domain	1	76	79	46.7	3.7e-12	1	CL0011	Immunoglobulin domain
ENSCHIP00000016907.1	92	174	92	177	PF13927.6	Ig_3	Domain	1	76	79	45.9	6.3e-12	1	CL0011	Immunoglobulin domain
ENSCHIP00000016958.1	2	101	1	103	PF00168.30	C2	Domain	3	101	103	65.4	4.5e-18	1	CL0154	C2 domain
ENSCHIP00000016958.1	200	243	199	257	PF00168.30	C2	Domain	2	51	103	17.5	0.0038	1	CL0154	C2 domain
ENSCHIP00000016958.1	287	337	287	337	PF08151.12	FerI	Domain	1	52	52	70.4	1e-19	1	No_clan	FerI (NUC094) domain
ENSCHIP00000016958.1	345	451	342	459	PF00168.30	C2	Domain	4	94	103	68.8	4.1e-19	1	CL0154	C2 domain
ENSCHIP00000016958.1	649	711	648	712	PF08165.11	FerA	Domain	2	64	65	73	1.4e-20	1	No_clan	FerA (NUC095) domain
ENSCHIP00000016958.1	739	812	739	812	PF08150.12	FerB	Domain	1	76	76	106.1	1.1e-30	1	No_clan	FerB (NUC096) domain
ENSCHIP00000016958.1	1111	1205	1110	1221	PF00168.30	C2	Domain	2	90	103	38.7	9.5e-10	1	CL0154	C2 domain
ENSCHIP00000016958.1	1281	1363	1270	1378	PF00168.30	C2	Domain	13	87	103	10.9	0.44	1	CL0154	C2 domain
ENSCHIP00000016958.1	1518	1607	1517	1621	PF00168.30	C2	Domain	2	90	103	56.9	2e-15	1	CL0154	C2 domain
ENSCHIP00000016958.1	1754	1830	1752	1839	PF00168.30	C2	Domain	3	71	103	10.8	0.47	1	CL0154	C2 domain
ENSCHIP00000016958.1	1840	1872	1832	1885	PF00168.30	C2	Domain	54	90	103	11.1	0.36	1	CL0154	C2 domain
ENSCHIP00000016958.1	1925	2020	1918	2020	PF16165.5	Ferlin_C	Family	62	154	154	96.1	1.9e-27	1	No_clan	Ferlin C-terminus
ENSCHIP00000016933.1	288	550	285	551	PF00664.23	ABC_membrane	Family	4	273	274	73.5	2.1e-20	1	CL0241	ABC transporter transmembrane region
ENSCHIP00000016933.1	620	753	618	754	PF00005.27	ABC_tran	Domain	5	136	137	69	5.9e-19	1	CL0023	ABC transporter
ENSCHIP00000016933.1	882	1192	880	1194	PF00664.23	ABC_membrane	Family	3	272	274	113.8	1.1e-32	1	CL0241	ABC transporter transmembrane region
ENSCHIP00000016933.1	1259	1406	1259	1406	PF00005.27	ABC_tran	Domain	1	137	137	107.8	5.8e-31	1	CL0023	ABC transporter
ENSCHIP00000016941.1	288	550	285	551	PF00664.23	ABC_membrane	Family	4	273	274	73.6	1.9e-20	1	CL0241	ABC transporter transmembrane region
ENSCHIP00000016941.1	620	753	618	754	PF00005.27	ABC_tran	Domain	5	136	137	69	5.5e-19	1	CL0023	ABC transporter
ENSCHIP00000016941.1	887	1197	885	1199	PF00664.23	ABC_membrane	Family	3	272	274	113.9	9.9e-33	1	CL0241	ABC transporter transmembrane region
ENSCHIP00000016941.1	1264	1411	1264	1411	PF00005.27	ABC_tran	Domain	1	137	137	107.9	5.5e-31	1	CL0023	ABC transporter
ENSCHIP00000016925.1	127	425	127	425	PF17781.1	RPN1_RPN2_N	Domain	1	309	309	417.4	3.7e-125	1	No_clan	RPN1/RPN2 N-terminal domain
ENSCHIP00000016925.1	514	549	514	550	PF01851.22	PC_rep	Repeat	1	34	35	27.9	2e-06	1	CL0020	Proteasome/cyclosome repeat
ENSCHIP00000016925.1	551	583	551	585	PF01851.22	PC_rep	Repeat	1	33	35	26.1	7.7e-06	1	CL0020	Proteasome/cyclosome repeat
ENSCHIP00000016925.1	924	977	924	977	PF18051.1	RPN1_C	Domain	1	54	54	110.6	2.6e-32	1	No_clan	26S proteasome non-ATPase regulatory subunit RPN1 C-terminal
ENSCHIP00000017002.1	5	608	5	608	PF00012.20	HSP70	Family	1	599	599	808.1	3.8e-243	1	CL0108	Hsp70 protein
ENSCHIP00000017054.1	6	584	6	589	PF00012.20	HSP70	Family	1	570	599	861.3	2.9e-259	1	CL0108	Hsp70 protein
ENSCHIP00000017082.1	6	605	6	605	PF00012.20	HSP70	Family	1	599	599	823.3	9.1e-248	1	CL0108	Hsp70 protein
ENSCHIP00000016931.1	17	86	16	86	PF00076.22	RRM_1	Domain	2	70	70	77.7	4.5e-22	1	CL0221	RNA recognition motif. (a.k.a. RRM, RBD, or RNP domain)
ENSCHIP00000016939.1	47	502	46	504	PF00067.22	p450	Domain	2	461	463	389.2	2.4e-116	1	No_clan	Cytochrome P450
ENSCHIP00000016960.1	7	472	6	472	PF05694.11	SBP56	Family	2	454	454	734.8	3.5e-221	1	CL0186	56kDa selenium binding protein (SBP56)
ENSCHIP00000016964.1	35	500	34	500	PF05694.11	SBP56	Family	2	454	454	734.5	4.4e-221	1	CL0186	56kDa selenium binding protein (SBP56)
ENSCHIP00000016970.1	13	478	12	478	PF05694.11	SBP56	Family	2	454	454	734.7	3.7e-221	1	CL0186	56kDa selenium binding protein (SBP56)
ENSCHIP00000017017.1	214	415	214	415	PF01186.17	Lysyl_oxidase	Family	1	204	204	311.2	2.9e-93	1	No_clan	Lysyl oxidase
ENSCHIP00000017033.1	209	410	209	410	PF01186.17	Lysyl_oxidase	Family	1	204	204	311.3	2.8e-93	1	No_clan	Lysyl oxidase
ENSCHIP00000016988.1	113	175	112	175	PF00076.22	RRM_1	Domain	9	70	70	71.7	3.1e-20	1	CL0221	RNA recognition motif. (a.k.a. RRM, RBD, or RNP domain)
ENSCHIP00000017045.1	50	164	24	169	PF01161.20	PBP	Domain	12	127	132	63.5	2.4e-17	1	No_clan	Phosphatidylethanolamine-binding protein
ENSCHIP00000016999.1	10	238	8	238	PF09057.10	Smac_DIABLO	Domain	2	226	226	347.8	2.1e-104	1	No_clan	Second Mitochondria-derived Activator of Caspases
ENSCHIP00000017048.1	20	63	19	63	PF13885.6	Keratin_B2_2	Family	2	45	45	40.4	2e-10	1	CL0520	Keratin, high sulfur B2 protein
ENSCHIP00000017048.1	114	168	113	178	PF13885.6	Keratin_B2_2	Family	2	45	45	14.4	0.027	1	CL0520	Keratin, high sulfur B2 protein
ENSCHIP00000017058.1	287	492	284	497	PF03632.15	Glyco_hydro_65m	Domain	23	247	387	163.5	6.4e-48	1	CL0059	Glycosyl hydrolase family 65 central catalytic domain
ENSCHIP00000017069.1	287	492	284	497	PF03632.15	Glyco_hydro_65m	Domain	23	247	387	163.7	5.6e-48	1	CL0059	Glycosyl hydrolase family 65 central catalytic domain
ENSCHIP00000017077.1	287	492	284	497	PF03632.15	Glyco_hydro_65m	Domain	23	247	387	163.7	5.7e-48	1	CL0059	Glycosyl hydrolase family 65 central catalytic domain
ENSCHIP00000017162.1	75	255	45	334	PF17781.1	RPN1_RPN2_N	Domain	84	256	309	32.8	4.8e-08	1	No_clan	RPN1/RPN2 N-terminal domain
ENSCHIP00000017162.1	441	473	441	474	PF01851.22	PC_rep	Repeat	1	34	35	27.1	3.8e-06	1	CL0020	Proteasome/cyclosome repeat
ENSCHIP00000017162.1	476	508	476	510	PF01851.22	PC_rep	Repeat	1	33	35	22.9	8e-05	1	CL0020	Proteasome/cyclosome repeat
ENSCHIP00000017162.1	511	544	511	545	PF01851.22	PC_rep	Repeat	1	34	35	22.9	8.1e-05	1	CL0020	Proteasome/cyclosome repeat
ENSCHIP00000017162.1	601	690	599	693	PF13646.6	HEAT_2	Family	3	86	88	54.4	1.3e-14	1	CL0020	HEAT repeats
ENSCHIP00000017162.1	786	922	786	925	PF18004.1	RPN2_C	Domain	1	156	160	161	2.1e-47	1	No_clan	26S proteasome regulatory subunit RPN2 C-terminal domain
ENSCHIP00000017193.1	75	255	45	334	PF17781.1	RPN1_RPN2_N	Domain	84	256	309	32.8	4.7e-08	1	No_clan	RPN1/RPN2 N-terminal domain
ENSCHIP00000017193.1	435	467	435	468	PF01851.22	PC_rep	Repeat	1	34	35	27.1	3.8e-06	1	CL0020	Proteasome/cyclosome repeat
ENSCHIP00000017193.1	470	502	470	504	PF01851.22	PC_rep	Repeat	1	33	35	22.9	7.9e-05	1	CL0020	Proteasome/cyclosome repeat
ENSCHIP00000017193.1	505	538	505	539	PF01851.22	PC_rep	Repeat	1	34	35	22.9	8e-05	1	CL0020	Proteasome/cyclosome repeat
ENSCHIP00000017193.1	595	684	593	687	PF13646.6	HEAT_2	Family	3	86	88	54.4	1.2e-14	1	CL0020	HEAT repeats
ENSCHIP00000017193.1	780	916	780	919	PF18004.1	RPN2_C	Domain	1	156	160	161.1	2e-47	1	No_clan	26S proteasome regulatory subunit RPN2 C-terminal domain
ENSCHIP00000017095.1	10	90	10	94	PF00855.17	PWWP	Domain	1	92	96	56.3	3.1e-15	1	CL0049	PWWP domain
ENSCHIP00000017088.1	122	183	120	187	PF00076.22	RRM_1	Domain	3	63	70	67.9	4.8e-19	1	CL0221	RNA recognition motif. (a.k.a. RRM, RBD, or RNP domain)
ENSCHIP00000017356.1	19	300	18	301	PF00248.21	Aldo_ket_red	Domain	2	293	294	204.7	1.7e-60	1	No_clan	Aldo/keto reductase family
ENSCHIP00000017362.1	19	284	18	289	PF00248.21	Aldo_ket_red	Domain	2	277	294	186.2	7.3e-55	1	No_clan	Aldo/keto reductase family
ENSCHIP00000017370.1	19	284	18	288	PF00248.21	Aldo_ket_red	Domain	2	277	294	186.1	7.9e-55	1	No_clan	Aldo/keto reductase family
ENSCHIP00000017136.1	2	116	2	116	PF01187.18	MIF	Domain	1	114	114	150.5	2e-44	1	CL0082	Macrophage migration inhibitory factor (MIF)
ENSCHIP00000017156.1	6	163	4	163	PF15043.6	CNRIP1	Family	3	157	157	227.2	6.6e-68	1	No_clan	CB1 cannabinoid receptor-interacting protein 1
ENSCHIP00000017154.1	5	76	5	78	PF00240.23	ubiquitin	Domain	1	70	72	29.7	4e-07	1	CL0072	Ubiquitin family
ENSCHIP00000017154.1	84	155	84	155	PF00240.23	ubiquitin	Domain	1	72	72	75.1	2.7e-21	1	CL0072	Ubiquitin family
ENSCHIP00000017190.1	99	117	99	120	PF00560.33	LRR_1	Repeat	1	19	23	9.7	1.4	1	CL0022	Leucine Rich Repeat
ENSCHIP00000017190.1	122	182	122	182	PF13855.6	LRR_8	Repeat	1	61	61	51.7	5.5e-14	1	CL0022	Leucine rich repeat
ENSCHIP00000017190.1	242	288	242	291	PF13855.6	LRR_8	Repeat	1	47	61	43.4	2.1e-11	1	CL0022	Leucine rich repeat
ENSCHIP00000017190.1	332	350	332	352	PF01463.24	LRRCT	Family	1	19	26	17.4	0.0046	1	No_clan	Leucine rich repeat C-terminal domain
ENSCHIP00000017258.1	4	59	1	59	PF00131.20	Metallothio	Domain	6	64	64	50.8	1.3e-13	1	CL0461	Metallothionein
ENSCHIP00000017268.1	3	61	1	61	PF00131.20	Metallothio	Domain	3	64	64	56.1	3e-15	1	CL0461	Metallothionein
ENSCHIP00000017273.1	6	62	4	62	PF00131.20	Metallothio	Domain	6	64	64	50.2	2e-13	1	CL0461	Metallothionein
ENSCHIP00000017274.1	51	122	50	127	PF00041.21	fn3	Domain	2	79	85	59.2	3.9e-16	1	CL0159	Fibronectin type III domain
ENSCHIP00000017274.1	139	210	137	217	PF00041.21	fn3	Domain	3	79	85	35.8	7.9e-09	1	CL0159	Fibronectin type III domain
ENSCHIP00000017274.1	226	298	225	303	PF00041.21	fn3	Domain	2	79	85	41.2	1.6e-10	1	CL0159	Fibronectin type III domain
ENSCHIP00000017274.1	317	526	317	526	PF00147.18	Fibrinogen_C	Domain	1	221	221	300.5	8e-90	1	CL0422	Fibrinogen beta and gamma chains, C-terminal globular domain
ENSCHIP00000017279.1	2	55	1	60	PF00041.21	fn3	Domain	20	79	85	34.6	1.8e-08	1	CL0159	Fibronectin type III domain
ENSCHIP00000017279.1	72	143	70	150	PF00041.21	fn3	Domain	3	79	85	36	6.4e-09	1	CL0159	Fibronectin type III domain
ENSCHIP00000017279.1	159	231	158	236	PF00041.21	fn3	Domain	2	79	85	41.5	1.3e-10	1	CL0159	Fibronectin type III domain
ENSCHIP00000017279.1	250	459	250	459	PF00147.18	Fibrinogen_C	Domain	1	221	221	300.9	5.9e-90	1	CL0422	Fibrinogen beta and gamma chains, C-terminal globular domain
ENSCHIP00000017212.1	11	102	10	102	PF04718.15	ATP-synt_G	Family	2	100	100	96.4	1.4e-27	1	No_clan	Mitochondrial ATP synthase g subunit
ENSCHIP00000017267.1	10	151	10	151	PF04699.14	P16-Arc	Domain	1	148	148	149.5	9.3e-44	1	No_clan	ARP2/3 complex 16 kDa subunit (p16-Arc)
ENSCHIP00000017272.1	10	151	10	151	PF04699.14	P16-Arc	Domain	1	148	148	204.4	1.1e-60	1	No_clan	ARP2/3 complex 16 kDa subunit (p16-Arc)
ENSCHIP00000017241.1	42	220	41	234	PF01145.25	Band_7	Family	2	177	178	80.4	1.5e-22	1	CL0433	SPFH domain / Band 7 family
ENSCHIP00000017367.1	19	146	19	146	PF00062.20	Lys	Domain	1	124	124	194	8.7e-58	1	CL0037	C-type lysozyme/alpha-lactalbumin family
ENSCHIP00000017255.1	21	111	21	112	PF00338.22	Ribosomal_S10	Family	1	94	98	100.6	4.4e-29	1	No_clan	Ribosomal protein S10p/S20e
ENSCHIP00000017839.1	42	109	41	109	PF00690.26	Cation_ATPase_N	Domain	2	69	69	61.9	3.3e-17	1	No_clan	Cation transporter/ATPase, N-terminus
ENSCHIP00000017839.1	162	352	161	352	PF00122.20	E1-E2_ATPase	Family	2	181	181	154.9	1.5e-45	1	No_clan	E1-E2 ATPase
ENSCHIP00000017839.1	425	519	424	519	PF13246.6	Cation_ATPase	Family	2	91	91	78.2	3.8e-22	1	CL0137	Cation transport ATPase (P-type)
ENSCHIP00000017839.1	683	727	665	727	PF00702.26	Hydrolase	Domain	167	210	210	26.7	5.9e-06	1	CL0137	haloacid dehalogenase-like hydrolase
ENSCHIP00000017839.1	797	1006	797	1006	PF00689.21	Cation_ATPase_C	Family	1	182	182	149.8	6.7e-44	1	No_clan	Cation transporting ATPase, C-terminus
ENSCHIP00000017886.1	42	109	41	109	PF00690.26	Cation_ATPase_N	Domain	2	69	69	61.9	3.3e-17	1	No_clan	Cation transporter/ATPase, N-terminus
ENSCHIP00000017886.1	162	352	161	352	PF00122.20	E1-E2_ATPase	Family	2	181	181	154.9	1.5e-45	1	No_clan	E1-E2 ATPase
ENSCHIP00000017886.1	425	519	424	519	PF13246.6	Cation_ATPase	Family	2	91	91	78.2	3.7e-22	1	CL0137	Cation transport ATPase (P-type)
ENSCHIP00000017886.1	683	727	666	727	PF00702.26	Hydrolase	Domain	167	210	210	26.7	6e-06	1	CL0137	haloacid dehalogenase-like hydrolase
ENSCHIP00000017886.1	797	1006	797	1006	PF00689.21	Cation_ATPase_C	Family	1	182	182	149.8	6.6e-44	1	No_clan	Cation transporting ATPase, C-terminus
ENSCHIP00000017911.1	43	110	42	110	PF00690.26	Cation_ATPase_N	Domain	2	69	69	61.9	3.3e-17	1	No_clan	Cation transporter/ATPase, N-terminus
ENSCHIP00000017911.1	163	353	162	353	PF00122.20	E1-E2_ATPase	Family	2	181	181	154.9	1.5e-45	1	No_clan	E1-E2 ATPase
ENSCHIP00000017911.1	426	520	425	520	PF13246.6	Cation_ATPase	Family	2	91	91	78.2	3.8e-22	1	CL0137	Cation transport ATPase (P-type)
ENSCHIP00000017911.1	684	728	667	728	PF00702.26	Hydrolase	Domain	167	210	210	26.7	6e-06	1	CL0137	haloacid dehalogenase-like hydrolase
ENSCHIP00000017911.1	798	1007	798	1007	PF00689.21	Cation_ATPase_C	Family	1	182	182	149.8	6.6e-44	1	No_clan	Cation transporting ATPase, C-terminus
ENSCHIP00000017920.1	33	88	18	88	PF00690.26	Cation_ATPase_N	Domain	14	69	69	46.8	1.7e-12	1	No_clan	Cation transporter/ATPase, N-terminus
ENSCHIP00000017920.1	141	331	140	331	PF00122.20	E1-E2_ATPase	Family	2	181	181	155	1.5e-45	1	No_clan	E1-E2 ATPase
ENSCHIP00000017920.1	404	498	403	498	PF13246.6	Cation_ATPase	Family	2	91	91	78.2	3.6e-22	1	CL0137	Cation transport ATPase (P-type)
ENSCHIP00000017920.1	661	706	629	706	PF00702.26	Hydrolase	Domain	166	210	210	27	4.8e-06	1	CL0137	haloacid dehalogenase-like hydrolase
ENSCHIP00000017920.1	776	985	776	985	PF00689.21	Cation_ATPase_C	Family	1	182	182	149.8	6.4e-44	1	No_clan	Cation transporting ATPase, C-terminus
ENSCHIP00000017437.1	63	269	59	301	PF07159.12	DUF1394	Family	16	242	303	31.3	1.2e-07	1	No_clan	Protein of unknown function (DUF1394)
ENSCHIP00000017437.1	389	1222	389	1222	PF05994.11	FragX_IP	Family	1	838	838	1328.5	0	1	No_clan	Cytoplasmic Fragile-X interacting family
ENSCHIP00000017463.1	63	269	59	301	PF07159.12	DUF1394	Family	16	242	303	31.3	1.2e-07	1	No_clan	Protein of unknown function (DUF1394)
ENSCHIP00000017463.1	389	1237	389	1237	PF05994.11	FragX_IP	Family	1	838	838	1307.6	0	1	No_clan	Cytoplasmic Fragile-X interacting family
ENSCHIP00000017466.1	63	269	59	302	PF07159.12	DUF1394	Family	16	242	303	31.4	1.1e-07	1	No_clan	Protein of unknown function (DUF1394)
ENSCHIP00000017466.1	389	559	389	568	PF05994.11	FragX_IP	Family	1	167	838	217.4	3.1e-64	1	No_clan	Cytoplasmic Fragile-X interacting family
ENSCHIP00000017466.1	600	1212	590	1212	PF05994.11	FragX_IP	Family	220	838	838	1012.2	0	1	No_clan	Cytoplasmic Fragile-X interacting family
ENSCHIP00000017473.1	63	269	59	302	PF07159.12	DUF1394	Family	16	242	303	31.4	1.1e-07	1	No_clan	Protein of unknown function (DUF1394)
ENSCHIP00000017473.1	389	1212	389	1212	PF05994.11	FragX_IP	Family	1	838	838	1229.1	0	1	No_clan	Cytoplasmic Fragile-X interacting family
ENSCHIP00000017285.1	4	52	4	52	PF18336.1	Tudor_FRX1	Domain	1	49	49	108.2	1.3e-31	1	CL0049	Fragile X mental retardation Tudor domain
ENSCHIP00000017285.1	62	116	62	117	PF05641.12	Agenet	Domain	1	60	61	36.2	6.4e-09	1	CL0049	Agenet domain
ENSCHIP00000017285.1	123	207	123	207	PF17904.1	KH_9	Domain	1	85	85	121	2e-35	1	CL0007	FMRP KH0 domain
ENSCHIP00000017285.1	285	351	283	353	PF00013.29	KH_1	Domain	3	64	66	37.5	1.6e-09	1	CL0007	KH domain
ENSCHIP00000017285.1	354	379	354	380	PF12235.8	FXMRP1_C_core	Family	1	26	137	48.4	1.4e-12	1	No_clan	Fragile X-related 1 protein core C terminal
ENSCHIP00000017285.1	379	456	379	456	PF12235.8	FXMRP1_C_core	Family	59	137	137	61.9	1e-16	1	No_clan	Fragile X-related 1 protein core C terminal
ENSCHIP00000017285.1	460	534	460	535	PF16096.5	FXR_C1	Family	1	75	76	132.2	5.5e-39	1	No_clan	Fragile X-related 1 protein C-terminal region 2
ENSCHIP00000017285.1	581	647	581	647	PF16097.5	FXR_C3	Family	1	68	68	93.4	1e-26	1	No_clan	Fragile X-related 1 protein C-terminal region 3
ENSCHIP00000017301.1	4	52	4	52	PF18336.1	Tudor_FRX1	Domain	1	49	49	108.3	1.2e-31	1	CL0049	Fragile X mental retardation Tudor domain
ENSCHIP00000017301.1	62	116	62	117	PF05641.12	Agenet	Domain	1	60	61	36.2	6e-09	1	CL0049	Agenet domain
ENSCHIP00000017301.1	123	207	123	207	PF17904.1	KH_9	Domain	1	85	85	121.1	1.8e-35	1	CL0007	FMRP KH0 domain
ENSCHIP00000017301.1	285	351	283	353	PF00013.29	KH_1	Domain	3	64	66	37.6	1.5e-09	1	CL0007	KH domain
ENSCHIP00000017301.1	354	379	354	381	PF12235.8	FXMRP1_C_core	Family	1	26	137	48	1.9e-12	1	No_clan	Fragile X-related 1 protein core C terminal
ENSCHIP00000017301.1	379	456	379	456	PF12235.8	FXMRP1_C_core	Family	59	137	137	61.5	1.3e-16	1	No_clan	Fragile X-related 1 protein core C terminal
ENSCHIP00000017301.1	460	534	460	535	PF16096.5	FXR_C1	Family	1	75	76	133.9	1.7e-39	1	No_clan	Fragile X-related 1 protein C-terminal region 2
ENSCHIP00000017301.1	554	620	554	620	PF16097.5	FXR_C3	Family	1	68	68	93.5	9.6e-27	1	No_clan	Fragile X-related 1 protein C-terminal region 3
ENSCHIP00000017288.1	36	93	36	93	PF00084.20	Sushi	Domain	1	56	56	30.7	3.6e-07	1	CL0001	Sushi repeat (SCR repeat)
ENSCHIP00000017288.1	97	157	97	157	PF00084.20	Sushi	Domain	1	56	56	37.9	2e-09	1	CL0001	Sushi repeat (SCR repeat)
ENSCHIP00000017288.1	162	219	162	219	PF00084.20	Sushi	Domain	1	56	56	36.6	5.2e-09	1	CL0001	Sushi repeat (SCR repeat)
ENSCHIP00000017288.1	224	282	224	282	PF00084.20	Sushi	Domain	1	56	56	52.9	4.1e-14	1	CL0001	Sushi repeat (SCR repeat)
ENSCHIP00000017286.1	114	219	112	220	PF00059.21	Lectin_C	Domain	3	107	108	43.4	4.6e-11	1	CL0056	Lectin C-type domain
ENSCHIP00000017333.1	8	187	8	187	PF01294.18	Ribosomal_L13e	Family	1	180	180	267.5	5.3e-80	1	No_clan	Ribosomal protein L13e
ENSCHIP00000017416.1	17	291	17	291	PF00069.25	Pkinase	Domain	1	264	264	214.3	2e-63	1	CL0016	Protein kinase domain
ENSCHIP00000017416.1	434	490	434	491	PF12202.8	OSR1_C	Domain	1	63	64	75	3.9e-21	1	CL0487	Oxidative-stress-responsive kinase 1 C-terminal domain
ENSCHIP00000017377.1	4	91	4	92	PF00031.21	Cystatin	Domain	1	91	92	77.5	6.8e-22	1	CL0121	Cystatin domain
ENSCHIP00000017424.1	21	96	16	104	PF04667.17	Endosulfine	Family	6	71	80	41.7	9.3e-11	1	No_clan	cAMP-regulated phosphoprotein/endosulfine conserved region
ENSCHIP00000017502.1	71	126	71	126	PF16450.5	Prot_ATP_ID_OB	Domain	1	57	57	37.6	1.6e-09	1	CL0021	Proteasomal ATPase OB C-terminal domain
ENSCHIP00000017502.1	185	316	184	317	PF00004.29	AAA	Domain	2	131	132	148.3	1.6e-43	1	CL0023	ATPase family associated with various cellular activities (AAA)
ENSCHIP00000017502.1	340	383	339	383	PF17862.1	AAA_lid_3	Domain	2	45	45	43.7	1.7e-11	1	CL0671	AAA+ lid domain
ENSCHIP00000017522.1	160	291	159	292	PF00004.29	AAA	Domain	2	131	132	137.4	3.7e-40	1	CL0023	ATPase family associated with various cellular activities (AAA)
ENSCHIP00000017522.1	315	358	314	358	PF17862.1	AAA_lid_3	Domain	2	45	45	43.8	1.6e-11	1	CL0671	AAA+ lid domain
ENSCHIP00000017527.1	6	135	2	135	PF16208.5	Keratin_2_head	Family	17	161	161	118.6	2.7e-34	1	No_clan	Keratin type II head
ENSCHIP00000017527.1	138	450	138	454	PF00038.21	Filament	Coiled-coil	1	307	312	334.1	1e-99	1	No_clan	Intermediate filament protein
ENSCHIP00000017530.1	1	130	1	130	PF16208.5	Keratin_2_head	Family	20	161	161	114.9	3.8e-33	1	No_clan	Keratin type II head
ENSCHIP00000017530.1	133	445	133	449	PF00038.21	Filament	Coiled-coil	1	307	312	334.2	9.6e-100	1	No_clan	Intermediate filament protein
ENSCHIP00000017669.1	57	236	57	238	PF18400.1	Thioredoxin_12	Domain	1	190	192	182.2	9.1e-54	1	CL0172	Thioredoxin-like domain
ENSCHIP00000017669.1	312	441	310	451	PF18401.1	Thioredoxin_13	Domain	3	128	136	125.4	1.4e-36	1	CL0172	Thioredoxin-like domain
ENSCHIP00000017669.1	451	699	450	699	PF18402.1	Thioredoxin_14	Domain	1	254	254	219.8	5.6e-65	1	CL0172	Thioredoxin-like domain
ENSCHIP00000017669.1	726	963	722	963	PF18403.1	Thioredoxin_15	Domain	5	213	213	215.1	1e-63	1	CL0172	Thioredoxin-like domain
ENSCHIP00000017669.1	1123	1229	1123	1230	PF06427.11	UDP-g_GGTase	Domain	1	108	109	133.9	2.2e-39	1	CL0110	UDP-glucose:Glycoprotein Glucosyltransferase
ENSCHIP00000017669.1	1265	1532	1265	1532	PF18404.1	Glyco_transf_24	Domain	1	268	268	490.1	1.6e-147	1	CL0110	Glucosyltransferase 24
ENSCHIP00000017677.1	57	236	57	238	PF18400.1	Thioredoxin_12	Domain	1	190	192	182.2	9e-54	1	CL0172	Thioredoxin-like domain
ENSCHIP00000017677.1	312	441	310	451	PF18401.1	Thioredoxin_13	Domain	3	128	136	125.4	1.4e-36	1	CL0172	Thioredoxin-like domain
ENSCHIP00000017677.1	451	699	450	699	PF18402.1	Thioredoxin_14	Domain	1	254	254	219.8	5.5e-65	1	CL0172	Thioredoxin-like domain
ENSCHIP00000017677.1	726	955	722	955	PF18403.1	Thioredoxin_15	Domain	5	213	213	219.6	4.3e-65	1	CL0172	Thioredoxin-like domain
ENSCHIP00000017677.1	1115	1221	1115	1222	PF06427.11	UDP-g_GGTase	Domain	1	108	109	133.9	2.2e-39	1	CL0110	UDP-glucose:Glycoprotein Glucosyltransferase
ENSCHIP00000017677.1	1257	1524	1257	1524	PF18404.1	Glyco_transf_24	Domain	1	268	268	490.1	1.6e-147	1	CL0110	Glucosyltransferase 24
ENSCHIP00000017705.1	57	236	57	238	PF18400.1	Thioredoxin_12	Domain	1	190	192	182.3	9e-54	1	CL0172	Thioredoxin-like domain
ENSCHIP00000017705.1	312	441	310	451	PF18401.1	Thioredoxin_13	Domain	3	128	136	125.4	1.4e-36	1	CL0172	Thioredoxin-like domain
ENSCHIP00000017705.1	451	699	450	699	PF18402.1	Thioredoxin_14	Domain	1	254	254	219.8	5.5e-65	1	CL0172	Thioredoxin-like domain
ENSCHIP00000017705.1	726	947	722	947	PF18403.1	Thioredoxin_15	Domain	5	213	213	223.7	2.4e-66	1	CL0172	Thioredoxin-like domain
ENSCHIP00000017705.1	1107	1213	1107	1214	PF06427.11	UDP-g_GGTase	Domain	1	108	109	133.9	2.2e-39	1	CL0110	UDP-glucose:Glycoprotein Glucosyltransferase
ENSCHIP00000017705.1	1249	1516	1249	1516	PF18404.1	Glyco_transf_24	Domain	1	268	268	490.1	1.6e-147	1	CL0110	Glucosyltransferase 24
ENSCHIP00000017513.1	7	113	5	113	PF02109.16	DAD	Family	3	109	109	160.4	1.5e-47	1	No_clan	DAD family
ENSCHIP00000017538.1	65	280	64	282	PF01501.20	Glyco_transf_8	Family	2	254	256	57.8	1.2e-15	1	CL0110	Glycosyl transferase family 8
ENSCHIP00000017533.1	27	254	27	254	PF00089.26	Trypsin	Domain	1	221	221	223.1	3.8e-66	1	CL0124	Trypsin
ENSCHIP00000017603.1	52	95	51	95	PF13885.6	Keratin_B2_2	Family	1	45	45	32.8	4.8e-08	1	CL0520	Keratin, high sulfur B2 protein
ENSCHIP00000017603.1	96	140	96	140	PF13885.6	Keratin_B2_2	Family	1	45	45	49.9	2.2e-13	1	CL0520	Keratin, high sulfur B2 protein
ENSCHIP00000017603.1	158	199	156	206	PF13885.6	Keratin_B2_2	Family	4	45	45	13	0.075	1	CL0520	Keratin, high sulfur B2 protein
ENSCHIP00000017629.1	42	404	39	404	PF00079.20	Serpin	Domain	4	371	371	392.9	1.7e-117	1	No_clan	Serpin (serine protease inhibitor)
ENSCHIP00000018229.1	36	140	35	141	PF00307.31	CH	Domain	2	108	109	66.6	2e-18	1	CL0188	Calponin homology (CH) domain
ENSCHIP00000018229.1	186	289	185	291	PF00307.31	CH	Domain	2	107	109	82	3.2e-23	1	CL0188	Calponin homology (CH) domain
ENSCHIP00000018229.1	5878	5987	5877	5987	PF00435.21	Spectrin	Domain	3	105	105	33	6.5e-08	1	No_clan	Spectrin repeat
ENSCHIP00000018229.1	5991	6089	5990	6095	PF00435.21	Spectrin	Domain	2	98	105	28.8	1.3e-06	1	No_clan	Spectrin repeat
ENSCHIP00000018229.1	6407	6512	6407	6514	PF00435.21	Spectrin	Domain	1	103	105	31.2	2.3e-07	1	No_clan	Spectrin repeat
ENSCHIP00000018229.1	6678	6735	6678	6735	PF10541.9	KASH	Domain	1	58	58	96.5	8.2e-28	1	No_clan	Nuclear envelope localisation domain
ENSCHIP00000018335.1	44	148	43	149	PF00307.31	CH	Domain	2	108	109	66.5	2e-18	1	CL0188	Calponin homology (CH) domain
ENSCHIP00000018335.1	194	297	193	299	PF00307.31	CH	Domain	2	107	109	81.9	3.3e-23	1	CL0188	Calponin homology (CH) domain
ENSCHIP00000018335.1	6002	6111	6001	6111	PF00435.21	Spectrin	Domain	3	105	105	33	6.6e-08	1	No_clan	Spectrin repeat
ENSCHIP00000018335.1	6115	6213	6114	6219	PF00435.21	Spectrin	Domain	2	98	105	28.8	1.3e-06	1	No_clan	Spectrin repeat
ENSCHIP00000018335.1	6531	6636	6531	6638	PF00435.21	Spectrin	Domain	1	103	105	31.2	2.4e-07	1	No_clan	Spectrin repeat
ENSCHIP00000018335.1	6806	6863	6806	6863	PF10541.9	KASH	Domain	1	58	58	96.4	8.3e-28	1	No_clan	Nuclear envelope localisation domain
ENSCHIP00000018356.1	6	110	5	111	PF00307.31	CH	Domain	2	108	109	66.5	2e-18	1	CL0188	Calponin homology (CH) domain
ENSCHIP00000018356.1	156	259	155	261	PF00307.31	CH	Domain	2	107	109	82	3.3e-23	1	CL0188	Calponin homology (CH) domain
ENSCHIP00000018356.1	5966	6075	5965	6075	PF00435.21	Spectrin	Domain	3	105	105	33	6.6e-08	1	No_clan	Spectrin repeat
ENSCHIP00000018356.1	6079	6177	6078	6183	PF00435.21	Spectrin	Domain	2	98	105	28.8	1.3e-06	1	No_clan	Spectrin repeat
ENSCHIP00000018356.1	6495	6600	6495	6602	PF00435.21	Spectrin	Domain	1	103	105	31.2	2.3e-07	1	No_clan	Spectrin repeat
ENSCHIP00000018356.1	6770	6827	6770	6827	PF10541.9	KASH	Domain	1	58	58	96.4	8.3e-28	1	No_clan	Nuclear envelope localisation domain
ENSCHIP00000017635.1	421	547	416	548	PF01510.25	Amidase_2	Domain	7	125	126	52.2	8.2e-14	1	No_clan	N-acetylmuramoyl-L-alanine amidase
ENSCHIP00000017673.1	108	176	108	177	PF00076.22	RRM_1	Domain	1	69	70	50.6	1.3e-13	1	CL0221	RNA recognition motif. (a.k.a. RRM, RBD, or RNP domain)
ENSCHIP00000017673.1	197	252	193	260	PF13865.6	FoP_duplication	Family	2	61	81	45.3	9.4e-12	1	No_clan	C-terminal duplication domain of Friend of PRMT1
ENSCHIP00000017680.1	82	150	82	151	PF00076.22	RRM_1	Domain	1	69	70	50.9	1e-13	1	CL0221	RNA recognition motif. (a.k.a. RRM, RBD, or RNP domain)
ENSCHIP00000017680.1	162	217	159	223	PF13865.6	FoP_duplication	Family	4	61	81	39.7	5.5e-10	1	No_clan	C-terminal duplication domain of Friend of PRMT1
ENSCHIP00000017659.1	312	476	312	477	PF04988.12	AKAP95	Family	1	163	164	253.6	9.5e-76	1	No_clan	A-kinase anchoring protein 95 (AKAP95)
ENSCHIP00000017671.1	300	464	300	465	PF04988.12	AKAP95	Family	1	163	164	253.6	9.1e-76	1	No_clan	A-kinase anchoring protein 95 (AKAP95)
ENSCHIP00000017676.1	68	108	65	113	PF01391.18	Collagen	Repeat	12	52	60	28.6	8.8e-07	1	No_clan	Collagen triple helix repeat (20 copies)
ENSCHIP00000017676.1	117	241	117	241	PF00386.21	C1q	Domain	1	127	127	120.6	4.8e-35	1	CL0100	C1q domain
ENSCHIP00000017681.1	9	279	9	279	PF01875.17	Memo	Family	1	257	271	233.1	3.2e-69	1	CL0283	Memo-like protein
ENSCHIP00000017717.1	8	267	8	267	PF00108.23	Thiolase_N	Domain	1	260	260	317.2	7.6e-95	1	CL0046	Thiolase, N-terminal domain
ENSCHIP00000017717.1	274	396	274	396	PF02803.18	Thiolase_C	Domain	1	123	123	169.2	2.6e-50	1	CL0046	Thiolase, C-terminal domain
ENSCHIP00000017707.1	7	416	6	416	PF00079.20	Serpin	Domain	2	371	371	420.1	8.9e-126	1	No_clan	Serpin (serine protease inhibitor)
ENSCHIP00000017721.1	157	698	157	702	PF03098.15	An_peroxidase	Domain	1	526	529	596.5	4.2e-179	1	CL0617	Animal haem peroxidase
ENSCHIP00000017737.1	147	688	147	692	PF03098.15	An_peroxidase	Domain	1	526	529	596.6	4e-179	1	CL0617	Animal haem peroxidase
ENSCHIP00000017722.1	21	62	20	67	PF13857.6	Ank_5	Repeat	3	44	56	30.2	3.8e-07	1	CL0465	Ankyrin repeats (many copies)
ENSCHIP00000017722.1	67	107	59	107	PF13857.6	Ank_5	Repeat	14	56	56	40.8	1.9e-10	1	CL0465	Ankyrin repeats (many copies)
ENSCHIP00000017722.1	194	445	193	446	PF07714.17	Pkinase_Tyr	Domain	2	258	259	133	1.1e-38	1	CL0016	Protein tyrosine kinase
ENSCHIP00000017723.1	80	121	80	121	PF01352.27	KRAB	Family	1	42	42	80.9	3.8e-23	1	No_clan	KRAB box
ENSCHIP00000017723.1	275	297	275	297	PF00096.26	zf-C2H2	Domain	1	23	23	24.2	3e-05	1	CL0361	Zinc finger, C2H2 type
ENSCHIP00000017723.1	303	325	303	325	PF00096.26	zf-C2H2	Domain	1	23	23	27.6	2.5e-06	1	CL0361	Zinc finger, C2H2 type
ENSCHIP00000017723.1	331	353	331	353	PF00096.26	zf-C2H2	Domain	1	23	23	19.6	0.0009	1	CL0361	Zinc finger, C2H2 type
ENSCHIP00000017723.1	359	381	359	381	PF00096.26	zf-C2H2	Domain	1	23	23	26.4	6e-06	1	CL0361	Zinc finger, C2H2 type
ENSCHIP00000017723.1	389	409	387	409	PF00096.26	zf-C2H2	Domain	3	23	23	18.3	0.0024	1	CL0361	Zinc finger, C2H2 type
ENSCHIP00000017723.1	415	437	415	437	PF00096.26	zf-C2H2	Domain	1	23	23	29.5	6.3e-07	1	CL0361	Zinc finger, C2H2 type
ENSCHIP00000017723.1	443	465	443	465	PF00096.26	zf-C2H2	Domain	1	23	23	20.4	0.0005	1	CL0361	Zinc finger, C2H2 type
ENSCHIP00000017723.1	473	493	471	493	PF00096.26	zf-C2H2	Domain	3	23	23	20.5	0.00044	1	CL0361	Zinc finger, C2H2 type
ENSCHIP00000017723.1	501	521	499	521	PF00096.26	zf-C2H2	Domain	3	23	23	23	7.2e-05	1	CL0361	Zinc finger, C2H2 type
ENSCHIP00000017723.1	527	549	527	549	PF00096.26	zf-C2H2	Domain	1	23	23	19.3	0.0011	1	CL0361	Zinc finger, C2H2 type
ENSCHIP00000017723.1	555	577	555	577	PF00096.26	zf-C2H2	Domain	1	23	23	29.3	7.3e-07	1	CL0361	Zinc finger, C2H2 type
ENSCHIP00000017723.1	583	605	583	605	PF00096.26	zf-C2H2	Domain	1	23	23	24.1	3.3e-05	1	CL0361	Zinc finger, C2H2 type
ENSCHIP00000017723.1	611	633	611	633	PF00096.26	zf-C2H2	Domain	1	23	23	26.7	4.9e-06	1	CL0361	Zinc finger, C2H2 type
ENSCHIP00000017723.1	641	661	639	661	PF00096.26	zf-C2H2	Domain	3	23	23	18.7	0.0017	1	CL0361	Zinc finger, C2H2 type
ENSCHIP00000017723.1	669	689	667	689	PF00096.26	zf-C2H2	Domain	3	23	23	20.5	0.00044	1	CL0361	Zinc finger, C2H2 type
ENSCHIP00000017723.1	699	717	696	717	PF00096.26	zf-C2H2	Domain	5	23	23	17.3	0.0048	1	CL0361	Zinc finger, C2H2 type
ENSCHIP00000017723.1	723	745	723	745	PF00096.26	zf-C2H2	Domain	1	23	23	24.6	2.2e-05	1	CL0361	Zinc finger, C2H2 type
ENSCHIP00000017723.1	751	773	751	773	PF00096.26	zf-C2H2	Domain	1	23	23	29.8	5.2e-07	1	CL0361	Zinc finger, C2H2 type
ENSCHIP00000017723.1	781	801	779	801	PF00096.26	zf-C2H2	Domain	3	23	23	25.2	1.4e-05	1	CL0361	Zinc finger, C2H2 type
ENSCHIP00000017723.1	807	829	807	829	PF00096.26	zf-C2H2	Domain	1	23	23	19.3	0.0011	1	CL0361	Zinc finger, C2H2 type
ENSCHIP00000017723.1	863	885	863	885	PF00096.26	zf-C2H2	Domain	1	23	23	26.9	4.2e-06	1	CL0361	Zinc finger, C2H2 type
ENSCHIP00000017723.1	891	913	891	913	PF00096.26	zf-C2H2	Domain	1	23	23	22.2	0.00013	1	CL0361	Zinc finger, C2H2 type
ENSCHIP00000017730.1	78	119	78	119	PF01352.27	KRAB	Family	1	42	42	80.9	3.8e-23	1	No_clan	KRAB box
ENSCHIP00000017730.1	273	295	273	295	PF00096.26	zf-C2H2	Domain	1	23	23	24.2	3e-05	1	CL0361	Zinc finger, C2H2 type
ENSCHIP00000017730.1	301	323	301	323	PF00096.26	zf-C2H2	Domain	1	23	23	27.6	2.5e-06	1	CL0361	Zinc finger, C2H2 type
ENSCHIP00000017730.1	329	351	329	351	PF00096.26	zf-C2H2	Domain	1	23	23	19.6	0.0009	1	CL0361	Zinc finger, C2H2 type
ENSCHIP00000017730.1	357	379	357	379	PF00096.26	zf-C2H2	Domain	1	23	23	26.4	6e-06	1	CL0361	Zinc finger, C2H2 type
ENSCHIP00000017730.1	387	407	385	407	PF00096.26	zf-C2H2	Domain	3	23	23	18.3	0.0024	1	CL0361	Zinc finger, C2H2 type
ENSCHIP00000017730.1	413	435	413	435	PF00096.26	zf-C2H2	Domain	1	23	23	29.5	6.2e-07	1	CL0361	Zinc finger, C2H2 type
ENSCHIP00000017730.1	441	463	441	463	PF00096.26	zf-C2H2	Domain	1	23	23	20.4	0.0005	1	CL0361	Zinc finger, C2H2 type
ENSCHIP00000017730.1	471	491	469	491	PF00096.26	zf-C2H2	Domain	3	23	23	20.5	0.00044	1	CL0361	Zinc finger, C2H2 type
ENSCHIP00000017730.1	499	519	497	519	PF00096.26	zf-C2H2	Domain	3	23	23	23	7.2e-05	1	CL0361	Zinc finger, C2H2 type
ENSCHIP00000017730.1	525	547	525	547	PF00096.26	zf-C2H2	Domain	1	23	23	19.3	0.0011	1	CL0361	Zinc finger, C2H2 type
ENSCHIP00000017730.1	553	575	553	575	PF00096.26	zf-C2H2	Domain	1	23	23	29.3	7.3e-07	1	CL0361	Zinc finger, C2H2 type
ENSCHIP00000017730.1	581	603	581	603	PF00096.26	zf-C2H2	Domain	1	23	23	24.1	3.3e-05	1	CL0361	Zinc finger, C2H2 type
ENSCHIP00000017730.1	609	631	609	631	PF00096.26	zf-C2H2	Domain	1	23	23	26.7	4.9e-06	1	CL0361	Zinc finger, C2H2 type
ENSCHIP00000017730.1	639	659	637	659	PF00096.26	zf-C2H2	Domain	3	23	23	18.7	0.0017	1	CL0361	Zinc finger, C2H2 type
ENSCHIP00000017730.1	667	687	665	687	PF00096.26	zf-C2H2	Domain	3	23	23	20.5	0.00044	1	CL0361	Zinc finger, C2H2 type
ENSCHIP00000017730.1	697	715	694	715	PF00096.26	zf-C2H2	Domain	5	23	23	17.3	0.0048	1	CL0361	Zinc finger, C2H2 type
ENSCHIP00000017730.1	721	743	721	743	PF00096.26	zf-C2H2	Domain	1	23	23	24.6	2.2e-05	1	CL0361	Zinc finger, C2H2 type
ENSCHIP00000017730.1	749	771	749	771	PF00096.26	zf-C2H2	Domain	1	23	23	29.8	5.2e-07	1	CL0361	Zinc finger, C2H2 type
ENSCHIP00000017730.1	779	799	777	799	PF00096.26	zf-C2H2	Domain	3	23	23	25.2	1.4e-05	1	CL0361	Zinc finger, C2H2 type
ENSCHIP00000017730.1	805	827	805	827	PF00096.26	zf-C2H2	Domain	1	23	23	19.3	0.0011	1	CL0361	Zinc finger, C2H2 type
ENSCHIP00000017730.1	861	883	861	883	PF00096.26	zf-C2H2	Domain	1	23	23	26.9	4.2e-06	1	CL0361	Zinc finger, C2H2 type
ENSCHIP00000017730.1	889	911	889	911	PF00096.26	zf-C2H2	Domain	1	23	23	22.2	0.00013	1	CL0361	Zinc finger, C2H2 type
ENSCHIP00000017724.1	68	111	67	113	PF00249.31	Myb_DNA-binding	Domain	2	43	46	38.2	1.2e-09	1	CL0123	Myb-like DNA-binding domain
ENSCHIP00000017727.1	1	58	1	58	PF04758.14	Ribosomal_S30	Family	1	58	58	107.7	2.4e-31	1	No_clan	Ribosomal protein S30
ENSCHIP00000017751.1	1	187	1	187	PF17135.4	Ribosomal_L18	Family	1	187	187	316.9	3e-95	1	CL0588	Ribosomal protein 60S L18 and 50S L18e
ENSCHIP00000017734.1	13	282	13	282	PF00956.18	NAP	Family	1	270	270	366.7	6e-110	1	No_clan	Nucleosome assembly protein (NAP)
ENSCHIP00000017736.1	13	282	13	282	PF00956.18	NAP	Family	1	270	270	366.7	6e-110	1	No_clan	Nucleosome assembly protein (NAP)
ENSCHIP00000017744.1	13	282	13	282	PF00956.18	NAP	Family	1	270	270	366.7	6e-110	1	No_clan	Nucleosome assembly protein (NAP)
ENSCHIP00000017756.1	1	57	1	58	PF07654.15	C1-set	Domain	26	85	86	31.2	2.2e-07	1	CL0011	Immunoglobulin C1-set domain
ENSCHIP00000017756.1	131	219	131	219	PF07654.15	C1-set	Domain	1	86	86	65.5	4.3e-18	1	CL0011	Immunoglobulin C1-set domain
ENSCHIP00000017756.1	239	325	239	325	PF07654.15	C1-set	Domain	1	86	86	90.7	5.7e-26	1	CL0011	Immunoglobulin C1-set domain
ENSCHIP00000017760.1	1	57	1	58	PF07654.15	C1-set	Domain	26	85	86	31.4	1.9e-07	1	CL0011	Immunoglobulin C1-set domain
ENSCHIP00000017760.1	90	178	90	178	PF07654.15	C1-set	Domain	1	86	86	65.7	3.5e-18	1	CL0011	Immunoglobulin C1-set domain
ENSCHIP00000017760.1	198	284	198	284	PF07654.15	C1-set	Domain	1	86	86	96	1.2e-27	1	CL0011	Immunoglobulin C1-set domain
ENSCHIP00000017765.1	9	90	9	91	PF07654.15	C1-set	Domain	1	85	86	52.3	5.5e-14	1	CL0011	Immunoglobulin C1-set domain
ENSCHIP00000017765.1	123	211	123	211	PF07654.15	C1-set	Domain	1	86	86	66	2.9e-18	1	CL0011	Immunoglobulin C1-set domain
ENSCHIP00000017765.1	231	317	231	317	PF07654.15	C1-set	Domain	1	86	86	91.2	3.9e-26	1	CL0011	Immunoglobulin C1-set domain
ENSCHIP00000017770.1	9	90	9	91	PF07654.15	C1-set	Domain	1	85	86	52.3	5.5e-14	1	CL0011	Immunoglobulin C1-set domain
ENSCHIP00000017770.1	123	211	123	211	PF07654.15	C1-set	Domain	1	86	86	66	2.9e-18	1	CL0011	Immunoglobulin C1-set domain
ENSCHIP00000017770.1	231	317	231	317	PF07654.15	C1-set	Domain	1	86	86	96.3	1e-27	1	CL0011	Immunoglobulin C1-set domain
ENSCHIP00000017781.1	48	183	48	186	PF00061.23	Lipocalin	Domain	1	141	144	56.5	3.5e-15	1	CL0116	Lipocalin / cytosolic fatty-acid binding protein family
ENSCHIP00000017789.1	48	183	48	186	PF00061.23	Lipocalin	Domain	1	141	144	56.4	3.8e-15	1	CL0116	Lipocalin / cytosolic fatty-acid binding protein family
ENSCHIP00000017793.1	48	183	48	186	PF00061.23	Lipocalin	Domain	1	141	144	56	4.8e-15	1	CL0116	Lipocalin / cytosolic fatty-acid binding protein family
ENSCHIP00000017768.1	7	131	6	132	PF00061.23	Lipocalin	Domain	2	143	144	87.8	7.4e-25	1	CL0116	Lipocalin / cytosolic fatty-acid binding protein family
ENSCHIP00000017809.1	12	247	12	248	PF00261.20	Tropomyosin	Coiled-coil	1	236	237	291.8	3.2e-87	1	CL0452	Tropomyosin
ENSCHIP00000017782.1	12	210	11	214	PF00106.25	adh_short	Domain	2	191	195	165.8	7.8e-49	1	CL0063	short chain dehydrogenase
ENSCHIP00000017769.1	20	202	18	202	PF17900.1	Peptidase_M1_N	Domain	3	186	186	90.1	1.9e-25	1	CL0672	Peptidase M1 N-terminal domain
ENSCHIP00000017769.1	237	448	233	448	PF01433.20	Peptidase_M1	Domain	5	218	218	160.1	5.6e-47	1	CL0126	Peptidase family M1 domain
ENSCHIP00000017769.1	495	608	495	608	PF09127.11	Leuk-A4-hydro_C	Family	1	113	113	124.4	2.2e-36	1	CL0020	Leukotriene A4 hydrolase, C-terminal
ENSCHIP00000017773.1	24	209	23	210	PF00316.20	FBPase	Domain	2	188	189	252.8	1.5e-75	1	CL0171	Fructose-1-6-bisphosphatase, N-terminal domain
ENSCHIP00000017783.1	24	209	23	210	PF00316.20	FBPase	Domain	2	188	189	252.6	1.8e-75	1	CL0171	Fructose-1-6-bisphosphatase, N-terminal domain
ENSCHIP00000017791.1	13	198	12	199	PF00316.20	FBPase	Domain	2	188	189	270.2	7e-81	1	CL0171	Fructose-1-6-bisphosphatase, N-terminal domain
ENSCHIP00000017797.1	13	198	12	199	PF00316.20	FBPase	Domain	2	188	189	270.6	5.4e-81	1	CL0171	Fructose-1-6-bisphosphatase, N-terminal domain
ENSCHIP00000017775.1	113	187	113	188	PF06384.11	ICAT	Family	1	75	76	113.2	5e-33	1	No_clan	Beta-catenin-interacting protein ICAT
ENSCHIP00000017774.1	10	81	7	82	PF01423.22	LSM	Domain	4	66	67	70.8	5.6e-20	1	CL0527	LSM domain
ENSCHIP00000017778.1	10	81	7	82	PF01423.22	LSM	Domain	4	66	67	70.9	5.1e-20	1	CL0527	LSM domain
ENSCHIP00000017780.1	48	141	46	142	PF00254.28	FKBP_C	Domain	3	93	94	101.8	1.9e-29	1	CL0487	FKBP-type peptidyl-prolyl cis-trans isomerase
ENSCHIP00000017780.1	153	215	151	218	PF13499.6	EF-hand_7	Domain	7	67	71	31.5	1.8e-07	1	CL0220	EF-hand domain pair
ENSCHIP00000017786.1	4	99	2	99	PF03297.15	Ribosomal_S25	Family	6	101	101	131	1.6e-38	1	CL0123	S25 ribosomal protein
ENSCHIP00000017874.1	58	209	58	209	PF08082.11	PRO8NT	Domain	1	152	152	288.8	8.1e-87	1	No_clan	PRO8NT (NUC069), PrP8 N-terminal domain
ENSCHIP00000017874.1	396	801	395	801	PF08083.11	PROCN	Domain	2	407	407	781.9	1.1e-235	1	No_clan	PROCN (NUC071) domain
ENSCHIP00000017874.1	986	1076	986	1077	PF10598.9	RRM_4	Domain	1	91	92	161.3	5.3e-48	1	No_clan	RNA recognition motif of the spliceosomal PrP8
ENSCHIP00000017874.1	1210	1343	1210	1343	PF10597.9	U5_2-snRNA_bdg	Domain	1	134	134	246.1	8e-74	1	No_clan	U5-snRNA binding site 2 of PrP8
ENSCHIP00000017874.1	1442	1600	1442	1600	PF10596.9	U6-snRNA_bdg	Domain	1	159	159	297.5	2.2e-89	1	CL0363	U6-snRNA interacting domain of PrP8
ENSCHIP00000017874.1	1760	1989	1760	1989	PF12134.8	PRP8_domainIV	Domain	1	230	230	432.4	4e-130	1	No_clan	PRP8 domain IV core
ENSCHIP00000017874.1	2101	2204	2099	2205	PF01398.21	JAB	Family	3	117	118	49.3	4.3e-13	1	CL0366	JAB1/Mov34/MPN/PAD-1 ubiquitin protease
ENSCHIP00000017874.1	2212	2332	2212	2333	PF08084.11	PROCT	Domain	1	122	123	179.6	1.9e-53	1	No_clan	PROCT (NUC072) domain
ENSCHIP00000017821.1	4	72	4	78	PF01780.19	Ribosomal_L37ae	Family	1	69	85	128.5	7.8e-38	1	CL0167	Ribosomal L37ae protein family
ENSCHIP00000017851.1	96	312	96	314	PF02167.15	Cytochrom_C1	Family	1	217	219	323.5	6.8e-97	1	CL0318	Cytochrome C1 family
ENSCHIP00000017842.1	30	101	30	101	PF08079.12	Ribosomal_L30_N	Domain	1	72	72	101.3	2.5e-29	1	No_clan	Ribosomal L30 N-terminal domain
ENSCHIP00000017842.1	106	156	106	156	PF00327.20	Ribosomal_L30	Domain	1	51	51	79.7	1.1e-22	1	No_clan	Ribosomal protein L30p/L7e
ENSCHIP00000017849.1	15	86	15	86	PF08079.12	Ribosomal_L30_N	Domain	1	72	72	101.5	2.3e-29	1	No_clan	Ribosomal L30 N-terminal domain
ENSCHIP00000017849.1	91	141	91	141	PF00327.20	Ribosomal_L30	Domain	1	51	51	79.8	9.8e-23	1	No_clan	Ribosomal protein L30p/L7e
ENSCHIP00000017854.1	83	150	83	150	PF01287.20	eIF-5a	Domain	1	69	69	92	1.9e-26	1	CL0021	Eukaryotic elongation factor 5A hypusine, DNA-binding OB fold
ENSCHIP00000017866.1	83	136	83	140	PF01287.20	eIF-5a	Domain	1	55	69	74.2	6.4e-21	1	CL0021	Eukaryotic elongation factor 5A hypusine, DNA-binding OB fold
ENSCHIP00000017873.1	83	150	83	150	PF01287.20	eIF-5a	Domain	1	69	69	92	1.9e-26	1	CL0021	Eukaryotic elongation factor 5A hypusine, DNA-binding OB fold
ENSCHIP00000017871.1	6	67	3	67	PF08953.11	DUF1899	Domain	5	66	66	106.5	4.5e-31	1	No_clan	Domain of unknown function (DUF1899)
ENSCHIP00000017871.1	76	107	70	108	PF00400.32	WD40	Repeat	8	37	38	23.3	8e-05	1	CL0186	WD domain, G-beta repeat
ENSCHIP00000017871.1	121	158	119	158	PF00400.32	WD40	Repeat	3	38	38	14.5	0.048	1	CL0186	WD domain, G-beta repeat
ENSCHIP00000017871.1	172	201	167	201	PF00400.32	WD40	Repeat	10	38	38	13.2	0.13	1	CL0186	WD domain, G-beta repeat
ENSCHIP00000017871.1	342	384	342	384	PF16300.5	WD40_4	Repeat	1	44	44	70.5	7.5e-20	1	CL0186	Type of WD40 repeat
ENSCHIP00000017877.1	4	69	4	69	PF08953.11	DUF1899	Domain	1	66	66	113.2	3.8e-33	1	No_clan	Domain of unknown function (DUF1899)
ENSCHIP00000017877.1	78	109	72	110	PF00400.32	WD40	Repeat	8	37	38	23.3	8.1e-05	1	CL0186	WD domain, G-beta repeat
ENSCHIP00000017877.1	123	160	121	160	PF00400.32	WD40	Repeat	3	38	38	14.5	0.049	1	CL0186	WD domain, G-beta repeat
ENSCHIP00000017877.1	174	203	169	203	PF00400.32	WD40	Repeat	10	38	38	13.2	0.13	1	CL0186	WD domain, G-beta repeat
ENSCHIP00000017877.1	344	386	344	386	PF16300.5	WD40_4	Repeat	1	44	44	70.5	7.6e-20	1	CL0186	Type of WD40 repeat
ENSCHIP00000017938.1	8	168	8	169	PF00071.22	Ras	Domain	1	161	162	208.9	3.1e-62	1	CL0023	Ras family
ENSCHIP00000017945.1	8	168	8	169	PF00071.22	Ras	Domain	1	161	162	209.1	2.7e-62	1	CL0023	Ras family
ENSCHIP00000017969.1	36	558	35	662	PF00012.20	HSP70	Family	2	486	599	333.7	1.6e-99	1	CL0108	Hsp70 protein
ENSCHIP00000017986.1	36	558	35	662	PF00012.20	HSP70	Family	2	486	599	333.6	1.8e-99	1	CL0108	Hsp70 protein
ENSCHIP00000017993.1	36	558	35	662	PF00012.20	HSP70	Family	2	486	599	333.6	1.7e-99	1	CL0108	Hsp70 protein
ENSCHIP00000017982.1	129	193	127	195	PF07647.17	SAM_2	Domain	3	63	66	28.4	1.3e-06	1	CL0003	SAM domain (Sterile alpha motif)
ENSCHIP00000017982.1	339	439	339	439	PF16533.5	SOAR	Domain	1	101	101	144.1	1.1e-42	1	No_clan	STIM1 Orai1-activating region
ENSCHIP00000017994.1	129	193	127	195	PF07647.17	SAM_2	Domain	3	63	66	28.5	1.2e-06	1	CL0003	SAM domain (Sterile alpha motif)
ENSCHIP00000017994.1	339	439	339	439	PF16533.5	SOAR	Domain	1	101	101	144.2	1e-42	1	No_clan	STIM1 Orai1-activating region
ENSCHIP00000018008.1	126	190	124	192	PF07647.17	SAM_2	Domain	3	63	66	28.5	1.2e-06	1	CL0003	SAM domain (Sterile alpha motif)
ENSCHIP00000018008.1	336	436	336	436	PF16533.5	SOAR	Domain	1	101	101	144.2	1e-42	1	No_clan	STIM1 Orai1-activating region
ENSCHIP00000018012.1	111	175	109	177	PF07647.17	SAM_2	Domain	3	63	66	28.5	1.2e-06	1	CL0003	SAM domain (Sterile alpha motif)
ENSCHIP00000018012.1	321	421	321	421	PF16533.5	SOAR	Domain	1	101	101	144.3	9.8e-43	1	No_clan	STIM1 Orai1-activating region
ENSCHIP00000018026.1	138	202	136	204	PF07647.17	SAM_2	Domain	3	63	66	28.4	1.3e-06	1	CL0003	SAM domain (Sterile alpha motif)
ENSCHIP00000018026.1	348	448	348	448	PF16533.5	SOAR	Domain	1	101	101	144.2	1e-42	1	No_clan	STIM1 Orai1-activating region
ENSCHIP00000017932.1	160	313	156	313	PF01233.19	NMT	Domain	7	160	160	253.2	8.4e-76	1	CL0257	Myristoyl-CoA:protein N-myristoyltransferase, N-terminal domain
ENSCHIP00000017932.1	327	507	327	516	PF02799.15	NMT_C	Domain	1	196	209	273.8	7.9e-82	1	CL0257	Myristoyl-CoA:protein N-myristoyltransferase, C-terminal domain
ENSCHIP00000017935.1	143	296	139	296	PF01233.19	NMT	Domain	7	160	160	253.3	7.9e-76	1	CL0257	Myristoyl-CoA:protein N-myristoyltransferase, N-terminal domain
ENSCHIP00000017935.1	310	490	310	499	PF02799.15	NMT_C	Domain	1	196	209	273.9	7.3e-82	1	CL0257	Myristoyl-CoA:protein N-myristoyltransferase, C-terminal domain
ENSCHIP00000017964.1	130	245	130	245	PF18293.1	Caprin-1_dimer	Domain	1	116	116	138.7	1.1e-40	1	No_clan	Caprin-1 dimerization domain
ENSCHIP00000017964.1	357	684	357	684	PF12287.8	Caprin-1_C	Family	1	331	331	455.6	1.9e-136	1	No_clan	Cytoplasmic activation/proliferation-associated protein-1 C term
ENSCHIP00000017954.1	319	478	317	478	PF00005.27	ABC_tran	Domain	3	137	137	75.1	7.4e-21	1	CL0023	ABC transporter
ENSCHIP00000017954.1	517	592	517	604	PF12848.7	ABC_tran_Xtn	Domain	1	76	85	25.3	1.1e-05	1	CL0023	ABC transporter
ENSCHIP00000017954.1	640	769	639	769	PF00005.27	ABC_tran	Domain	2	137	137	80.3	1.8e-22	1	CL0023	ABC transporter
ENSCHIP00000017973.1	3	39	3	39	PF08071.12	RS4NT	Domain	1	37	37	68.6	3.5e-19	1	No_clan	RS4NT (NUC023) domain
ENSCHIP00000017973.1	43	90	42	90	PF01479.25	S4	Domain	2	48	48	24.9	1.2e-05	1	CL0492	S4 domain
ENSCHIP00000017973.1	95	162	95	162	PF00900.20	Ribosomal_S4e	Family	1	75	75	103.2	5.3e-30	1	CL0021	Ribosomal family S4e
ENSCHIP00000017973.1	171	203	170	204	PF00467.29	KOW	Family	2	31	32	22.5	7.8e-05	1	CL0107	KOW motif
ENSCHIP00000017973.1	205	252	205	252	PF16121.5	40S_S4_C	Family	1	48	48	100.3	3.3e-29	1	No_clan	40S ribosomal protein S4 C-terminus
ENSCHIP00000018023.1	361	631	359	634	PF03133.15	TTL	Family	3	269	295	236.3	4e-70	1	CL0179	Tubulin-tyrosine ligase family
ENSCHIP00000018041.1	346	630	344	639	PF03133.15	TTL	Family	3	283	295	248.6	7.2e-74	1	CL0179	Tubulin-tyrosine ligase family
[truncated: 9,271 more rows]
