# Supplementary material for: The fiber diameter traits of Tibetan cashmere goats are governed by the inherent differences in stress, hypoxic, and metabolic adaptations: an integrative study of proteome and transcriptome
Source: BMC Genomics. 2022 Mar 7;23:191. doi: 10.1186/s12864-022-08422-x (PMC8903710; doi:10.1186/s12864-022-08422-x)
Supplement: Supplementary file 11 — Additional file 11: Table S4. The specific location of the proteins in the cell by subcellular localization. [file 12864_2022_8422_MOESM11_ESM.xlsx]

## Sheet: Supplementary Table S4
Table S4. The specific location of the proteins in the cell by subcellular localization.
id	result
ENSCHIP00000005165.1	extr 25, nucl 5
ENSCHIP00000010451.1	extr 19, cyto 7, mito 4, cyto_nucl 4, cyto_pero 4
ENSCHIP00000019387.1	extr 23, nucl 6
ENSCHIP00000004365.1	mito 13, cyto_nucl 7.66667, cyto 6.5, E.R._mito 6.5, cyto_pero 6, nucl 5.5
ENSCHIP00000005214.1	mito 11, cyto_nucl 7.16667, cyto_pero 6.5, nucl 5.5, cyto 5.5, E.R._mito 5.5
ENSCHIP00000005293.1	extr 19, cyto_nucl 8.33333, cyto 6.5, cyto_pero 5, nucl 4
ENSCHIP00000007010.1	mito 10, extr 9, cyto 6.5, cyto_nucl 5.66667, cyto_pero 5.33333, nucl 3.5
ENSCHIP00000022927.1	extr 22, cyto_nucl 6.5, nucl 5, cyto 4
ENSCHIP00000000004.1	plas 26, lyso 5
ENSCHIP00000000019.1	nucl 29, cyto_nucl 16.5
ENSCHIP00000000021.1	nucl 30
ENSCHIP00000000024.1	cyto_nucl 14.5, nucl 14, cyto 13, mito 2, cysk 2
ENSCHIP00000000025.1	nucl 15, cyto_nucl 14, cyto 11, extr 2, mito 2
ENSCHIP00000000030.1	nucl 31.5, cyto_nucl 16.5
ENSCHIP00000000038.1	cyto 23.5, cyto_nucl 15.5, nucl 6.5
ENSCHIP00000000076.1	cyto 17, cyto_nucl 13, nucl 7, extr 3, mito 2, pero 2, mito_pero 2
ENSCHIP00000000077.1	mito 13, cyto_nucl 6, nucl 5.5, cyto 5.5, extr 4, pero 3
ENSCHIP00000000078.1	cyto 16.5, cyto_nucl 15.5, nucl 11.5
ENSCHIP00000000107.1	cyto 20.5, cyto_nucl 15.8333, cyto_pero 14, pero 5.5
ENSCHIP00000000108.1	cyto 22.5, cyto_pero 14, pero 4.5, extr 1, nucl 1, mito 1, lyso 1, cysk 1, mito_nucl 1
ENSCHIP00000000131.1	cyto 20.5, cyto_nucl 16, nucl 8.5
ENSCHIP00000000137.1	cyto 23, mito 5, nucl 3
ENSCHIP00000000138.1	cyto 23, mito 5, nucl 3
ENSCHIP00000000139.1	cyto 18.5, cyto_nucl 12, mito 5, nucl 4.5
ENSCHIP00000000156.1	cyto 26.5, cyto_nucl 14.5, pero 3
ENSCHIP00000000173.1	cyto 15.5, cyto_nucl 12.5, nucl 8.5, extr 4
ENSCHIP00000000185.1	extr 32
ENSCHIP00000000188.1	cyto_nucl 15, nucl 13, cyto 13, pero 2, golg 2
ENSCHIP00000000189.1	nucl 14.5, cyto_nucl 14.5, cyto 13.5
ENSCHIP00000000190.1	cyto 15, nucl 13, pero 2
ENSCHIP00000000203.1	extr 29, pero 1.5, cyto_pero 1.5
ENSCHIP00000000204.1	cyto 16, mito 10, pero 5, E.R._mito 5
ENSCHIP00000000205.1	cyto 18, cyto_nucl 12, nucl 4, mito 4, cysk 3
ENSCHIP00000000206.1	cyto 25.5, cyto_nucl 16.5, nucl 4.5
ENSCHIP00000000219.1	mito 30, cyto_mito 17
ENSCHIP00000000220.1	cyto 14.5, mito 14, cyto_nucl 8
ENSCHIP00000000234.1	mito 22.5, mito_nucl 16.6667, cyto_mito 12.5, nucl 8.5
ENSCHIP00000000257.1	nucl 31.5, cyto_nucl 16.5
ENSCHIP00000000261.1	nucl 21, cyto_nucl 16, cyto 9
ENSCHIP00000000262.1	nucl 18.5, cyto_nucl 14.5, cyto 7.5, extr 3
ENSCHIP00000000263.1	nucl 21, cyto_nucl 16, cyto 9
ENSCHIP00000000264.1	nucl 32
ENSCHIP00000000271.1	extr 19, cyto 13
ENSCHIP00000000297.1	cyto 13, mito 7, cyto_plas 7, cyto_golg 7
ENSCHIP00000000298.1	cyto 14, mito 6, pero 6, mito_pero 6
ENSCHIP00000000301.1	nucl 22, cyto 7
ENSCHIP00000000316.1	nucl 31.5, cyto_nucl 16.5
ENSCHIP00000000325.1	extr 18.5, extr_plas 11.5, lyso 6, plas 3.5
ENSCHIP00000000326.1	extr 18.5, extr_plas 11.5, lyso 6, plas 3.5
ENSCHIP00000000347.1	cyto_nucl 17.3333, nucl 16.5, cyto 15, cyto_mito 8.5
ENSCHIP00000000366.1	cyto 27, extr 3
ENSCHIP00000000375.1	cyto 29
ENSCHIP00000000376.1	nucl 32
ENSCHIP00000000387.1	plas 20, extr_plas 13, E.R. 5.5, extr 4, E.R._golg 4
ENSCHIP00000000388.1	mito 24, extr 3, pero 3
ENSCHIP00000000389.1	mito 25, pero 3, extr 2
ENSCHIP00000000403.1	plas 15, cyto 7, mito 4, cyto_golg 4
ENSCHIP00000000404.1	plas 14, cyto 7, extr_plas 7, cysk_plas 7
ENSCHIP00000000405.1	plas 16, cyto 7, mito 4, cyto_golg 4
ENSCHIP00000000415.1	plas 12.5, extr_plas 10.5, E.R. 8, extr 7.5
ENSCHIP00000000429.1	cyto 19, mito 10
ENSCHIP00000000432.1	nucl 32
ENSCHIP00000000433.1	nucl 32
ENSCHIP00000000434.1	nucl 32
ENSCHIP00000000438.1	cyto 23.5, cyto_nucl 14.5, nucl 4.5
ENSCHIP00000000443.1	cyto 25, mito 7
ENSCHIP00000000444.1	cyto 25, mito 7
ENSCHIP00000000445.1	cyto 25, mito 7
ENSCHIP00000000453.1	cyto 20, cyto_pero 11.5, cysk 5, extr 3
ENSCHIP00000000454.1	cyto 20, cyto_pero 11.5, cysk 5, extr 3
ENSCHIP00000000463.1	nucl 27, cyto_nucl 16.5, cyto 4
ENSCHIP00000000478.1	plas 19.5, extr_plas 11, cyto 4.5, cyto_mito 4, mito 2.5, lyso 2
ENSCHIP00000000482.1	mito 14, cyto 6.5, cyto_nucl 6.5, nucl 5.5, pero 3
ENSCHIP00000000484.1	extr 14, mito 9, nucl 5, cyto_nucl 4.5, E.R._mito 4.5
ENSCHIP00000000488.1	cyto 21.5, cyto_nucl 16, nucl 9.5
ENSCHIP00000000496.1	cyto 17.5, cyto_nucl 14.5, nucl 8.5, extr 2, mito 2
ENSCHIP00000000497.1	nucl 15, mito 8, cyto 6
ENSCHIP00000000498.1	nucl 13, mito 12, cyto 3, extr 2, pero 2
ENSCHIP00000000499.1	cyto 18, cyto_nucl 15.5, nucl 9, extr 2, mito 2
ENSCHIP00000000510.1	nucl 31.5, cyto_nucl 16.5
ENSCHIP00000000512.1	nucl 16, mito 9, cyto 3, extr 2, pero 2
ENSCHIP00000000513.1	nucl 16, mito 9, cyto 3, extr 2, pero 2
ENSCHIP00000000521.1	nucl 29
ENSCHIP00000000522.1	nucl 29
ENSCHIP00000000523.1	cyto 25.5, cyto_nucl 16, nucl 3.5
ENSCHIP00000000531.1	mito 24.5, cyto_mito 14, nucl 3
ENSCHIP00000000532.1	mito 13, nucl 6.5, cyto_nucl 6.5, E.R._mito 6.5, cyto 5.5
ENSCHIP00000000535.1	cyto 18, nucl 6, extr 5
ENSCHIP00000000536.1	cyto 18, nucl 6, extr 5
ENSCHIP00000000540.1	nucl 8.5, cyto_nucl 8, cyto 6.5, pero 5, extr 4, E.R. 4, plas 3, mito_pero 3
ENSCHIP00000000565.1	mito 17, cyto 9, E.R._mito 9, mito_pero 9
ENSCHIP00000000566.1	mito 23, cyto 6
ENSCHIP00000000567.1	mito 21, cyto 6, nucl 4
ENSCHIP00000000578.1	cyto 23, pero 4, extr 3
ENSCHIP00000000580.1	nucl 29.5, cyto_nucl 17.5
ENSCHIP00000000590.1	extr 19, E.R. 8, mito 3
ENSCHIP00000000615.1	nucl 19.5, cyto_nucl 16, cyto 11.5
ENSCHIP00000000616.1	nucl 18.5, cyto_nucl 15.8333, cyto 12, cyto_mito 6.83333
ENSCHIP00000000617.1	nucl 18.5, cyto_nucl 15.8333, cyto 12, cyto_mito 6.83333
ENSCHIP00000000618.1	nucl 19, cyto 11, cyto_golg 7.5
ENSCHIP00000000619.1	nucl 19, cyto 11, cyto_golg 7.5
ENSCHIP00000000620.1	nucl 19.5, cyto_nucl 15, cyto 7.5, pero 2
ENSCHIP00000000621.1	cyto_nucl 10.5, cyto 10, nucl 9, extr 3, E.R. 3, pero 3
ENSCHIP00000000628.1	plas 32
ENSCHIP00000000629.1	plas 32
ENSCHIP00000000630.1	plas 32
ENSCHIP00000000631.1	plas 32
ENSCHIP00000000665.1	nucl 11.5, cyto_nucl 10.6667, cyto 8.5, extr 6, cyto_pero 5.83333, mito 3.5
ENSCHIP00000000678.1	mito 29.5, cyto_mito 16.5
ENSCHIP00000000680.1	mito 28.5, cyto_mito 15.5
ENSCHIP00000000683.1	mito 25, cyto 5
ENSCHIP00000000694.1	plas 22, mito 3.5, extr 3, cyto_mito 3, cyto 1.5
ENSCHIP00000000701.1	plas 17, extr 11, E.R. 3
ENSCHIP00000000717.1	extr 23, cyto_mito 3.5, mito 3, cyto 2, pero 2, lyso 2
ENSCHIP00000000720.1	extr 27, pero 2, lyso 2
ENSCHIP00000000718.1	cyto 24.5, cyto_nucl 14.5, mito 4
ENSCHIP00000000719.1	mito 12, cyto 10, cyto_nucl 10, nucl 8
ENSCHIP00000000733.1	nucl 31.5, cyto_nucl 16.5
ENSCHIP00000000738.1	nucl 30.5, cyto_nucl 16
ENSCHIP00000000741.1	nucl 30.5, cyto_nucl 16.5
ENSCHIP00000000748.1	nucl 30.5, cyto_nucl 16.5
ENSCHIP00000000752.1	nucl 30.5, cyto_nucl 16.5
ENSCHIP00000000974.1	mito 13, extr 8, cyto_mito 8, pero 5, lyso 4, extr_plas 4
ENSCHIP00000000999.1	mito 18, pero 6, extr 5
ENSCHIP00000001035.1	extr 9, mito_pero 6.33333, E.R._mito 5.66667, mito 5.5, pero 4.5, cyto_pero 4.16667, plas 3, lyso 3, cyto 2.5, E.R. 2.5
ENSCHIP00000001049.1	mito 16, cyto 5.5, cyto_nucl 5.5, pero 5, extr 3
ENSCHIP00000000978.1	plas 10, extr 10, extr_plas 10
ENSCHIP00000000986.1	extr 13.5, extr_plas 10, E.R. 8, plas 5.5, lyso 3
ENSCHIP00000001014.1	extr 22, E.R. 5, lyso 3
ENSCHIP00000000736.1	nucl 16.5, extr 11, cyto_nucl 11, cyto 4.5
ENSCHIP00000000776.1	cyto 24, mito 4, nucl 3
ENSCHIP00000000820.1	mito 29, cyto 2.5
ENSCHIP00000000787.1	cyto 24, mito 5
ENSCHIP00000000813.1	nucl 32
ENSCHIP00000000791.1	E.R. 14, extr 7, mito 5.5, mito_pero 4.5, pero 2.5
ENSCHIP00000000815.1	nucl 20.5, cyto_nucl 15.5, cyto 9.5
ENSCHIP00000000778.1	nucl 31.5, cyto_nucl 16.5
ENSCHIP00000000919.1	cyto 19.5, cyto_nucl 16, nucl 11.5
ENSCHIP00000000935.1	cyto 19.5, cyto_nucl 14.5, nucl 8.5
ENSCHIP00000000793.1	cyto 24, nucl 4, extr 2, mito 2
ENSCHIP00000000799.1	nucl 32
ENSCHIP00000000801.1	cyto 23, cyto_nucl 13, mito 4
ENSCHIP00000000808.1	cyto 15.5, cyto_nucl 12.5, nucl 8.5, mito 5
ENSCHIP00000000814.1	extr 11, mito 10, cyto 7.5, cyto_nucl 6.5
ENSCHIP00000000840.1	cyto 23, nucl 6
ENSCHIP00000000830.1	nucl 31.5, cyto_nucl 16.5
ENSCHIP00000000851.1	nucl 26, cyto 6
ENSCHIP00000000846.1	nucl 31
ENSCHIP00000000848.1	nucl 31.5, cyto_nucl 16.5
ENSCHIP00000000854.1	nucl 32
ENSCHIP00000000893.1	cyto 19.5, cyto_nucl 17.6667, cyto_plas 12, nucl 6.5
ENSCHIP00000000926.1	nucl 15, cyto 7, cysk 3, golg 3, mito 2.5
ENSCHIP00000000880.1	nucl 31.5, cyto_nucl 16.5
ENSCHIP00000000929.1	cyto 25.5, cyto_nucl 16, nucl 5.5
ENSCHIP00000000936.1	cyto 18, nucl 12
ENSCHIP00000000899.1	nucl 31.5, cyto_nucl 16.5
ENSCHIP00000001040.1	cyto 18.5, mito 11, cyto_nucl 10
ENSCHIP00000000916.1	cyto_nucl 19.5, nucl 15.5, cyto 14.5
ENSCHIP00000000902.1	nucl 31.5, cyto_nucl 16.5
ENSCHIP00000001016.1	nucl 32
ENSCHIP00000000928.1	nucl 31.5, cyto_nucl 16.5
ENSCHIP00000000993.1	cyto_nucl 15, cyto 14.5, nucl 10.5, extr 4
ENSCHIP00000001004.1	cyto_nucl 16, cyto 13.5, nucl 11.5, extr 4
ENSCHIP00000001013.1	cyto_nucl 15.5, cyto 14, nucl 11, extr 4
ENSCHIP00000000939.1	nucl 32
ENSCHIP00000001037.1	mito 29, cyto 2.5
ENSCHIP00000000972.1	cyto 14, mito 14, cyto_mito 14
ENSCHIP00000001069.1	cyto 16.5, cyto_nucl 16, nucl 8.5, extr 3, mito 3
ENSCHIP00000001100.1	cyto 20, nucl 6, mito 5
ENSCHIP00000001134.1	nucl 22.5, cyto_nucl 16, cyto 8.5
ENSCHIP00000001145.1	nucl 26, extr 6
ENSCHIP00000000988.1	extr 21, mito 7, cyto_nucl 3.5, E.R._mito 3.5, mito_pero 3.5
ENSCHIP00000000994.1	nucl 13.5, cyto_nucl 11.5, mito 10, cyto 8.5
ENSCHIP00000001034.1	cyto 25, mito 6.5, E.R._mito 4
ENSCHIP00000001279.1	E.R. 21, extr 10
ENSCHIP00000001064.1	cyto 20, extr 7, mito 2, pero 2, mito_pero 2
ENSCHIP00000001041.1	extr 12, mito 9, cyto_nucl 7, cyto 6.5, cyto_pero 5.83333
ENSCHIP00000001048.1	nucl 32
ENSCHIP00000001101.1	nucl 17.5, cyto_nucl 11, mito 10, cyto 3.5
ENSCHIP00000001085.1	nucl 31.5, cyto_nucl 16.5
ENSCHIP00000001093.1	nucl 31.5, cyto_nucl 16.5
ENSCHIP00000001133.1	cyto 24, cyto_nucl 19, nucl 6
ENSCHIP00000001144.1	cyto 22.5, cyto_nucl 18, nucl 6.5
ENSCHIP00000001306.1	plas 26, pero 2, lyso 2
ENSCHIP00000001117.1	plas 7, extr_plas 7, lyso 6, extr 5, mito 4, E.R. 3, pero 3, golg 3, E.R._golg 3
ENSCHIP00000001146.1	cyto 24, cyto_nucl 16, extr 4, nucl 4
ENSCHIP00000001131.1	nucl 30.5, cyto_nucl 17.5
ENSCHIP00000001136.1	nucl 31.5, cyto_nucl 16.5
ENSCHIP00000001160.1	cyto 8, pero 7, nucl 5, mito_pero 5, cyto_golg 5
ENSCHIP00000001172.1	nucl 32
ENSCHIP00000001182.1	nucl 32
ENSCHIP00000001176.1	nucl 31.5, cyto_nucl 16.5
ENSCHIP00000001196.1	cyto 18.5, cyto_nucl 11.5, extr 10
ENSCHIP00000001223.1	extr 10, cyto 9, cyto_nucl 7.66667, cyto_pero 7.66667, mito 5, extr_plas 5
ENSCHIP00000001257.1	plas 14, pero 12, E.R. 5
ENSCHIP00000001207.1	nucl 31.5, cyto_nucl 16.5
ENSCHIP00000001232.1	cyto 23, nucl 4, extr 2, pero 2
ENSCHIP00000001208.1	nucl 31.5, cyto_nucl 16.5
ENSCHIP00000001314.1	cyto 14.5, cyto_nucl 12.5, extr 6, nucl 5.5, mito 4
ENSCHIP00000001274.1	cyto 16.5, cyto_nucl 11, extr 5, nucl 4.5, mito 3, pero 3, mito_pero 3
ENSCHIP00000001267.1	cysk 28, cyto 3
ENSCHIP00000001301.1	cysk 12, cyto 10.5, cyto_nucl 9.5, nucl 5.5
ENSCHIP00000001308.1	cyto_nucl 17, cyto 15.5, nucl 11.5, extr 2
ENSCHIP00000001273.1	nucl 32
ENSCHIP00000001303.1	cyto 25, mito 6.5, E.R._mito 4
ENSCHIP00000001293.1	extr 24, lyso 5
ENSCHIP00000001291.1	nucl 31.5, cyto_nucl 16.5
ENSCHIP00000001379.1	nucl 31.5, cyto_nucl 16.5
ENSCHIP00000001329.1	nucl 32
ENSCHIP00000001337.1	nucl 31.5, cyto_nucl 16.5
ENSCHIP00000001358.1	cyto 15, cyto_nucl 10.5, extr 10, nucl 4
ENSCHIP00000001373.1	cyto 22, mito 7
ENSCHIP00000001384.1	mito 16, cyto 13.5, cyto_nucl 8.5
ENSCHIP00000001398.1	cyto 13, cyto_nucl 9.33333, cyto_mito 7.33333, plas 6.5, pero 6, nucl 4.5
ENSCHIP00000001405.1	cyto 12, cyto_nucl 8.83333, plas 7.5, cyto_mito 7.33333, pero 5, nucl 4.5, extr_plas 4.5
ENSCHIP00000001399.1	extr 20, E.R. 6, plas 2, pero 2
ENSCHIP00000001400.1	extr 20, E.R. 6, plas 2, pero 2
ENSCHIP00000001428.1	cyto 19, cyto_nucl 15.5, nucl 8, mito 4
ENSCHIP00000001440.1	cyto 19, cyto_nucl 15.5, nucl 8, mito 4
ENSCHIP00000001451.1	cyto 16.5, cyto_nucl 16, nucl 14.5
ENSCHIP00000001368.1	nucl 31.5, cyto_nucl 16.5
ENSCHIP00000001653.1	nucl 26, cyto_nucl 17, cyto 6
ENSCHIP00000001667.1	nucl 26, cyto_nucl 17, cyto 6
ENSCHIP00000001697.1	nucl 26, cyto_nucl 17, cyto 6
ENSCHIP00000001411.1	mito 31
ENSCHIP00000001450.1	nucl 31.5, cyto_nucl 16.5
ENSCHIP00000001409.1	extr 14, mito 9, cyto_pero 4.33333, cyto 4, cyto_nucl 4
ENSCHIP00000001433.1	nucl 30
ENSCHIP00000001442.1	mito 25, pero 3, cyto 2
ENSCHIP00000001445.1	mito 25, pero 3, cyto 2
ENSCHIP00000001510.1	cyto 20, cyto_nucl 11.5, extr 9
ENSCHIP00000001460.1	nucl 32
ENSCHIP00000001636.1	cyto 16.5, cyto_nucl 10, cysk 8, extr 5
ENSCHIP00000001471.1	nucl 31.5, cyto_nucl 16.5
ENSCHIP00000001534.1	cyto 27.5, cyto_nucl 15
ENSCHIP00000001502.1	extr 18, nucl 11
ENSCHIP00000001515.1	nucl 16, cyto_nucl 13, cyto 8, mito 8
ENSCHIP00000001520.1	cyto 17, extr 6, nucl 3, E.R._mito 2.33333, plas 2, mito 2
ENSCHIP00000001562.1	cyto 17.5, cyto_nucl 11.5, mito 6, nucl 4.5
ENSCHIP00000001521.1	nucl 31.5, cyto_nucl 16.5
ENSCHIP00000001517.1	mito 14, cyto 10, cyto_nucl 9, nucl 6
ENSCHIP00000001868.1	cyto 19, cyto_nucl 14, nucl 7, extr 2, pero 2
ENSCHIP00000001671.1	nucl 30
ENSCHIP00000001567.1	mito 17, cyto 7.5, extr 7, cyto_nucl 4.5
ENSCHIP00000001583.1	cyto 21, mito 8
ENSCHIP00000001577.1	nucl 14, cyto 13, extr 5
ENSCHIP00000001582.1	nucl 31.5, cyto_nucl 16.5
ENSCHIP00000001596.1	extr 28, lyso 2
ENSCHIP00000001585.1	nucl 31.5, cyto_nucl 16.5
ENSCHIP00000001597.1	mito 17, extr 8, cyto 5.5, cyto_nucl 3.5
ENSCHIP00000001693.1	mito 26, extr 3
ENSCHIP00000001696.1	mito 30, cyto_mito 17
ENSCHIP00000001713.1	mito 23, cyto 7
ENSCHIP00000001603.1	nucl 31.5, cyto_nucl 16.5
ENSCHIP00000001641.1	cyto 14, nucl 12, extr 5
ENSCHIP00000001634.1	extr 21, cyto 8
ENSCHIP00000001622.1	nucl 32
ENSCHIP00000001765.1	extr 18, plas 6, lyso 3, cysk_plas 3, pero 2.5
ENSCHIP00000001773.1	extr 12, E.R. 8, lyso 5, golg 4
ENSCHIP00000001657.1	mito 22.5, cyto_mito 12.5, nucl 4, pero 2
ENSCHIP00000001669.1	nucl 32
ENSCHIP00000001684.1	cyto 28, pero 2
ENSCHIP00000001654.1	nucl 32
ENSCHIP00000001691.1	extr 31
ENSCHIP00000001679.1	cyto 18, mito 12.5, E.R._mito 7
ENSCHIP00000001682.1	nucl 31.5, cyto_nucl 16.5
ENSCHIP00000001676.1	nucl 31.5, cyto_nucl 16.5
ENSCHIP00000001934.1	nucl 24.5, cyto_nucl 16.5, cyto 7.5
ENSCHIP00000001937.1	nucl 24.5, cyto_nucl 16.5, cyto 7.5
ENSCHIP00000001947.1	nucl 24.5, cyto_nucl 16.5, cyto 7.5
ENSCHIP00000001753.1	extr 24, nucl 3, cyto 3, cyto_nucl 3
ENSCHIP00000001861.1	cyto 18.5, cyto_nucl 15, nucl 8.5, plas 1.5, cysk_plas 1.5
ENSCHIP00000001866.1	cyto 19, cyto_nucl 14.5, nucl 8, cysk_plas 2.5
ENSCHIP00000001744.1	nucl 32
ENSCHIP00000001759.1	mito 23, cyto_nucl 5.5, cyto 4.5, nucl 3.5
ENSCHIP00000001761.1	nucl 28, cyto_nucl 17
ENSCHIP00000001769.1	nucl 22.5, cyto_nucl 16, cyto 8.5
ENSCHIP00000001784.1	nucl 31.5, cyto_nucl 16.5
ENSCHIP00000001793.1	cyto 28, pero 2
ENSCHIP00000001799.1	extr 29
ENSCHIP00000001798.1	extr 22, pero 4, E.R. 3, lyso 3
ENSCHIP00000001806.1	extr 22, pero 4, E.R. 3, lyso 3
ENSCHIP00000001893.1	nucl 28, cyto_nucl 16
ENSCHIP00000001902.1	nucl 28, cyto_nucl 16
ENSCHIP00000001910.1	nucl 23, cyto_nucl 17.3333, cyto 7.5, cyto_golg 4.83333
ENSCHIP00000001882.1	mito 29
ENSCHIP00000001805.1	nucl 31.5, cyto_nucl 16.5
ENSCHIP00000002042.1	nucl 16, cyto_nucl 16, cyto 14
ENSCHIP00000002060.1	cyto 18, nucl 11
ENSCHIP00000002069.1	nucl 16, cyto 11, extr 3
ENSCHIP00000002088.1	cyto_nucl 16, cyto 14.5, nucl 12.5, mito 2
ENSCHIP00000001938.1	mito 26, cyto 5
ENSCHIP00000001966.1	mito 28, cyto 3
ENSCHIP00000001819.1	nucl 32
ENSCHIP00000001846.1	cyto 16, plas 7, extr 3, mito 2, E.R. 2, pero 2, E.R._mito 2, mito_pero 2
ENSCHIP00000001879.1	plas 30
ENSCHIP00000001988.1	cyto 21, plas 5, nucl 5
ENSCHIP00000002137.1	cyto 16.5, cyto_nucl 15.5, nucl 11.5
ENSCHIP00000001980.1	cyto 14.5, cyto_pero 9.5, nucl 9, extr 4
ENSCHIP00000002001.1	cyto 20, nucl 10, cyto_pero 10, cyto_plas 10, cyto_golg 10
ENSCHIP00000001915.1	nucl 24.5, cyto_nucl 16, cyto 6.5
ENSCHIP00000001884.1	nucl 32
ENSCHIP00000001887.1	nucl 31.5, cyto_nucl 16.5
ENSCHIP00000001890.1	cyto_nucl 17, cyto 12.5, nucl 10.5, extr 7
ENSCHIP00000001945.1	nucl 31.5, cyto_nucl 16.5
ENSCHIP00000001912.1	nucl 31.5, cyto_nucl 16.5
ENSCHIP00000001933.1	cyto 17, cyto_nucl 10.5, mito 6, extr 4, nucl 2, cysk 2, extr_plas 2
ENSCHIP00000001928.1	mito 18, cyto 7, extr 4, cyto_pero 4
ENSCHIP00000001936.1	cyto 22, mito 5, nucl 4
ENSCHIP00000001944.1	cyto 19, nucl 9, plas 2, extr 2, extr_plas 2
ENSCHIP00000001940.1	nucl 32
ENSCHIP00000001974.1	cyto_nucl 17, cyto 16.5, nucl 12.5
ENSCHIP00000002267.1	E.R. 13.5, E.R._golg 10.5, extr 8, golg 6.5
ENSCHIP00000002280.1	E.R. 12.5, E.R._golg 10, extr 9, golg 6.5
ENSCHIP00000002302.1	mito 13, cyto 11.5, cyto_nucl 8, mito_pero 8
ENSCHIP00000001953.1	nucl 31.5, cyto_nucl 16.5
ENSCHIP00000002286.1	cyto 20, cyto_nucl 13, mito 5, nucl 4
ENSCHIP00000002020.1	mito 32
ENSCHIP00000002019.1	nucl 19, cyto_nucl 17.3333, cyto 9.5, cyto_golg 7
ENSCHIP00000002026.1	nucl 20, cyto 10
ENSCHIP00000002046.1	nucl 20, cyto_nucl 15.8333, cyto 7.5, cyto_golg 5.83333
ENSCHIP00000002093.1	cyto 20, extr 7, mito 5
ENSCHIP00000002110.1	cyto 16, extr 9, mito 7
ENSCHIP00000002037.1	cyto 23, mito 5, nucl 3
ENSCHIP00000002156.1	nucl 16.5, cyto_nucl 13.3333, cyto 9, cyto_golg 6.83333, golg 3.5
ENSCHIP00000002171.1	nucl 17.5, cyto_nucl 15.5, cyto 10.5
ENSCHIP00000002143.1	cyto_nucl 20, cyto 18, nucl 14
ENSCHIP00000002094.1	nucl 17, cyto 11, extr 3
ENSCHIP00000002243.1	plas 8, extr 8, extr_plas 8, mito 7.5, cyto_mito 4.5
ENSCHIP00000002277.1	mito 9.5, plas 8, extr 6, cyto_mito 5.5, golg 3, E.R. 2, lyso 2
ENSCHIP00000002146.1	cyto 17.5, cyto_pero 10.5, mito 9, pero 2.5
ENSCHIP00000002097.1	plas 18, E.R. 8, extr 3
ENSCHIP00000002186.1	cyto 19.5, cyto_nucl 15.3333, cyto_pero 12, nucl 5, extr 4
ENSCHIP00000002345.1	nucl 20, cyto_nucl 17, cyto 8
ENSCHIP00000002386.1	nucl 25, cyto_nucl 16.5, cyto 6
ENSCHIP00000002398.1	cyto 12.5, nucl 9, cyto_mito 8.66667, mito_pero 3.83333, mito 3.5, plas 2.5, extr_plas 2.5
ENSCHIP00000002247.1	nucl 32
ENSCHIP00000002124.1	extr 25, lyso 4
ENSCHIP00000002180.1	cyto 21.5, cyto_nucl 14.5, mito 6
ENSCHIP00000002188.1	cyto 18, cyto_nucl 13, mito 8, nucl 4, E.R._mito 4, mito_pero 4
ENSCHIP00000002129.1	nucl 31.5, cyto_nucl 16.5
ENSCHIP00000002203.1	mito 16, cyto 13.5, cyto_nucl 8, E.R._mito 8
ENSCHIP00000002147.1	cyto 27, nucl 3
ENSCHIP00000002153.1	extr 26, lyso 6
ENSCHIP00000002282.1	extr 12, E.R. 7.5, mito 5, E.R._golg 4.5, pero 4
ENSCHIP00000002326.1	extr 11, E.R. 7.5, mito 5, E.R._golg 4.5, pero 4, lyso 3, mito_nucl 3
ENSCHIP00000002160.1	extr 17, cyto 12
ENSCHIP00000002212.1	nucl 21.5, cyto_nucl 17.8333, cyto 9, cyto_golg 5.66667
ENSCHIP00000002219.1	nucl 21.5, cyto_nucl 17.8333, cyto 9, cyto_golg 5.66667
ENSCHIP00000002234.1	nucl 21.5, cyto_nucl 17.8333, cyto 9, cyto_golg 5.66667
ENSCHIP00000002167.1	nucl 31.5, cyto_nucl 16.5
ENSCHIP00000002250.1	cyto 10.5, cyto_nucl 10, nucl 8.5, mito 4, extr 3, E.R. 3
ENSCHIP00000002183.1	nucl 31.5, cyto_nucl 16.5
ENSCHIP00000002200.1	nucl 15, cyto 15, cyto_nucl 15
ENSCHIP00000002179.1	extr 28, nucl 2, golg 2
ENSCHIP00000002197.1	cyto 13.5, extr 12, cyto_nucl 11, nucl 5.5
ENSCHIP00000002223.1	extr 26, nucl 4
ENSCHIP00000002210.1	nucl 32
ENSCHIP00000002230.1	mito 13, plas 8, cyto_nucl 4, extr_plas 4, cysk_plas 4
ENSCHIP00000002294.1	cyto 18.5, cyto_nucl 14.5, nucl 7.5, mito 4
ENSCHIP00000002249.1	cyto 17, mito 14.5, E.R._mito 8
ENSCHIP00000002263.1	extr 19, cyto 5.5, cyto_pero 4.33333, cyto_nucl 4.16667, mito 4
ENSCHIP00000002248.1	nucl 16, cyto 12, extr 3
ENSCHIP00000002240.1	cyto 24, mito 8
ENSCHIP00000002291.1	nucl 17.5, cyto_nucl 16.5, cyto 12.5
ENSCHIP00000002372.1	cyto 30
ENSCHIP00000002336.1	mito 20, cyto 8, nucl 4, cyto_pero 4, cyto_plas 4, cyto_golg 4
ENSCHIP00000002335.1	extr 20, mito 7, lyso 3
ENSCHIP00000002341.1	nucl 31.5, cyto_nucl 16.5
ENSCHIP00000002356.1	cyto_nucl 16.5, cyto 16, nucl 15
ENSCHIP00000002351.1	nucl 31.5, cyto_nucl 16.5
ENSCHIP00000002418.1	nucl 31.5, cyto_nucl 16.5
ENSCHIP00000002361.1	nucl 31.5, cyto_nucl 16.5
ENSCHIP00000002434.1	extr 18, lyso 9, extr_plas 9
ENSCHIP00000002380.1	cyto 20.5, cyto_pero 11.5, E.R._mito 4.5, E.R. 3.5, nucl 3, mito 2.5
ENSCHIP00000002370.1	plas 32
ENSCHIP00000002385.1	plas 32
ENSCHIP00000002392.1	plas 32
ENSCHIP00000002408.1	plas 32
ENSCHIP00000002402.1	extr 32
ENSCHIP00000002388.1	nucl 15.5, cyto_nucl 11, mito 10, cyto 5.5
ENSCHIP00000002377.1	extr 28, cyto_pero 2, cyto 1.5, pero 1.5
ENSCHIP00000002863.1	extr_plas 12.5, plas 11.5, extr 10.5, E.R. 3, cyto 2, pero 2, lyso 2, cyto_pero 2
ENSCHIP00000002914.1	extr_plas 11.5, extr 10.5, plas 9.5, cyto 3, E.R. 3, pero 2, lyso 2, E.R._mito 2, cyto_mito 2
ENSCHIP00000002935.1	extr 19, lyso 6, E.R. 3, mito 2, pero 2, mito_pero 2
ENSCHIP00000002404.1	cyto_nucl 12, nucl 11.5, cyto 11.5, extr 5
ENSCHIP00000002403.1	cyto 17.5, cyto_nucl 13.5, mito 6, nucl 4.5
ENSCHIP00000002512.1	E.R. 11, extr 10, pero 7, plas 3
ENSCHIP00000002521.1	mito 9.5, cyto_mito 9.5, cyto 8.5, pero 8, nucl 3
ENSCHIP00000002406.1	nucl 31.5, cyto_nucl 16.5
ENSCHIP00000002411.1	nucl 31.5, cyto_nucl 16.5
ENSCHIP00000002415.1	cyto 18, mito 10, cyto_pero 10
ENSCHIP00000002432.1	cyto 15, mito 13, pero 2
ENSCHIP00000002461.1	mito 21, cyto 7.5, cyto_nucl 5
ENSCHIP00000002419.1	nucl 20, plas 9
ENSCHIP00000002501.1	nucl 31.5, cyto_nucl 16.5
ENSCHIP00000002470.1	nucl 31.5, cyto_nucl 16.5
ENSCHIP00000002456.1	nucl 32
ENSCHIP00000002532.1	cyto 16, cyto_nucl 12.5, nucl 7, mito 4, cysk 3
ENSCHIP00000002540.1	cyto 16, cyto_nucl 12.5, nucl 7, mito 4, cysk 3
ENSCHIP00000002555.1	cyto 16, cyto_nucl 14, nucl 8, mito 4
ENSCHIP00000002745.1	plas 32
ENSCHIP00000002774.1	plas 32
ENSCHIP00000002493.1	nucl 14.5, cyto_nucl 13.5, cyto 11.5, cysk 4
ENSCHIP00000002500.1	nucl 14.5, cyto_nucl 13.5, cyto 11.5, cysk 4
ENSCHIP00000002514.1	nucl 21, cyto 9
ENSCHIP00000002531.1	nucl 13.5, cyto_nucl 13.5, cyto 12.5, cysk 4
ENSCHIP00000002481.1	nucl 32
ENSCHIP00000002559.1	mito 12, cyto 10, extr 5, cyto_plas 5, cyto_golg 5
ENSCHIP00000002561.1	cyto 25, cyto_nucl 15.5, mito 4
ENSCHIP00000002566.1	cyto 25, cyto_nucl 15.5, mito 4
ENSCHIP00000002509.1	nucl 32
ENSCHIP00000002525.1	cyto 28, pero 2
ENSCHIP00000002581.1	mito 29
ENSCHIP00000002574.1	extr 29
ENSCHIP00000002568.1	cyto 18, mito 8, nucl 4, E.R._mito 4, mito_pero 4
ENSCHIP00000002548.1	plas 17, extr_plas 12.5, extr 6, E.R. 6
ENSCHIP00000002604.1	nucl 19.5, cyto_nucl 15, cyto 9.5
ENSCHIP00000002640.1	mito 29, cyto 2.5
ENSCHIP00000003036.1	nucl 16, cyto_nucl 15, cyto 12
ENSCHIP00000003051.1	nucl 15, cyto_nucl 15, cyto 13
ENSCHIP00000003069.1	nucl 16, cyto_nucl 15, cyto 12
ENSCHIP00000002740.1	mito 13, cyto 9, mito_pero 9, mito_nucl 9
ENSCHIP00000002751.1	mito 13, cyto 7, nucl 6, pero 6
ENSCHIP00000002770.1	cyto 12.5, cyto_nucl 12.5, nucl 7.5, pero 5, mito 3
ENSCHIP00000002563.1	cyto 20, nucl 11
ENSCHIP00000002571.1	cyto 20, nucl 10, cyto_mito 10, cyto_pero 10, cyto_plas 10, cyto_golg 10
ENSCHIP00000002575.1	nucl 18, cyto 10.5, cyto_mito 6
ENSCHIP00000002593.1	cyto 19.5, cyto_nucl 14.5, nucl 8.5
ENSCHIP00000002615.1	nucl 14.5, cyto_nucl 13, cyto 10.5, cysk 3
ENSCHIP00000002624.1	cyto_nucl 14, nucl 13.5, cyto 13.5, cysk 3
ENSCHIP00000002620.1	cyto 16, cyto_nucl 12, cysk 8, nucl 4, cysk_plas 4
ENSCHIP00000002587.1	extr 20, cyto 8.5, cyto_nucl 6.5
ENSCHIP00000002612.1	cyto 24.5, cyto_nucl 14, nucl 2.5, plas 2
ENSCHIP00000002622.1	cyto 24.5, cyto_nucl 14, nucl 2.5, plas 2
ENSCHIP00000002643.1	nucl 32
ENSCHIP00000002614.1	nucl 31.5, cyto_nucl 16.5
ENSCHIP00000002621.1	nucl 32
ENSCHIP00000002669.1	mito 17, extr 11, nucl 2
ENSCHIP00000002644.1	nucl 31.5, cyto_nucl 16.5
ENSCHIP00000002645.1	mito 19.5, cyto_mito 11, plas 4.5, extr_plas 4.5, extr 3.5
ENSCHIP00000002651.1	mito 21, extr_plas 4, plas 3.5, extr 3.5, lyso 2
ENSCHIP00000002773.1	extr 7, pero 7, plas 6, mito 5, cyto_mito 4.83333, cyto_plas 4.83333, E.R._mito 4.33333
ENSCHIP00000002661.1	nucl 31.5, cyto_nucl 16.5
ENSCHIP00000002713.1	nucl 28, cyto 4
ENSCHIP00000002710.1	cyto 19.5, cyto_nucl 11, extr 10
ENSCHIP00000002844.1	cyto 23.5, cyto_nucl 13, extr 6
ENSCHIP00000002877.1	cyto 26, extr 4
ENSCHIP00000002839.1	nucl 12.5, cyto_nucl 12.1667, cyto 6.5, cyto_pero 6.16667, extr 5, mito 5
ENSCHIP00000002714.1	extr 16, cyto 12.5, cyto_nucl 7
ENSCHIP00000002736.1	nucl 17, cyto_nucl 17, cyto 13
ENSCHIP00000002729.1	nucl 31.5, cyto_nucl 16.5
ENSCHIP00000002733.1	extr 15, cyto 7, cyto_nucl 6, cyto_pero 5.83333, mito 5
ENSCHIP00000002767.1	cyto 28.5, cyto_nucl 15
ENSCHIP00000002730.1	nucl 31.5, cyto_nucl 16.5
ENSCHIP00000002746.1	mito 22.5, mito_pero 12.5, cyto 6
ENSCHIP00000002750.1	nucl 30
ENSCHIP00000002758.1	nucl 32
ENSCHIP00000002856.1	nucl 32
ENSCHIP00000002804.1	cyto 19, cyto_nucl 16, nucl 7, pero 3
ENSCHIP00000002793.1	mito 12, nucl 11.5, cyto_nucl 10.5, cyto 8.5
ENSCHIP00000002782.1	nucl 18, cyto 9, mito_nucl 9
ENSCHIP00000002834.1	extr 24, pero 3, lyso 2, cyto_mito 2
ENSCHIP00000002794.1	cyto 20, nucl 6, mito 4
ENSCHIP00000002870.1	cysk 32
ENSCHIP00000002802.1	nucl 10, mito 8.5, cyto_nucl 8.5, mito_pero 5.5, cyto 5, E.R. 4
ENSCHIP00000002807.1	nucl 10, mito 8.5, cyto_nucl 8.5, mito_pero 5.5, cyto 5, E.R. 4
ENSCHIP00000002866.1	E.R. 12, extr 8, lyso 6, E.R._mito 6
ENSCHIP00000002950.1	nucl 32
ENSCHIP00000002918.1	E.R. 24, pero 3, extr 2.5, extr_plas 2.5
ENSCHIP00000002938.1	E.R. 25, pero 3, plas 2, mito_pero 2
ENSCHIP00000002955.1	E.R. 24, pero 3, extr 2.5, extr_plas 2.5
ENSCHIP00000002894.1	nucl 31.5, cyto_nucl 16.5
ENSCHIP00000002945.1	nucl 27.5, cyto_nucl 15
ENSCHIP00000002953.1	nucl 27.5, cyto_nucl 15
ENSCHIP00000002859.1	cyto_nucl 17, cyto 16.5, nucl 8.5, pero 3
ENSCHIP00000002880.1	nucl 16, cyto 11, extr 3
ENSCHIP00000002888.1	nucl 32
ENSCHIP00000002899.1	cyto 15, cyto_nucl 14.5, nucl 12, extr 1, mito 1, lyso 1, cysk 1, golg 1
ENSCHIP00000002891.1	nucl 31.5, cyto_nucl 16.5
ENSCHIP00000002906.1	nucl 31.5, cyto_nucl 16.5
ENSCHIP00000002988.1	nucl 31.5, cyto_nucl 16.5
ENSCHIP00000002941.1	cyto 13.5, cyto_nucl 13.5, nucl 8.5, extr 4, pero 4
ENSCHIP00000002933.1	cysk 26, cyto 4
ENSCHIP00000002976.1	cyto 15, mito 13, nucl 3
ENSCHIP00000002936.1	nucl 31.5, cyto_nucl 16.5
ENSCHIP00000002946.1	extr 15, cyto 12.5, cyto_plas 8.66667, cyto_nucl 8
ENSCHIP00000003090.1	extr 21, lyso 7, cyto_mito 2.33333
ENSCHIP00000003110.1	extr 18, lyso 6, golg 6
ENSCHIP00000003111.1	extr 19.5, extr_plas 11, cyto 4, mito 2, cyto_nucl 2, pero 2, lyso 2, mito_pero 2, cyto_golg 2
ENSCHIP00000002992.1	extr 29
ENSCHIP00000002981.1	nucl 31.5, cyto_nucl 16.5
ENSCHIP00000003003.1	nucl 31.5, cyto_nucl 16.5
ENSCHIP00000003045.1	extr 28, lyso 2
ENSCHIP00000003050.1	plas 25, extr 5
ENSCHIP00000003016.1	extr 30
ENSCHIP00000003019.1	plas 29
ENSCHIP00000003047.1	cyto 16.5, cyto_nucl 15.5, nucl 13.5
ENSCHIP00000003058.1	cyto 17.5, cyto_nucl 16, nucl 13.5
ENSCHIP00000003054.1	nucl 21, cyto_nucl 14, cyto 5, extr 4
ENSCHIP00000003059.1	extr 25, E.R. 4, cyto 1.5, cyto_pero 1.5
ENSCHIP00000003078.1	mito 29
ENSCHIP00000003089.1	mito 28.5, cyto_mito 15.5
ENSCHIP00000003098.1	mito 29
ENSCHIP00000003104.1	mito 28.5, cyto_mito 15.5
ENSCHIP00000003109.1	extr 14, cyto_nucl 11, nucl 9, cyto 9
ENSCHIP00000003120.1	cyto 15, nucl 4, mito_pero 4, mito 3, E.R. 3, pero 3, extr_plas 2.5
ENSCHIP00000003143.1	mito 10, cyto 7.5, cyto_nucl 7.5, nucl 6.5, pero 4, extr 3
ENSCHIP00000003145.1	mito 11, nucl 7.5, cyto_nucl 7.5, cyto 6.5, extr 3, pero 3
ENSCHIP00000003147.1	nucl 9, cyto_nucl 9, extr 8, mito 6, cyto 5, mito_pero 5
ENSCHIP00000003123.1	extr 26, lyso 3, nucl 1.5, cyto_nucl 1.5
ENSCHIP00000003130.1	nucl 18, cyto_nucl 16.5, cyto 13
ENSCHIP00000003128.1	extr 16, E.R._mito 5.16667, E.R. 5, mito_pero 4.16667, mito 3, pero 3, plas 2, lyso 2
ENSCHIP00000003135.1	nucl 14, plas 10, pero 4, E.R. 2, mito_pero 2
ENSCHIP00000003152.1	nucl 31.5, cyto_nucl 16.5
ENSCHIP00000003161.1	nucl 24, cyto_nucl 16.5, cyto 7
ENSCHIP00000003171.1	extr 15, mito 7, cyto 5.5, cyto_pero 4.33333, mito_nucl 4.33333
ENSCHIP00000003173.1	mito 17, extr 4, cyto 3.5, cyto_nucl 3, pero 3, lyso 2, extr_plas 2
ENSCHIP00000003172.1	nucl 31.5, cyto_nucl 16.5
ENSCHIP00000003176.1	nucl 25.5, cyto_nucl 15.5, cyto 4.5
ENSCHIP00000003181.1	nucl 17.5, cyto_nucl 10.5, extr 6, lyso 4, cyto 2.5
ENSCHIP00000003180.1	nucl 31, cyto_nucl 17
ENSCHIP00000003183.1	nucl 31.5, cyto_nucl 16.5
ENSCHIP00000003186.1	mito 20, cyto 7, nucl 3
ENSCHIP00000003182.1	cyto 10, cyto_nucl 9.66667, cyto_pero 7.16667, extr 7, nucl 7, mito 4
ENSCHIP00000003187.1	cyto 10, cyto_nucl 9.66667, extr 8, cyto_pero 7.16667, nucl 7, mito 3
ENSCHIP00000003199.1	plas 27, nucl 2, cyto 2, cyto_nucl 2
ENSCHIP00000003207.1	plas 28, nucl 2
ENSCHIP00000003201.1	cyto 16, nucl 6, mito 4, plas 3, mito_pero 3
ENSCHIP00000003209.1	mito 29
ENSCHIP00000003233.1	mito 20, nucl 4.5, cyto_nucl 4, cyto 2.5, extr 2, pero 2
ENSCHIP00000003235.1	mito 21, nucl 4.5, cyto_nucl 4, cyto 2.5, extr 2
ENSCHIP00000003239.1	mito 26, cyto_nucl 2, nucl 1.5, cyto 1.5
ENSCHIP00000003227.1	cyto 23, cyto_nucl 15, nucl 5
ENSCHIP00000003249.1	cyto 18.5, cyto_nucl 15.3333, cyto_golg 11.6667, nucl 10
ENSCHIP00000003254.1	cyto 19, cyto_nucl 16, nucl 11
ENSCHIP00000003291.1	nucl 23.5, cyto_nucl 16.5, cyto 8.5
ENSCHIP00000003305.1	nucl 23.5, cyto_nucl 16.5, cyto 8.5
ENSCHIP00000003322.1	nucl 23.5, cyto_nucl 16.5, cyto 8.5
ENSCHIP00000003336.1	nucl 23.5, cyto_nucl 16.5, cyto 8.5
ENSCHIP00000003370.1	cyto 13.5, cyto_nucl 12, nucl 9.5, extr 6
ENSCHIP00000003424.1	nucl 23.5, cyto_nucl 16, cyto 7.5
ENSCHIP00000003434.1	nucl 23.5, cyto_nucl 16, cyto 7.5
ENSCHIP00000003383.1	nucl 24, cyto_nucl 18.1667, cyto 6, cyto_golg 5
ENSCHIP00000003389.1	nucl 23, cyto_nucl 18.1667, cyto 7, cyto_golg 5.5
ENSCHIP00000003402.1	nucl 23, cyto_nucl 18.1667, cyto 7, cyto_golg 5.5
ENSCHIP00000003409.1	nucl 23, cyto_nucl 18.1667, cyto 7, cyto_golg 5.5
ENSCHIP00000003432.1	nucl 24, cyto_nucl 18.1667, cyto 6, cyto_golg 5
ENSCHIP00000003273.1	mito 18, cyto 11.5, cyto_nucl 7
ENSCHIP00000003296.1	cyto 22.5, cyto_nucl 13, mito 5, nucl 2.5, E.R._mito 2.5
ENSCHIP00000003281.1	nucl 16.5, cyto_nucl 16.5, cyto 15.5
ENSCHIP00000003272.1	mito 28.5, mito_pero 16
ENSCHIP00000003335.1	mito 13, extr 10, nucl 5, extr_plas 5
ENSCHIP00000003340.1	extr 15, mito 10, lyso 3, cyto_pero 2.83333, pero 2
ENSCHIP00000003422.1	mito 15, extr 12, cyto_mito 9.33333, cyto_nucl 2.16667
ENSCHIP00000003442.1	mito 15.5, extr 12, cyto_mito 8.83333, lyso 2
ENSCHIP00000003455.1	mito 14, extr 10, cyto_mito 8.83333, lyso 4, cyto_nucl 2.66667
ENSCHIP00000003469.1	mito 14, extr 11, cyto_mito 8.83333, lyso 3, cyto_nucl 2.66667
ENSCHIP00000003284.1	nucl 22, mito 7
ENSCHIP00000003578.1	cyto 16.5, cyto_nucl 12.5, nucl 7.5, pero 3, plas 2.5
ENSCHIP00000003290.1	cyto 15.5, cyto_nucl 14.3333, nucl 11, cyto_plas 8.66667
ENSCHIP00000003536.1	nucl 19.5, cyto_nucl 13.5, cyto 6.5, cysk 3
ENSCHIP00000003555.1	nucl 10.5, cyto_nucl 10.5, cyto 9.5, mito 7, pero 3
ENSCHIP00000003316.1	cyto_nucl 10.5, mito 10, nucl 9, cyto 8, extr 4
ENSCHIP00000003480.1	extr 13, cyto 5.5, cyto_pero 5, plas 4, E.R. 4, pero 3.5
ENSCHIP00000003499.1	extr 13, cyto 5.5, cyto_pero 5, plas 4, E.R. 4, pero 3.5
ENSCHIP00000003513.1	cyto 19, mito_pero 4.5, plas 4, pero 3.5, nucl 3
ENSCHIP00000003537.1	cyto 20, nucl 4, mito_pero 4, pero 3.5
ENSCHIP00000003293.1	nucl 14, cyto 14, cyto_nucl 14
ENSCHIP00000003303.1	cyto 24, nucl 6
ENSCHIP00000003302.1	cyto_nucl 15.8333, nucl 14.5, cyto 14, cyto_mito 8
ENSCHIP00000003306.1	nucl 31.5, cyto_nucl 16.5
ENSCHIP00000003314.1	nucl 32
ENSCHIP00000003315.1	nucl 31.5, cyto_nucl 16.5
ENSCHIP00000003333.1	cyto_mito 9.66667, cyto 9.5, mito 9, cyto_nucl 8.16667, cyto_pero 6.5, mito_nucl 6.5
ENSCHIP00000003489.1	E.R. 17, extr 10, plas 2
ENSCHIP00000003337.1	cyto 24.5, cyto_nucl 14.5, nucl 3.5
ENSCHIP00000003496.1	mito 15, nucl 12.5, cyto_mito 9.66667, mito_pero 8.83333, cyto_nucl 8.33333
ENSCHIP00000003508.1	mito 14, nucl 12.5, cyto_mito 9.66667, cyto_nucl 8.83333, mito_pero 8.33333
ENSCHIP00000003549.1	mito 14, nucl 13.5, cyto_mito 9.16667, cyto_nucl 8.83333, mito_pero 8.33333
ENSCHIP00000003653.1	pero 9, plas 8.5, extr_plas 7.5, extr 3.5, cyto 3, nucl 2, mito 2, lyso 2, cyto_golg 2, mito_nucl 2
ENSCHIP00000003664.1	pero 9, plas 8.5, extr_plas 7.5, extr 3.5, cyto 3, nucl 2, mito 2, lyso 2, cyto_golg 2, mito_nucl 2
ENSCHIP00000003435.1	nucl 32
ENSCHIP00000003430.1	nucl 32
ENSCHIP00000003956.1	cyto 18, cyto_nucl 13.8333, cyto_mito 9.83333, nucl 8.5
ENSCHIP00000003983.1	cyto 21, cyto_nucl 15, nucl 7, pero 2.5
ENSCHIP00000004003.1	cyto 18, cyto_nucl 13.8333, cyto_mito 9.83333, nucl 8.5
ENSCHIP00000004030.1	cyto 18, cyto_nucl 13.8333, cyto_mito 9.83333, nucl 8.5
ENSCHIP00000004036.1	cyto 17, cyto_nucl 12.8333, cyto_mito 9.83333, nucl 7.5, plas 2, mito 1.5, extr_plas 1.5
ENSCHIP00000004046.1	cyto 18, cyto_nucl 13.3333, cyto_mito 9.83333, nucl 7.5, plas 2
ENSCHIP00000003415.1	extr 17, cyto_nucl 7.83333, nucl 7, cyto 6.5, cyto_pero 4.16667, mito_nucl 4.16667
ENSCHIP00000003413.1	nucl 31.5, cyto_nucl 16.5
ENSCHIP00000003477.1	extr 18, nucl 10.5, cyto_nucl 8.33333, cyto 3
ENSCHIP00000003512.1	extr 15, mito 6, nucl 5.5, cyto_nucl 5.16667, cyto 3.5, cyto_pero 3.33333
ENSCHIP00000003520.1	nucl 12.5, cyto_nucl 12.5, cyto 9.5, extr 9
ENSCHIP00000003541.1	extr 18, cyto 5, nucl 4, mito 4, cyto_pero 4, mito_nucl 4
ENSCHIP00000003558.1	extr 12, cyto 11, cyto_nucl 11, cyto_pero 8, nucl 7.5
ENSCHIP00000003492.1	nucl 32
ENSCHIP00000003462.1	nucl 31.5, cyto_nucl 16.5
ENSCHIP00000003467.1	nucl 32
ENSCHIP00000003470.1	cyto 14, mito 12, nucl 3
ENSCHIP00000003479.1	extr 22, mito 9
ENSCHIP00000003550.1	nucl 32
ENSCHIP00000003514.1	cyto 20, cyto_nucl 12.8333, cyto_mito 12.8333, nucl 4.5, mito 4.5
ENSCHIP00000003526.1	cyto 21, cyto_nucl 13.3333, cyto_mito 12.8333, nucl 4.5, mito 3.5
ENSCHIP00000003561.1	nucl 32
ENSCHIP00000003523.1	nucl 31.5, cyto_nucl 16.5
ENSCHIP00000003532.1	nucl 32
ENSCHIP00000003554.1	cyto 26, mito 5
ENSCHIP00000003560.1	mito 10, cyto_nucl 9, nucl 8.5, cyto 8.5, pero 3
ENSCHIP00000003692.1	cyto 20, cyto_nucl 16, nucl 6, extr 2, cysk 2
ENSCHIP00000003719.1	cyto 24, cyto_nucl 16.5, nucl 5
ENSCHIP00000003557.1	nucl 32
ENSCHIP00000003563.1	nucl 31.5, cyto_nucl 16.5
ENSCHIP00000003587.1	cyto 19, extr 11
ENSCHIP00000003580.1	mito 21.5, mito_pero 11.5, nucl 6.5, cyto_nucl 5.5
ENSCHIP00000003591.1	mito 21.5, mito_pero 11.5, nucl 6.5, cyto_nucl 5.5
ENSCHIP00000003596.1	mito 21.5, mito_pero 11.5, nucl 6.5, cyto_nucl 5.5
ENSCHIP00000003606.1	mito 21.5, mito_pero 11.5, nucl 6.5, cyto_nucl 5.5
ENSCHIP00000003643.1	nucl 12.5, cyto_nucl 12.5, cyto 9.5, mito 7
ENSCHIP00000003648.1	nucl 12.5, cyto_nucl 12.5, cyto 9.5, mito 7
ENSCHIP00000003629.1	cyto 19, nucl 12
ENSCHIP00000003626.1	nucl 32
ENSCHIP00000003654.1	cyto_nucl 18, cyto 16.5, nucl 12.5
ENSCHIP00000003635.1	nucl 20, cyto_nucl 15, cyto 8
ENSCHIP00000003800.1	cyto 24.5, cyto_nucl 14, mito 3.5, nucl 2.5, E.R._mito 2.5
ENSCHIP00000003690.1	nucl 31.5, cyto_nucl 16.5
ENSCHIP00000003764.1	extr 18, E.R. 7, pero 4
ENSCHIP00000003718.1	plas 14.5, E.R. 11, extr_plas 9, pero 3
ENSCHIP00000003947.1	mito 24.5, cyto_mito 16, cyto 6.5
ENSCHIP00000003677.1	mito 10, cyto 9, cyto_nucl 9, nucl 7, plas 2, E.R. 2, pero 2
ENSCHIP00000003682.1	nucl 26, cyto_nucl 16.3333, cyto 4.5
ENSCHIP00000003815.1	mito 31, cyto_mito 17
ENSCHIP00000003713.1	nucl 31.5, cyto_nucl 16.5
ENSCHIP00000003735.1	cysk 27, cyto 4
ENSCHIP00000003825.1	nucl 32
ENSCHIP00000003737.1	extr 19, cyto 7, nucl 5
ENSCHIP00000003819.1	cyto 19, mito 12
ENSCHIP00000003827.1	cyto 19, mito 11
ENSCHIP00000003767.1	cyto 26, cyto_nucl 17, nucl 4
ENSCHIP00000003771.1	mito 15, cyto 14, cyto_nucl 9
ENSCHIP00000003811.1	cyto_nucl 15.5, cyto 14.5, nucl 11.5, pero 2, cysk 2
ENSCHIP00000003835.1	cyto_nucl 16.5, cyto 14, nucl 13, pero 2
ENSCHIP00000003787.1	extr 10, cyto_nucl 9.5, nucl 8, cyto 7, pero 3
ENSCHIP00000003796.1	extr 10, mito 10, cyto 7.5, cyto_nucl 5, extr_plas 5, E.R._mito 5
ENSCHIP00000003814.1	extr 14, cyto 8, cyto_nucl 7.83333, nucl 6.5, cyto_pero 4.83333, mito_nucl 4.83333
ENSCHIP00000003882.1	nucl 32
ENSCHIP00000003783.1	extr 18, cyto 10, nucl 4
ENSCHIP00000003915.1	cyto 19, nucl 4, mito 4, mito_pero 3.5, plas 2, golg 2
ENSCHIP00000003810.1	nucl 11.5, cyto_nucl 11.5, cyto 10.5, extr 9
ENSCHIP00000004028.1	cyto 17, cyto_nucl 12, extr 7, nucl 5
ENSCHIP00000003807.1	extr 13.5, extr_plas 8, E.R. 5, lyso 5, pero 4, golg 2, cyto_pero 2
ENSCHIP00000003910.1	mito 27.5, cyto_mito 16.5
ENSCHIP00000003841.1	plas 27, lyso 2
ENSCHIP00000003826.1	mito 15, cyto 9, cyto_nucl 7.5, E.R._mito 7.5, mito_pero 7.5
ENSCHIP00000003872.1	cyto 25.5, cyto_nucl 14.5, extr 4
ENSCHIP00000003891.1	nucl 13, cyto_nucl 11.5, extr 9, cyto 8
ENSCHIP00000003936.1	nucl 32
ENSCHIP00000003844.1	nucl 32
ENSCHIP00000003854.1	cyto 13, extr 8, mito 8
ENSCHIP00000003897.1	cyto 26, mito 5
ENSCHIP00000003905.1	cyto 26, mito 5
ENSCHIP00000004005.1	cyto 18, nucl 13
ENSCHIP00000004021.1	cyto 18.5, cyto_nucl 16, nucl 12.5
ENSCHIP00000003881.1	mito 22, plas 4.5, extr_plas 3.5, cyto 2
ENSCHIP00000003902.1	cyto 18, nucl 10, mito 4
ENSCHIP00000003899.1	nucl 32
ENSCHIP00000003926.1	cyto 18.5, cyto_nucl 11.5, extr 6, E.R. 3, extr_plas 3
ENSCHIP00000003907.1	nucl 31.5, cyto_nucl 16.5
ENSCHIP00000003920.1	plas 14, E.R. 14, extr 3
ENSCHIP00000003973.1	cyto_pero 11.6667, cyto 11.5, pero 11.5, cyto_mito 7.83333, mito_pero 7.83333
ENSCHIP00000004034.1	cyto 22, cyto_nucl 15, nucl 6
ENSCHIP00000004044.1	cyto 19.5, cyto_nucl 13.5, nucl 6.5, mito 3
ENSCHIP00000003917.1	nucl 31.5, cyto_nucl 16.5
ENSCHIP00000004823.1	cyto 14, cyto_mito 9.33333, nucl 7, pero 4.5, mito_pero 4.16667, mito 2.5
ENSCHIP00000004858.1	cyto 14, cyto_mito 9.33333, nucl 7, pero 4.5, mito_pero 4.16667, mito 2.5
ENSCHIP00000004864.1	cyto 16.5, nucl 13, cyto_golg 9
ENSCHIP00000003941.1	nucl 13, cyto 13, cyto_nucl 13
ENSCHIP00000003951.1	nucl 19.5, cyto_nucl 14.5, cyto 8.5
ENSCHIP00000003959.1	cyto 16, cyto_nucl 16, nucl 12
ENSCHIP00000003950.1	cyto 13, extr 10, nucl 9
ENSCHIP00000003946.1	nucl 30
ENSCHIP00000003963.1	nucl 31.5, cyto_nucl 16.5
ENSCHIP00000003969.1	cyto 18, extr 10, cyto_mito 10
ENSCHIP00000003967.1	nucl 31.5, cyto_nucl 16.5
ENSCHIP00000003989.1	cyto 25, mito 5.5, E.R._mito 3.5
ENSCHIP00000003979.1	cyto 19, mito 12.5, E.R._mito 7
ENSCHIP00000004014.1	cyto 17.5, cyto_nucl 15, nucl 11.5
ENSCHIP00000004012.1	mito 29.5, cyto_mito 15.5
ENSCHIP00000004038.1	nucl 31.5, cyto_nucl 16.5
ENSCHIP00000004112.1	mito 23.5, cyto_mito 14, cyto 3.5, nucl 3
ENSCHIP00000004122.1	mito 23.5, cyto_mito 14, cyto 3.5, nucl 3
ENSCHIP00000004187.1	E.R. 22, extr 5, cyto_pero 2, cyto 1.5, pero 1.5
ENSCHIP00000004027.1	nucl 31.5, cyto_nucl 16.5
ENSCHIP00000004087.1	cyto 26, nucl 4
ENSCHIP00000004098.1	cyto 26.5, cyto_nucl 14.5, mito 4
ENSCHIP00000004118.1	cyto 22, nucl 6, mito 3
ENSCHIP00000004032.1	cyto 14, cyto_nucl 9.5, extr 7, nucl 3, E.R. 3, mito 2, E.R._golg 2
ENSCHIP00000004067.1	mito 11, cyto 7.5, extr 6, cyto_nucl 5.5, mito_pero 5.5
ENSCHIP00000004045.1	nucl 31.5, cyto_nucl 16.5
ENSCHIP00000004083.1	nucl 32
ENSCHIP00000004148.1	nucl 32
ENSCHIP00000004329.1	E.R. 19, extr 4, plas 3, mito 2, pero 1.5, cyto_pero 1.5, cysk_plas 1.5
ENSCHIP00000004335.1	plas 19, E.R. 9, extr 2
ENSCHIP00000004091.1	nucl 32
ENSCHIP00000004092.1	nucl 31.5, cyto_nucl 16.5
ENSCHIP00000004174.1	nucl 32
ENSCHIP00000004119.1	plas 32
ENSCHIP00000004128.1	nucl 19.5, cyto_nucl 14, cyto 7.5, mito 3
ENSCHIP00000004152.1	nucl 32
ENSCHIP00000004166.1	nucl 14.5, cyto_nucl 12, cyto 8.5, mito 7
ENSCHIP00000004281.1	mito 13, nucl 11, cyto 5
ENSCHIP00000004293.1	E.R. 12, extr 5, lyso 5, plas 4, golg 3, mito 2.5
ENSCHIP00000004313.1	lyso 8, extr 7, plas 6, E.R. 6, golg 4
ENSCHIP00000004168.1	plas 31
ENSCHIP00000004201.1	cyto 22.5, cyto_nucl 14.5, nucl 3.5, extr 3, mito 3
ENSCHIP00000004212.1	cyto 26, cyto_nucl 17, nucl 4
ENSCHIP00000004287.1	cyto 17.5, cyto_nucl 16.5, nucl 12.5
ENSCHIP00000004191.1	cyto 21.5, cyto_pero 12.5, extr 4, nucl 3
ENSCHIP00000004182.1	mito 10, cyto_nucl 8, cysk 7, nucl 6.5, cyto 6.5
ENSCHIP00000004178.1	nucl 31.5, cyto_nucl 16.5
ENSCHIP00000004196.1	cyto 19, cyto_nucl 15.5, nucl 8, mito 4
ENSCHIP00000004202.1	extr 17, cyto_nucl 6, nucl 5.5, mito 4, cyto 3.5
ENSCHIP00000004198.1	nucl 31.5, cyto_nucl 16.5
ENSCHIP00000004238.1	mito 23, cyto 7
ENSCHIP00000004224.1	nucl 27, cyto 4
ENSCHIP00000004217.1	nucl 32
ENSCHIP00000004233.1	nucl 32
ENSCHIP00000004290.1	nucl 23, cyto 7
ENSCHIP00000004247.1	nucl 31.5, cyto_nucl 16.5
ENSCHIP00000004256.1	nucl 32
ENSCHIP00000004269.1	cyto 25, mito 7
ENSCHIP00000004276.1	cyto 25, mito 7
ENSCHIP00000004284.1	extr 18, cyto 6, mito 5
ENSCHIP00000004288.1	nucl 31.5, cyto_nucl 16.5
ENSCHIP00000004380.1	cyto 24, cyto_nucl 14.5, mito 4
ENSCHIP00000004388.1	cyto 26.5, cyto_nucl 16.5, nucl 3.5
ENSCHIP00000004395.1	cyto 20.5, cyto_nucl 13, mito 7, nucl 4.5
ENSCHIP00000004294.1	cyto 18, cyto_nucl 12, mito 11
ENSCHIP00000004307.1	cyto 22, mito 9
ENSCHIP00000004308.1	nucl 32
ENSCHIP00000004316.1	cyto 17, extr 9, mito 4
ENSCHIP00000004299.1	nucl 32
ENSCHIP00000004301.1	nucl 32
ENSCHIP00000004318.1	mito 15, nucl 10, cyto 7
ENSCHIP00000004349.1	cyto 21.5, cyto_nucl 13.5, extr 4, nucl 2.5
ENSCHIP00000004377.1	mito 20, cyto_mito 13.8333, cyto_nucl 6.66667, nucl 6.5, cyto 5.5
ENSCHIP00000004434.1	nucl 32
ENSCHIP00000004404.1	cyto 24, mito 8
ENSCHIP00000004431.1	cyto 22, extr 7
ENSCHIP00000004427.1	cyto 20, nucl 8, mito 4
ENSCHIP00000004443.1	nucl 32
ENSCHIP00000004466.1	mito 13, cyto_nucl 9.16667, nucl 8.5, cyto 6.5, E.R._mito 6.5
ENSCHIP00000004467.1	cyto 18, extr 5, mito 5, nucl 3
ENSCHIP00000004548.1	mito 29, cyto 2.5
ENSCHIP00000004537.1	nucl 32
ENSCHIP00000004601.1	nucl 29.5, cyto_nucl 15.5
ENSCHIP00000004636.1	cyto 23, cyto_nucl 14.5, mito 5
ENSCHIP00000004593.1	extr 15, cyto 7, cyto_nucl 6, cyto_pero 5.83333, mito 5
ENSCHIP00000004584.1	cyto 20, mito 9
ENSCHIP00000004682.1	cyto 18, cyto_nucl 17.5, nucl 11
ENSCHIP00000004688.1	extr 13, mito 12, cyto_mito 7.5, pero 3, lyso 3
ENSCHIP00000004700.1	extr 12, mito 12, cyto_mito 7.5, lyso 4
ENSCHIP00000004602.1	extr 9, plas 8, E.R. 7, pero 4, lyso 4, cysk_plas 4, cyto_plas 4
ENSCHIP00000004633.1	extr 27, lyso 5
ENSCHIP00000004647.1	plas 32
ENSCHIP00000004642.1	nucl 32
ENSCHIP00000004646.1	extr 27, E.R. 3
ENSCHIP00000004650.1	nucl 31.5, cyto_nucl 16.5
ENSCHIP00000004684.1	cyto 26, extr 2, nucl 2, mito 2, mito_nucl 2
ENSCHIP00000004726.1	nucl 32
ENSCHIP00000004676.1	extr 28, E.R. 2, lyso 2
ENSCHIP00000004681.1	extr 28, E.R. 3
ENSCHIP00000004730.1	nucl 27, cyto_nucl 16.5, cyto 4
ENSCHIP00000004717.1	extr 12, plas 9, E.R. 6, pero 4
ENSCHIP00000004782.1	plas 32
ENSCHIP00000004802.1	plas 32
ENSCHIP00000004779.1	cysk 24, nucl 3.5, cyto_nucl 3.5, cyto 2.5
ENSCHIP00000004713.1	nucl 30
ENSCHIP00000004724.1	nucl 29
ENSCHIP00000004738.1	nucl 30
ENSCHIP00000004753.1	cyto 20.5, cyto_nucl 16.5, nucl 9.5
ENSCHIP00000004758.1	extr 20, nucl 6.5, cyto_nucl 6.33333, cyto 5
ENSCHIP00000004776.1	cyto 19, mito 10
ENSCHIP00000004808.1	nucl 12, cyto 10, mito 9
ENSCHIP00000004827.1	cyto 28, mito 4
ENSCHIP00000004883.1	cyto 15, mito 14
ENSCHIP00000004894.1	cyto 16, mito 10, nucl 5, E.R._mito 5, mito_pero 5
ENSCHIP00000004837.1	nucl 32
ENSCHIP00000004870.1	cyto 24, pero 3, extr 2, mito 2
ENSCHIP00000004842.1	nucl 31.5, cyto_nucl 16.5
ENSCHIP00000004879.1	nucl 32
ENSCHIP00000004887.1	nucl 32
ENSCHIP00000004889.1	cyto 18, cyto_nucl 11.5, mito 8, extr 3, nucl 3
ENSCHIP00000004890.1	extr 18, extr_plas 11.5, mito 5, plas 3, lyso 3, E.R._mito 3, cyto_mito 3
ENSCHIP00000004912.1	extr 24, mito 5
ENSCHIP00000004917.1	extr 24, mito 5
ENSCHIP00000004921.1	cyto 17, cyto_nucl 13, nucl 7, mito 5
ENSCHIP00000004951.1	nucl 15.5, cyto_nucl 13, cyto 7.5, mito 7
ENSCHIP00000004911.1	nucl 31.5, cyto_nucl 16.5
ENSCHIP00000004914.1	nucl 32
ENSCHIP00000004909.1	cyto 16, cyto_nucl 15, nucl 8, extr 4, pero 2, extr_plas 2
ENSCHIP00000004924.1	cyto 22, cyto_nucl 18, nucl 8
ENSCHIP00000004943.1	extr 25, mito 3, cyto 2, lyso 2
ENSCHIP00000004950.1	cyto 13.5, cyto_nucl 11, extr 10, nucl 5.5
ENSCHIP00000004940.1	nucl 15, cyto_nucl 12.5, cyto 8, extr 7
ENSCHIP00000004948.1	nucl 10.5, cyto_nucl 10.5, mito 10, cyto 9.5
ENSCHIP00000004947.1	extr 25, lyso 4
ENSCHIP00000004968.1	cyto 24, cyto_nucl 13.5, mito 6
ENSCHIP00000005047.1	nucl 25, cyto 6
ENSCHIP00000005059.1	cyto 22.5, cyto_nucl 16, nucl 6.5
ENSCHIP00000005038.1	cyto 17, cyto_nucl 14, mito 6, nucl 5
ENSCHIP00000005053.1	cyto 17, cyto_nucl 14.5, nucl 6, mito 5
ENSCHIP00000004994.1	mito 19, cyto 7.5, cyto_nucl 6, nucl 3.5
ENSCHIP00000004999.1	cyto 28, mito 2
ENSCHIP00000004981.1	nucl 31.5, cyto_nucl 16.5
ENSCHIP00000005081.1	cysk 32
ENSCHIP00000005003.1	nucl 29
ENSCHIP00000004997.1	nucl 32
ENSCHIP00000005024.1	cyto 22.5, cyto_plas 12, mito 6.5, E.R._mito 4
ENSCHIP00000005090.1	nucl 32
ENSCHIP00000005062.1	mito 25, cyto 4.5, cyto_nucl 3
ENSCHIP00000005067.1	cyto 17, cyto_nucl 15.6667, cyto_plas 10.6667, nucl 6, extr 4
ENSCHIP00000005060.1	nucl 31.5, cyto_nucl 16.5
ENSCHIP00000005127.1	cyto 18, cyto_nucl 12.5, extr 5, nucl 5
ENSCHIP00000005132.1	mito 13, cyto 9.5, cyto_nucl 7, extr 6
ENSCHIP00000005126.1	nucl 31.5, cyto_nucl 16.5
ENSCHIP00000005144.1	cyto_nucl 18.5, cyto 16.5, nucl 13.5
ENSCHIP00000005272.1	cyto 14.5, cyto_nucl 13.5, nucl 11.5, cysk 3
ENSCHIP00000005161.1	extr 18, nucl 11
ENSCHIP00000005192.1	cyto 19.5, cyto_nucl 18, nucl 7.5, extr 2
ENSCHIP00000005209.1	cyto 18, cyto_nucl 17, nucl 12
ENSCHIP00000005217.1	cyto_nucl 14.5, nucl 14, cyto 13, extr 3
ENSCHIP00000005228.1	cyto_nucl 17.5, nucl 16, cyto 13
ENSCHIP00000005177.1	nucl 32
ENSCHIP00000005181.1	nucl 31.5, cyto_nucl 16.5
ENSCHIP00000005186.1	extr 32
ENSCHIP00000005193.1	mito 12, cyto 9.5, cyto_nucl 7.5, nucl 4.5, plas 4
ENSCHIP00000005212.1	cyto 17, cyto_nucl 14, nucl 9, mito 3
ENSCHIP00000005241.1	nucl 31.5, cyto_nucl 16.5
ENSCHIP00000005336.1	cyto 23, mito 6
ENSCHIP00000005341.1	cyto 16, extr 6, mito 5, nucl 3, extr_plas 3
ENSCHIP00000005246.1	nucl 31.5, cyto_nucl 16.5
ENSCHIP00000005265.1	nucl 32
ENSCHIP00000005277.1	nucl 32
ENSCHIP00000005278.1	nucl 27.5, cyto_nucl 14.5
ENSCHIP00000005270.1	cyto 19.5, cyto_nucl 12.5, mito 8, nucl 2.5
ENSCHIP00000005338.1	nucl 29
ENSCHIP00000005346.1	nucl 27, cysk 2
ENSCHIP00000005323.1	cyto 17, cyto_nucl 12.5, nucl 6, extr 4, cysk 3
ENSCHIP00000005299.1	nucl 31.5, cyto_nucl 16.5
ENSCHIP00000005335.1	nucl 31.5, cyto_nucl 16.5
ENSCHIP00000005307.1	nucl 31.5, cyto_nucl 16.5
ENSCHIP00000005688.1	cyto 27.5, cyto_nucl 15
ENSCHIP00000005700.1	mito 11.5, cyto_mito 7, pero 5, plas 4.5, extr_plas 4, nucl 3, extr 2.5, golg 2
ENSCHIP00000005713.1	cysk 14, cyto 10, nucl 5, cyto_pero 5, cyto_plas 5, cyto_golg 5
ENSCHIP00000005418.1	mito 13, cyto 10.5, cyto_nucl 9, nucl 6.5, E.R._mito 6.5, mito_pero 6.5
ENSCHIP00000005356.1	mito 16, cyto 9, nucl 4
ENSCHIP00000005407.1	nucl 32
ENSCHIP00000005398.1	cyto 23.5, cyto_nucl 18, nucl 7.5
ENSCHIP00000005366.1	plas 27, E.R. 3
ENSCHIP00000005400.1	cyto 20, cyto_nucl 12.5, extr 5, mito 4
ENSCHIP00000005399.1	cyto 15, extr 8, cyto_pero 8, cyto_golg 8
ENSCHIP00000005410.1	nucl 31.5, cyto_nucl 16.5
ENSCHIP00000005408.1	cyto 20, cyto_nucl 14, nucl 6, extr 2, mito 2, pero 2, mito_pero 2
ENSCHIP00000005420.1	cyto 23, mito 4.5, nucl 4
ENSCHIP00000005522.1	extr 16, E.R. 5, pero 4.5, lyso 4, mito_pero 3.5
ENSCHIP00000005541.1	cyto 21.5, cyto_nucl 13.5, nucl 4.5, cysk 4
ENSCHIP00000005433.1	nucl 32
ENSCHIP00000005437.1	nucl 31.5, cyto_nucl 16.5
ENSCHIP00000005458.1	extr 28, plas 4
ENSCHIP00000005620.1	plas 32
ENSCHIP00000005470.1	cyto 16, cyto_nucl 12.5, nucl 7, extr 4, pero 3
ENSCHIP00000005490.1	cyto 19, cyto_nucl 14, nucl 5, extr 4
ENSCHIP00000005512.1	nucl 19.5, cyto_nucl 16, cyto 11.5
ENSCHIP00000005526.1	nucl 21.5, cyto_nucl 14.5, cyto 6.5
ENSCHIP00000005644.1	plas 31
ENSCHIP00000005687.1	plas 26, E.R. 6
ENSCHIP00000005697.1	plas 32
ENSCHIP00000005517.1	mito 15, cyto 12.5, cyto_nucl 7, extr 3
ENSCHIP00000005536.1	mito 12, extr 8, cyto 5.5, cyto_nucl 5, nucl 3.5
ENSCHIP00000005572.1	mito 11, extr 9, cyto 6.5, mito_pero 6.5, cyto_nucl 5.5, E.R._mito 5.5
ENSCHIP00000005504.1	extr 8, pero 7, lyso 6, plas 3, cyto 2, mito 2, E.R. 2, golg 2, E.R._mito 2, cyto_mito 2, E.R._golg 2, cyto_golg 2
ENSCHIP00000005497.1	extr 13, mito 7, lyso 4, E.R._mito 4, cyto_mito 4
ENSCHIP00000005743.1	plas 25, extr 3, E.R. 2
ENSCHIP00000005774.1	plas 28, extr 3
ENSCHIP00000005780.1	plas 28, extr 3
ENSCHIP00000005513.1	nucl 31.5, cyto_nucl 16.5
ENSCHIP00000005521.1	nucl 31.5, cyto_nucl 16.5
ENSCHIP00000005586.1	cyto 16.5, extr 13, cyto_nucl 11
ENSCHIP00000005604.1	cyto 18, cyto_nucl 12.5, extr 11
ENSCHIP00000005548.1	cyto 18, mito 5, extr 3, nucl 3, pero 3
ENSCHIP00000005544.1	plas 29
ENSCHIP00000005562.1	cyto 24.5, cyto_nucl 14.5, nucl 3.5
ENSCHIP00000005571.1	nucl 18, cyto_nucl 13, extr 8, cyto 6
ENSCHIP00000005578.1	nucl 31.5, cyto_nucl 16.5
ENSCHIP00000005612.1	nucl 31.5, cyto_nucl 16.5
ENSCHIP00000005605.1	nucl 31.5, cyto_nucl 16.5
ENSCHIP00000005629.1	cyto 22, cyto_pero 14.8333, cyto_nucl 13.3333, pero 6.5
ENSCHIP00000005866.1	E.R. 24.5, E.R._golg 13, extr 7
ENSCHIP00000005878.1	E.R. 23.5, E.R._golg 12.5, extr 8
ENSCHIP00000005645.1	nucl 32
ENSCHIP00000005676.1	cyto 26, cyto_nucl 17, nucl 4
ENSCHIP00000005672.1	nucl 13.5, cyto_nucl 13.5, cyto 8.5, extr 5, mito 2
ENSCHIP00000005735.1	mito 30
ENSCHIP00000005702.1	nucl 31.5, cyto_nucl 16.5
ENSCHIP00000005877.1	nucl 9, pero 9, cyto 7, mito 3, E.R. 2
ENSCHIP00000005907.1	nucl 9, pero 9, cyto 7, mito 3, E.R. 2
ENSCHIP00000005920.1	nucl 10, pero 9, cyto 7, mito 2, E.R. 2, E.R._mito 2
ENSCHIP00000005941.1	pero 11, nucl 8, cyto 7, mito 2, E.R. 2, E.R._mito 2
ENSCHIP00000005708.1	cyto 17.5, cyto_nucl 13, nucl 7.5, mito 5
ENSCHIP00000005745.1	nucl 32
ENSCHIP00000005782.1	cyto_nucl 14.1667, cyto 14, nucl 10, cyto_plas 8.83333, mito 5
ENSCHIP00000005758.1	nucl 32
ENSCHIP00000005753.1	nucl 32
ENSCHIP00000005916.1	nucl 23, mito 6
ENSCHIP00000005932.1	nucl 24, mito 5
ENSCHIP00000005945.1	nucl 23, mito 6
ENSCHIP00000005986.1	cyto_nucl 11, nucl 10.5, cyto 10.5, plas 5, pero 3.5, mito_pero 3
ENSCHIP00000005794.1	nucl 14, extr 9, cyto 9
ENSCHIP00000005800.1	nucl 17.5, cyto_nucl 15.5, cyto 8.5, extr 6
ENSCHIP00000005759.1	extr 14, pero 6, cyto 5, nucl 4
ENSCHIP00000005792.1	cyto 23.5, cyto_nucl 15.5, nucl 4.5
ENSCHIP00000005778.1	cyto 13, extr 11, mito 8
ENSCHIP00000005776.1	nucl 31.5, cyto_nucl 16.5
ENSCHIP00000005796.1	cyto 16.5, cyto_nucl 13, nucl 4.5, extr 3, E.R. 3, pero 2, cysk 2
ENSCHIP00000005807.1	cyto 21, mito 11
ENSCHIP00000005936.1	cyto 21, mito_pero 3.5, mito 3, plas 2, pero 2, golg 2
ENSCHIP00000005968.1	cyto 20, mito_pero 3.5, plas 3, mito 3, pero 2, golg 2, extr_plas 2
ENSCHIP00000005983.1	cyto 20, mito_pero 3.5, mito 3, plas 2, nucl 2, pero 2, golg 2
ENSCHIP00000005834.1	nucl 25, cyto 4.5, cyto_golg 3
ENSCHIP00000005825.1	mito 28, cyto 1.5, cyto_nucl 1.5
ENSCHIP00000005819.1	plas 12.5, extr_plas 10.5, extr 7.5, golg 5.5, E.R._golg 5, E.R. 3.5
ENSCHIP00000005847.1	plas 13.5, extr_plas 10.5, extr 6.5, golg 5.5, E.R._golg 5, E.R. 3.5
ENSCHIP00000005888.1	plas 14.5, extr_plas 11, extr 6.5, golg 5.5, E.R._golg 4.5, E.R. 2.5
ENSCHIP00000005895.1	plas 15.5, extr_plas 11, extr 5.5, golg 5.5, E.R._golg 5, E.R. 3.5
ENSCHIP00000005829.1	nucl 31.5, cyto_nucl 16.5
ENSCHIP00000005837.1	nucl 31.5, cyto_nucl 16.5
ENSCHIP00000005841.1	nucl 16, cyto_nucl 14.5, cyto 11, mito 1, E.R. 1, lyso 1, cysk 1, golg 1, E.R._mito 1, E.R._golg 1
ENSCHIP00000005858.1	nucl 31.5, cyto_nucl 16.5
ENSCHIP00000005880.1	mito 24, extr 8
ENSCHIP00000005876.1	extr 15, nucl 11, mito 4
ENSCHIP00000006057.1	mito 26, cyto 5
ENSCHIP00000005914.1	cyto 25.5, cyto_nucl 14.5, nucl 2.5
ENSCHIP00000005934.1	cyto 24.5, cyto_nucl 14, mito 3
ENSCHIP00000005952.1	cyto 25.5, cyto_nucl 14.5, nucl 2.5
ENSCHIP00000005971.1	cyto 25.5, cyto_nucl 14.5, nucl 2.5
ENSCHIP00000006036.1	cyto 12.5, cyto_mito 11.3333, mito 9, E.R._mito 5.83333, plas 3, extr 2, nucl 2, pero 2
ENSCHIP00000006053.1	cyto 12.5, cyto_mito 11.3333, mito 9, E.R._mito 5.83333, plas 3, extr 2, nucl 2, pero 2
ENSCHIP00000005978.1	nucl 32
ENSCHIP00000005962.1	cyto 17.5, cyto_nucl 14, mito 5, extr 4
ENSCHIP00000005982.1	cyto 17, cyto_nucl 12.5, extr 7, nucl 4
ENSCHIP00000005929.1	cyto_nucl 14.5, cyto 12.5, nucl 9.5, extr 7
ENSCHIP00000005994.1	mito 23.5, cyto_mito 15.5, cyto 6.5
ENSCHIP00000005931.1	nucl 31.5, cyto_nucl 16.5
ENSCHIP00000005956.1	extr 17, nucl 13
ENSCHIP00000005984.1	cyto 16.5, cyto_nucl 16.5, nucl 7.5, mito 4
ENSCHIP00000005972.1	cyto 20, cyto_nucl 15.1667, cyto_plas 12, extr 5, nucl 4
ENSCHIP00000005970.1	cyto 16, cyto_nucl 14, nucl 8, extr 5
ENSCHIP00000005976.1	extr 21, cyto 7, nucl 3
ENSCHIP00000006116.1	nucl 30
ENSCHIP00000006115.1	cyto 21, cyto_nucl 15.5, nucl 6, cysk 2
ENSCHIP00000006132.1	cyto 21.5, cyto_nucl 16.5, nucl 6.5
ENSCHIP00000006131.1	mito 26, cyto 5
ENSCHIP00000005999.1	nucl 31.5, cyto_nucl 16.5
ENSCHIP00000006023.1	cyto 24.5, cyto_nucl 14, extr 5
ENSCHIP00000006004.1	nucl 31.5, cyto_nucl 16.5
ENSCHIP00000006047.1	cyto 19.5, cyto_nucl 14, nucl 5.5, cysk 5
ENSCHIP00000006045.1	extr 31
ENSCHIP00000006159.1	extr 32
ENSCHIP00000006167.1	cyto 17, extr 7, nucl 5
ENSCHIP00000006147.1	extr 12, E.R. 11, pero 3, lyso 3
ENSCHIP00000006178.1	extr 14, E.R. 10, pero 3, lyso 3
ENSCHIP00000006113.1	nucl 32
ENSCHIP00000006073.1	cyto 16, plas 5, nucl 4, mito 3, extr 2, mito_pero 2
ENSCHIP00000006074.1	cyto 22, plas 4, nucl 4
ENSCHIP00000006106.1	nucl 32
ENSCHIP00000006084.1	nucl 18.5, cyto_nucl 16, cyto 12.5
ENSCHIP00000006079.1	extr 32
ENSCHIP00000006088.1	cyto 15, cyto_nucl 15, nucl 11, extr 5
ENSCHIP00000006165.1	mito 30
ENSCHIP00000006161.1	nucl 32
ENSCHIP00000006216.1	extr 20, mito 6, lyso 4
ENSCHIP00000006208.1	cyto 22.5, cyto_nucl 15, nucl 6.5
ENSCHIP00000006213.1	cyto_nucl 17.3333, nucl 16, cyto 12.5, cyto_mito 7.5
ENSCHIP00000006173.1	extr 31
ENSCHIP00000006188.1	cyto 18.5, cyto_nucl 14, nucl 8.5, golg 3
ENSCHIP00000006174.1	cyto_nucl 21, cyto 20, cyto_plas 13.3333, nucl 8.5
ENSCHIP00000006205.1	mito 14.5, cyto_mito 10.8333, cyto_nucl 6.83333, nucl 6.5, cyto 5.5, cyto_pero 5.16667
ENSCHIP00000006181.1	cyto 20.5, cyto_nucl 16, nucl 8.5
ENSCHIP00000006210.1	cyto 21.5, cyto_nucl 16, nucl 7.5
ENSCHIP00000006227.1	cyto 26, mito 5
ENSCHIP00000006221.1	nucl 32
ENSCHIP00000006219.1	cyto 8, E.R._mito 7, mito_pero 6.5, mito 6, cyto_nucl 6, E.R. 4.5, cyto_plas 4.5
ENSCHIP00000006215.1	cyto_nucl 12, nucl 11.5, mito 10, cyto 9.5
ENSCHIP00000006231.1	nucl 30
ENSCHIP00000006282.1	cyto 18.5, cyto_nucl 12.5, nucl 5.5, mito 2.5, E.R._mito 2.5, plas 2
ENSCHIP00000006288.1	cyto 22.5, cyto_nucl 14, nucl 4.5, mito 2
ENSCHIP00000006298.1	cyto 18.5, cyto_nucl 12.5, nucl 5.5, mito 2.5, E.R._mito 2.5, plas 2
ENSCHIP00000006313.1	cyto 19.5, cyto_nucl 13.5, nucl 6.5, mito 2.5, E.R._mito 2.5
ENSCHIP00000006292.1	mito 15.5, cyto_mito 11, nucl 6.5, cyto_nucl 6.5, cyto 5, cyto_pero 4.16667
ENSCHIP00000006301.1	nucl 31.5, cyto_nucl 16.5
ENSCHIP00000006306.1	nucl 21, cyto_nucl 16, cyto 7
ENSCHIP00000006317.1	extr 29
ENSCHIP00000006346.1	nucl 32
ENSCHIP00000006348.1	nucl 32
ENSCHIP00000006341.1	nucl 23, cyto 8
ENSCHIP00000006362.1	nucl 23, cyto 8
ENSCHIP00000006373.1	nucl 24, cyto 7
ENSCHIP00000006385.1	nucl 23, cyto 8
ENSCHIP00000006400.1	nucl 23, cyto 8
ENSCHIP00000006410.1	nucl 23, cyto 8
ENSCHIP00000006423.1	nucl 23, cyto 8
ENSCHIP00000006438.1	nucl 23, cyto 8
ENSCHIP00000006455.1	nucl 23, cyto 8
ENSCHIP00000006468.1	nucl 23, cyto 8
ENSCHIP00000006405.1	cyto 15.5, cyto_nucl 13, nucl 7.5, extr 4, mito 3
ENSCHIP00000006353.1	extr 20, nucl 6.5, lyso 5, cyto_nucl 4
ENSCHIP00000006425.1	extr 10, plas 6, E.R. 4, pero 3, lyso 3, golg 3, E.R._mito 3, cysk_plas 3, cyto_plas 3
ENSCHIP00000006444.1	extr 10, plas 6, lyso 4, E.R. 3, pero 3, golg 3, E.R._golg 3, cysk_plas 3, cyto_plas 3
ENSCHIP00000006457.1	extr 10, plas 8, lyso 6, pero 3, E.R. 2, golg 2, E.R._golg 2
ENSCHIP00000006384.1	nucl 32
ENSCHIP00000006370.1	nucl 32
ENSCHIP00000006441.1	cyto 24, cyto_pero 13.8333, cyto_nucl 12.8333, pero 2.5
ENSCHIP00000006392.1	nucl 19, cyto_nucl 17.5, cyto 12
ENSCHIP00000006429.1	nucl 28, mito 4
ENSCHIP00000006416.1	mito 20.5, mito_nucl 11, cyto 9
ENSCHIP00000006476.1	nucl 32
ENSCHIP00000006480.1	cyto 14.5, cyto_nucl 12.5, nucl 9.5, pero 3, cysk 3
ENSCHIP00000006502.1	cyto 14, cyto_nucl 13, nucl 10, pero 4
ENSCHIP00000006449.1	mito 15.5, mito_nucl 10.3333, cyto_nucl 7.33333, cyto 7, extr 5
ENSCHIP00000006514.1	mito 11.5, nucl 9.5, cyto_nucl 8, mito_pero 7, cyto 5.5, extr 2
ENSCHIP00000006520.1	mito 11, nucl 8, cyto 8, cyto_nucl 8
ENSCHIP00000006623.1	mito 26, cyto 5
ENSCHIP00000006525.1	cyto 27, mito 4.5
ENSCHIP00000006544.1	mito 23, cyto 4, nucl 3
ENSCHIP00000006566.1	nucl 31.5, cyto_nucl 16.5
ENSCHIP00000006562.1	extr 22, nucl 5, cyto 4
ENSCHIP00000006569.1	nucl 32
ENSCHIP00000006590.1	nucl 32
ENSCHIP00000006642.1	cyto_nucl 12.3333, cyto 12, nucl 11.5, cyto_mito 8.16667, mito_pero 3.33333, mito 3
ENSCHIP00000006660.1	nucl 13.5, cyto_nucl 11.3333, cyto 8, cyto_mito 5.83333, plas 4, pero 3
ENSCHIP00000006679.1	nucl 13.5, cyto_nucl 11.3333, cyto 8, cyto_mito 5.83333, plas 4, pero 3
ENSCHIP00000006700.1	cyto_nucl 12.3333, cyto 12, nucl 11.5, cyto_mito 8.16667, mito_pero 3.33333, mito 3
ENSCHIP00000006584.1	nucl 31.5, cyto_nucl 16.5
ENSCHIP00000006635.1	cyto 21, cyto_nucl 15.5, nucl 8
ENSCHIP00000006634.1	cyto 24, pero 4, extr 2
ENSCHIP00000006611.1	nucl 19.5, cyto_nucl 15, cyto 9.5
ENSCHIP00000006669.1	cyto 23, mito 8.5, E.R._mito 5
ENSCHIP00000006618.1	mito 15, nucl 11, cyto 6
ENSCHIP00000006622.1	mito 15, nucl 9, cyto 8
ENSCHIP00000006619.1	nucl 30, cyto_nucl 18
ENSCHIP00000006649.1	extr 24, nucl 4, cyto 2, mito 2, cyto_mito 2
ENSCHIP00000006681.1	cyto 23, mito 9
ENSCHIP00000006689.1	cyto 25.5, cyto_plas 13.5, mito 4.5
ENSCHIP00000006727.1	plas 17, pero 5, E.R._mito 5, mito 3.5, E.R. 3.5
ENSCHIP00000006718.1	mito 18, nucl 6, cyto_pero 4, cyto 3.5, pero 3.5
ENSCHIP00000006722.1	mito 22, cyto 5.5, cyto_nucl 4, pero 2
ENSCHIP00000006731.1	nucl 31.5, cyto_nucl 16.5
ENSCHIP00000006823.1	nucl 14, cyto_nucl 12.5, extr 8, cyto 7
ENSCHIP00000006834.1	cyto 11.5, extr 10, cyto_nucl 9.5, nucl 6.5
ENSCHIP00000006837.1	cyto 12, cyto_nucl 11, extr 8, nucl 8
ENSCHIP00000006852.1	cyto_nucl 10.5, cyto 8.5, cyto_mito 8.5, extr 8, nucl 8, mito 6.5, cyto_pero 6.16667
ENSCHIP00000006766.1	extr 16, E.R. 9.5, E.R._golg 7, golg 3.5
ENSCHIP00000006775.1	extr 14, cyto 7.5, cyto_pero 6.5, pero 4.5, plas 3
ENSCHIP00000006814.1	nucl 17.5, cyto_nucl 15.3333, cyto 12, cyto_mito 6.83333
ENSCHIP00000006840.1	nucl 16.5, cyto_nucl 14, cyto 10.5, cysk 3
ENSCHIP00000006854.1	nucl 16.5, cyto_nucl 14, cyto 10.5, cysk 3
ENSCHIP00000006787.1	plas 25, E.R. 7
ENSCHIP00000006792.1	plas 25, E.R. 7
ENSCHIP00000006799.1	nucl 32
ENSCHIP00000006847.1	cyto 19, cyto_nucl 15.5, nucl 8, cysk 3
ENSCHIP00000006832.1	cyto 17, mito 9, E.R._mito 8, E.R. 3
ENSCHIP00000006827.1	mito 10, cyto_nucl 8, cysk 7, nucl 6.5, cyto 6.5
ENSCHIP00000006843.1	nucl 32
ENSCHIP00000006848.1	nucl 32
ENSCHIP00000006857.1	nucl 32
ENSCHIP00000006882.1	cyto 16, cyto_nucl 16, nucl 14
ENSCHIP00000006896.1	mito 28, cyto_mito 15.3333, mito_pero 15.3333
ENSCHIP00000006917.1	mito 19, cyto 7, nucl 5
ENSCHIP00000006919.1	mito 17, cyto 9.5, cyto_nucl 9, nucl 5.5
ENSCHIP00000006925.1	cyto 15.5, cyto_nucl 12, mito 7, nucl 5.5
ENSCHIP00000006955.1	mito 14, nucl 6.5, extr 5, cyto_nucl 5, pero 3
ENSCHIP00000006842.1	nucl 26, cyto 5
ENSCHIP00000006846.1	nucl 32
ENSCHIP00000006858.1	nucl 31.5, cyto_nucl 16.5
ENSCHIP00000006869.1	cyto_nucl 13, cyto 12.5, nucl 10.5, mito 5
ENSCHIP00000006884.1	cyto 17.5, cyto_nucl 14.5, nucl 8.5, cysk 3
ENSCHIP00000006890.1	extr 28, plas 2, pero 2
ENSCHIP00000006953.1	nucl 32
ENSCHIP00000006907.1	cyto_nucl 13.5, nucl 13, cyto 10, mito 9
ENSCHIP00000007181.1	nucl 17, cyto 12.5, cyto_mito 7
ENSCHIP00000007212.1	nucl 16, cyto 13.5, cyto_mito 7.5
ENSCHIP00000007219.1	nucl 17, cyto 12.5, cyto_mito 7
ENSCHIP00000006934.1	cyto 14, extr 13, mito 3.5, E.R._mito 2.5
ENSCHIP00000006942.1	extr 31
ENSCHIP00000007006.1	cyto 14.5, cyto_nucl 14.5, nucl 13.5
ENSCHIP00000007009.1	cyto_nucl 15, nucl 14.5, cyto 14.5
ENSCHIP00000006981.1	cyto 23.5, cyto_nucl 13.5, extr 4
ENSCHIP00000006985.1	extr 32
ENSCHIP00000006978.1	nucl 31.5, cyto_nucl 16.5
ENSCHIP00000006983.1	nucl 31.5, cyto_nucl 16.5
ENSCHIP00000007042.1	extr 22, cyto_nucl 3.16667, cyto_pero 2.66667, nucl 2, cyto 2, mito 2, lyso 2
ENSCHIP00000007055.1	extr 16, lyso 6, pero 5.5, mito_pero 3.5, plas 3
ENSCHIP00000007129.1	cyto 21.5, cyto_nucl 14.5, nucl 6.5
ENSCHIP00000007139.1	cyto 19.5, cyto_nucl 13.5, nucl 6.5, plas 2
ENSCHIP00000007014.1	cyto 21, mito 10
ENSCHIP00000007198.1	plas 25, E.R. 3, mito 2
ENSCHIP00000007214.1	plas 23, E.R. 3, cyto 2, mito 2, cyto_mito 2, E.R._golg 2
ENSCHIP00000007222.1	cyto 14.5, cyto_nucl 11, nucl 6.5, mito 6, mito_pero 5, pero 2
ENSCHIP00000007035.1	extr 28, nucl 3
ENSCHIP00000007123.1	cyto 13, extr 7, cyto_mito 7, pero 4
ENSCHIP00000007113.1	nucl 31.5, cyto_nucl 16.5
ENSCHIP00000007097.1	nucl 11.5, cyto_nucl 11.5, cyto 10.5, extr 9
ENSCHIP00000007092.1	nucl 32
ENSCHIP00000007106.1	extr 32
ENSCHIP00000007102.1	nucl 16, cyto 15
ENSCHIP00000007121.1	nucl 32
ENSCHIP00000007140.1	cyto 15.5, extr 12, cyto_nucl 9.5, nucl 2.5
ENSCHIP00000007152.1	mito 31.5, cyto_mito 16.5
ENSCHIP00000007173.1	mito 25, extr 6
ENSCHIP00000007174.1	mito 22, cyto 8
ENSCHIP00000007163.1	nucl 20, cyto 8, mito 4, cyto_pero 4, cyto_plas 4, cyto_golg 4
ENSCHIP00000007185.1	extr 18, plas 4, lyso 3, pero 2.5, E.R. 2, mito_pero 2, cysk_plas 2, cyto_plas 2
ENSCHIP00000007192.1	E.R. 9, plas 7, extr 7, extr_plas 7, E.R._golg 7
ENSCHIP00000007188.1	cyto 18.5, cyto_nucl 16, nucl 12.5
ENSCHIP00000007207.1	nucl 26, cyto_nucl 18, cyto 6
ENSCHIP00000007200.1	extr 31
ENSCHIP00000007197.1	nucl 17.5, cyto_nucl 16.5, cyto 10.5
ENSCHIP00000007202.1	nucl 23, cyto_nucl 17.5, cyto 6
ENSCHIP00000007301.1	cyto 20.5, cyto_nucl 18, nucl 10.5
ENSCHIP00000007238.1	nucl 28, cyto 4
ENSCHIP00000007247.1	cyto 22.5, cyto_nucl 13.5, nucl 3.5, mito 3
ENSCHIP00000007281.1	mito 30
ENSCHIP00000007314.1	nucl 31.5, cyto_nucl 16.5
ENSCHIP00000007360.1	nucl 31, cyto_nucl 17
ENSCHIP00000007367.1	nucl 31, cyto_nucl 17
ENSCHIP00000007374.1	nucl 31.5, cyto_nucl 16.5
ENSCHIP00000007321.1	mito 19, cyto_nucl 7.5, cyto 6.5, nucl 5.5
ENSCHIP00000007410.1	mito 13, cyto 11, extr 5
ENSCHIP00000007430.1	cyto 26, mito 4
ENSCHIP00000007362.1	extr 29
ENSCHIP00000007413.1	nucl 22.5, cyto_nucl 15.5, cyto 7.5
ENSCHIP00000007531.1	cyto 25.5, cyto_nucl 14.5, pero 3
ENSCHIP00000007552.1	cyto 25.5, cyto_nucl 14.5, pero 3
ENSCHIP00000007562.1	cyto 17, cyto_nucl 16, nucl 11
ENSCHIP00000007425.1	nucl 32
ENSCHIP00000007371.1	extr 10, E.R. 8, extr_plas 8, plas 6
ENSCHIP00000007394.1	extr 21, nucl 6, cyto_nucl 4.5, plas 2, lyso 2
ENSCHIP00000007422.1	E.R. 9, cyto 8, mito 4.5, E.R._golg 4.5, mito_pero 3.5, extr 3, nucl 3
ENSCHIP00000007438.1	cyto 17, mito 5, nucl 4, E.R._mito 4
ENSCHIP00000007376.1	cyto 17, cyto_nucl 10.8333, cyto_mito 10.3333, pero 4, nucl 3.5, plas 3
ENSCHIP00000007433.1	nucl 18.5, cyto_nucl 18, cyto 10.5
ENSCHIP00000007444.1	nucl 19.5, cyto_nucl 17, cyto 9.5
ENSCHIP00000007446.1	nucl 22, mito 7
ENSCHIP00000007459.1	cyto 14, mito 11, extr 5
ENSCHIP00000007411.1	cyto 26.5, cyto_nucl 15, nucl 2.5
ENSCHIP00000007426.1	extr 25, cyto 3.5, cyto_nucl 3, nucl 1.5
ENSCHIP00000007476.1	extr 18, E.R. 5, pero 2.5, cyto_pero 2.5, E.R._golg 2.5, nucl 2
ENSCHIP00000007489.1	extr 21, E.R. 5, plas 2, pero 2, lyso 2
ENSCHIP00000007498.1	extr 19, E.R. 5, pero 2.5, cyto_pero 2.5, E.R._golg 2.5
ENSCHIP00000007508.1	extr 17, E.R. 4, nucl 3, pero 2.5, E.R._mito 2.5, cyto_pero 2.5
ENSCHIP00000007423.1	cyto 23, cyto_nucl 13.8333, cyto_pero 13.8333, nucl 3.5, pero 3.5
ENSCHIP00000007453.1	nucl 31.5, cyto_nucl 16.5
ENSCHIP00000007470.1	cyto 16, cyto_nucl 12, extr 9, nucl 4
ENSCHIP00000007491.1	extr 10, pero 7, lyso 5, extr_plas 5, mito 4
ENSCHIP00000007496.1	extr 16, mito 6, lyso 4, pero 3, golg 3, E.R._mito 3, cyto_mito 3, mito_nucl 3
ENSCHIP00000007501.1	nucl 32
ENSCHIP00000007484.1	cyto 14, nucl 8, extr 4, mito 4
ENSCHIP00000007499.1	cyto 28, nucl 2
ENSCHIP00000007503.1	nucl 31.5, cyto_nucl 16.5
ENSCHIP00000007517.1	nucl 32
ENSCHIP00000007506.1	extr 11, E.R. 9, plas 6, pero 3, cysk_plas 3, cyto_plas 3
ENSCHIP00000007521.1	nucl 32
ENSCHIP00000007543.1	nucl 32
ENSCHIP00000007677.1	cyto 12, cyto_pero 9.5, cyto_nucl 8.83333, mito_pero 6.16667, pero 5.5, nucl 4.5, mito 4.5, E.R._mito 3.66667, plas 2.5
ENSCHIP00000007694.1	cyto 12, cyto_pero 9.5, cyto_nucl 8.83333, mito_pero 6.16667, pero 5.5, nucl 4.5, mito 4.5, E.R._mito 3.66667, plas 2.5
ENSCHIP00000007738.1	cyto 12.5, cyto_nucl 9, pero 7, mito_pero 6.33333, cyto_golg 6.33333, nucl 4.5, mito 3.5
ENSCHIP00000007746.1	cyto 10.5, cyto_nucl 8.5, pero 7, mito_pero 6.33333, nucl 5.5, E.R._mito 3.66667, mito 3.5, E.R. 2.5
ENSCHIP00000007544.1	cyto 28.5, cyto_nucl 16
ENSCHIP00000007555.1	cyto 19.5, cyto_nucl 12, mito 6, extr 4
ENSCHIP00000007568.1	cyto 23.5, cyto_plas 12.5, mito 5.5, E.R._mito 3.5
ENSCHIP00000007569.1	cyto 16.5, cyto_nucl 13.5, extr 10, nucl 5.5
ENSCHIP00000007606.1	nucl 32
ENSCHIP00000007615.1	extr 23, nucl 3.5, E.R. 3, cyto_nucl 2.5
ENSCHIP00000007744.1	cyto 22.5, cyto_nucl 15, nucl 4.5, mito 3
ENSCHIP00000007774.1	cyto 22.5, cyto_nucl 14.5, nucl 5.5
ENSCHIP00000007585.1	cyto 20, mito 11.5, E.R._mito 6.5
ENSCHIP00000007591.1	cyto 20.5, cyto_nucl 15, nucl 8.5
ENSCHIP00000007600.1	cyto 12, extr 9, mito 8
ENSCHIP00000007622.1	mito 14, plas 6, pero 4, cyto_plas 4, lyso 3, cyto_pero 3, cysk_plas 3
ENSCHIP00000007635.1	cyto 20, cyto_nucl 12.8333, cyto_pero 11.5, mito 7
ENSCHIP00000007661.1	E.R. 8, cyto 7, extr 5.5, extr_plas 5.5, plas 4.5, cyto_nucl 4.5, mito 2.5, mito_pero 2.5
ENSCHIP00000007681.1	cyto 14, cyto_nucl 13, nucl 10, extr 5
ENSCHIP00000007683.1	cyto 20, mito 12
ENSCHIP00000007851.1	cyto 16.5, cyto_nucl 16.5, nucl 11.5
ENSCHIP00000007863.1	cyto 16.5, cyto_nucl 16.5, nucl 11.5
ENSCHIP00000007882.1	cyto_nucl 17, cyto 16, nucl 12
ENSCHIP00000007696.1	nucl 32
ENSCHIP00000007722.1	cyto 21.5, cyto_nucl 13.5, extr 6
ENSCHIP00000007760.1	cyto 25, mito 5.5, E.R._mito 3.5
ENSCHIP00000007854.1	nucl 18, cyto_nucl 16.3333, cyto 12.5, cyto_mito 7.16667
ENSCHIP00000007861.1	nucl 17, cyto_nucl 16.3333, cyto 13.5, cyto_mito 7.66667
ENSCHIP00000007795.1	extr 28, cyto_nucl 3
ENSCHIP00000007843.1	extr 21, cyto 4.5, cyto_pero 3.66667, mito_pero 2.83333, cyto_plas 2.83333
ENSCHIP00000007819.1	cyto 19.5, cyto_nucl 14.5, nucl 6.5, mito 5
ENSCHIP00000007844.1	nucl 32
ENSCHIP00000007834.1	cyto 26.5, cyto_nucl 15, mito 3
ENSCHIP00000007853.1	cyto 24, cyto_nucl 16.5, nucl 7
ENSCHIP00000007866.1	mito 30
ENSCHIP00000007859.1	cyto_nucl 16.1667, cyto 15.5, cyto_plas 9.83333, nucl 9.5, extr 2, mito 2
ENSCHIP00000007864.1	cyto_nucl 16.6667, cyto 14.5, nucl 9.5, cyto_plas 9.5, extr 2, mito 2, cysk 2
ENSCHIP00000007868.1	cyto 18.5, cyto_nucl 11.5, extr 8, nucl 3.5
ENSCHIP00000007892.1	cyto 17, nucl 6, cysk 6
ENSCHIP00000007901.1	cyto 17, nucl 6, cysk 6
ENSCHIP00000007907.1	cyto 18, nucl 6, cysk 5
ENSCHIP00000007913.1	cyto 17.5, cyto_nucl 15.5, nucl 12.5
ENSCHIP00000007897.1	cyto 20, mito 7, E.R._mito 5.66667, mito_pero 5.66667, E.R. 2, pero 2
ENSCHIP00000007902.1	nucl 15, plas 6, cyto 3, mito 3, extr_plas 3, cyto_mito 3, cysk_plas 3
ENSCHIP00000007916.1	plas 18.5, extr_plas 11.5, E.R. 6, extr 3.5
ENSCHIP00000007931.1	nucl 28.5, cyto_nucl 15.5
ENSCHIP00000007936.1	nucl 12.5, cyto_nucl 10, plas 6, cyto 4.5, E.R. 3, extr_plas 3, cysk_plas 3
ENSCHIP00000008279.1	cyto 17, mito 12
ENSCHIP00000008297.1	cyto 17, mito 12
ENSCHIP00000008321.1	cyto 17, mito 12
ENSCHIP00000008337.1	cyto 17, mito 12
ENSCHIP00000007921.1	extr 15, nucl 9, cyto 8
ENSCHIP00000007930.1	mito 11, cyto 8.5, extr 8, cyto_nucl 8, nucl 4.5
ENSCHIP00000007949.1	nucl 15, extr 11, cyto_nucl 11, cyto 5
ENSCHIP00000007964.1	nucl 13, extr 11, cyto_nucl 11, cyto 7
ENSCHIP00000007945.1	cyto 11.5, plas 9, cyto_nucl 9, nucl 5.5, mito 3
ENSCHIP00000007975.1	cyto 11.5, plas 9, cyto_nucl 9, nucl 5.5, mito 3
ENSCHIP00000007947.1	nucl 28, extr 1, cyto 1, mito 1, cysk 1, cyto_mito 1
ENSCHIP00000007988.1	cyto 20, extr 4, nucl 3, pero 3
ENSCHIP00000007994.1	cyto 15, cysk 7, nucl 5, extr 3
ENSCHIP00000007980.1	cyto 13.5, cyto_mito 7.5, nucl 7, pero 5, golg 2, extr_plas 2
ENSCHIP00000007986.1	cyto 14, cyto_nucl 9.33333, cyto_mito 8.83333, pero 5, nucl 3.5, plas 2.5, mito 2.5, extr_plas 2.5
ENSCHIP00000007990.1	cyto_nucl 14.5, nucl 14, cyto 11, extr 3, golg 3
ENSCHIP00000007976.1	cyto 17, extr 6, mito_pero 4, plas 3, mito 2.5, pero 2.5
ENSCHIP00000008129.1	E.R. 8, extr 6, nucl 5, cyto 4.5, mito 4, extr_plas 4, E.R._golg 4
ENSCHIP00000008155.1	E.R. 8, extr 6, nucl 6, cyto 4.5, mito 4, E.R._golg 4, mito_pero 3.83333
ENSCHIP00000008027.1	extr 12, cyto_nucl 10.8333, cyto 9.5, nucl 8, cyto_pero 5.83333
ENSCHIP00000008026.1	nucl 32
ENSCHIP00000008031.1	nucl 32
ENSCHIP00000008035.1	nucl 13.5, cyto_nucl 11.5, cyto 8.5, extr 7
ENSCHIP00000008053.1	mito 26.5, mito_pero 15, pero 2.5
ENSCHIP00000008057.1	cyto 15, cyto_nucl 15, nucl 9, golg 3, extr 2, pero 2
ENSCHIP00000008074.1	cyto 20, nucl 7, cysk 3
ENSCHIP00000008050.1	cyto 24.5, cyto_nucl 14, mito 3
ENSCHIP00000008152.1	nucl 18, cyto_nucl 16.3333, cyto 12.5, cyto_mito 7.16667
ENSCHIP00000008163.1	nucl 19.5, cyto_nucl 15.8333, cyto 11, cyto_mito 6.33333
ENSCHIP00000008171.1	cyto 12, mito 10, extr 4, golg 3
ENSCHIP00000008042.1	cyto 15.5, mito 15, cyto_nucl 8.5
ENSCHIP00000008046.1	mito 19, cyto 12.5, cyto_nucl 7
ENSCHIP00000008048.1	extr 18, E.R. 7, lyso 3, plas 2, pero 2
ENSCHIP00000008065.1	cyto 15, extr 12, nucl 2, mito 2, mito_nucl 2
ENSCHIP00000008066.1	cyto 18.5, cyto_nucl 15.5, nucl 11.5
ENSCHIP00000008078.1	mito 18, cyto 8.5, cyto_nucl 8.5, nucl 5.5
ENSCHIP00000008093.1	extr 24, pero 4, mito 2, lyso 2, cyto_pero 2
ENSCHIP00000008079.1	cyto 22.5, cyto_nucl 19, nucl 8.5
ENSCHIP00000008088.1	nucl 31.5, cyto_nucl 16.5
ENSCHIP00000008150.1	nucl 19, mito 9, extr 3
ENSCHIP00000008167.1	cyto 18, nucl 10, extr 3
ENSCHIP00000008174.1	nucl 14, cyto 14, cyto_nucl 14
ENSCHIP00000008179.1	nucl 18.5, cyto_nucl 16.5, cyto 11.5
ENSCHIP00000008120.1	mito 18, nucl 8.5, cyto_nucl 6.5, cyto 3.5
ENSCHIP00000008108.1	nucl 16, cyto_nucl 15, cyto 10, extr 5
ENSCHIP00000008107.1	extr 27, cyto_nucl 2.5, cyto 2, mito 2
ENSCHIP00000008116.1	extr 32
ENSCHIP00000008134.1	cyto 23.5, cyto_plas 12.5, mito 5.5, E.R._mito 3.5
ENSCHIP00000008142.1	extr 26, lyso 6
ENSCHIP00000008210.1	nucl 14, cyto_nucl 14, cyto 10, mito 8
ENSCHIP00000008219.1	nucl 31.5, cyto_nucl 16.5
ENSCHIP00000008236.1	cyto 22.5, cyto_nucl 14, nucl 4.5, extr 3
ENSCHIP00000008243.1	cyto 14, mito 10, cyto_nucl 10, extr 5, E.R._mito 5, mito_pero 5
ENSCHIP00000008255.1	cyto 22.5, cyto_nucl 14, mito 4, nucl 2.5
ENSCHIP00000008234.1	mito 22, cyto 8.5, cyto_nucl 5
ENSCHIP00000008240.1	cyto 16.5, cyto_nucl 10.5, extr 10, nucl 3.5
ENSCHIP00000008281.1	nucl 19, cyto 11
ENSCHIP00000008269.1	cyto_nucl 13.8333, cyto 12.5, mito 10, cyto_pero 7.66667, nucl 7
ENSCHIP00000008275.1	extr 29
ENSCHIP00000008283.1	nucl 31.5, cyto_nucl 16.5
ENSCHIP00000008290.1	cyto 17, mito 6, extr 5, nucl 3, E.R._mito 3
ENSCHIP00000008307.1	cyto_nucl 13.5, nucl 13, cyto 10, mito 9
ENSCHIP00000008316.1	extr 23, cyto 7
ENSCHIP00000008331.1	nucl 25, cyto 4
ENSCHIP00000008320.1	cyto 21, mito 5.5, nucl 5, E.R._mito 3.5
ENSCHIP00000008339.1	nucl 15.5, extr 12, cyto_nucl 10.5, cyto 4.5
ENSCHIP00000008348.1	mito 30, cyto_mito 17
ENSCHIP00000008368.1	cyto 15.5, cyto_nucl 12.5, nucl 6.5, extr 5, pero 2, cysk 2
ENSCHIP00000008370.1	mito 11, cyto 10, cyto_nucl 9.5, extr 5, nucl 5
ENSCHIP00000008366.1	cyto 13.5, pero 10, cyto_nucl 9.5, nucl 4.5
ENSCHIP00000008371.1	nucl 32
ENSCHIP00000008373.1	extr 16, cyto 11.5, cyto_nucl 8, extr_plas 8
ENSCHIP00000008374.1	extr 26, E.R. 4
ENSCHIP00000008379.1	cyto 19.5, cyto_nucl 16, nucl 7.5, mito 5
ENSCHIP00000008385.1	cyto 16.5, cyto_nucl 15, nucl 8.5, mito 5
ENSCHIP00000008383.1	nucl 13, cyto 12.5, cyto_mito 7, extr 4
ENSCHIP00000008438.1	cyto 22.5, cyto_nucl 17, nucl 4.5, pero 3
ENSCHIP00000008456.1	cyto 20, cyto_nucl 16.5, nucl 7, pero 3
ENSCHIP00000008466.1	cyto 23, cyto_nucl 14.5, pero 4
ENSCHIP00000008409.1	mito 14.5, cyto_mito 11.1667, cyto_nucl 8, mito_pero 8, nucl 6.5, cyto 6
ENSCHIP00000008427.1	extr 30
ENSCHIP00000008425.1	nucl 32
ENSCHIP00000008429.1	extr 17, cyto 6.5, cyto_nucl 6.5, nucl 5.5
ENSCHIP00000008431.1	nucl 28, cyto_nucl 17
ENSCHIP00000008447.1	nucl 28, cyto_nucl 17
ENSCHIP00000008461.1	extr 15, mito 5, cyto_nucl 4.33333, lyso 4, cyto 3.5, cyto_pero 3.16667, nucl 3
ENSCHIP00000008457.1	mito 15, extr 14
ENSCHIP00000008471.1	cyto 12.5, extr 11, cyto_nucl 9.5, nucl 5.5, extr_plas 5.5
ENSCHIP00000008473.1	cyto 12.5, extr 11, cyto_nucl 9.5, nucl 5.5, extr_plas 5.5
ENSCHIP00000008472.1	extr 32
ENSCHIP00000008481.1	nucl 32
ENSCHIP00000008488.1	nucl 32
ENSCHIP00000008533.1	mito 13, cyto 12, cyto_nucl 10.5, nucl 7
ENSCHIP00000008507.1	mito 20, cyto 7.5, cyto_nucl 5.5, nucl 2.5
ENSCHIP00000008522.1	cyto 26, mito 3
ENSCHIP00000008534.1	cyto 25.5, cyto_nucl 14.5, mito 4
ENSCHIP00000008536.1	cyto 25.5, cyto_nucl 14.5, mito 4
ENSCHIP00000008538.1	cyto 25.5, cyto_nucl 13.5, mito 6
ENSCHIP00000008541.1	cyto 25.5, cyto_nucl 14, mito 5
ENSCHIP00000008530.1	cyto_nucl 12.5, nucl 11, mito 11, cyto 10
ENSCHIP00000008544.1	cyto 18, cyto_nucl 14.5, mito 6, nucl 5
ENSCHIP00000008557.1	nucl 19, cyto_nucl 17, cyto 13
ENSCHIP00000008563.1	plas 11, cyto 10.5, cyto_mito 7.5, mito 3.5, extr 2, E.R. 2
ENSCHIP00000008568.1	plas 13.5, cyto 9.5, extr_plas 8, cyto_mito 6, nucl 3, extr 1.5, mito 1.5
ENSCHIP00000008671.1	mito 17, nucl 6, cyto 5.5, cyto_pero 5
ENSCHIP00000008699.1	mito 17, nucl 6, cyto 5.5, cyto_pero 5
ENSCHIP00000008573.1	nucl 32
ENSCHIP00000008581.1	nucl 32
ENSCHIP00000008596.1	cyto_nucl 21.5, cyto 19.5, cyto_plas 13.1667, nucl 9
ENSCHIP00000008618.1	cyto 15, extr 7, nucl 4, cysk 3
ENSCHIP00000008600.1	cyto 22.5, cyto_nucl 15, nucl 6.5
ENSCHIP00000008628.1	nucl 32
ENSCHIP00000008689.1	cyto 14.5, cyto_nucl 13.5, nucl 9.5, extr 3, mito 2, golg 2
ENSCHIP00000008640.1	nucl 31.5, cyto_nucl 16.5
ENSCHIP00000008653.1	nucl 23, mito 5, cyto 3
ENSCHIP00000008662.1	nucl 17.5, cyto_nucl 14, cyto 9.5, cysk 3
ENSCHIP00000008700.1	nucl 21, mito 6, cyto 5
ENSCHIP00000008704.1	cyto_nucl 16, nucl 15.5, cyto 15.5
ENSCHIP00000008676.1	cyto 26.5, cyto_nucl 14.5, plas 3
ENSCHIP00000008768.1	cyto 12, pero 6, mito_pero 5, plas 4.5, extr_plas 4, nucl 3, extr 2.5
ENSCHIP00000008711.1	extr 12.5, E.R. 7.5, extr_plas 7.5, E.R._mito 6.5, cyto 3, pero 3, cyto_pero 3
ENSCHIP00000008722.1	extr 16, E.R. 9, E.R._mito 6.5, mito 2, lyso 2
ENSCHIP00000008769.1	nucl 32
ENSCHIP00000008777.1	nucl 30
ENSCHIP00000008713.1	cyto 23, plas 4, mito 4
ENSCHIP00000008720.1	extr 13, cyto 8, E.R._mito 4.5, E.R. 3.5, pero 3, mito 2.5
ENSCHIP00000008727.1	mito 10.5, cyto_mito 7.5, extr 6, pero 5, cyto 3.5, nucl 3, plas 2, E.R. 2
ENSCHIP00000008698.1	extr 15, cyto_nucl 7, mito 6, nucl 5, cyto 5
ENSCHIP00000008804.1	cyto 22.5, cyto_nucl 13.5, extr 5
ENSCHIP00000008807.1	cyto 17, cyto_nucl 11, extr 7, mito 4
ENSCHIP00000008818.1	mito 14, cyto_nucl 7, E.R._mito 7, nucl 6, cyto 6
ENSCHIP00000008825.1	cyto 15.5, cyto_nucl 15, nucl 13.5
ENSCHIP00000008831.1	cyto 20.5, cyto_nucl 14, nucl 4.5, extr 3
ENSCHIP00000008836.1	cyto 21, cyto_nucl 17.5, nucl 8
ENSCHIP00000008714.1	mito 21.5, mito_pero 12, cyto 4.5, extr 4
ENSCHIP00000008735.1	mito 19, cyto 9, nucl 2
ENSCHIP00000008785.1	nucl 23.5, cyto_nucl 18, cyto 7.5
ENSCHIP00000008759.1	cyto 26, extr 3, mito 2.5
ENSCHIP00000008790.1	extr 30
ENSCHIP00000008786.1	nucl 32
ENSCHIP00000008788.1	cyto_nucl 13.5, nucl 12, cyto 11, mito 9
ENSCHIP00000008794.1	cyto 16.5, extr 12, cyto_nucl 10
ENSCHIP00000008813.1	mito 27, cyto_mito 16.8333, cyto 4.5
ENSCHIP00000008802.1	extr 16.5, extr_plas 11.5, pero 6, plas 3.5, cyto 2, lyso 2
ENSCHIP00000008812.1	nucl 32
ENSCHIP00000008870.1	nucl 31.5, cyto_nucl 16.5
ENSCHIP00000008876.1	nucl 31.5, cyto_nucl 16.5
ENSCHIP00000008878.1	nucl 29.5, cyto_nucl 17.5
ENSCHIP00000008880.1	nucl 29.5, cyto_nucl 17.5
ENSCHIP00000008832.1	cyto 23, cyto_nucl 15, extr 6
ENSCHIP00000008839.1	cyto 10, mito 10, cyto_mito 10
ENSCHIP00000008853.1	cyto 23, mito 6.5, E.R._mito 4
ENSCHIP00000008913.1	cyto 20, cyto_nucl 14.5, nucl 5, cysk 4
ENSCHIP00000008912.1	mito 29.5, cyto_mito 15.5
ENSCHIP00000008899.1	cyto 23, extr 4, pero 2, extr_plas 2
ENSCHIP00000008904.1	mito 16, cyto 12.5, cyto_nucl 9
ENSCHIP00000008926.1	mito 10, cyto_nucl 10, nucl 9, cyto 9
ENSCHIP00000008929.1	nucl 10.5, cyto_nucl 10.1667, cyto 8.5, cyto_pero 7.33333, mito 7, pero 4
ENSCHIP00000008930.1	nucl 10.5, cyto_nucl 8.83333, mito 8, cyto 6, cyto_pero 5.83333, pero 4.5, E.R._mito 4.5
ENSCHIP00000008931.1	nucl 21, cyto_nucl 16, cyto 9
ENSCHIP00000008936.1	nucl 14.5, cyto_nucl 12, cyto 8.5, mito 7
ENSCHIP00000008938.1	extr 22, cyto 6.5, cyto_nucl 4.5
ENSCHIP00000008950.1	cyto 13, cyto_nucl 12.5, extr 7, nucl 6, mito 5
ENSCHIP00000008957.1	nucl 14.5, cyto_nucl 14, cyto 10.5, mito 4
ENSCHIP00000008961.1	cyto 19, cyto_nucl 15.5, nucl 10
ENSCHIP00000008979.1	extr 32
ENSCHIP00000009004.1	cyto 28.5, cyto_nucl 15.5
ENSCHIP00000009015.1	cyto 27.5, cyto_plas 14.5
ENSCHIP00000008990.1	mito 19, nucl 6, cyto 3, extr 2, pero 2
ENSCHIP00000008994.1	nucl 31.5, cyto_nucl 16.5
ENSCHIP00000009052.1	cyto 23, cyto_nucl 15.5, nucl 6
ENSCHIP00000009065.1	cyto 19.5, cyto_nucl 14.1667, cyto_plas 11.6667, extr 6
ENSCHIP00000009000.1	extr 14, plas 10, lyso 6
ENSCHIP00000009002.1	nucl 18, cyto_nucl 12, mito 8, cyto 4, E.R._mito 4, mito_pero 4
ENSCHIP00000009008.1	nucl 20, cyto_nucl 16.5, cyto 11
ENSCHIP00000009014.1	nucl 18, cyto_nucl 12, mito 8, cyto 4, E.R._mito 4, mito_pero 4
ENSCHIP00000009062.1	cyto 21, cyto_nucl 17, nucl 7
ENSCHIP00000009035.1	extr 8, cyto 7.5, cyto_mito 7, plas 6, mito 5.5, nucl 2
ENSCHIP00000009045.1	cyto 11.5, cyto_nucl 7.5, mito 7, E.R._mito 7, pero 4, E.R. 3, nucl 2.5
ENSCHIP00000009059.1	cyto 13, mito 7.5, cyto_plas 7.5, cyto_golg 7.5
ENSCHIP00000009103.1	cyto 15, extr 12, cyto_nucl 10.5, nucl 4
ENSCHIP00000009096.1	cyto 23, mito 7
ENSCHIP00000009084.1	nucl 32
ENSCHIP00000009090.1	cyto 14, extr 8, nucl 5, mito 5, mito_nucl 5
ENSCHIP00000009112.1	cyto 22, cyto_nucl 14.5, extr 3, nucl 3, mito 3
ENSCHIP00000009106.1	plas 32
ENSCHIP00000009134.1	nucl 28, cyto_nucl 16.5
ENSCHIP00000009176.1	nucl 24, cyto_nucl 16.5, cyto 5
ENSCHIP00000009183.1	nucl 22.5, cyto_nucl 17, cyto 6.5
ENSCHIP00000009186.1	nucl 24, cyto_nucl 16.5, cyto 5
ENSCHIP00000009144.1	mito 26.5, cyto_mito 16, cyto 4.5
ENSCHIP00000009152.1	cyto 21, nucl 9
ENSCHIP00000009143.1	extr 18, cyto 5, mito 4, cyto_pero 4, lyso 2
ENSCHIP00000009148.1	extr 13, cyto 6, mito 6, cyto_nucl 5.16667, cyto_pero 5.16667, nucl 2, pero 2, lyso 2
ENSCHIP00000009151.1	extr 17, cyto 7, cyto_pero 5.5, mito 4, pero 2, lyso 2, E.R._mito 2, mito_nucl 2
ENSCHIP00000009155.1	cyto 16, cyto_pero 10.5, cyto_nucl 10.3333, mito 7, E.R._mito 5, pero 3.5
ENSCHIP00000009147.1	nucl 32
ENSCHIP00000009150.1	nucl 21.5, cyto_nucl 16, cyto 9.5
ENSCHIP00000009156.1	nucl 31.5, cyto_nucl 16.5
ENSCHIP00000009188.1	cyto 21, mito 6, nucl 3, E.R._mito 3
ENSCHIP00000009193.1	mito 30
ENSCHIP00000009195.1	mito 31.5, cyto_mito 16.5
ENSCHIP00000009167.1	cyto 19.5, cyto_nucl 11, extr 7, mito 2
ENSCHIP00000009289.1	extr 20, golg 5.5, E.R._golg 4, lyso 2, E.R. 1.5
ENSCHIP00000009300.1	extr 12, nucl 12, cyto_nucl 9, cyto 4
ENSCHIP00000009303.1	cyto 17.5, cyto_nucl 16, nucl 13.5
ENSCHIP00000009312.1	cyto_nucl 17.5, nucl 15, cyto 14
ENSCHIP00000009321.1	extr 27, mito 3
ENSCHIP00000009179.1	nucl 24.5, cyto_nucl 16.5, cyto 5.5
ENSCHIP00000009184.1	nucl 25.5, cyto_nucl 17, cyto 5.5
ENSCHIP00000009189.1	nucl 20.5, cyto_nucl 17, cyto 10.5, mito_nucl 10.5
ENSCHIP00000009198.1	nucl 21, cyto_nucl 18.5, cyto 10
ENSCHIP00000009218.1	cyto 16, mito 12, extr 2, nucl 2
ENSCHIP00000009200.1	nucl 32
ENSCHIP00000009267.1	cysk 32
ENSCHIP00000009252.1	nucl 32
ENSCHIP00000009273.1	cyto 21, nucl 7, extr 2, mito 2
ENSCHIP00000009335.1	extr 27, mito 4
ENSCHIP00000009339.1	extr 28, mito 3
ENSCHIP00000009319.1	cyto 22.5, cyto_nucl 16, nucl 4.5, mito 2, golg 2
ENSCHIP00000009314.1	cyto 19, mito 11
ENSCHIP00000009318.1	nucl 32
ENSCHIP00000009317.1	cyto 16.5, cyto_nucl 16.5, nucl 13.5
ENSCHIP00000009331.1	cyto 16.5, cyto_nucl 16.5, nucl 13.5
ENSCHIP00000009332.1	cyto 16.5, cyto_nucl 16.5, nucl 13.5
ENSCHIP00000009345.1	cyto 25, cyto_nucl 16, mito 4
ENSCHIP00000009371.1	mito 24, cyto 5.5, cyto_nucl 3.5
ENSCHIP00000009352.1	nucl 22, cyto_nucl 15.5, cyto 7
ENSCHIP00000009350.1	cyto 13.5, extr 13, cyto_nucl 12, nucl 5.5
ENSCHIP00000009382.1	cyto 18.5, cyto_nucl 12, extr 11
ENSCHIP00000009357.1	nucl 20.5, cyto_nucl 17.5, cyto 9.5
ENSCHIP00000009367.1	nucl 28, cyto 3
ENSCHIP00000009400.1	cyto 12, nucl 9, mito 8
ENSCHIP00000009451.1	extr 16, lyso 5, pero 4, E.R. 3, golg 3, E.R._golg 3
ENSCHIP00000009461.1	extr 16, lyso 5, pero 4, E.R. 3, golg 3, E.R._golg 3
ENSCHIP00000009386.1	nucl 32
ENSCHIP00000009395.1	extr 15, cyto 9, nucl 8
ENSCHIP00000009447.1	cyto 17, cyto_nucl 12, extr 7, nucl 5
ENSCHIP00000009565.1	nucl 32
ENSCHIP00000009579.1	nucl 31
ENSCHIP00000009583.1	nucl 32
ENSCHIP00000009484.1	nucl 25.5, cyto_nucl 15, cyto 3.5
ENSCHIP00000009486.1	nucl 23, mito 7
ENSCHIP00000009497.1	mito 23, nucl 8
ENSCHIP00000009482.1	cyto 18.5, cyto_nucl 15.5, nucl 11.5
ENSCHIP00000009500.1	mito 20, cyto 4.5, cyto_pero 4.5, pero 3.5, extr 3
ENSCHIP00000009520.1	cyto 17.5, cyto_nucl 11, mito 8, nucl 3.5
ENSCHIP00000009536.1	cyto 18, cyto_nucl 16, nucl 12
ENSCHIP00000009546.1	cyto 18.5, cyto_nucl 16, nucl 10.5
ENSCHIP00000009557.1	cyto 18, cyto_nucl 16, nucl 12
ENSCHIP00000009526.1	cyto 19, mito 9.5, cyto_pero 9.5, cyto_plas 9.5, cyto_golg 9.5
ENSCHIP00000009548.1	cyto 13.5, cyto_nucl 13, nucl 9.5, pero 6
ENSCHIP00000009535.1	cyto 14.5, cyto_nucl 14, nucl 8.5, extr 8
ENSCHIP00000009544.1	nucl 27, cyto_nucl 17.5, cyto 4
ENSCHIP00000009550.1	mito 24, cyto_nucl 4, nucl 2.5, cyto 2.5
ENSCHIP00000009549.1	mito 13, cyto_nucl 9, cyto 8, nucl 6, extr 3
ENSCHIP00000009553.1	plas 19, pero 6, extr 3, cyto 2
ENSCHIP00000009561.1	nucl 25, cyto 6
ENSCHIP00000009564.1	E.R. 9, extr 7, pero 7, plas 4, lyso 4, mito_pero 4
ENSCHIP00000009576.1	E.R. 9, extr 7, pero 7, plas 4, lyso 4, mito_pero 4
ENSCHIP00000009589.1	E.R. 9, extr 7, pero 7, plas 4, lyso 4, mito_pero 4
ENSCHIP00000009597.1	E.R. 9, extr 7, pero 7, plas 4, lyso 4, mito_pero 4
ENSCHIP00000009607.1	E.R. 9, extr 7, pero 7, plas 4, lyso 4, mito_pero 4
ENSCHIP00000009623.1	E.R. 9, extr 7, pero 7, plas 4, lyso 4, mito_pero 4
ENSCHIP00000009582.1	nucl 32
ENSCHIP00000009570.1	cyto 19, extr 5, nucl 4, mito 3
ENSCHIP00000009586.1	cyto 27.5, cyto_nucl 15.5
ENSCHIP00000009602.1	mito 12, cyto 10.5, cyto_nucl 8, extr 7
ENSCHIP00000009609.1	mito 12, cyto 10.5, cyto_nucl 8, extr 7
ENSCHIP00000009673.1	E.R. 12.5, E.R._golg 9, extr 6, mito 5, golg 4.5
ENSCHIP00000009678.1	E.R. 11.5, E.R._golg 8.5, extr 6, mito 5, golg 4.5, extr_plas 4.5
ENSCHIP00000009695.1	extr 20, lyso 8, cyto_pero 2.5
ENSCHIP00000009704.1	extr 21, lyso 7, cyto_pero 2.5
ENSCHIP00000009635.1	cyto 11.5, cyto_nucl 11.5, nucl 10.5, extr 5, mito 5
ENSCHIP00000009690.1	nucl 18, cyto_nucl 11.5, extr 9, cyto 3
ENSCHIP00000009700.1	nucl 18, cyto_nucl 11.5, extr 9, cyto 3
ENSCHIP00000009641.1	extr 32
ENSCHIP00000009644.1	extr 31
ENSCHIP00000009651.1	extr 26, mito 4
ENSCHIP00000009683.1	mito 24, nucl 3.5, cyto_nucl 3, pero 2
ENSCHIP00000009679.1	extr 14, mito 11, cyto 3.5, cyto_nucl 2.5
ENSCHIP00000009681.1	extr 27, E.R. 3
ENSCHIP00000009688.1	cyto 26, mito 5.5, E.R._mito 3.5
ENSCHIP00000009699.1	nucl 19, cyto_nucl 15.5, cyto 8, extr 4
ENSCHIP00000009733.1	nucl 23, cyto_nucl 17, cyto 7
ENSCHIP00000009740.1	cyto 15, cyto_nucl 13.5, nucl 10, golg 3
ENSCHIP00000009753.1	cyto 16, cyto_nucl 15, nucl 12
ENSCHIP00000009765.1	cyto_nucl 17, cyto 16.5, nucl 10.5, extr 2, mito 2
ENSCHIP00000009743.1	cyto 17, cyto_nucl 11, extr 7, nucl 3, mito 2, pero 2, mito_pero 2
ENSCHIP00000009777.1	nucl 31, cyto_nucl 17
ENSCHIP00000009784.1	cyto 23, cyto_nucl 17.5, nucl 6
ENSCHIP00000009794.1	cyto 16.5, cyto_nucl 11.5, extr 4, mito 4, nucl 3.5, mito_pero 3.5
ENSCHIP00000009823.1	cyto 16, extr 10, cyto_mito 10
ENSCHIP00000009845.1	cyto 17.5, cyto_nucl 14.5, mito 7, nucl 6.5
ENSCHIP00000009851.1	nucl 15, cyto 13, extr 4
ENSCHIP00000009868.1	extr 23, E.R. 8
ENSCHIP00000009875.1	extr 15, E.R. 15
ENSCHIP00000009864.1	cyto 25, nucl 3, mito 2.5
ENSCHIP00000009869.1	cyto 21.5, cyto_nucl 14, nucl 5.5, mito 3.5
ENSCHIP00000009884.1	cyto 25, nucl 3, pero 2, mito_nucl 2
ENSCHIP00000009907.1	cyto_nucl 11.8333, nucl 11.5, cyto 9, mito 8, cyto_pero 6
ENSCHIP00000009953.1	extr 17, nucl 6, cyto_pero 4, cyto 3.5, mito 2.5
ENSCHIP00000009960.1	extr 16, nucl 6.5, cyto_nucl 6, cyto_pero 4.33333, cyto 4, mito 2.5
ENSCHIP00000009937.1	mito 31
ENSCHIP00000009938.1	cyto 19, mito 5, nucl 3, pero 3
ENSCHIP00000009957.1	nucl 12, cyto 12, cyto_nucl 12
ENSCHIP00000010023.1	nucl 32
ENSCHIP00000010029.1	nucl 32
ENSCHIP00000009992.1	cyto 18.5, cyto_nucl 10, mito 7, extr 3
ENSCHIP00000009997.1	cyto 17.5, cyto_nucl 12, mito 10, nucl 3.5
ENSCHIP00000009999.1	mito 19, cyto_nucl 7, cyto 6.5, nucl 4.5
ENSCHIP00000010027.1	nucl 23, cyto 8
ENSCHIP00000010040.1	nucl 23, cyto 8
ENSCHIP00000009998.1	nucl 32
ENSCHIP00000010009.1	nucl 31.5, cyto_nucl 16.5
ENSCHIP00000010046.1	cyto 12.5, cyto_nucl 10, mito 9, nucl 6.5
ENSCHIP00000010048.1	cyto 24, cyto_nucl 15.5, nucl 3, mito 2, pero 2, mito_pero 2
ENSCHIP00000010073.1	nucl 31.5, cyto_nucl 16.5
ENSCHIP00000010085.1	nucl 29.5, cyto_nucl 16.5
ENSCHIP00000010080.1	cyto 15, cyto_nucl 11.5, extr 8, mito 5
ENSCHIP00000010076.1	extr 29
ENSCHIP00000010591.1	nucl 23, cyto 8
ENSCHIP00000010094.1	plas 26, mito 3
ENSCHIP00000010102.1	plas 27, cyto 2, mito 2, cyto_mito 2
ENSCHIP00000010106.1	E.R. 11, extr 10, cyto 3.5, plas 3, cyto_pero 2.5, lyso 2
ENSCHIP00000010200.1	mito 16, cyto 11, extr 2, nucl 2
ENSCHIP00000010224.1	extr 22, mito 3, nucl 2, cyto 2, cyto_nucl 2
ENSCHIP00000010230.1	extr 12, cyto 10, cyto_nucl 8, mito 6, extr_plas 6
ENSCHIP00000010239.1	mito 12, extr 10, cyto 7, mito_pero 7
ENSCHIP00000010251.1	extr 18, mito 10, pero 2
ENSCHIP00000010148.1	cyto 27, cyto_nucl 16.5
ENSCHIP00000010154.1	cyto 27, cyto_nucl 16.5
ENSCHIP00000010255.1	cyto 12, cyto_nucl 10.5, extr 10, nucl 5, extr_plas 5
ENSCHIP00000010269.1	cyto 18.5, cyto_nucl 15.5, nucl 9.5
ENSCHIP00000010291.1	cyto 16, cyto_nucl 13.5, nucl 7, extr 5
ENSCHIP00000010333.1	cyto 21.5, cyto_nucl 13.5, extr 4, mito 3
ENSCHIP00000010220.1	cyto_nucl 15.5, cyto 14.5, nucl 11.5, extr 4
ENSCHIP00000010248.1	cyto 24, extr 4, nucl 2, mito 2, extr_plas 2, mito_nucl 2
ENSCHIP00000010258.1	cyto 17.5, cyto_nucl 12, mito 6, nucl 5.5
ENSCHIP00000010264.1	nucl 13.5, cyto_nucl 11, mito 9, cyto 7.5
ENSCHIP00000010267.1	nucl 19, mito 8, extr 4, E.R._mito 4, mito_pero 4
ENSCHIP00000010270.1	cyto 11, cyto_nucl 10.5, mito 9, extr 6, nucl 6
ENSCHIP00000010279.1	cyto 21.5, cyto_nucl 13.5, nucl 4.5, extr 4
ENSCHIP00000010286.1	nucl 27, cyto 4
ENSCHIP00000010323.1	nucl 32
ENSCHIP00000010328.1	extr 24, pero 5
ENSCHIP00000010377.1	mito 29
ENSCHIP00000010386.1	cyto 24.5, cyto_nucl 13.5, mito 3
ENSCHIP00000010338.1	nucl 18, cyto 12
ENSCHIP00000010340.1	plas 32
ENSCHIP00000010349.1	plas 32
ENSCHIP00000010369.1	plas 28, E.R. 4
ENSCHIP00000010394.1	nucl 14.5, cyto_nucl 13.5, cyto 11.5, cysk 3, golg 3
ENSCHIP00000010406.1	cyto 26, mito 3, golg 3
ENSCHIP00000010350.1	cyto 13, cyto_nucl 11.5, mito 8, nucl 6, extr 2, pero 2
ENSCHIP00000010359.1	mito 11, cyto_nucl 8.5, cyto 8, nucl 7, extr 2, pero 2, golg 2
ENSCHIP00000010405.1	cyto 23, mito 8
ENSCHIP00000010531.1	nucl 23, cyto_nucl 18, cyto 9
ENSCHIP00000010544.1	cyto 19, nucl 8, cysk 4, mito_nucl 4
ENSCHIP00000010549.1	cyto 18, nucl 9, cyto_mito 9, cyto_plas 9, cyto_golg 9
ENSCHIP00000010450.1	nucl 32
ENSCHIP00000010514.1	extr 18, nucl 5, lyso 5, cyto_nucl 4.5, cyto 2
ENSCHIP00000010522.1	extr 22, lyso 7, cyto 1.5, cyto_nucl 1.5
ENSCHIP00000010444.1	cyto 17, cyto_nucl 11.5, mito 10
ENSCHIP00000010448.1	mito 16, cyto 11, pero 2
ENSCHIP00000010453.1	nucl 11.5, cyto_nucl 10, mito 9, cyto 7.5
ENSCHIP00000010464.1	mito 27, extr 3.5, extr_plas 2.5
ENSCHIP00000010463.1	extr 22, E.R. 7
ENSCHIP00000010569.1	extr 25, E.R. 3.5, E.R._golg 2.5
ENSCHIP00000010574.1	extr 25, E.R. 3.5, E.R._golg 2.5
ENSCHIP00000010467.1	cyto 13, cyto_nucl 9.5, extr 8, mito 5, nucl 4, extr_plas 4
ENSCHIP00000010519.1	extr 32
ENSCHIP00000010532.1	cyto 14.5, mito 14, cyto_nucl 8
ENSCHIP00000010556.1	pero 21, plas 4.5, extr_plas 4, extr 2.5, nucl 1, mito 1, E.R. 1, golg 1, E.R._mito 1, E.R._golg 1, mito_nucl 1
ENSCHIP00000010550.1	nucl 15.5, cyto_nucl 14.5, cyto 12.5
ENSCHIP00000010563.1	nucl 32
ENSCHIP00000010570.1	nucl 32
ENSCHIP00000010571.1	extr 18, cyto 10, mito 4
ENSCHIP00000010608.1	mito 14, plas 12.5, extr_plas 7, E.R._mito 7, mito_pero 7
ENSCHIP00000010638.1	cyto 14.5, cyto_nucl 10.5, pero 6, nucl 5.5, mito 4
ENSCHIP00000010654.1	cyto 16, mito 15
ENSCHIP00000010663.1	cyto 16, mito 13, cyto_nucl 10.5
ENSCHIP00000010687.1	plas 22.5, extr_plas 12, nucl 3, cyto 2.5, cyto_mito 2
ENSCHIP00000010691.1	extr 22, E.R. 6, pero 2
ENSCHIP00000010685.1	cyto 12, extr 9, cyto_nucl 9
ENSCHIP00000010689.1	mito 24, nucl 5
ENSCHIP00000010697.1	extr 25, E.R. 3, lyso 3
ENSCHIP00000010704.1	cyto 16, extr 14
ENSCHIP00000010707.1	extr 21, cyto 5.5, mito 5, cyto_nucl 3.5
ENSCHIP00000010801.1	extr 17, nucl 11, cyto_nucl 8.5, extr_plas 8.5
ENSCHIP00000010823.1	extr 11.5, extr_plas 8, cyto 5, pero 5, cyto_pero 5, plas 3.5, cyto_nucl 3.5
ENSCHIP00000010820.1	cyto 23.5, cyto_nucl 14, extr 3, pero 3
ENSCHIP00000010819.1	extr 16, E.R. 8, plas 4, lyso 4, E.R._mito 4, E.R._golg 4
ENSCHIP00000010860.1	nucl 32
ENSCHIP00000010850.1	cyto 20.5, cyto_nucl 14, nucl 4.5, extr 2, mito 2, pero 2, mito_pero 2
ENSCHIP00000010864.1	mito 25, extr 2, cyto_nucl 2, pero 2
ENSCHIP00000010882.1	nucl 32
ENSCHIP00000010877.1	extr 26, nucl 3
ENSCHIP00000010909.1	cyto 24, mito 6
ENSCHIP00000010968.1	mito 28, cyto 2, pero 2, cyto_pero 2
ENSCHIP00000010971.1	cyto 24.5, cyto_nucl 13.5, pero 3
ENSCHIP00000010917.1	cyto 14, nucl 10, mito 5
ENSCHIP00000010948.1	extr 24, lyso 5
ENSCHIP00000010957.1	extr 17, E.R. 4, pero 3.5, mito_pero 3.33333, cyto_pero 3.16667, lyso 3
ENSCHIP00000010950.1	nucl 15.5, cyto_nucl 14, cyto 11.5, extr 2, mito 2
ENSCHIP00000010960.1	mito 19, cyto 9, pero 3
ENSCHIP00000010975.1	cyto 23.5, cyto_nucl 16, nucl 3.5, mito 3
ENSCHIP00000010986.1	extr 16, mito 9.5, cyto_mito 8.5, cyto 4.5
ENSCHIP00000011052.1	mito 13, extr 11, cyto_mito 8.5, nucl 2, cyto 2, E.R. 2, lyso 2
ENSCHIP00000011080.1	cysk 32
ENSCHIP00000011107.1	cysk 32
ENSCHIP00000010993.1	cyto 16.5, cyto_nucl 12.5, extr 9, cyto_mito 9
ENSCHIP00000011033.1	cyto 15, cyto_nucl 12, nucl 7, extr 5, mito 2, lyso 2
ENSCHIP00000011048.1	cyto 15.5, cyto_nucl 12.5, extr 6, nucl 4.5, mito 2, pero 2, golg 2, mito_pero 2
ENSCHIP00000011059.1	cyto 15, cyto_nucl 14, nucl 11, mito 3
ENSCHIP00000011085.1	nucl 30
ENSCHIP00000011084.1	nucl 14.5, mito 13, cyto_nucl 9.33333, cyto_mito 8.66667, mito_pero 7.33333
ENSCHIP00000011094.1	nucl 14.5, mito 12.5, cyto_nucl 10.8333, cyto_mito 9
ENSCHIP00000011100.1	nucl 28, cyto 3
ENSCHIP00000011066.1	cyto_nucl 11.1667, nucl 10.5, extr 10, cyto 8.5, cyto_pero 6
ENSCHIP00000011071.1	mito 11, extr 10, cyto 9.5, cyto_nucl 7
ENSCHIP00000011074.1	nucl 32
ENSCHIP00000011147.1	plas 27, E.R. 3
ENSCHIP00000011174.1	cyto 14.5, cyto_mito 10, nucl 7, mito_pero 4.33333, mito 4, extr_plas 2, plas 1.5, extr 1.5, pero 1.5
ENSCHIP00000011331.1	nucl 16.5, cyto_nucl 15.5, cyto 13.5
ENSCHIP00000011378.1	nucl 16.5, cyto_nucl 15.5, cyto 13.5
ENSCHIP00000011137.1	lyso 10, golg 8, extr 7, E.R. 5
ENSCHIP00000011149.1	extr 15.5, extr_plas 10.5, plas 4.5, mito 3, pero 3, lyso 3, mito_pero 3
ENSCHIP00000011143.1	cyto 13.5, cyto_nucl 12, nucl 9.5, extr 5
ENSCHIP00000011173.1	cyto 13.5, cyto_nucl 12, nucl 9.5, extr 5
ENSCHIP00000011188.1	cyto 14.5, cyto_nucl 12.5, nucl 9.5, extr 5
ENSCHIP00000011205.1	cyto 13, nucl 9, extr 5, pero 3
ENSCHIP00000011224.1	cyto_nucl 13, nucl 12.5, cyto 12.5, extr 5
ENSCHIP00000011154.1	nucl 12, cyto 11, extr 7
ENSCHIP00000011353.1	cyto 13, nucl 12, cyto_mito 7.83333, cyto_plas 7.83333, pero 4
ENSCHIP00000011179.1	nucl 19, cyto_nucl 14.5, cyto 8, extr 4
ENSCHIP00000011212.1	extr 18, cyto 6, nucl 4, cyto_mito 4
ENSCHIP00000011214.1	cyto 14, nucl 11, mito 4
ENSCHIP00000011233.1	cyto 26, cyto_nucl 15, extr 2, nucl 2, mito 2
ENSCHIP00000011235.1	cyto 12, plas 11, E.R. 5, mito 3
ENSCHIP00000011245.1	cyto 25, mito 7
ENSCHIP00000011262.1	cyto_nucl 18.5, nucl 17.5, cyto 14.5
ENSCHIP00000011306.1	cyto 16.5, cyto_nucl 14.5, nucl 7.5, extr 7
ENSCHIP00000011300.1	extr 19, cyto 13
ENSCHIP00000011308.1	cyto 24, cyto_nucl 14, mito 5
ENSCHIP00000011312.1	cyto 24, cyto_nucl 14, mito 5
ENSCHIP00000011329.1	mito 19, cyto 7, pero 3
ENSCHIP00000011345.1	cyto 24, cyto_nucl 14, mito 5
ENSCHIP00000011303.1	cyto 19.5, cyto_nucl 12, mito 5, extr 4
ENSCHIP00000011304.1	cyto 9, mito 8.5, cyto_nucl 8, mito_pero 6, nucl 5, E.R. 4, plas 3
ENSCHIP00000011381.1	nucl 23, cyto 9
ENSCHIP00000011413.1	nucl 19.5, cyto_nucl 15.5, cyto 10.5
ENSCHIP00000011420.1	nucl 25, cyto_nucl 17, cyto 7
ENSCHIP00000011339.1	cyto 20, mito 11.5, E.R._mito 6.5
ENSCHIP00000011364.1	cyto 14, extr 13, cyto_nucl 10, nucl 4
ENSCHIP00000011363.1	cyto 20, cyto_nucl 17, nucl 10
ENSCHIP00000011371.1	cyto 16, cyto_nucl 12, extr 7, mito 5
ENSCHIP00000011401.1	extr 10, cysk 9, cyto 8, nucl 5, extr_plas 5
ENSCHIP00000011409.1	cyto 12, extr 9, nucl 7, cysk 3
ENSCHIP00000011386.1	extr 12, extr_plas 10, plas 6, E.R. 5, pero 5
ENSCHIP00000011424.1	cyto 16.5, cyto_nucl 13, cysk 10, nucl 4.5
ENSCHIP00000011432.1	cyto 21, cyto_nucl 17.3333, cyto_mito 11.5, nucl 10.5
ENSCHIP00000011446.1	cyto 19, cyto_pero 11.5, E.R. 3, plas 2, extr 2, nucl 2, mito 2, pero 2, extr_plas 2, mito_nucl 2
ENSCHIP00000011399.1	extr 10, mito_pero 7.83333, pero 7, mito 6.5, E.R._mito 5.16667, lyso 4, E.R. 2.5
ENSCHIP00000011417.1	extr 29
ENSCHIP00000011410.1	extr 28, mito 2.5
ENSCHIP00000011421.1	cyto 12, cyto_nucl 10, extr 9, nucl 4, mito 3
ENSCHIP00000011451.1	cyto 22, cyto_nucl 17.5, nucl 7
ENSCHIP00000011456.1	nucl 31.5, cyto_nucl 16.5
ENSCHIP00000011466.1	nucl 31.5, cyto_nucl 16.5
ENSCHIP00000011465.1	extr 13, nucl 9, cyto 5, mito 5, cyto_mito 5
ENSCHIP00000011467.1	mito 17, nucl 8, cyto 7
ENSCHIP00000011508.1	nucl 26.5, cyto_nucl 15.5, cyto 3.5
ENSCHIP00000011478.1	nucl 29
ENSCHIP00000011489.1	nucl 29
ENSCHIP00000011497.1	nucl 29.5, cyto_nucl 16
ENSCHIP00000011479.1	mito 8, nucl 7.5, plas 7, cyto_nucl 6, cyto 3.5, extr_plas 3.5, cysk_plas 3.5
ENSCHIP00000011490.1	cyto 21, extr 7, nucl 3
ENSCHIP00000011528.1	extr 25, lyso 6
ENSCHIP00000011544.1	extr 26, lyso 5
ENSCHIP00000011556.1	extr 27, lyso 4
ENSCHIP00000011571.1	extr 26, lyso 5
ENSCHIP00000011522.1	mito 27, mito_nucl 16.5, nucl 4
ENSCHIP00000011520.1	cyto 28.5, cyto_nucl 16
ENSCHIP00000011546.1	cyto 25.5, cyto_nucl 15, nucl 3.5
ENSCHIP00000011549.1	cyto 29.5, cyto_nucl 16
ENSCHIP00000011510.1	nucl 28, cyto 1, mito 1, cysk 1, golg 1, cyto_mito 1, cyto_golg 1
ENSCHIP00000011514.1	cyto 27.5, cyto_nucl 15.5
ENSCHIP00000011547.1	extr 30
ENSCHIP00000011567.1	cyto_nucl 13.5, nucl 12.5, cyto 9.5, extr 5, mito 2
ENSCHIP00000011555.1	cyto 19.5, cyto_nucl 14, nucl 7.5, extr 2, cysk 2
ENSCHIP00000011615.1	cyto 17, cyto_nucl 13.5, nucl 8, pero 5
ENSCHIP00000011550.1	extr 11, mito 7, nucl 5, cyto 4, cyto_pero 4, lyso 3
ENSCHIP00000011557.1	extr 11, mito 7, nucl 5, cyto 4, cyto_pero 4, lyso 3
ENSCHIP00000011551.1	extr 11, cyto 8.5, cyto_nucl 8, cyto_mito 7.83333, cyto_pero 6.5, mito 5.5, extr_plas 5.5
ENSCHIP00000011568.1	nucl 20, cyto_nucl 13, extr 5, cyto 4
ENSCHIP00000011579.1	nucl 26, cyto_nucl 15.5, cyto 3
ENSCHIP00000011650.1	cyto 18.5, cyto_nucl 14.5, nucl 7.5, cysk 5
ENSCHIP00000011665.1	cyto 21, cyto_nucl 13, mito 8
ENSCHIP00000011666.1	cyto_nucl 8.66667, cyto 8.5, nucl 7.5, plas 7, cyto_mito 5.83333, extr_plas 5.5, pero 5
ENSCHIP00000011689.1	mito 14, nucl 8, extr 6, cyto 3, extr_plas 3
ENSCHIP00000011625.1	nucl 20, cyto_nucl 15, cyto 8
ENSCHIP00000011673.1	cyto 12.5, nucl 8, cyto_mito 7, pero 5, E.R. 3
ENSCHIP00000011667.1	extr 17, nucl 5, cyto 5, cyto_nucl 5
ENSCHIP00000011672.1	extr 25, plas 6
ENSCHIP00000011760.1	cyto 20, nucl 8, cysk 2
ENSCHIP00000011708.1	mito 28, nucl 2.5, cyto_nucl 2.5
ENSCHIP00000011753.1	extr 14, E.R. 13, golg 4
ENSCHIP00000011862.1	mito 24, cyto 5
ENSCHIP00000011866.1	cyto 15, cyto_nucl 14, nucl 11, mito 3, cysk_plas 2
ENSCHIP00000011875.1	mito 30
ENSCHIP00000011887.1	cyto 22, mito 9
ENSCHIP00000011898.1	cyto 24, mito 5
ENSCHIP00000012018.1	cyto 23, nucl 5, extr 3
ENSCHIP00000012041.1	cyto 26.5, cyto_nucl 15.5, nucl 3.5
ENSCHIP00000012056.1	cyto 17.5, cyto_nucl 9.5, mito 8, extr 2, E.R. 2
ENSCHIP00000012062.1	mito 21, cyto 8
ENSCHIP00000011870.1	mito 21, cyto 9.5, cyto_nucl 6
ENSCHIP00000011878.1	cyto 16, cyto_nucl 14.5, nucl 11, mito 5
ENSCHIP00000011882.1	cyto 13.5, cyto_nucl 12.5, mito 10, nucl 8.5
ENSCHIP00000011784.1	E.R. 15, plas 8, lyso 5, extr 3
ENSCHIP00000011799.1	cyto 9.5, cyto_mito 7, plas 6.5, pero 5, extr_plas 4.5, nucl 4, mito 3.5
ENSCHIP00000011810.1	cyto_nucl 16.5, nucl 15, cyto 14
ENSCHIP00000011824.1	nucl 17, cyto_nucl 17, cyto 13
ENSCHIP00000011835.1	nucl 17, cyto_nucl 16.5, cyto 12
ENSCHIP00000011861.1	nucl 18, cyto_nucl 16.5, cyto 11
ENSCHIP00000011868.1	cyto 16.5, cyto_nucl 15.5, nucl 13.5
ENSCHIP00000011815.1	extr 9, cyto 9, mito 8, nucl 6
ENSCHIP00000011846.1	cyto 17.5, cyto_nucl 13, extr 10, nucl 3.5
ENSCHIP00000011860.1	mito_pero 7.33333, mito 6.5, E.R. 6, cyto_pero 5.5, pero 5, cyto 4.5, extr 3, plas 2, nucl 2, lyso 2
ENSCHIP00000011864.1	cyto 16.5, cyto_nucl 14, nucl 10.5, mito 2
ENSCHIP00000011877.1	cyto 21, cyto_nucl 14.5, nucl 6, mito 2
ENSCHIP00000011924.1	cyto_nucl 17.5, cyto 15, nucl 12, golg 3
ENSCHIP00000011937.1	cyto_nucl 13.5, cyto 13, nucl 10, extr 4, cysk 3
ENSCHIP00000011928.1	cyto 22, mito 7
ENSCHIP00000011936.1	cyto 17.5, cyto_nucl 10.5, mito 10, nucl 2.5
ENSCHIP00000011951.1	cyto 16, cyto_nucl 12, extr 7, mito 5
ENSCHIP00000011922.1	nucl 31
ENSCHIP00000011930.1	nucl 30.5, cyto_nucl 16.5
ENSCHIP00000011934.1	nucl 31, cyto_nucl 17
ENSCHIP00000011938.1	extr 20, pero 7, lyso 3
ENSCHIP00000011945.1	extr 19, E.R. 8, plas 3
ENSCHIP00000011955.1	extr 26, pero 3
ENSCHIP00000011958.1	cyto 18, mito 8, nucl 4, E.R._mito 4
ENSCHIP00000011994.1	cyto 21.5, cyto_nucl 13, plas 4, nucl 3.5, mito_pero 2, cysk_plas 2
ENSCHIP00000011946.1	cyto 23, nucl 4, extr 3
ENSCHIP00000011966.1	cyto 14.5, cyto_nucl 11.5, cysk 10, nucl 5.5
ENSCHIP00000011979.1	cyto_nucl 18.5, nucl 15, cyto 14
ENSCHIP00000012115.1	cyto 21, nucl 6, cysk 3, mito_nucl 3
ENSCHIP00000012132.1	cyto 21, nucl 6, cysk 3, mito_nucl 3
ENSCHIP00000012144.1	cyto 20, nucl 7, cysk 3
ENSCHIP00000012159.1	cyto 21, nucl 6, cysk 3, mito_nucl 3
ENSCHIP00000011977.1	extr 26, mito 4
ENSCHIP00000012006.1	mito 29.5, cyto_mito 17.5
ENSCHIP00000012017.1	E.R. 17, extr 7, plas 3, golg 3
ENSCHIP00000012000.1	nucl 22.5, cyto_nucl 15.5, cyto 7.5
ENSCHIP00000012011.1	nucl 22.5, cyto_nucl 15.5, cyto 7.5
ENSCHIP00000012023.1	nucl 22.5, cyto_nucl 15.5, cyto 7.5
ENSCHIP00000012030.1	nucl 9, mito 7, plas 5, pero 5, cyto_mito 5
ENSCHIP00000012037.1	pero 18, cyto 4.5, plas 3, nucl 3, extr_plas 3, cyto_mito 3
ENSCHIP00000012064.1	cyto 21.5, cyto_nucl 14.5, mito 5
ENSCHIP00000012077.1	nucl 23, cyto 8
ENSCHIP00000012084.1	cyto 22, cyto_nucl 17, nucl 8
ENSCHIP00000012089.1	cyto 9.5, cyto_mito 8.33333, mito 6, mito_pero 5.83333, cyto_golg 5.83333, plas 4.5, pero 4.5, nucl 4
ENSCHIP00000012209.1	nucl 16, cyto 13
ENSCHIP00000012228.1	nucl 16, cyto 11, pero 3
ENSCHIP00000012231.1	cyto 14, nucl 12, cysk 3
ENSCHIP00000012250.1	mito 13, nucl 8.5, cyto_nucl 8.5, cyto 5.5, cysk 3
ENSCHIP00000012155.1	extr 15, cyto_pero 4.16667, cyto 4, mito 4, E.R. 4, E.R._mito 4
ENSCHIP00000012164.1	nucl 23, cyto 6
ENSCHIP00000012173.1	nucl 25, cyto 4
ENSCHIP00000012220.1	plas 10, cyto 8.5, pero 8, cyto_nucl 6.5, nucl 3.5
ENSCHIP00000012252.1	cyto 15, mito 11, extr 2, golg 2
ENSCHIP00000012267.1	cyto 11, extr 8, mito 8, nucl 2, golg 2
ENSCHIP00000012271.1	cyto 12, extr 10, mito 6, cyto_pero 6, cyto_plas 6
ENSCHIP00000012241.1	cyto 21, nucl 7, mito 4
ENSCHIP00000012229.1	extr 24, lyso 7
ENSCHIP00000012234.1	extr 24, lyso 7
ENSCHIP00000012251.1	extr 18, E.R. 12
ENSCHIP00000012266.1	extr 19, E.R. 10, extr_plas 10
ENSCHIP00000012288.1	extr 18, E.R. 12
ENSCHIP00000012249.1	nucl 30, cyto_nucl 17
ENSCHIP00000012258.1	nucl 30, cyto_nucl 17
ENSCHIP00000012272.1	mito 17, cyto_nucl 5.5, cyto 5, nucl 4, extr 3, pero 3
ENSCHIP00000012261.1	cyto 15.5, cyto_nucl 10.5, pero 6, nucl 4.5, plas 3
ENSCHIP00000012262.1	cyto_nucl 10.3333, cyto 9.5, extr 9, nucl 9, cyto_pero 6.16667
ENSCHIP00000012298.1	nucl 22.5, cyto_nucl 16.5, cyto 9.5
ENSCHIP00000012307.1	nucl 22.5, cyto_nucl 16.5, cyto 9.5
ENSCHIP00000012331.1	cyto_nucl 16.6667, cyto 16, nucl 13, cyto_mito 9.66667, cyto_plas 9.16667
ENSCHIP00000012335.1	mito 19.5, cyto_mito 14.8333, cyto 9, cyto_nucl 6.83333
ENSCHIP00000012294.1	extr 12, pero 8, lyso 5, mito_pero 5
ENSCHIP00000012316.1	cyto_nucl 13.5, nucl 13, cyto 10, extr 3, mito 2, pero 2, mito_pero 2
ENSCHIP00000012324.1	nucl 31.5, cyto_nucl 16.5
ENSCHIP00000012390.1	cyto 22, E.R._mito 4.5, E.R. 3, pero 3
ENSCHIP00000012394.1	cyto 23, pero 4, E.R._mito 2.5, plas 2, mito 2
ENSCHIP00000012353.1	cyto 17, cyto_nucl 12.5, mito 5, nucl 4, extr 3
ENSCHIP00000012372.1	cyto 19, cyto_nucl 13, extr 4, mito 4, nucl 3
ENSCHIP00000012474.1	cyto 16, plas 3.5, extr_plas 3.5, mito_pero 3.5, nucl 3, pero 3, extr 2.5, mito 2, golg 2
ENSCHIP00000012505.1	cyto 17, plas 4.5, extr_plas 4, pero 3, mito_pero 3, extr 2.5, nucl 2, golg 2
ENSCHIP00000012515.1	cyto 14.5, cyto_mito 8.66667, pero 7, mito_pero 5.33333, nucl 4, plas 2, golg 2
ENSCHIP00000012408.1	nucl 31, cyto_nucl 17
ENSCHIP00000012420.1	plas 30
ENSCHIP00000012431.1	mito 18.5, mito_nucl 13, cyto 7, nucl 6.5
ENSCHIP00000012446.1	cyto 14.5, cyto_nucl 11, mito 7.5, extr 7, E.R._mito 4.5
ENSCHIP00000012483.1	cyto_nucl 21, cyto 20, cyto_plas 13.3333, nucl 8.5
ENSCHIP00000012496.1	nucl 17, cyto_nucl 14.5, cyto 8, extr 3
ENSCHIP00000012503.1	nucl 17, cyto_nucl 14.5, cyto 8, extr 3
ENSCHIP00000012509.1	nucl 17, cyto_nucl 14.5, cyto 8, extr 3
ENSCHIP00000012565.1	extr 14, nucl 10, cyto_nucl 8.33333, cyto 4.5, cyto_pero 3.66667
ENSCHIP00000012646.1	extr 10, mito 10, nucl 5, extr_plas 5, E.R._mito 5
ENSCHIP00000012690.1	mito 9, cyto_nucl 8.83333, cyto_mito 8.83333, cyto 8, nucl 6.5, extr 6
ENSCHIP00000012478.1	extr 8, lyso 8, E.R. 7, pero 6
ENSCHIP00000012678.1	nucl 27.5, cyto_nucl 15.5
ENSCHIP00000012695.1	nucl 17.5, cyto_nucl 15.3333, cyto 12, cyto_golg 6.83333
ENSCHIP00000012529.1	extr 12, lyso 9, E.R. 5.5, E.R._golg 5.5, golg 4.5
ENSCHIP00000012531.1	extr 21, E.R. 6, lyso 3, E.R._mito 3, E.R._golg 3
ENSCHIP00000012537.1	extr 19, lyso 10
ENSCHIP00000012570.1	cyto 26, cyto_nucl 16
ENSCHIP00000012530.1	extr 18, extr_plas 10.5, mito 4, E.R. 3, lyso 3
ENSCHIP00000012539.1	cyto 22.5, cyto_nucl 16.5, nucl 5.5
ENSCHIP00000012535.1	cyto 22.5, cyto_nucl 13, mito 5, nucl 2.5, E.R._mito 2.5, mito_pero 2.5
ENSCHIP00000012543.1	cyto 20.5, cyto_nucl 15, mito 5, nucl 4.5
ENSCHIP00000012587.1	cyto 22, nucl 7
ENSCHIP00000012597.1	cyto 20, cyto_nucl 14, nucl 6, cysk 4
ENSCHIP00000012560.1	cyto 23, mito 5, nucl 2
ENSCHIP00000012583.1	mito 31
ENSCHIP00000012592.1	mito 16, cyto 9.5, cyto_nucl 5.5, extr 3
ENSCHIP00000012600.1	cyto 20, cysk 6, nucl 5
ENSCHIP00000012577.1	cyto_nucl 20.5, cyto 19, cyto_plas 12.8333, nucl 8.5
ENSCHIP00000012584.1	mito 19.5, mito_nucl 12, cyto 8, nucl 3.5
ENSCHIP00000012619.1	nucl 29.5, cyto_nucl 17
ENSCHIP00000012625.1	nucl 30
ENSCHIP00000012624.1	cyto 16.5, cyto_nucl 16.3333, nucl 12, cyto_golg 9.83333
ENSCHIP00000012648.1	nucl 32
ENSCHIP00000012642.1	nucl 23.5, cyto_nucl 16, cyto 7.5
ENSCHIP00000012865.1	nucl 16.5, cyto_nucl 16, cyto 14.5
ENSCHIP00000012883.1	cyto 15.5, cyto_nucl 15.5, nucl 14.5
ENSCHIP00000012896.1	nucl 16.5, cyto_nucl 16, cyto 14.5
ENSCHIP00000012916.1	nucl 16.5, cyto_nucl 16, cyto 14.5
ENSCHIP00000012931.1	nucl 16.5, cyto_nucl 15.5, cyto 13.5
ENSCHIP00000012943.1	nucl 16.5, cyto_nucl 16, cyto 14.5
ENSCHIP00000012946.1	nucl 13, cyto_nucl 13, cyto 11, cysk 4
ENSCHIP00000012958.1	cyto 13, cyto_nucl 13, nucl 11, cysk 4
ENSCHIP00000012966.1	cyto_nucl 18, cyto 15, nucl 13
ENSCHIP00000012684.1	nucl 22, cyto 10
ENSCHIP00000012667.1	extr 15, E.R. 15
ENSCHIP00000012682.1	cyto 22, extr 5, mito 3
ENSCHIP00000012700.1	cyto 20.5, cyto_nucl 14, nucl 4.5, extr 4
ENSCHIP00000012728.1	nucl 25, cyto_nucl 16, cyto 5
ENSCHIP00000012732.1	nucl 12, cyto 11, mito 7
ENSCHIP00000012741.1	E.R._mito 7, E.R. 6.5, mito_pero 6.5, pero 5.5, cyto 5, extr 4, nucl 4, mito 4, cyto_plas 4
ENSCHIP00000012900.1	extr 10.5, extr_plas 8.5, pero 6, plas 5.5, cyto 3, E.R. 3
ENSCHIP00000012910.1	extr 11, extr_plas 9.5, plas 6, pero 6, E.R. 3, cyto 2, mito 2, lyso 2, cyto_mito 2
ENSCHIP00000012933.1	extr 10.5, extr_plas 8.5, pero 6, plas 5.5, cyto 3, E.R. 3
ENSCHIP00000012938.1	extr 10.5, extr_plas 8.5, pero 6, plas 5.5, E.R. 3, cyto 2, mito 2, lyso 2, cyto_mito 2
ENSCHIP00000012744.1	extr 14, plas 9, cyto_mito 3, cyto 2.5, mito 2.5, nucl 1, E.R. 1, pero 1, lyso 1
ENSCHIP00000012760.1	extr 12, mito 7, pero 5, lyso 5
ENSCHIP00000012768.1	extr 10, mito 7, lyso 6, mito_pero 6, pero 5, extr_plas 5
ENSCHIP00000012783.1	extr 14, mito 5, lyso 5, pero 4, E.R. 2
ENSCHIP00000012747.1	extr 26, plas 4
ENSCHIP00000012775.1	cyto 16.5, cyto_nucl 13, nucl 6.5, extr 6
ENSCHIP00000012779.1	cyto 15.5, cyto_nucl 12, extr 7, nucl 5.5
ENSCHIP00000012842.1	cyto 23, nucl 4, mito 4, mito_nucl 4
ENSCHIP00000012850.1	cyto 13, E.R._mito 5.83333, E.R. 5.5, extr 4, mito_pero 3.5, nucl 3, mito 3
ENSCHIP00000012852.1	cyto 23, nucl 4, mito 4, mito_nucl 4
ENSCHIP00000012811.1	extr 17, mito 7.5, lyso 5, cyto_mito 4.5
ENSCHIP00000012818.1	extr 16, mito 9, cyto_mito 6, lyso 5
ENSCHIP00000012813.1	cyto 15, cysk 9, cyto_nucl 8.83333, cyto_plas 8.33333, extr 6
ENSCHIP00000012824.1	nucl 25, mito 4
ENSCHIP00000012827.1	nucl 25, mito 4
ENSCHIP00000012829.1	mito 25, cyto 3, nucl 2, cyto_pero 2
ENSCHIP00000012890.1	extr 27, pero 5
ENSCHIP00000012875.1	cyto 19.5, cyto_nucl 13.1667, cyto_golg 10.6667, cyto_plas 10.6667, nucl 5.5
ENSCHIP00000012867.1	nucl 14, cyto_nucl 14, cyto 10, mito 8
ENSCHIP00000012872.1	mito 22.5, cyto_mito 13.8333, nucl 4, cyto 4
ENSCHIP00000012974.1	cyto 26.5, cyto_nucl 14, mito 5
ENSCHIP00000012959.1	nucl 9, mito 8, plas 6, E.R._mito 6
ENSCHIP00000012972.1	mito 9, plas 7, nucl 7, E.R. 4, cyto_nucl 4, cyto_plas 4
ENSCHIP00000012991.1	mito 12, nucl 8, plas 4, E.R. 3, lyso 2, golg 2, extr_plas 2, cysk_plas 2
ENSCHIP00000012947.1	extr 23, E.R. 5.5, E.R._golg 4.5
ENSCHIP00000012951.1	extr 28, E.R. 2.5, E.R._golg 2.5
ENSCHIP00000012955.1	extr 22, E.R. 5.5, E.R._golg 4.5, golg 2.5
ENSCHIP00000012935.1	nucl 31.5, cyto_nucl 16.5
ENSCHIP00000012957.1	nucl 16, cyto 14
ENSCHIP00000012950.1	extr 18, mito 7, nucl 3.5, cyto_nucl 3.5, E.R._mito 3.5, mito_pero 3.5
ENSCHIP00000012949.1	extr 32
ENSCHIP00000012960.1	extr 11, cyto 10.5, cyto_nucl 10, nucl 8.5
ENSCHIP00000013025.1	cysk 19, cyto 6, cyto_nucl 6, nucl 4
ENSCHIP00000013035.1	cyto 14, cyto_nucl 12.5, nucl 9, extr 3, pero 3
ENSCHIP00000012965.1	mito 31.5, mito_pero 16.5
ENSCHIP00000012984.1	extr 29
ENSCHIP00000012986.1	E.R. 14, plas 9, extr 6
ENSCHIP00000013007.1	plas 31
ENSCHIP00000013021.1	cysk 16, cyto_nucl 8.5, nucl 8, cysk_plas 8
ENSCHIP00000013022.1	cysk 17, nucl 8, cyto_nucl 8, cyto 6
ENSCHIP00000013044.1	extr 27, cyto 4, cyto_nucl 3.5
ENSCHIP00000013157.1	cyto 17.5, cyto_nucl 12.5, nucl 6.5, extr 3, pero 3
ENSCHIP00000013028.1	nucl 23, mito 7
ENSCHIP00000013036.1	nucl 21, extr 6, cyto 3, extr_plas 3
ENSCHIP00000013046.1	extr 32
ENSCHIP00000013060.1	nucl 32
ENSCHIP00000013159.1	nucl 26, cyto_nucl 18, cyto 6
ENSCHIP00000013172.1	nucl 26, cyto_nucl 18, cyto 6
ENSCHIP00000013175.1	nucl 26, cyto_nucl 18, cyto 6
ENSCHIP00000013063.1	plas 26, E.R._mito 4.5, mito 3
ENSCHIP00000013374.1	cyto 20, cyto_nucl 14.8333, cyto_plas 11, nucl 6.5
ENSCHIP00000013106.1	extr 13, E.R. 12, plas 6, E.R._mito 6, E.R._golg 6
ENSCHIP00000013099.1	nucl 32
ENSCHIP00000013167.1	nucl 11, mito_nucl 10.3333, cyto 9, mito 7.5, E.R._mito 4.66667
ENSCHIP00000013176.1	cyto 20.5, cyto_nucl 20.5, cyto_plas 13.5, nucl 8
ENSCHIP00000013170.1	cyto_nucl 14.5, nucl 13.5, cyto 12.5, mito 4
ENSCHIP00000013177.1	nucl 14, mito 11, cyto 7
ENSCHIP00000013193.1	cyto 23.5, cyto_nucl 17.5, nucl 6.5
ENSCHIP00000013277.1	mito 29.5, cyto_mito 17
ENSCHIP00000013202.1	cyto 22, extr 3, nucl 3, cysk 3
ENSCHIP00000013209.1	cyto 19.5, cyto_nucl 13, extr 4, nucl 3.5, mito 2, golg 2, extr_plas 2
ENSCHIP00000013199.1	extr 16, mito 9, nucl 4.5, E.R._mito 4.5
ENSCHIP00000013212.1	mito 12, extr 10, cyto 6.5, cyto_nucl 5.16667, cyto_pero 4.83333
ENSCHIP00000013219.1	mito 10, cyto 9.5, extr 8, cyto_nucl 7, nucl 3.5
ENSCHIP00000013207.1	cyto 19.5, cyto_nucl 15.5, nucl 10.5
ENSCHIP00000013230.1	nucl 28, cyto 2
ENSCHIP00000013334.1	nucl 19, cyto_nucl 16, cyto 9
ENSCHIP00000013366.1	nucl 20, cyto_nucl 16.3333, cyto 8.5, cyto_mito 5.33333
ENSCHIP00000013241.1	cyto 17.5, cyto_nucl 14.1667, cyto_plas 10.8333, extr 5
ENSCHIP00000013260.1	extr 17, mito 11, lyso 4
ENSCHIP00000013267.1	extr 14, mito 13, lyso 5
ENSCHIP00000013279.1	cyto 18.5, cyto_nucl 11.5, mito 6, E.R._mito 4.5, nucl 3.5
ENSCHIP00000013319.1	mito 16.5, extr 11, cyto_mito 9.33333, lyso 3
ENSCHIP00000013330.1	nucl 22.5, cyto_nucl 15.5, cyto 7.5
ENSCHIP00000013335.1	nucl 19.5, cyto_nucl 14.5, cyto 8.5
ENSCHIP00000013280.1	cyto_nucl 10.6667, cyto 10, nucl 9, extr 7, cyto_plas 6.66667, mito_nucl 6.66667
ENSCHIP00000013286.1	cyto 20.5, cyto_nucl 12.5, extr 4, nucl 3.5
ENSCHIP00000013296.1	mito 15, cyto 10, mito_nucl 10
ENSCHIP00000013385.1	cyto 17, cyto_nucl 11.8333, cyto_plas 9.83333, extr 6, nucl 5.5
ENSCHIP00000013291.1	nucl 31.5, cyto_nucl 16.5
ENSCHIP00000013312.1	extr 25, lyso 3, mito 2
ENSCHIP00000013535.1	extr 18, cyto_mito 4.83333, mito 4, lyso 4, cyto 3.5, cyto_pero 3.16667
ENSCHIP00000013557.1	nucl 18.5, cyto_nucl 17, cyto 10.5
ENSCHIP00000013328.1	cyto 24.5, cyto_nucl 15.5, nucl 5.5
ENSCHIP00000013342.1	cyto 15, mito 14
ENSCHIP00000013471.1	extr 30.5, extr_plas 16
ENSCHIP00000013377.1	cyto 21, cyto_nucl 12.5, mito 6, nucl 2
ENSCHIP00000013383.1	cyto 13, cyto_nucl 11, mito 9, nucl 7
ENSCHIP00000013382.1	plas 15, cyto 6, mito 4.5, cyto_nucl 4.5, E.R._mito 3.5
ENSCHIP00000013538.1	cyto 19.5, cyto_nucl 14, nucl 5.5, extr 2, mito 2
ENSCHIP00000013556.1	cyto 19.5, cyto_nucl 14, nucl 5.5, extr 2, mito 2
ENSCHIP00000013518.1	plas 25, E.R. 5
ENSCHIP00000013523.1	plas 23, E.R. 7
ENSCHIP00000013569.1	mito 19, cyto 9, nucl 3
ENSCHIP00000013566.1	cyto 20, nucl 8, mito 4
ENSCHIP00000013654.1	cyto 21.5, cyto_nucl 16.5, nucl 10.5
ENSCHIP00000013681.1	cyto 21.5, cyto_nucl 16.5, nucl 10.5
ENSCHIP00000013688.1	cyto 18, nucl 12, cyto_golg 10.5
ENSCHIP00000013589.1	nucl 31.5, cyto_nucl 16.5
ENSCHIP00000013588.1	extr 22, E.R. 6, lyso 2
ENSCHIP00000013601.1	extr 17, E.R. 13
ENSCHIP00000013716.1	cyto 19.5, cyto_nucl 14, nucl 7.5, extr 4
ENSCHIP00000013628.1	mito 22.5, cyto_mito 13.5, cyto 3.5, plas 3
ENSCHIP00000013645.1	cyto 10.5, extr 10, cyto_pero 8, pero 4.5, mito 3.5, plas 3
ENSCHIP00000013607.1	cyto 17, extr 10, mito 2, golg 2
ENSCHIP00000013618.1	mito 21, mito_pero 11.8333, cyto_mito 11.3333, extr 4, nucl 4
ENSCHIP00000013622.1	mito 11, plas 6, extr_plas 6, extr 4, nucl 4, cyto 3, E.R. 2, lyso 2
ENSCHIP00000013630.1	mito 19.5, cyto_mito 10.5, extr 5, nucl 4
ENSCHIP00000013635.1	nucl 16, cyto 12, plas 2
ENSCHIP00000013634.1	nucl 32
ENSCHIP00000013661.1	cyto 20, cyto_nucl 13.5, nucl 5, mito 2, golg 2
ENSCHIP00000013708.1	nucl 14, cyto_nucl 13.5, extr 9, cyto 9
ENSCHIP00000013737.1	cyto 15.5, cyto_nucl 11.3333, cyto_pero 9.66667, nucl 5, cysk 4, mito 3
ENSCHIP00000013771.1	extr 12, E.R. 9, plas 3, golg 3, mito 2, cyto_plas 2, cyto_golg 2
ENSCHIP00000013775.1	nucl 16, cyto_nucl 15, cyto 10, pero 2, golg 2
ENSCHIP00000013783.1	nucl 14.5, cyto_nucl 11, mito 8, cyto 6.5
ENSCHIP00000013801.1	extr 15, E.R. 7, cyto 4, golg 3, cyto_mito 3
ENSCHIP00000013808.1	extr 31
ENSCHIP00000013823.1	cyto 17.5, cyto_nucl 11, mito 8, nucl 3.5
ENSCHIP00000013837.1	nucl 32
ENSCHIP00000013851.1	cyto_nucl 17.5, nucl 16.5, cyto 11.5
[truncated: 2,620 more rows]
