# Supplementary material for: The fiber diameter traits of Tibetan cashmere goats are governed by the inherent differences in stress, hypoxic, and metabolic adaptations: an integrative study of proteome and transcriptome
Source: BMC Genomics. 2022 Mar 7;23:191. doi: 10.1186/s12864-022-08422-x (PMC8903710; doi:10.1186/s12864-022-08422-x)
Supplement: Supplementary file 14 — Additional file 14: Table S5. The quantitative results of protein samples. [file 12864_2022_8422_MOESM14_ESM.xlsx]

## Sheet: Sheet1
Table S5. The quantitative results of protein samples.
Sample_ID	protein concentration（μg/μl）	total protein content (mg)
F_1	5.63	0.84
F_2	5.38	0.81
F_3	2.13	0.32
C_1	6.7	1
C_2	3.92	0.59
C_3	5.28	0.79
